# Supplementary material for: Dynamic Voltage Frequency Scaling Simulator for Real Workflows Energy-Aware Management in Green Cloud Computing
Source: PLoS One. 2017 Jan 13;12(1):e0169803. doi: 10.1371/journal.pone.0169803 (PMC5234838; doi:10.1371/journal.pone.0169803)
Supplement: S1 File — Experimental data corresponding to Figs 7, 8 and 9. (XLSX) [file pone.0169803.s001.xlsx]

## Sheet: export
Utilization	Frequency index	Power (W)	Time (s)
0.6	4	95.1	0.01
0.6	4	95.1	0.02
0.6	4	95.1	0.03
0.6	4	95.1	0.04
0.6	4	95.1	0.05
0.6	4	95.1	0.06
0.6	4	95.1	0.07
0.6	4	95.1	0.08
0.6	4	95.1	0.09
0.6	4	95.1	0.1
0.6	4	95.1	0.11
0.6	4	95.1	0.12
0.6	4	95.1	0.13
0.6	4	95.1	0.14
0.6	4	95.1	0.15
0.6	4	95.1	0.16
0.6	4	95.1	0.17
0.6	4	95.1	0.18
0.6	4	95.1	0.19
0.6	4	95.1	0.2
0.6	4	95.1	0.21
0.6	4	95.1	0.22
0.6	4	95.1	0.23
0.6	4	95.1	0.24
0.6	4	95.1	0.25
0.6	4	95.1	0.26
0.6	4	95.1	0.27
0.6	4	95.1	0.28
0.6	4	95.1	0.29
0.6	4	95.1	0.3
0.6	4	95.1	0.31
0.6	4	95.1	0.32
0.6	4	95.1	0.33
0.6	4	95.1	0.34
0.6	4	95.1	0.35
0.6	4	95.1	0.36
0.6	4	95.1	0.37
0.6	4	95.1	0.38
0.6	4	95.1	0.39
0.6	4	95.1	0.4
0.6	4	95.1	0.41
0.6	4	95.1	0.42
0.6	4	95.1	0.43
0.6	4	95.1	0.44
0.6	4	95.1	0.45
0.6	4	95.1	0.46
0.6	4	95.1	0.47
0.6	4	95.1	0.48
0.6	4	95.1	0.49
0.6	4	95.1	0.5
0.6	4	95.1	0.51
0.6	4	95.1	0.52
0.6	4	95.1	0.53
0.6	4	95.1	0.54
0.6	4	95.1	0.55
0.6	4	95.1	0.56
0.6	4	95.1	0.57
0.6	4	95.1	0.58
0.6	4	95.1	0.59
0.6	4	95.1	0.6
0.6	4	95.1	0.61
0.6	4	95.1	0.62
0.6	4	95.1	0.63
0.6	4	95.1	0.64
0.6	4	95.1	0.65
0.6	4	95.1	0.66
0.6	4	95.1	0.67
0.6	4	95.1	0.68
0.6	4	95.1	0.69
0.6	4	95.1	0.7
0.6	4	95.1	0.71
0.6	4	95.1	0.72
0.6	4	95.1	0.73
0.6	4	95.1	0.74
0.6	4	95.1	0.75
0.6	4	95.1	0.76
0.6	4	95.1	0.77
0.6	4	95.1	0.78
0.6	4	95.1	0.79
0.6	4	95.1	0.8
0.6	4	95.1	0.81
0.6	4	95.1	0.82
0.6	4	95.1	0.83
0.6	4	95.1	0.84
0.6	4	95.1	0.85
0.6	4	95.1	0.86
0.6	4	95.1	0.87
0.6	4	95.1	0.88
0.6	4	95.1	0.89
0.6	4	95.1	0.9
0.6	4	95.1	0.91
0.6	4	95.1	0.92
0.6	4	95.1	0.93
0.6	4	95.1	0.94
0.6	4	95.1	0.95
0.6	4	95.1	0.96
0.6	4	95.1	0.97
0.6	4	95.1	0.98
0.6	4	95.1	0.99
0.6	4	95.1	1
0.6	4	95.1	1.01
0.667656	3	94.0162	1.02
0.667656	3	94.0162	1.03
0.667656	3	94.0162	1.04
0.667656	3	94.0162	1.05
0.667656	3	94.0162	1.06
0.667656	3	94.0162	1.07
0.667656	3	94.0162	1.08
0.667656	3	94.0162	1.09
0.667656	3	94.0162	1.1
0.667656	3	94.0162	1.11
0.667656	3	94.0162	1.12
0.667656	3	94.0162	1.13
0.667656	3	94.0162	1.14
0.667656	3	94.0162	1.15
0.667656	3	94.0162	1.16
0.667656	3	94.0162	1.17
0.667656	3	94.0162	1.18
0.667656	3	94.0162	1.19
0.667656	3	94.0162	1.2
0.667656	3	94.0162	1.21
0.667656	3	94.0162	1.22
0.667656	3	94.0162	1.23
0.667656	3	94.0162	1.24
0.667656	3	94.0162	1.25
0.667656	3	94.0162	1.26
0.667656	3	94.0162	1.27
0.667656	3	94.0162	1.28
0.667656	3	94.0162	1.29
0.667656	3	94.0162	1.3
0.667656	3	94.0162	1.31
0.667656	3	94.0162	1.32
0.667656	3	94.0162	1.33
0.667656	3	94.0162	1.34
0.667656	3	94.0162	1.35
0.667656	3	94.0162	1.36
0.667656	3	94.0162	1.37
0.667656	3	94.0162	1.38
0.667656	3	94.0162	1.39
0.667656	3	94.0162	1.4
0.667656	3	94.0162	1.41
0.667656	3	94.0162	1.42
0.667656	3	94.0162	1.43
0.667656	3	94.0162	1.44
0.667656	3	94.0162	1.45
0.667656	3	94.0162	1.46
0.667656	3	94.0162	1.47
0.667656	3	94.0162	1.48
0.667656	3	94.0162	1.49
0.667656	3	94.0162	1.5
0.667656	3	94.0162	1.51
0.667656	3	94.0162	1.52
0.667656	3	94.0162	1.53
0.667656	3	94.0162	1.54
0.667656	3	94.0162	1.55
0.667656	3	94.0162	1.56
0.667656	3	94.0162	1.57
0.667656	3	94.0162	1.58
0.667656	3	94.0162	1.59
0.667656	3	94.0162	1.6
0.667656	3	94.0162	1.61
0.667656	3	94.0162	1.62
0.667656	3	94.0162	1.63
0.667656	3	94.0162	1.64
0.667656	3	94.0162	1.65
0.667656	3	94.0162	1.66
0.667656	3	94.0162	1.67
0.667656	3	94.0162	1.68
0.667656	3	94.0162	1.69
0.667656	3	94.0162	1.7
0.667656	3	94.0162	1.71
0.667656	3	94.0162	1.72
0.667656	3	94.0162	1.73
0.667656	3	94.0162	1.74
0.667656	3	94.0162	1.75
0.667656	3	94.0162	1.76
0.667656	3	94.0162	1.77
0.667656	3	94.0162	1.78
0.667656	3	94.0162	1.79
0.667656	3	94.0162	1.8
0.667656	3	94.0162	1.81
0.667656	3	94.0162	1.82
0.667656	3	94.0162	1.83
0.667656	3	94.0162	1.84
0.667656	3	94.0162	1.85
0.667656	3	94.0162	1.86
0.667656	3	94.0162	1.87
0.667656	3	94.0162	1.88
0.667656	3	94.0162	1.89
0.667656	3	94.0162	1.9
0.667656	3	94.0162	1.91
0.667656	3	94.0162	1.92
0.667656	3	94.0162	1.93
0.667656	3	94.0162	1.94
0.667656	3	94.0162	1.95
0.667656	3	94.0162	1.96
0.667656	3	94.0162	1.97
0.667656	3	94.0162	1.98
0.667656	3	94.0162	1.99
0.667656	3	94.0162	2
0.667656	3	94.0162	2.01
0.667656	3	94.0162	2.02
0.751252	2	93.1245	2.03
0.751252	2	93.1245	2.04
0.751252	2	93.1245	2.05
0.751252	2	93.1245	2.06
0.751252	2	93.1245	2.07
0.751252	2	93.1245	2.08
0.751252	2	93.1245	2.09
0.751252	2	93.1245	2.1
0.751252	2	93.1245	2.11
0.751252	2	93.1245	2.12
0.751252	2	93.1245	2.13
0.751252	2	93.1245	2.14
0.751252	2	93.1245	2.15
0.751252	2	93.1245	2.16
0.751252	2	93.1245	2.17
0.751252	2	93.1245	2.18
0.751252	2	93.1245	2.19
0.751252	2	93.1245	2.2
0.751252	2	93.1245	2.21
0.751252	2	93.1245	2.22
0.751252	2	93.1245	2.23
0.751252	2	93.1245	2.24
0.751252	2	93.1245	2.25
0.751252	2	93.1245	2.26
0.751252	2	93.1245	2.27
0.751252	2	93.1245	2.28
0.751252	2	93.1245	2.29
0.751252	2	93.1245	2.3
0.751252	2	93.1245	2.31
0.751252	2	93.1245	2.32
0.751252	2	93.1245	2.33
0.751252	2	93.1245	2.34
0.751252	2	93.1245	2.35
0.751252	2	93.1245	2.36
0.751252	2	93.1245	2.37
0.751252	2	93.1245	2.38
0.751252	2	93.1245	2.39
0.751252	2	93.1245	2.4
0.751252	2	93.1245	2.41
0.751252	2	93.1245	2.42
0.751252	2	93.1245	2.43
0.751252	2	93.1245	2.44
0.751252	2	93.1245	2.45
0.751252	2	93.1245	2.46
0.751252	2	93.1245	2.47
0.751252	2	93.1245	2.48
0.751252	2	93.1245	2.49
0.751252	2	93.1245	2.5
0.751252	2	93.1245	2.51
0.751252	2	93.1245	2.52
0.751252	2	93.1245	2.53
0.751252	2	93.1245	2.54
0.751252	2	93.1245	2.55
0.751252	2	93.1245	2.56
0.751252	2	93.1245	2.57
0.751252	2	93.1245	2.58
0.751252	2	93.1245	2.59
0.751252	2	93.1245	2.6
0.751252	2	93.1245	2.61
0.751252	2	93.1245	2.62
0.751252	2	93.1245	2.63
0.751252	2	93.1245	2.64
0.751252	2	93.1245	2.65
0.751252	2	93.1245	2.66
0.751252	2	93.1245	2.67
0.751252	2	93.1245	2.68
0.751252	2	93.1245	2.69
0.751252	2	93.1245	2.7
0.751252	2	93.1245	2.71
0.751252	2	93.1245	2.72
0.751252	2	93.1245	2.73
0.751252	2	93.1245	2.74
0.751252	2	93.1245	2.75
0.751252	2	93.1245	2.76
0.751252	2	93.1245	2.77
0.751252	2	93.1245	2.78
0.751252	2	93.1245	2.79
0.751252	2	93.1245	2.8
0.751252	2	93.1245	2.81
0.751252	2	93.1245	2.82
0.751252	2	93.1245	2.83
0.751252	2	93.1245	2.84
0.751252	2	93.1245	2.85
0.751252	2	93.1245	2.86
0.751252	2	93.1245	2.87
0.751252	2	93.1245	2.88
0.751252	2	93.1245	2.89
0.751252	2	93.1245	2.9
0.751252	2	93.1245	2.91
0.751252	2	93.1245	2.92
0.751252	2	93.1245	2.93
0.751252	2	93.1245	2.94
0.751252	2	93.1245	2.95
0.751252	2	93.1245	2.96
0.751252	2	93.1245	2.97
0.751252	2	93.1245	2.98
0.751252	2	93.1245	2.99
0.751252	2	93.1245	3
0.751252	2	93.1245	3.01
0.751252	2	93.1245	3.02
0.751252	2	93.1245	3.03
0.858779	1	90.7078	3.04
0.858779	1	90.7078	3.05
0.858779	1	90.7078	3.06
0.858779	1	90.7078	3.07
0.858779	1	90.7078	3.08
0.858779	1	90.7078	3.09
0.858779	1	90.7078	3.1
0.858779	1	90.7078	3.11
0.858779	1	90.7078	3.12
0.858779	1	90.7078	3.13
0.858779	1	90.7078	3.14
0.858779	1	90.7078	3.15
0.858779	1	90.7078	3.16
0.858779	1	90.7078	3.17
0.858779	1	90.7078	3.18
0.858779	1	90.7078	3.19
0.858779	1	90.7078	3.2
0.858779	1	90.7078	3.21
0.858779	1	90.7078	3.22
0.858779	1	90.7078	3.23
0.858779	1	90.7078	3.24
0.858779	1	90.7078	3.25
0.858779	1	90.7078	3.26
0.858779	1	90.7078	3.27
0.858779	1	90.7078	3.28
0.858779	1	90.7078	3.29
0.858779	1	90.7078	3.3
0.858779	1	90.7078	3.31
0.858779	1	90.7078	3.32
0.858779	1	90.7078	3.33
0.858779	1	90.7078	3.34
0.858779	1	90.7078	3.35
0.858779	1	90.7078	3.36
0.858779	1	90.7078	3.37
0.858779	1	90.7078	3.38
0.858779	1	90.7078	3.39
0.858779	1	90.7078	3.4
0.858779	1	90.7078	3.41
0.858779	1	90.7078	3.42
0.858779	1	90.7078	3.43
0.858779	1	90.7078	3.44
0.858779	1	90.7078	3.45
0.858779	1	90.7078	3.46
0.858779	1	90.7078	3.47
0.858779	1	90.7078	3.48
0.858779	1	90.7078	3.49
0.858779	1	90.7078	3.5
0.858779	1	90.7078	3.51
0.858779	1	90.7078	3.52
0.858779	1	90.7078	3.53
0.858779	1	90.7078	3.54
0.858779	1	90.7078	3.55
0.858779	1	90.7078	3.56
0.858779	1	90.7078	3.57
0.858779	1	90.7078	3.58
0.858779	1	90.7078	3.59
0.858779	1	90.7078	3.6
0.858779	1	90.7078	3.61
0.858779	1	90.7078	3.62
0.858779	1	90.7078	3.63
0.858779	1	90.7078	3.64
0.858779	1	90.7078	3.65
0.858779	1	90.7078	3.66
0.858779	1	90.7078	3.67
0.858779	1	90.7078	3.68
0.858779	1	90.7078	3.69
0.858779	1	90.7078	3.7
0.858779	1	90.7078	3.71
0.858779	1	90.7078	3.72
0.858779	1	90.7078	3.73
0.858779	1	90.7078	3.74
0.858779	1	90.7078	3.75
0.858779	1	90.7078	3.76
0.858779	1	90.7078	3.77
0.858779	1	90.7078	3.78
0.858779	1	90.7078	3.79
0.858779	1	90.7078	3.8
0.858779	1	90.7078	3.81
0.858779	1	90.7078	3.82
0.858779	1	90.7078	3.83
0.858779	1	90.7078	3.84
0.858779	1	90.7078	3.85
0.858779	1	90.7078	3.86
0.858779	1	90.7078	3.87
0.858779	1	90.7078	3.88
0.858779	1	90.7078	3.89
0.858779	1	90.7078	3.9
0.858779	1	90.7078	3.91
0.858779	1	90.7078	3.92
0.858779	1	90.7078	3.93
0.858779	1	90.7078	3.94
0.858779	1	90.7078	3.95
0.858779	1	90.7078	3.96
0.858779	1	90.7078	3.97
0.858779	1	90.7078	3.98
0.858779	1	90.7078	3.99
0.858779	1	90.7078	4
0.858779	1	90.7078	4.01
0.858779	1	90.7078	4.02
0.858779	1	90.7078	4.03
0.858779	1	90.7078	4.04
0.999996	0	88.77	4.05
0.6	4	95.1	4.06
0.6	4	95.1	4.07
0.6	4	95.1	4.08
0.6	4	95.1	4.09
0.6	4	95.1	4.1
0.6	4	95.1	4.11
0.6	4	95.1	4.12
0.6	4	95.1	4.13
0.6	4	95.1	4.14
0.6	4	95.1	4.15
0.6	4	95.1	4.16
0.6	4	95.1	4.17
0.6	4	95.1	4.18
0.6	4	95.1	4.19
0.6	4	95.1	4.2
0.6	4	95.1	4.21
0.6	4	95.1	4.22
0.6	4	95.1	4.23
0.6	4	95.1	4.24
0.6	4	95.1	4.25
0.6	4	95.1	4.26
0.6	4	95.1	4.27
0.6	4	95.1	4.28
0.6	4	95.1	4.29
0.6	4	95.1	4.3
0.6	4	95.1	4.31
0.6	4	95.1	4.32
0.6	4	95.1	4.33
0.6	4	95.1	4.34
0.6	4	95.1	4.35
0.6	4	95.1	4.36
0.6	4	95.1	4.37
0.6	4	95.1	4.38
0.6	4	95.1	4.39
0.6	4	95.1	4.4
0.6	4	95.1	4.41
0.6	4	95.1	4.42
0.6	4	95.1	4.43
0.6	4	95.1	4.44
0.6	4	95.1	4.45
0.6	4	95.1	4.46
0.6	4	95.1	4.47
0.6	4	95.1	4.48
0.6	4	95.1	4.49
0.6	4	95.1	4.5
0.6	4	95.1	4.51
0.6	4	95.1	4.52
0.6	4	95.1	4.53
0.6	4	95.1	4.54
0.6	4	95.1	4.55
0.6	4	95.1	4.56
0.6	4	95.1	4.57
0.6	4	95.1	4.58
0.6	4	95.1	4.59
0.6	4	95.1	4.6
0.6	4	95.1	4.61
0.6	4	95.1	4.62
0.6	4	95.1	4.63
0.6	4	95.1	4.64
0.6	4	95.1	4.65
0.6	4	95.1	4.66
0.6	4	95.1	4.67
0.6	4	95.1	4.68
0.6	4	95.1	4.69
0.6	4	95.1	4.7
0.6	4	95.1	4.71
0.6	4	95.1	4.72
0.6	4	95.1	4.73
0.6	4	95.1	4.74
0.6	4	95.1	4.75
0.6	4	95.1	4.76
0.6	4	95.1	4.77
0.6	4	95.1	4.78
0.6	4	95.1	4.79
0.6	4	95.1	4.8
0.6	4	95.1	4.81
0.6	4	95.1	4.82
0.6	4	95.1	4.83
0.6	4	95.1	4.84
0.6	4	95.1	4.85
0.6	4	95.1	4.86
0.6	4	95.1	4.87
0.6	4	95.1	4.88
0.6	4	95.1	4.89
0.6	4	95.1	4.9
0.6	4	95.1	4.91
0.6	4	95.1	4.92
0.6	4	95.1	4.93
0.6	4	95.1	4.94
0.6	4	95.1	4.95
0.6	4	95.1	4.96
0.6	4	95.1	4.97
0.6	4	95.1	4.98
0.6	4	95.1	4.99
0.6	4	95.1	5
0.6	4	95.1	5.01
0.6	4	95.1	5.02
0.6	4	95.1	5.03
0.6	4	95.1	5.04
0.6	4	95.1	5.05
0.6	4	95.1	5.06
0.667656	3	94.0162	5.07
0.667656	3	94.0162	5.08
0.667656	3	94.0162	5.09
0.667656	3	94.0162	5.1
0.667656	3	94.0162	5.11
0.667656	3	94.0162	5.12
0.667656	3	94.0162	5.13
0.667656	3	94.0162	5.14
0.667656	3	94.0162	5.15
0.667656	3	94.0162	5.16
0.667656	3	94.0162	5.17
0.667656	3	94.0162	5.18
0.667656	3	94.0162	5.19
0.667656	3	94.0162	5.2
0.667656	3	94.0162	5.21
0.667656	3	94.0162	5.22
0.667656	3	94.0162	5.23
0.667656	3	94.0162	5.24
0.667656	3	94.0162	5.25
0.667656	3	94.0162	5.26
0.667656	3	94.0162	5.27
0.667656	3	94.0162	5.28
0.667656	3	94.0162	5.29
0.667656	3	94.0162	5.3
0.667656	3	94.0162	5.31
0.667656	3	94.0162	5.32
0.667656	3	94.0162	5.33
0.667656	3	94.0162	5.34
0.667656	3	94.0162	5.35
0.667656	3	94.0162	5.36
0.667656	3	94.0162	5.37
0.667656	3	94.0162	5.38
0.667656	3	94.0162	5.39
0.667656	3	94.0162	5.4
0.667656	3	94.0162	5.41
0.667656	3	94.0162	5.42
0.667656	3	94.0162	5.43
0.667656	3	94.0162	5.44
0.667656	3	94.0162	5.45
0.667656	3	94.0162	5.46
0.667656	3	94.0162	5.47
0.667656	3	94.0162	5.48
0.667656	3	94.0162	5.49
0.667656	3	94.0162	5.5
0.667656	3	94.0162	5.51
0.667656	3	94.0162	5.52
0.667656	3	94.0162	5.53
0.667656	3	94.0162	5.54
0.667656	3	94.0162	5.55
0.667656	3	94.0162	5.56
0.667656	3	94.0162	5.57
0.667656	3	94.0162	5.58
0.667656	3	94.0162	5.59
0.667656	3	94.0162	5.6
0.667656	3	94.0162	5.61
0.667656	3	94.0162	5.62
0.667656	3	94.0162	5.63
0.667656	3	94.0162	5.64
0.667656	3	94.0162	5.65
0.667656	3	94.0162	5.66
0.667656	3	94.0162	5.67
0.667656	3	94.0162	5.68
0.667656	3	94.0162	5.69
0.667656	3	94.0162	5.7
0.667656	3	94.0162	5.71
0.667656	3	94.0162	5.72
0.667656	3	94.0162	5.73
0.667656	3	94.0162	5.74
0.667656	3	94.0162	5.75
0.667656	3	94.0162	5.76
0.667656	3	94.0162	5.77
0.667656	3	94.0162	5.78
0.667656	3	94.0162	5.79
0.667656	3	94.0162	5.8
0.667656	3	94.0162	5.81
0.667656	3	94.0162	5.82
0.667656	3	94.0162	5.83
0.667656	3	94.0162	5.84
0.667656	3	94.0162	5.85
0.667656	3	94.0162	5.86
0.667656	3	94.0162	5.87
0.667656	3	94.0162	5.88
0.667656	3	94.0162	5.89
0.667656	3	94.0162	5.9
0.667656	3	94.0162	5.91
0.667656	3	94.0162	5.92
0.667656	3	94.0162	5.93
0.667656	3	94.0162	5.94
0.667656	3	94.0162	5.95
0.667656	3	94.0162	5.96
0.667656	3	94.0162	5.97
0.667656	3	94.0162	5.98
0.667656	3	94.0162	5.99
0.667656	3	94.0162	6
0.667656	3	94.0162	6.01
0.667656	3	94.0162	6.02
0.667656	3	94.0162	6.03
0.667656	3	94.0162	6.04
0.667656	3	94.0162	6.05
0.667656	3	94.0162	6.06
0.667656	3	94.0162	6.07
0.751252	2	93.1245	6.08
0.751252	2	93.1245	6.09
0.751252	2	93.1245	6.1
0.751252	2	93.1245	6.11
0.751252	2	93.1245	6.12
0.751252	2	93.1245	6.13
0.751252	2	93.1245	6.14
0.751252	2	93.1245	6.15
0.751252	2	93.1245	6.16
0.751252	2	93.1245	6.17
0.751252	2	93.1245	6.18
0.751252	2	93.1245	6.19
0.751252	2	93.1245	6.2
0.751252	2	93.1245	6.21
0.751252	2	93.1245	6.22
0.751252	2	93.1245	6.23
0.751252	2	93.1245	6.24
0.751252	2	93.1245	6.25
0.751252	2	93.1245	6.26
0.751252	2	93.1245	6.27
0.751252	2	93.1245	6.28
0.751252	2	93.1245	6.29
0.751252	2	93.1245	6.3
0.751252	2	93.1245	6.31
0.751252	2	93.1245	6.32
0.751252	2	93.1245	6.33
0.751252	2	93.1245	6.34
0.751252	2	93.1245	6.35
0.751252	2	93.1245	6.36
0.751252	2	93.1245	6.37
0.751252	2	93.1245	6.38
0.751252	2	93.1245	6.39
0.751252	2	93.1245	6.4
0.751252	2	93.1245	6.41
0.751252	2	93.1245	6.42
0.751252	2	93.1245	6.43
0.751252	2	93.1245	6.44
0.751252	2	93.1245	6.45
0.751252	2	93.1245	6.46
0.751252	2	93.1245	6.47
0.751252	2	93.1245	6.48
0.751252	2	93.1245	6.49
0.751252	2	93.1245	6.5
0.751252	2	93.1245	6.51
0.751252	2	93.1245	6.52
0.751252	2	93.1245	6.53
0.751252	2	93.1245	6.54
0.751252	2	93.1245	6.55
0.751252	2	93.1245	6.56
0.751252	2	93.1245	6.57
0.751252	2	93.1245	6.58
0.751252	2	93.1245	6.59
0.751252	2	93.1245	6.6
0.751252	2	93.1245	6.61
0.751252	2	93.1245	6.62
0.751252	2	93.1245	6.63
0.751252	2	93.1245	6.64
0.751252	2	93.1245	6.65
0.751252	2	93.1245	6.66
0.751252	2	93.1245	6.67
0.751252	2	93.1245	6.68
0.751252	2	93.1245	6.69
0.751252	2	93.1245	6.7
0.751252	2	93.1245	6.71
0.751252	2	93.1245	6.72
0.751252	2	93.1245	6.73
0.751252	2	93.1245	6.74
0.751252	2	93.1245	6.75
0.751252	2	93.1245	6.76
0.751252	2	93.1245	6.77
0.751252	2	93.1245	6.78
0.751252	2	93.1245	6.79
0.751252	2	93.1245	6.8
0.751252	2	93.1245	6.81
0.751252	2	93.1245	6.82
0.751252	2	93.1245	6.83
0.751252	2	93.1245	6.84
0.751252	2	93.1245	6.85
0.751252	2	93.1245	6.86
0.751252	2	93.1245	6.87
0.751252	2	93.1245	6.88
0.751252	2	93.1245	6.89
0.751252	2	93.1245	6.9
0.751252	2	93.1245	6.91
0.751252	2	93.1245	6.92
0.751252	2	93.1245	6.93
0.751252	2	93.1245	6.94
0.751252	2	93.1245	6.95
0.751252	2	93.1245	6.96
0.751252	2	93.1245	6.97
0.751252	2	93.1245	6.98
0.751252	2	93.1245	6.99
0.751252	2	93.1245	7
0.751252	2	93.1245	7.01
0.751252	2	93.1245	7.02
0.751252	2	93.1245	7.03
0.751252	2	93.1245	7.04
0.751252	2	93.1245	7.05
0.751252	2	93.1245	7.06
0.751252	2	93.1245	7.07
0.751252	2	93.1245	7.08
0.858779	1	90.7078	7.09
0.858779	1	90.7078	7.1
0.858779	1	90.7078	7.11
0.858779	1	90.7078	7.12
0.858779	1	90.7078	7.13
0.858779	1	90.7078	7.14
0.858779	1	90.7078	7.15
0.858779	1	90.7078	7.16
0.858779	1	90.7078	7.17
0.858779	1	90.7078	7.18
0.858779	1	90.7078	7.19
0.858779	1	90.7078	7.2
0.858779	1	90.7078	7.21
0.858779	1	90.7078	7.22
0.858779	1	90.7078	7.23
0.858779	1	90.7078	7.24
0.858779	1	90.7078	7.25
0.858779	1	90.7078	7.26
0.858779	1	90.7078	7.27
0.858779	1	90.7078	7.28
0.858779	1	90.7078	7.29
0.858779	1	90.7078	7.3
0.858779	1	90.7078	7.31
0.858779	1	90.7078	7.32
0.858779	1	90.7078	7.33
0.858779	1	90.7078	7.34
0.858779	1	90.7078	7.35
0.858779	1	90.7078	7.36
0.858779	1	90.7078	7.37
0.858779	1	90.7078	7.38
0.858779	1	90.7078	7.39
0.858779	1	90.7078	7.4
0.858779	1	90.7078	7.41
0.858779	1	90.7078	7.42
0.858779	1	90.7078	7.43
0.858779	1	90.7078	7.44
0.858779	1	90.7078	7.45
0.858779	1	90.7078	7.46
0.858779	1	90.7078	7.47
0.858779	1	90.7078	7.48
0.858779	1	90.7078	7.49
0.858779	1	90.7078	7.5
0.858779	1	90.7078	7.51
0.858779	1	90.7078	7.52
0.858779	1	90.7078	7.53
0.858779	1	90.7078	7.54
0.858779	1	90.7078	7.55
0.858779	1	90.7078	7.56
0.858779	1	90.7078	7.57
0.858779	1	90.7078	7.58
0.858779	1	90.7078	7.59
0.858779	1	90.7078	7.6
0.858779	1	90.7078	7.61
0.858779	1	90.7078	7.62
0.858779	1	90.7078	7.63
0.858779	1	90.7078	7.64
0.858779	1	90.7078	7.65
0.858779	1	90.7078	7.66
0.858779	1	90.7078	7.67
0.858779	1	90.7078	7.68
0.858779	1	90.7078	7.69
0.858779	1	90.7078	7.7
0.858779	1	90.7078	7.71
0.858779	1	90.7078	7.72
0.858779	1	90.7078	7.73
0.858779	1	90.7078	7.74
0.858779	1	90.7078	7.75
0.858779	1	90.7078	7.76
0.858779	1	90.7078	7.77
0.858779	1	90.7078	7.78
0.858779	1	90.7078	7.79
0.858779	1	90.7078	7.8
0.858779	1	90.7078	7.81
0.858779	1	90.7078	7.82
0.858779	1	90.7078	7.83
0.858779	1	90.7078	7.84
0.858779	1	90.7078	7.85
0.858779	1	90.7078	7.86
0.858779	1	90.7078	7.87
0.858779	1	90.7078	7.88
0.858779	1	90.7078	7.89
0.858779	1	90.7078	7.9
0.858779	1	90.7078	7.91
0.858779	1	90.7078	7.92
0.858779	1	90.7078	7.93
0.858779	1	90.7078	7.94
0.858779	1	90.7078	7.95
0.858779	1	90.7078	7.96
0.858779	1	90.7078	7.97
0.858779	1	90.7078	7.98
0.858779	1	90.7078	7.99
0.858779	1	90.7078	8
0.858779	1	90.7078	8.01
0.858779	1	90.7078	8.02
0.858779	1	90.7078	8.03
0.858779	1	90.7078	8.04
0.858779	1	90.7078	8.05
0.858779	1	90.7078	8.06
0.858779	1	90.7078	8.07
0.858779	1	90.7078	8.08
0.858779	1	90.7078	8.09
0.999996	0	88.77	8.1
0.6	4	95.1	8.11
0.6	4	95.1	8.12
0.6	4	95.1	8.13
0.6	4	95.1	8.14
0.6	4	95.1	8.15
0.6	4	95.1	8.16
0.6	4	95.1	8.17
0.6	4	95.1	8.18
0.6	4	95.1	8.19
0.6	4	95.1	8.2
0.6	4	95.1	8.21
0.6	4	95.1	8.22
0.6	4	95.1	8.23
0.6	4	95.1	8.24
0.6	4	95.1	8.25
0.6	4	95.1	8.26
0.6	4	95.1	8.27
0.6	4	95.1	8.28
0.6	4	95.1	8.29
0.6	4	95.1	8.3
0.6	4	95.1	8.31
0.6	4	95.1	8.32
0.6	4	95.1	8.33
0.6	4	95.1	8.34
0.6	4	95.1	8.35
0.6	4	95.1	8.36
0.6	4	95.1	8.37
0.6	4	95.1	8.38
0.6	4	95.1	8.39
0.6	4	95.1	8.4
0.6	4	95.1	8.41
0.6	4	95.1	8.42
0.6	4	95.1	8.43
0.6	4	95.1	8.44
0.6	4	95.1	8.45
0.6	4	95.1	8.46
0.6	4	95.1	8.47
0.6	4	95.1	8.48
0.6	4	95.1	8.49
0.6	4	95.1	8.5
0.6	4	95.1	8.51
0.6	4	95.1	8.52
0.6	4	95.1	8.53
0.6	4	95.1	8.54
0.6	4	95.1	8.55
0.6	4	95.1	8.56
0.6	4	95.1	8.57
0.6	4	95.1	8.58
0.6	4	95.1	8.59
0.6	4	95.1	8.6
0.6	4	95.1	8.61
0.6	4	95.1	8.62
0.6	4	95.1	8.63
0.6	4	95.1	8.64
0.6	4	95.1	8.65
0.6	4	95.1	8.66
0.6	4	95.1	8.67
0.6	4	95.1	8.68
0.6	4	95.1	8.69
0.6	4	95.1	8.7
0.6	4	95.1	8.71
0.6	4	95.1	8.72
0.6	4	95.1	8.73
0.6	4	95.1	8.74
0.6	4	95.1	8.75
0.6	4	95.1	8.76
0.6	4	95.1	8.77
0.6	4	95.1	8.78
0.6	4	95.1	8.79
0.6	4	95.1	8.8
0.6	4	95.1	8.81
0.6	4	95.1	8.82
0.6	4	95.1	8.83
0.6	4	95.1	8.84
0.6	4	95.1	8.85
0.6	4	95.1	8.86
0.6	4	95.1	8.87
0.6	4	95.1	8.88
0.6	4	95.1	8.89
0.6	4	95.1	8.9
0.6	4	95.1	8.91
0.6	4	95.1	8.92
0.6	4	95.1	8.93
0.6	4	95.1	8.94
0.6	4	95.1	8.95
0.6	4	95.1	8.96
0.6	4	95.1	8.97
0.6	4	95.1	8.98
0.6	4	95.1	8.99
0.6	4	95.1	9
0.6	4	95.1	9.01
0.6	4	95.1	9.02
0.6	4	95.1	9.03
0.6	4	95.1	9.04
0.6	4	95.1	9.05
0.6	4	95.1	9.06
0.6	4	95.1	9.07
0.6	4	95.1	9.08
0.6	4	95.1	9.09
0.6	4	95.1	9.1
0.6	4	95.1	9.11
0.667656	3	94.0162	9.12
0.667656	3	94.0162	9.13
0.667656	3	94.0162	9.14
0.667656	3	94.0162	9.15
0.667656	3	94.0162	9.16
0.667656	3	94.0162	9.17
0.667656	3	94.0162	9.18
0.667656	3	94.0162	9.19
0.667656	3	94.0162	9.2
0.667656	3	94.0162	9.21
0.667656	3	94.0162	9.22
0.667656	3	94.0162	9.23
0.667656	3	94.0162	9.24
0.667656	3	94.0162	9.25
0.667656	3	94.0162	9.26
0.667656	3	94.0162	9.27
0.667656	3	94.0162	9.28
0.667656	3	94.0162	9.29
0.667656	3	94.0162	9.3
0.667656	3	94.0162	9.31
0.667656	3	94.0162	9.32
0.667656	3	94.0162	9.33
0.667656	3	94.0162	9.34
0.667656	3	94.0162	9.35
0.667656	3	94.0162	9.36
0.667656	3	94.0162	9.37
0.667656	3	94.0162	9.38
0.667656	3	94.0162	9.39
0.667656	3	94.0162	9.4
0.667656	3	94.0162	9.41
0.667656	3	94.0162	9.42
0.667656	3	94.0162	9.43
0.667656	3	94.0162	9.44
0.667656	3	94.0162	9.45
0.667656	3	94.0162	9.46
0.667656	3	94.0162	9.47
0.667656	3	94.0162	9.48
0.667656	3	94.0162	9.49
0.667656	3	94.0162	9.5
0.667656	3	94.0162	9.51
0.667656	3	94.0162	9.52
0.667656	3	94.0162	9.53
0.667656	3	94.0162	9.54
0.667656	3	94.0162	9.55
0.667656	3	94.0162	9.56
0.667656	3	94.0162	9.57
0.667656	3	94.0162	9.58
0.667656	3	94.0162	9.59
0.667656	3	94.0162	9.6
0.667656	3	94.0162	9.61
0.667656	3	94.0162	9.62
0.667656	3	94.0162	9.63
0.667656	3	94.0162	9.64
0.667656	3	94.0162	9.65
0.667656	3	94.0162	9.66
0.667656	3	94.0162	9.67
0.667656	3	94.0162	9.68
0.667656	3	94.0162	9.69
0.667656	3	94.0162	9.7
0.667656	3	94.0162	9.71
0.667656	3	94.0162	9.72
0.667656	3	94.0162	9.73
0.667656	3	94.0162	9.74
0.667656	3	94.0162	9.75
0.667656	3	94.0162	9.76
0.667656	3	94.0162	9.77
0.667656	3	94.0162	9.78
0.667656	3	94.0162	9.79
0.667656	3	94.0162	9.8
0.667656	3	94.0162	9.81
0.667656	3	94.0162	9.82
0.667656	3	94.0162	9.83
0.667656	3	94.0162	9.84
0.667656	3	94.0162	9.85
0.667656	3	94.0162	9.86
0.667656	3	94.0162	9.87
0.667656	3	94.0162	9.88
0.667656	3	94.0162	9.89
0.667656	3	94.0162	9.9
0.667656	3	94.0162	9.91
0.667656	3	94.0162	9.92
0.667656	3	94.0162	9.93
0.667656	3	94.0162	9.94
0.667656	3	94.0162	9.95
0.667656	3	94.0162	9.96
0.667656	3	94.0162	9.97
0.667656	3	94.0162	9.98
0.667656	3	94.0162	9.99
0.667656	3	94.0162	10
0.667656	3	94.0162	10.01
0.667656	3	94.0162	10.02
0.667656	3	94.0162	10.03
0.667656	3	94.0162	10.04
0.667656	3	94.0162	10.05
0.667656	3	94.0162	10.06
0.667656	3	94.0162	10.07
0.667656	3	94.0162	10.08
0.667656	3	94.0162	10.09
0.667656	3	94.0162	10.1
0.667656	3	94.0162	10.11
0.667656	3	94.0162	10.12
0.751252	2	93.1245	10.13
0.751252	2	93.1245	10.14
0.751252	2	93.1245	10.15
0.751252	2	93.1245	10.16
0.751252	2	93.1245	10.17
0.751252	2	93.1245	10.18
0.751252	2	93.1245	10.19
0.751252	2	93.1245	10.2
0.751252	2	93.1245	10.21
0.751252	2	93.1245	10.22
0.751252	2	93.1245	10.23
0.751252	2	93.1245	10.24
0.751252	2	93.1245	10.25
0.751252	2	93.1245	10.26
0.751252	2	93.1245	10.27
0.751252	2	93.1245	10.28
0.751252	2	93.1245	10.29
0.751252	2	93.1245	10.3
0.751252	2	93.1245	10.31
0.751252	2	93.1245	10.32
0.751252	2	93.1245	10.33
0.751252	2	93.1245	10.34
0.751252	2	93.1245	10.35
0.751252	2	93.1245	10.36
0.751252	2	93.1245	10.37
0.751252	2	93.1245	10.38
0.751252	2	93.1245	10.39
0.751252	2	93.1245	10.4
0.751252	2	93.1245	10.41
0.751252	2	93.1245	10.42
0.751252	2	93.1245	10.43
0.751252	2	93.1245	10.44
0.751252	2	93.1245	10.45
0.751252	2	93.1245	10.46
0.751252	2	93.1245	10.47
0.751252	2	93.1245	10.48
0.751252	2	93.1245	10.49
0.751252	2	93.1245	10.5
0.751252	2	93.1245	10.51
0.751252	2	93.1245	10.52
0.751252	2	93.1245	10.53
0.751252	2	93.1245	10.54
0.751252	2	93.1245	10.55
0.751252	2	93.1245	10.56
0.751252	2	93.1245	10.57
0.751252	2	93.1245	10.58
0.751252	2	93.1245	10.59
0.751252	2	93.1245	10.6
0.751252	2	93.1245	10.61
0.751252	2	93.1245	10.62
0.751252	2	93.1245	10.63
0.751252	2	93.1245	10.64
0.751252	2	93.1245	10.65
0.751252	2	93.1245	10.66
0.751252	2	93.1245	10.67
0.751252	2	93.1245	10.68
0.751252	2	93.1245	10.69
0.751252	2	93.1245	10.7
0.751252	2	93.1245	10.71
0.751252	2	93.1245	10.72
0.751252	2	93.1245	10.73
0.751252	2	93.1245	10.74
0.751252	2	93.1245	10.75
0.751252	2	93.1245	10.76
0.751252	2	93.1245	10.77
0.751252	2	93.1245	10.78
0.751252	2	93.1245	10.79
0.751252	2	93.1245	10.8
0.751252	2	93.1245	10.81
0.751252	2	93.1245	10.82
0.751252	2	93.1245	10.83
0.751252	2	93.1245	10.84
0.751252	2	93.1245	10.85
0.751252	2	93.1245	10.86
0.751252	2	93.1245	10.87
0.751252	2	93.1245	10.88
0.751252	2	93.1245	10.89
0.751252	2	93.1245	10.9
0.751252	2	93.1245	10.91
0.751252	2	93.1245	10.92
0.751252	2	93.1245	10.93
0.751252	2	93.1245	10.94
0.751252	2	93.1245	10.95
0.751252	2	93.1245	10.96
0.751252	2	93.1245	10.97
0.751252	2	93.1245	10.98
0.751252	2	93.1245	10.99
0.751252	2	93.1245	11
0.751252	2	93.1245	11.01
0.751252	2	93.1245	11.02
0.751252	2	93.1245	11.03
0.751252	2	93.1245	11.04
0.751252	2	93.1245	11.05
0.751252	2	93.1245	11.06
0.751252	2	93.1245	11.07
0.751252	2	93.1245	11.08
0.751252	2	93.1245	11.09
0.751252	2	93.1245	11.1
0.751252	2	93.1245	11.11
0.751252	2	93.1245	11.12
0.751252	2	93.1245	11.13
0.858779	1	90.7078	11.14
0.858779	1	90.7078	11.15
0.858779	1	90.7078	11.16
0.858779	1	90.7078	11.17
0.858779	1	90.7078	11.18
0.858779	1	90.7078	11.19
0.858779	1	90.7078	11.2
0.858779	1	90.7078	11.21
0.858779	1	90.7078	11.22
0.858779	1	90.7078	11.23
0.858779	1	90.7078	11.24
0.858779	1	90.7078	11.25
0.858779	1	90.7078	11.26
0.858779	1	90.7078	11.27
0.858779	1	90.7078	11.28
0.858779	1	90.7078	11.29
0.858779	1	90.7078	11.3
0.858779	1	90.7078	11.31
0.858779	1	90.7078	11.32
0.858779	1	90.7078	11.33
0.858779	1	90.7078	11.34
0.858779	1	90.7078	11.35
0.858779	1	90.7078	11.36
0.858779	1	90.7078	11.37
0.858779	1	90.7078	11.38
0.858779	1	90.7078	11.39
0.858779	1	90.7078	11.4
0.858779	1	90.7078	11.41
0.858779	1	90.7078	11.42
0.858779	1	90.7078	11.43
0.858779	1	90.7078	11.44
0.858779	1	90.7078	11.45
0.858779	1	90.7078	11.46
0.858779	1	90.7078	11.47
0.858779	1	90.7078	11.48
0.858779	1	90.7078	11.49
0.858779	1	90.7078	11.5
0.858779	1	90.7078	11.51
0.858779	1	90.7078	11.52
0.858779	1	90.7078	11.53
0.858779	1	90.7078	11.54
0.858779	1	90.7078	11.55
0.858779	1	90.7078	11.56
0.858779	1	90.7078	11.57
0.858779	1	90.7078	11.58
0.858779	1	90.7078	11.59
0.858779	1	90.7078	11.6
0.858779	1	90.7078	11.61
0.858779	1	90.7078	11.62
0.858779	1	90.7078	11.63
0.858779	1	90.7078	11.64
0.858779	1	90.7078	11.65
0.858779	1	90.7078	11.66
0.858779	1	90.7078	11.67
0.858779	1	90.7078	11.68
0.858779	1	90.7078	11.69
0.858779	1	90.7078	11.7
0.858779	1	90.7078	11.71
0.858779	1	90.7078	11.72
0.858779	1	90.7078	11.73
0.858779	1	90.7078	11.74
0.858779	1	90.7078	11.75
0.858779	1	90.7078	11.76
0.858779	1	90.7078	11.77
0.858779	1	90.7078	11.78
0.858779	1	90.7078	11.79
0.858779	1	90.7078	11.8
0.858779	1	90.7078	11.81
0.858779	1	90.7078	11.82
0.858779	1	90.7078	11.83
0.858779	1	90.7078	11.84
0.858779	1	90.7078	11.85
0.858779	1	90.7078	11.86
0.858779	1	90.7078	11.87
0.858779	1	90.7078	11.88
0.858779	1	90.7078	11.89
0.858779	1	90.7078	11.9
0.858779	1	90.7078	11.91
0.858779	1	90.7078	11.92
0.858779	1	90.7078	11.93
0.858779	1	90.7078	11.94
0.858779	1	90.7078	11.95
0.858779	1	90.7078	11.96
0.858779	1	90.7078	11.97
0.858779	1	90.7078	11.98
0.858779	1	90.7078	11.99
0.858779	1	90.7078	12
0.858779	1	90.7078	12.01
0.858779	1	90.7078	12.02
0.858779	1	90.7078	12.03
0.858779	1	90.7078	12.04
0.858779	1	90.7078	12.05
0.858779	1	90.7078	12.06
0.858779	1	90.7078	12.07
0.858779	1	90.7078	12.08
0.858779	1	90.7078	12.09
0.858779	1	90.7078	12.1
0.858779	1	90.7078	12.11
0.858779	1	90.7078	12.12
0.858779	1	90.7078	12.13
0.858779	1	90.7078	12.14
0.999996	0	88.77	12.15
0.6	4	95.1	12.16
0.6	4	95.1	12.17
0.6	4	95.1	12.18
0.6	4	95.1	12.19
0.6	4	95.1	12.2
0.6	4	95.1	12.21
0.6	4	95.1	12.22
0.6	4	95.1	12.23
0.6	4	95.1	12.24
0.6	4	95.1	12.25
0.6	4	95.1	12.26
0.6	4	95.1	12.27
0.6	4	95.1	12.28
0.6	4	95.1	12.29
0.6	4	95.1	12.3
0.6	4	95.1	12.31
0.6	4	95.1	12.32
0.6	4	95.1	12.33
0.6	4	95.1	12.34
0.6	4	95.1	12.35
0.6	4	95.1	12.36
0.6	4	95.1	12.37
0.6	4	95.1	12.38
0.6	4	95.1	12.39
0.6	4	95.1	12.4
0.6	4	95.1	12.41
0.6	4	95.1	12.42
0.6	4	95.1	12.43
0.6	4	95.1	12.44
0.6	4	95.1	12.45
0.6	4	95.1	12.46
0.6	4	95.1	12.47
0.6	4	95.1	12.48
0.6	4	95.1	12.49
0.6	4	95.1	12.5
0.6	4	95.1	12.51
0.6	4	95.1	12.52
0.6	4	95.1	12.53
0.6	4	95.1	12.54
0.6	4	95.1	12.55
0.6	4	95.1	12.56
0.6	4	95.1	12.57
0.6	4	95.1	12.58
0.6	4	95.1	12.59
0.6	4	95.1	12.6
0.6	4	95.1	12.61
0.6	4	95.1	12.62
0.6	4	95.1	12.63
0.6	4	95.1	12.64
0.6	4	95.1	12.65
0.6	4	95.1	12.66
0.6	4	95.1	12.67
0.6	4	95.1	12.68
0.6	4	95.1	12.69
0.6	4	95.1	12.7
0.6	4	95.1	12.71
0.6	4	95.1	12.72
0.6	4	95.1	12.73
0.6	4	95.1	12.74
0.6	4	95.1	12.75
0.6	4	95.1	12.76
0.6	4	95.1	12.77
0.6	4	95.1	12.78
0.6	4	95.1	12.79
0.6	4	95.1	12.8
0.6	4	95.1	12.81
0.6	4	95.1	12.82
0.6	4	95.1	12.83
0.6	4	95.1	12.84
0.6	4	95.1	12.85
0.6	4	95.1	12.86
0.6	4	95.1	12.87
0.6	4	95.1	12.88
0.6	4	95.1	12.89
0.6	4	95.1	12.9
0.6	4	95.1	12.91
0.6	4	95.1	12.92
0.6	4	95.1	12.93
0.6	4	95.1	12.94
0.6	4	95.1	12.95
0.6	4	95.1	12.96
0.6	4	95.1	12.97
0.6	4	95.1	12.98
0.6	4	95.1	12.99
0.6	4	95.1	13
0.6	4	95.1	13.01
0.6	4	95.1	13.02
0.6	4	95.1	13.03
0.6	4	95.1	13.04
0.6	4	95.1	13.05
0.6	4	95.1	13.06
0.6	4	95.1	13.07
0.6	4	95.1	13.08
0.6	4	95.1	13.09
0.6	4	95.1	13.1
0.6	4	95.1	13.11
0.6	4	95.1	13.12
0.6	4	95.1	13.13
0.6	4	95.1	13.14
0.6	4	95.1	13.15
0.6	4	95.1	13.16
0.667656	3	94.0162	13.17
0.667656	3	94.0162	13.18
0.667656	3	94.0162	13.19
0.667656	3	94.0162	13.2
0.667656	3	94.0162	13.21
0.667656	3	94.0162	13.22
0.667656	3	94.0162	13.23
0.667656	3	94.0162	13.24
0.667656	3	94.0162	13.25
0.667656	3	94.0162	13.26
0.667656	3	94.0162	13.27
0.667656	3	94.0162	13.28
0.667656	3	94.0162	13.29
0.667656	3	94.0162	13.3
0.667656	3	94.0162	13.31
0.667656	3	94.0162	13.32
0.667656	3	94.0162	13.33
0.667656	3	94.0162	13.34
0.667656	3	94.0162	13.35
0.667656	3	94.0162	13.36
0.667656	3	94.0162	13.37
0.667656	3	94.0162	13.38
0.667656	3	94.0162	13.39
0.667656	3	94.0162	13.4
0.667656	3	94.0162	13.41
0.667656	3	94.0162	13.42
0.667656	3	94.0162	13.43
0.667656	3	94.0162	13.44
0.667656	3	94.0162	13.45
0.667656	3	94.0162	13.46
0.667656	3	94.0162	13.47
0.667656	3	94.0162	13.48
0.667656	3	94.0162	13.49
0.667656	3	94.0162	13.5
0.667656	3	94.0162	13.51
0.667656	3	94.0162	13.52
0.667656	3	94.0162	13.53
0.667656	3	94.0162	13.54
0.667656	3	94.0162	13.55
0.667656	3	94.0162	13.56
0.667656	3	94.0162	13.57
0.667656	3	94.0162	13.58
0.667656	3	94.0162	13.59
0.667656	3	94.0162	13.6
0.667656	3	94.0162	13.61
0.667656	3	94.0162	13.62
0.667656	3	94.0162	13.63
0.667656	3	94.0162	13.64
0.667656	3	94.0162	13.65
0.667656	3	94.0162	13.66
0.667656	3	94.0162	13.67
0.667656	3	94.0162	13.68
0.667656	3	94.0162	13.69
0.667656	3	94.0162	13.7
0.667656	3	94.0162	13.71
0.667656	3	94.0162	13.72
0.667656	3	94.0162	13.73
0.667656	3	94.0162	13.74
0.667656	3	94.0162	13.75
0.667656	3	94.0162	13.76
0.667656	3	94.0162	13.77
0.667656	3	94.0162	13.78
0.667656	3	94.0162	13.79
0.667656	3	94.0162	13.8
0.667656	3	94.0162	13.81
0.667656	3	94.0162	13.82
0.667656	3	94.0162	13.83
0.667656	3	94.0162	13.84
0.667656	3	94.0162	13.85
0.667656	3	94.0162	13.86
0.667656	3	94.0162	13.87
0.667656	3	94.0162	13.88
0.667656	3	94.0162	13.89
0.667656	3	94.0162	13.9
0.667656	3	94.0162	13.91
0.667656	3	94.0162	13.92
0.667656	3	94.0162	13.93
0.667656	3	94.0162	13.94
0.667656	3	94.0162	13.95
0.667656	3	94.0162	13.96
0.667656	3	94.0162	13.97
0.667656	3	94.0162	13.98
0.667656	3	94.0162	13.99
0.667656	3	94.0162	14
0.667656	3	94.0162	14.01
0.667656	3	94.0162	14.02
0.667656	3	94.0162	14.03
0.667656	3	94.0162	14.04
0.667656	3	94.0162	14.05
0.667656	3	94.0162	14.06
0.667656	3	94.0162	14.07
0.667656	3	94.0162	14.08
0.667656	3	94.0162	14.09
0.667656	3	94.0162	14.1
0.667656	3	94.0162	14.11
0.667656	3	94.0162	14.12
0.667656	3	94.0162	14.13
0.667656	3	94.0162	14.14
0.667656	3	94.0162	14.15
0.667656	3	94.0162	14.16
0.667656	3	94.0162	14.17
0.751252	2	93.1245	14.18
0.751252	2	93.1245	14.19
0.751252	2	93.1245	14.2
0.751252	2	93.1245	14.21
0.751252	2	93.1245	14.22
0.751252	2	93.1245	14.23
0.751252	2	93.1245	14.24
0.751252	2	93.1245	14.25
0.751252	2	93.1245	14.26
0.751252	2	93.1245	14.27
0.751252	2	93.1245	14.28
0.751252	2	93.1245	14.29
0.751252	2	93.1245	14.3
0.751252	2	93.1245	14.31
0.751252	2	93.1245	14.32
0.751252	2	93.1245	14.33
0.751252	2	93.1245	14.34
0.751252	2	93.1245	14.35
0.751252	2	93.1245	14.36
0.751252	2	93.1245	14.37
0.751252	2	93.1245	14.38
0.751252	2	93.1245	14.39
0.751252	2	93.1245	14.4
0.751252	2	93.1245	14.41
0.751252	2	93.1245	14.42
0.751252	2	93.1245	14.43
0.751252	2	93.1245	14.44
0.751252	2	93.1245	14.45
0.751252	2	93.1245	14.46
0.751252	2	93.1245	14.47
0.751252	2	93.1245	14.48
0.751252	2	93.1245	14.49
0.751252	2	93.1245	14.5
0.751252	2	93.1245	14.51
0.751252	2	93.1245	14.52
0.751252	2	93.1245	14.53
0.751252	2	93.1245	14.54
0.751252	2	93.1245	14.55
0.751252	2	93.1245	14.56
0.751252	2	93.1245	14.57
0.751252	2	93.1245	14.58
0.751252	2	93.1245	14.59
0.751252	2	93.1245	14.6
0.751252	2	93.1245	14.61
0.751252	2	93.1245	14.62
0.751252	2	93.1245	14.63
0.751252	2	93.1245	14.64
0.751252	2	93.1245	14.65
0.751252	2	93.1245	14.66
0.751252	2	93.1245	14.67
0.751252	2	93.1245	14.68
0.751252	2	93.1245	14.69
0.751252	2	93.1245	14.7
0.751252	2	93.1245	14.71
0.751252	2	93.1245	14.72
0.751252	2	93.1245	14.73
0.751252	2	93.1245	14.74
0.751252	2	93.1245	14.75
0.751252	2	93.1245	14.76
0.751252	2	93.1245	14.77
0.751252	2	93.1245	14.78
0.751252	2	93.1245	14.79
0.751252	2	93.1245	14.8
0.751252	2	93.1245	14.81
0.751252	2	93.1245	14.82
0.751252	2	93.1245	14.83
0.751252	2	93.1245	14.84
0.751252	2	93.1245	14.85
0.751252	2	93.1245	14.86
0.751252	2	93.1245	14.87
0.751252	2	93.1245	14.88
0.751252	2	93.1245	14.89
0.751252	2	93.1245	14.9
0.751252	2	93.1245	14.91
0.751252	2	93.1245	14.92
0.751252	2	93.1245	14.93
0.751252	2	93.1245	14.94
0.751252	2	93.1245	14.95
0.751252	2	93.1245	14.96
0.751252	2	93.1245	14.97
0.751252	2	93.1245	14.98
0.751252	2	93.1245	14.99
0.751252	2	93.1245	15
0.751252	2	93.1245	15.01
0.751252	2	93.1245	15.02
0.751252	2	93.1245	15.03
0.751252	2	93.1245	15.04
0.751252	2	93.1245	15.05
0.751252	2	93.1245	15.06
0.751252	2	93.1245	15.07
0.751252	2	93.1245	15.08
0.751252	2	93.1245	15.09
0.751252	2	93.1245	15.1
0.751252	2	93.1245	15.11
0.751252	2	93.1245	15.12
0.751252	2	93.1245	15.13
0.751252	2	93.1245	15.14
0.751252	2	93.1245	15.15
0.751252	2	93.1245	15.16
0.751252	2	93.1245	15.17
0.751252	2	93.1245	15.18
0.858779	1	90.7078	15.19
0.858779	1	90.7078	15.2
0.858779	1	90.7078	15.21
0.858779	1	90.7078	15.22
0.858779	1	90.7078	15.23
0.858779	1	90.7078	15.24
0.858779	1	90.7078	15.25
0.858779	1	90.7078	15.26
0.858779	1	90.7078	15.27
0.858779	1	90.7078	15.28
0.858779	1	90.7078	15.29
0.858779	1	90.7078	15.3
0.858779	1	90.7078	15.31
0.858779	1	90.7078	15.32
0.858779	1	90.7078	15.33
0.858779	1	90.7078	15.34
0.858779	1	90.7078	15.35
0.858779	1	90.7078	15.36
0.858779	1	90.7078	15.37
0.858779	1	90.7078	15.38
0.858779	1	90.7078	15.39
0.858779	1	90.7078	15.4
0.858779	1	90.7078	15.41
0.858779	1	90.7078	15.42
0.858779	1	90.7078	15.43
0.858779	1	90.7078	15.44
0.858779	1	90.7078	15.45
0.858779	1	90.7078	15.46
0.858779	1	90.7078	15.47
0.858779	1	90.7078	15.48
0.858779	1	90.7078	15.49
0.858779	1	90.7078	15.5
0.858779	1	90.7078	15.51
0.858779	1	90.7078	15.52
0.858779	1	90.7078	15.53
0.858779	1	90.7078	15.54
0.858779	1	90.7078	15.55
0.858779	1	90.7078	15.56
0.858779	1	90.7078	15.57
0.858779	1	90.7078	15.58
0.858779	1	90.7078	15.59
0.858779	1	90.7078	15.6
0.858779	1	90.7078	15.61
0.858779	1	90.7078	15.62
0.858779	1	90.7078	15.63
0.858779	1	90.7078	15.64
0.858779	1	90.7078	15.65
0.858779	1	90.7078	15.66
0.858779	1	90.7078	15.67
0.858779	1	90.7078	15.68
0.858779	1	90.7078	15.69
0.858779	1	90.7078	15.7
0.858779	1	90.7078	15.71
0.858779	1	90.7078	15.72
0.858779	1	90.7078	15.73
0.858779	1	90.7078	15.74
0.858779	1	90.7078	15.75
0.858779	1	90.7078	15.76
0.858779	1	90.7078	15.77
0.858779	1	90.7078	15.78
0.858779	1	90.7078	15.79
0.858779	1	90.7078	15.8
0.858779	1	90.7078	15.81
0.858779	1	90.7078	15.82
0.858779	1	90.7078	15.83
0.858779	1	90.7078	15.84
0.858779	1	90.7078	15.85
0.858779	1	90.7078	15.86
0.858779	1	90.7078	15.87
0.858779	1	90.7078	15.88
0.858779	1	90.7078	15.89
0.858779	1	90.7078	15.9
0.858779	1	90.7078	15.91
0.858779	1	90.7078	15.92
0.858779	1	90.7078	15.93
0.858779	1	90.7078	15.94
0.858779	1	90.7078	15.95
0.858779	1	90.7078	15.96
0.858779	1	90.7078	15.97
0.858779	1	90.7078	15.98
0.858779	1	90.7078	15.99
0.858779	1	90.7078	16
0.858779	1	90.7078	16.01
0.858779	1	90.7078	16.02
0.858779	1	90.7078	16.03
0.858779	1	90.7078	16.04
0.858779	1	90.7078	16.05
0.858779	1	90.7078	16.06
0.858779	1	90.7078	16.07
0.858779	1	90.7078	16.08
0.858779	1	90.7078	16.09
0.858779	1	90.7078	16.1
0.858779	1	90.7078	16.11
0.858779	1	90.7078	16.12
0.858779	1	90.7078	16.13
0.858779	1	90.7078	16.14
0.858779	1	90.7078	16.15
0.858779	1	90.7078	16.16
0.858779	1	90.7078	16.17
0.858779	1	90.7078	16.18
0.858779	1	90.7078	16.19
0.999996	0	88.77	16.2
0.6	4	95.1	16.21
0.6	4	95.1	16.22
0.6	4	95.1	16.23
0.6	4	95.1	16.24
0.6	4	95.1	16.25
0.6	4	95.1	16.26
0.6	4	95.1	16.27
0.6	4	95.1	16.28
0.6	4	95.1	16.29
0.6	4	95.1	16.3
0.6	4	95.1	16.31
0.6	4	95.1	16.32
0.6	4	95.1	16.33
0.6	4	95.1	16.34
0.6	4	95.1	16.35
0.6	4	95.1	16.36
0.6	4	95.1	16.37
0.6	4	95.1	16.38
0.6	4	95.1	16.39
0.6	4	95.1	16.4
0.6	4	95.1	16.41
0.6	4	95.1	16.42
0.6	4	95.1	16.43
0.6	4	95.1	16.44
0.6	4	95.1	16.45
0.6	4	95.1	16.46
0.6	4	95.1	16.47
0.6	4	95.1	16.48
0.6	4	95.1	16.49
0.6	4	95.1	16.5
0.6	4	95.1	16.51
0.6	4	95.1	16.52
0.6	4	95.1	16.53
0.6	4	95.1	16.54
0.6	4	95.1	16.55
0.6	4	95.1	16.56
0.6	4	95.1	16.57
0.6	4	95.1	16.58
0.6	4	95.1	16.59
0.6	4	95.1	16.6
0.6	4	95.1	16.61
0.6	4	95.1	16.62
0.6	4	95.1	16.63
0.6	4	95.1	16.64
0.6	4	95.1	16.65
0.6	4	95.1	16.66
0.6	4	95.1	16.67
0.6	4	95.1	16.68
0.6	4	95.1	16.69
0.6	4	95.1	16.7
0.6	4	95.1	16.71
0.6	4	95.1	16.72
0.6	4	95.1	16.73
0.6	4	95.1	16.74
0.6	4	95.1	16.75
0.6	4	95.1	16.76
0.6	4	95.1	16.77
0.6	4	95.1	16.78
0.6	4	95.1	16.79
0.6	4	95.1	16.8
0.6	4	95.1	16.81
0.6	4	95.1	16.82
0.6	4	95.1	16.83
0.6	4	95.1	16.84
0.6	4	95.1	16.85
0.6	4	95.1	16.86
0.6	4	95.1	16.87
0.6	4	95.1	16.88
0.6	4	95.1	16.89
0.6	4	95.1	16.9
0.6	4	95.1	16.91
0.6	4	95.1	16.92
0.6	4	95.1	16.93
0.6	4	95.1	16.94
0.6	4	95.1	16.95
0.6	4	95.1	16.96
0.6	4	95.1	16.97
0.6	4	95.1	16.98
0.6	4	95.1	16.99
0.6	4	95.1	17
0.6	4	95.1	17.01
0.6	4	95.1	17.02
0.6	4	95.1	17.03
0.6	4	95.1	17.04
0.6	4	95.1	17.05
0.6	4	95.1	17.06
0.6	4	95.1	17.07
0.6	4	95.1	17.08
0.6	4	95.1	17.09
0.6	4	95.1	17.1
0.6	4	95.1	17.11
0.6	4	95.1	17.12
0.6	4	95.1	17.13
0.6	4	95.1	17.14
0.6	4	95.1	17.15
0.6	4	95.1	17.16
0.6	4	95.1	17.17
0.6	4	95.1	17.18
0.6	4	95.1	17.19
0.6	4	95.1	17.2
0.6	4	95.1	17.21
0.667656	3	94.0162	17.22
0.667656	3	94.0162	17.23
0.667656	3	94.0162	17.24
0.667656	3	94.0162	17.25
0.667656	3	94.0162	17.26
0.667656	3	94.0162	17.27
0.667656	3	94.0162	17.28
0.667656	3	94.0162	17.29
0.667656	3	94.0162	17.3
0.667656	3	94.0162	17.31
0.667656	3	94.0162	17.32
0.667656	3	94.0162	17.33
0.667656	3	94.0162	17.34
0.667656	3	94.0162	17.35
0.667656	3	94.0162	17.36
0.667656	3	94.0162	17.37
0.667656	3	94.0162	17.38
0.667656	3	94.0162	17.39
0.667656	3	94.0162	17.4
0.667656	3	94.0162	17.41
0.667656	3	94.0162	17.42
0.667656	3	94.0162	17.43
0.667656	3	94.0162	17.44
0.667656	3	94.0162	17.45
0.667656	3	94.0162	17.46
0.667656	3	94.0162	17.47
0.667656	3	94.0162	17.48
0.667656	3	94.0162	17.49
0.667656	3	94.0162	17.5
0.667656	3	94.0162	17.51
0.667656	3	94.0162	17.52
0.667656	3	94.0162	17.53
0.667656	3	94.0162	17.54
0.667656	3	94.0162	17.55
0.667656	3	94.0162	17.56
0.667656	3	94.0162	17.57
0.667656	3	94.0162	17.58
0.667656	3	94.0162	17.59
0.667656	3	94.0162	17.6
0.667656	3	94.0162	17.61
0.667656	3	94.0162	17.62
0.667656	3	94.0162	17.63
0.667656	3	94.0162	17.64
0.667656	3	94.0162	17.65
0.667656	3	94.0162	17.66
0.667656	3	94.0162	17.67
0.667656	3	94.0162	17.68
0.667656	3	94.0162	17.69
0.667656	3	94.0162	17.7
0.667656	3	94.0162	17.71
0.667656	3	94.0162	17.72
0.667656	3	94.0162	17.73
0.667656	3	94.0162	17.74
0.667656	3	94.0162	17.75
0.667656	3	94.0162	17.76
0.667656	3	94.0162	17.77
0.667656	3	94.0162	17.78
0.667656	3	94.0162	17.79
0.667656	3	94.0162	17.8
0.667656	3	94.0162	17.81
0.667656	3	94.0162	17.82
0.667656	3	94.0162	17.83
0.667656	3	94.0162	17.84
0.667656	3	94.0162	17.85
0.667656	3	94.0162	17.86
0.667656	3	94.0162	17.87
0.667656	3	94.0162	17.88
0.667656	3	94.0162	17.89
0.667656	3	94.0162	17.9
0.667656	3	94.0162	17.91
0.667656	3	94.0162	17.92
0.667656	3	94.0162	17.93
0.667656	3	94.0162	17.94
0.667656	3	94.0162	17.95
0.667656	3	94.0162	17.96
0.667656	3	94.0162	17.97
0.667656	3	94.0162	17.98
0.667656	3	94.0162	17.99
0.667656	3	94.0162	18
0.667656	3	94.0162	18.01
0.667656	3	94.0162	18.02
0.667656	3	94.0162	18.03
0.667656	3	94.0162	18.04
0.667656	3	94.0162	18.05
0.667656	3	94.0162	18.06
0.667656	3	94.0162	18.07
0.667656	3	94.0162	18.08
0.667656	3	94.0162	18.09
0.667656	3	94.0162	18.1
0.667656	3	94.0162	18.11
0.667656	3	94.0162	18.12
0.667656	3	94.0162	18.13
0.667656	3	94.0162	18.14
0.667656	3	94.0162	18.15
0.667656	3	94.0162	18.16
0.667656	3	94.0162	18.17
0.667656	3	94.0162	18.18
0.667656	3	94.0162	18.19
0.667656	3	94.0162	18.2
0.667656	3	94.0162	18.21
0.667656	3	94.0162	18.22
0.751252	2	93.1245	18.23
0.751252	2	93.1245	18.24
0.751252	2	93.1245	18.25
0.751252	2	93.1245	18.26
0.751252	2	93.1245	18.27
0.751252	2	93.1245	18.28
0.751252	2	93.1245	18.29
0.751252	2	93.1245	18.3
0.751252	2	93.1245	18.31
0.751252	2	93.1245	18.32
0.751252	2	93.1245	18.33
0.751252	2	93.1245	18.34
0.751252	2	93.1245	18.35
0.751252	2	93.1245	18.36
0.751252	2	93.1245	18.37
0.751252	2	93.1245	18.38
0.751252	2	93.1245	18.39
0.751252	2	93.1245	18.4
0.751252	2	93.1245	18.41
0.751252	2	93.1245	18.42
0.751252	2	93.1245	18.43
0.751252	2	93.1245	18.44
0.751252	2	93.1245	18.45
0.751252	2	93.1245	18.46
0.751252	2	93.1245	18.47
0.751252	2	93.1245	18.48
0.751252	2	93.1245	18.49
0.751252	2	93.1245	18.5
0.751252	2	93.1245	18.51
0.751252	2	93.1245	18.52
0.751252	2	93.1245	18.53
0.751252	2	93.1245	18.54
0.751252	2	93.1245	18.55
0.751252	2	93.1245	18.56
0.751252	2	93.1245	18.57
0.751252	2	93.1245	18.58
0.751252	2	93.1245	18.59
0.751252	2	93.1245	18.6
0.751252	2	93.1245	18.61
0.751252	2	93.1245	18.62
0.751252	2	93.1245	18.63
0.751252	2	93.1245	18.64
0.751252	2	93.1245	18.65
0.751252	2	93.1245	18.66
0.751252	2	93.1245	18.67
0.751252	2	93.1245	18.68
0.751252	2	93.1245	18.69
0.751252	2	93.1245	18.7
0.751252	2	93.1245	18.71
0.751252	2	93.1245	18.72
0.751252	2	93.1245	18.73
0.751252	2	93.1245	18.74
0.751252	2	93.1245	18.75
0.751252	2	93.1245	18.76
0.751252	2	93.1245	18.77
0.751252	2	93.1245	18.78
0.751252	2	93.1245	18.79
0.751252	2	93.1245	18.8
0.751252	2	93.1245	18.81
0.751252	2	93.1245	18.82
0.751252	2	93.1245	18.83
0.751252	2	93.1245	18.84
0.751252	2	93.1245	18.85
0.751252	2	93.1245	18.86
0.751252	2	93.1245	18.87
0.751252	2	93.1245	18.88
0.751252	2	93.1245	18.89
0.751252	2	93.1245	18.9
0.751252	2	93.1245	18.91
0.751252	2	93.1245	18.92
0.751252	2	93.1245	18.93
0.751252	2	93.1245	18.94
0.751252	2	93.1245	18.95
0.751252	2	93.1245	18.96
0.751252	2	93.1245	18.97
0.751252	2	93.1245	18.98
0.751252	2	93.1245	18.99
0.751252	2	93.1245	19
0.751252	2	93.1245	19.01
0.751252	2	93.1245	19.02
0.751252	2	93.1245	19.03
0.751252	2	93.1245	19.04
0.751252	2	93.1245	19.05
0.751252	2	93.1245	19.06
0.751252	2	93.1245	19.07
0.751252	2	93.1245	19.08
0.751252	2	93.1245	19.09
0.751252	2	93.1245	19.1
0.751252	2	93.1245	19.11
0.751252	2	93.1245	19.12
0.751252	2	93.1245	19.13
0.751252	2	93.1245	19.14
0.751252	2	93.1245	19.15
0.751252	2	93.1245	19.16
0.751252	2	93.1245	19.17
0.751252	2	93.1245	19.18
0.751252	2	93.1245	19.19
0.751252	2	93.1245	19.2
0.751252	2	93.1245	19.21
0.751252	2	93.1245	19.22
0.751252	2	93.1245	19.23
0.858779	1	90.7078	19.24
0.858779	1	90.7078	19.25
0.858779	1	90.7078	19.26
0.858779	1	90.7078	19.27
0.858779	1	90.7078	19.28
0.858779	1	90.7078	19.29
0.858779	1	90.7078	19.3
0.858779	1	90.7078	19.31
0.858779	1	90.7078	19.32
0.858779	1	90.7078	19.33
0.858779	1	90.7078	19.34
0.858779	1	90.7078	19.35
0.858779	1	90.7078	19.36
0.858779	1	90.7078	19.37
0.858779	1	90.7078	19.38
0.858779	1	90.7078	19.39
0.858779	1	90.7078	19.4
0.858779	1	90.7078	19.41
0.858779	1	90.7078	19.42
0.858779	1	90.7078	19.43
0.858779	1	90.7078	19.44
0.858779	1	90.7078	19.45
0.858779	1	90.7078	19.46
0.858779	1	90.7078	19.47
0.858779	1	90.7078	19.48
0.858779	1	90.7078	19.49
0.858779	1	90.7078	19.5
0.858779	1	90.7078	19.51
0.858779	1	90.7078	19.52
0.858779	1	90.7078	19.53
0.858779	1	90.7078	19.54
0.858779	1	90.7078	19.55
0.858779	1	90.7078	19.56
0.858779	1	90.7078	19.57
0.858779	1	90.7078	19.58
0.858779	1	90.7078	19.59
0.858779	1	90.7078	19.6
0.858779	1	90.7078	19.61
0.858779	1	90.7078	19.62
0.858779	1	90.7078	19.63
0.858779	1	90.7078	19.64
0.858779	1	90.7078	19.65
0.858779	1	90.7078	19.66
0.858779	1	90.7078	19.67
0.858779	1	90.7078	19.68
0.858779	1	90.7078	19.69
0.858779	1	90.7078	19.7
0.858779	1	90.7078	19.71
0.858779	1	90.7078	19.72
0.858779	1	90.7078	19.73
0.858779	1	90.7078	19.74
0.858779	1	90.7078	19.75
0.858779	1	90.7078	19.76
0.858779	1	90.7078	19.77
0.858779	1	90.7078	19.78
0.858779	1	90.7078	19.79
0.858779	1	90.7078	19.8
0.858779	1	90.7078	19.81
0.858779	1	90.7078	19.82
0.858779	1	90.7078	19.83
0.858779	1	90.7078	19.84
0.858779	1	90.7078	19.85
0.858779	1	90.7078	19.86
0.858779	1	90.7078	19.87
0.858779	1	90.7078	19.88
0.858779	1	90.7078	19.89
0.858779	1	90.7078	19.9
0.858779	1	90.7078	19.91
0.858779	1	90.7078	19.92
0.858779	1	90.7078	19.93
0.858779	1	90.7078	19.94
0.858779	1	90.7078	19.95
0.858779	1	90.7078	19.96
0.858779	1	90.7078	19.97
0.858779	1	90.7078	19.98
0.858779	1	90.7078	19.99
[truncated: 853 more rows]
