# Supplementary material for: Dynamic Voltage Frequency Scaling Simulator for Real Workflows Energy-Aware Management in Green Cloud Computing
Source: PLoS One. 2017 Jan 13;12(1):e0169803. doi: 10.1371/journal.pone.0169803 (PMC5234838; doi:10.1371/journal.pone.0169803)
Supplement: S2 File — Experimental data corresponding to Figs 10–15 and Table 3. (XLSX) [file pone.0169803.s002.xlsx]

## Sheet: Hoja1
		Governor
		PowSv (ST-SCH)				PowSv (CAC-SCH)				OnDem (ST-SCH)				OnDem (CAC-SCH)				Cons (ST-SCH)				Cons (CAC-SCH)				Perf (ST-SCH)				Perf (CAC-SCH)
		Time	SumPow	AvgPow	Energy	Time	SumPow	AvgPow	Energy	Time	SumPow	AvgPow	Energy	Time	SumPow	AvgPow	Energy	Time	SumPow	AvgPow	Energy	Time	SumPow	AvgPow	Energy	Time	SumPow	AvgPow	Energy	Time	SumPow	AvgPow	Energy
Montage	25	276.84	488910	17.6605	156.104	63.03	111319	17.6605	34.839	174.67	334419	19.1463	113.189	46.72	89442.8	19.1461	28.7623	276.84	488910	17.6605	156.104	63.03	111319	17.6605	34.839	174.67	341961	19.5781	19.5781	46.72	91459.9	19.5779	29.3226
	50	615.65	1.08728e+06	17.6606	425.857	90.75	160260	17.6605	54.8956	387.53	741980	19.1463	329.94	68.8	131723	19.1461	47.5274	615.65	1.08728e+06	17.6606	425.857	90.75	160260	17.6605	54.8956	387.53	758714	19.5781	334.589	68.8	134694	19.578	48.3526
	100	1301.37	2.29829e+06	17.6606	1179.23	143.98	254285	17.6605	100.305	817.35	1.56492e+06	19.1463	975.513	110.81	212167	19.1462	88.049	1301.37	2.29829e+06	17.6606	1179.23	143.98	254285	17.6605	100.305	817.35	1.60022e+06	19.5781	985.317	110.88	217089	19.578	89.4162
	1000	13693.6	2.41836e+07	17.6606	67986.6	1231.28	2.17451e+06	17.6606	1013.99	8591.39	1.64494e+07	19.1463	65838.2	957.36	1.833e+06	19.1463	919.831	13693.6	2.41836e+07	17.6606	67986.6	1231.28	2.17451e+06	17.6606	1013.99	8591.39	1.68203e+07	19.5781	65941.3	956.65	1.87295e+06	19.5781	930.917
Inspiral	30	7438.45	1.31367e+07	17.6606	4789.48	1495.79	2.64165e+06	17.6606	847.545	4471.22	8.56074e+06	19.1463	3518.38	903.94	1.7307e+06	19.1463	594.504	7438.45	1.31367e+07	17.6606	4789.48	1495.79	2.64165e+06	17.6606	847.545	4471.22	8.75382e+06	19.5781	3572.01	903.94	1.76974e+06	19.5781	605.347
	50	13218	2.33438e+07	17.6606	9987.03	1580.6	2.79142e+06	17.6606	977.591	7943.77	1.52094e+07	19.1463	7727.48	1146.17	2.1945e+06	19.1463	811.779	13218	2.33438e+07	17.6606	9987.03	1580.6	2.79142e+06	17.6606	977.591	7943.77	1.55524e+07	19.5781	7822.77	1146.17	2.24399e+06	19.5781	825.528
	100	23642.7	4.17544e+07	17.6606	24219.2	1978.46	3.49407e+06	17.6606	1650.25	14215.2	2.7217e+07	19.1463	20181	1620.1	3.1019e+06	19.1463	1649.31	23642.7	4.17544e+07	17.6606	24219.2	1978.46	3.49407e+06	17.6606	1650.25	14215.2	2.78308e+07	19.5781	20351.6	1812.04	3.54764e+06	19.5781	1846.32
	1000	255925	4.51978e+08	17.6606	1.54286e+06	14577.1	2.57439e+07	17.6606	15533.6	153820	2.94509e+08	19.1463	1.49912e+06	11662.6	2.23295e+07	19.1463	14608.5	255925	4.51978e+08	17.6606	1.54286e+06	14577.1	2.57439e+07	17.6606	15533.6	153820	3.01151e+08	19.5781	1.50097e+06	11835.3	2.31714e+07	19.5781	14874.4
Sipht	30	6233.28	1.10083e+07	17.6606	4443.64	4950.93	8.74362e+06	17.6606	2566.23	3746.13	7.17246e+06	19.1463	3378.12	3229.81	6.1839e+06	19.1463	1855.2	6233.28	1.10083e+07	17.6606	4443.64	4950.93	8.74362e+06	17.6606	2566.23	3746.13	7.33422e+06	19.5781	3423.05	3229.81	6.32337e+06	19.5781	1893.94
	60	13107.4	2.31484e+07	17.6606	11390.5	7338.55	1.29603e+07	17.6606	3903.63	7874.87	1.50775e+07	19.1463	9148.59	6680.01	1.27898e+07	19.1463	3785.82	13107.4	2.31484e+07	17.6606	11390.5	7338.55	1.29603e+07	17.6606	3903.63	7874.87	1.54175e+07	19.5781	9243.05	6680.01	1.30782e+07	19.5781	3901.44
	100	19525.9	3.44838e+07	17.6606	21052.8	5296.57	9.35404e+06	17.6606	3071.29	11732.6	2.24636e+07	19.1463	17713.9	4625.5	8.85613e+06	19.1463	2994.49	19525.9	3.44838e+07	17.6606	21052.8	5296.57	9.35404e+06	17.6606	3071.29	11732.6	2.29702e+07	19.5781	17854.6	4602.82	9.01147e+06	19.5781	3001.65
	1000	195123	3.44598e+08	17.6606	1.07339e+06	11701.5	2.06656e+07	17.6606	12546.5	117243	2.24478e+08	19.1463	1.04003e+06	9992.33	1.91316e+07	19.1463	12232.2	195123	3.44598e+08	17.6606	1.07339e+06	11701.5	2.06656e+07	17.6606	12546.5	117243	2.29541e+08	19.5781	1.04143e+06	9771.49	1.91308e+07	19.5781	12012.2
