# Supplementary material for: Dynamic Voltage Frequency Scaling Simulator for Real Workflows Energy-Aware Management in Green Cloud Computing
Source: PLoS One. 2017 Jan 13;12(1):e0169803. doi: 10.1371/journal.pone.0169803 (PMC5234838; doi:10.1371/journal.pone.0169803)
Supplement: S4 File — Proposed simulator source code, also available at [24]. (ZIP) [file pone.0169803.s004.zip]

Archive with 3,054 entries (2,589 files):
- WFSPow/
- WFSPow/.classpath
- __MACOSX/
- __MACOSX/WFSPow/
- __MACOSX/WFSPow/._.classpath
- WFSPow/.DS_Store
- __MACOSX/WFSPow/._.DS_Store
- WFSPow/.project
- __MACOSX/WFSPow/._.project
- WFSPow/.settings/
- WFSPow/.settings/org.eclipse.jdt.core.prefs
- __MACOSX/WFSPow/.settings/
- __MACOSX/WFSPow/.settings/._org.eclipse.jdt.core.prefs
- __MACOSX/WFSPow/._.settings
- WFSPow/bin/
- WFSPow/bin/org/
- WFSPow/bin/org/.svn/
- WFSPow/bin/org/.svn/all-wcprops
- __MACOSX/WFSPow/bin/
- __MACOSX/WFSPow/bin/org/
- __MACOSX/WFSPow/bin/org/.svn/
- __MACOSX/WFSPow/bin/org/.svn/._all-wcprops
- WFSPow/bin/org/.svn/entries
- __MACOSX/WFSPow/bin/org/.svn/._entries
- WFSPow/bin/org/.svn/props/
- __MACOSX/WFSPow/bin/org/.svn/._props
- WFSPow/bin/org/.svn/tmp/
- WFSPow/bin/org/.svn/tmp/props/
- __MACOSX/WFSPow/bin/org/.svn/tmp/
- __MACOSX/WFSPow/bin/org/.svn/tmp/._props
- __MACOSX/WFSPow/bin/org/.svn/._tmp
- __MACOSX/WFSPow/bin/org/._.svn
- WFSPow/bin/org/cloudbus/
- WFSPow/bin/org/cloudbus/.svn/
- WFSPow/bin/org/cloudbus/.svn/all-wcprops
- __MACOSX/WFSPow/bin/org/cloudbus/
- __MACOSX/WFSPow/bin/org/cloudbus/.svn/
- __MACOSX/WFSPow/bin/org/cloudbus/.svn/._all-wcprops
- WFSPow/bin/org/cloudbus/.svn/entries
- __MACOSX/WFSPow/bin/org/cloudbus/.svn/._entries
- WFSPow/bin/org/cloudbus/.svn/props/
- __MACOSX/WFSPow/bin/org/cloudbus/.svn/._props
- WFSPow/bin/org/cloudbus/.svn/tmp/
- WFSPow/bin/org/cloudbus/.svn/tmp/props/
- __MACOSX/WFSPow/bin/org/cloudbus/.svn/tmp/
- __MACOSX/WFSPow/bin/org/cloudbus/.svn/tmp/._props
- __MACOSX/WFSPow/bin/org/cloudbus/.svn/._tmp
- __MACOSX/WFSPow/bin/org/cloudbus/._.svn
- WFSPow/bin/org/cloudbus/cloudsim/
- WFSPow/bin/org/cloudbus/cloudsim/.svn/
- WFSPow/bin/org/cloudbus/cloudsim/.svn/all-wcprops
- __MACOSX/WFSPow/bin/org/cloudbus/cloudsim/
- __MACOSX/WFSPow/bin/org/cloudbus/cloudsim/.svn/
- __MACOSX/WFSPow/bin/org/cloudbus/cloudsim/.svn/._all-wcprops
- WFSPow/bin/org/cloudbus/cloudsim/.svn/entries
- __MACOSX/WFSPow/bin/org/cloudbus/cloudsim/.svn/._entries
- WFSPow/bin/org/cloudbus/cloudsim/.svn/props/
- __MACOSX/WFSPow/bin/org/cloudbus/cloudsim/.svn/._props
- WFSPow/bin/org/cloudbus/cloudsim/.svn/text-base/
- WFSPow/bin/org/cloudbus/cloudsim/.svn/text-base/Cloudlet.java.svn-base
- __MACOSX/WFSPow/bin/org/cloudbus/cloudsim/.svn/text-base/
- __MACOSX/WFSPow/bin/org/cloudbus/cloudsim/.svn/text-base/._Cloudlet.java.svn-base
- WFSPow/bin/org/cloudbus/cloudsim/.svn/text-base/CloudletScheduler.java.svn-base
- __MACOSX/WFSPow/bin/org/cloudbus/cloudsim/.svn/text-base/._CloudletScheduler.java.svn-base
- WFSPow/bin/org/cloudbus/cloudsim/.svn/text-base/CloudletSchedulerDynamicWorkload.java.svn-base
- __MACOSX/WFSPow/bin/org/cloudbus/cloudsim/.svn/text-base/._CloudletSchedulerDynamicWorkload.java.svn-base
- WFSPow/bin/org/cloudbus/cloudsim/.svn/text-base/CloudletSchedulerSpaceShared.java.svn-base
- __MACOSX/WFSPow/bin/org/cloudbus/cloudsim/.svn/text-base/._CloudletSchedulerSpaceShared.java.svn-base
- WFSPow/bin/org/cloudbus/cloudsim/.svn/text-base/CloudletSchedulerTimeShared.java.svn-base
- __MACOSX/WFSPow/bin/org/cloudbus/cloudsim/.svn/text-base/._CloudletSchedulerTimeShared.java.svn-base
- WFSPow/bin/org/cloudbus/cloudsim/.svn/text-base/Datacenter.java.svn-base
- __MACOSX/WFSPow/bin/org/cloudbus/cloudsim/.svn/text-base/._Datacenter.java.svn-base
- WFSPow/bin/org/cloudbus/cloudsim/.svn/text-base/DatacenterBroker.java.svn-base
- __MACOSX/WFSPow/bin/org/cloudbus/cloudsim/.svn/text-base/._DatacenterBroker.java.svn-base
- WFSPow/bin/org/cloudbus/cloudsim/.svn/text-base/DatacenterCharacteristics.java.svn-base
- __MACOSX/WFSPow/bin/org/cloudbus/cloudsim/.svn/text-base/._DatacenterCharacteristics.java.svn-base
- WFSPow/bin/org/cloudbus/cloudsim/.svn/text-base/DataCloudTags.java.svn-base
- __MACOSX/WFSPow/bin/org/cloudbus/cloudsim/.svn/text-base/._DataCloudTags.java.svn-base
- WFSPow/bin/org/cloudbus/cloudsim/.svn/text-base/File.java.svn-base
- __MACOSX/WFSPow/bin/org/cloudbus/cloudsim/.svn/text-base/._File.java.svn-base
- WFSPow/bin/org/cloudbus/cloudsim/.svn/text-base/FileAttribute.java.svn-base
- __MACOSX/WFSPow/bin/org/cloudbus/cloudsim/.svn/text-base/._FileAttribute.java.svn-base
- WFSPow/bin/org/cloudbus/cloudsim/.svn/text-base/HarddriveStorage.java.svn-base
- __MACOSX/WFSPow/bin/org/cloudbus/cloudsim/.svn/text-base/._HarddriveStorage.java.svn-base
- WFSPow/bin/org/cloudbus/cloudsim/.svn/text-base/Host.java.svn-base
- __MACOSX/WFSPow/bin/org/cloudbus/cloudsim/.svn/text-base/._Host.java.svn-base
- WFSPow/bin/org/cloudbus/cloudsim/.svn/text-base/HostDynamicWorkload.java.svn-base
- __MACOSX/WFSPow/bin/org/cloudbus/cloudsim/.svn/text-base/._HostDynamicWorkload.java.svn-base
- WFSPow/bin/org/cloudbus/cloudsim/.svn/text-base/HostStateHistoryEntry.java.svn-base
- __MACOSX/WFSPow/bin/org/cloudbus/cloudsim/.svn/text-base/._HostStateHistoryEntry.java.svn-base
- WFSPow/bin/org/cloudbus/cloudsim/.svn/text-base/InfoPacket.java.svn-base
- __MACOSX/WFSPow/bin/org/cloudbus/cloudsim/.svn/text-base/._InfoPacket.java.svn-base
- WFSPow/bin/org/cloudbus/cloudsim/.svn/text-base/Log.java.svn-base
- __MACOSX/WFSPow/bin/org/cloudbus/cloudsim/.svn/text-base/._Log.java.svn-base
- WFSPow/bin/org/cloudbus/cloudsim/.svn/text-base/NetworkTopology.java.svn-base
- __MACOSX/WFSPow/bin/org/cloudbus/cloudsim/.svn/text-base/._NetworkTopology.java.svn-base
- WFSPow/bin/org/cloudbus/cloudsim/.svn/text-base/Packet.java.svn-base
- __MACOSX/WFSPow/bin/org/cloudbus/cloudsim/.svn/text-base/._Packet.java.svn-base
- WFSPow/bin/org/cloudbus/cloudsim/.svn/text-base/ParameterException.java.svn-base
- __MACOSX/WFSPow/bin/org/cloudbus/cloudsim/.svn/text-base/._ParameterException.java.svn-base
- WFSPow/bin/org/cloudbus/cloudsim/.svn/text-base/Pe.java.svn-base
- __MACOSX/WFSPow/bin/org/cloudbus/cloudsim/.svn/text-base/._Pe.java.svn-base
- WFSPow/bin/org/cloudbus/cloudsim/.svn/text-base/ResCloudlet.java.svn-base
- __MACOSX/WFSPow/bin/org/cloudbus/cloudsim/.svn/text-base/._ResCloudlet.java.svn-base
- WFSPow/bin/org/cloudbus/cloudsim/.svn/text-base/SanStorage.java.svn-base
- __MACOSX/WFSPow/bin/org/cloudbus/cloudsim/.svn/text-base/._SanStorage.java.svn-base
- WFSPow/bin/org/cloudbus/cloudsim/.svn/text-base/Storage.java.svn-base
- __MACOSX/WFSPow/bin/org/cloudbus/cloudsim/.svn/text-base/._Storage.java.svn-base
- WFSPow/bin/org/cloudbus/cloudsim/.svn/text-base/UtilizationModel.java.svn-base
- __MACOSX/WFSPow/bin/org/cloudbus/cloudsim/.svn/text-base/._UtilizationModel.java.svn-base
- WFSPow/bin/org/cloudbus/cloudsim/.svn/text-base/UtilizationModelFull.java.svn-base
- __MACOSX/WFSPow/bin/org/cloudbus/cloudsim/.svn/text-base/._UtilizationModelFull.java.svn-base
- WFSPow/bin/org/cloudbus/cloudsim/.svn/text-base/UtilizationModelNull.java.svn-base
- __MACOSX/WFSPow/bin/org/cloudbus/cloudsim/.svn/text-base/._UtilizationModelNull.java.svn-base
- WFSPow/bin/org/cloudbus/cloudsim/.svn/text-base/UtilizationModelPlanetLabInMemory.java.svn-base
- __MACOSX/WFSPow/bin/org/cloudbus/cloudsim/.svn/text-base/._UtilizationModelPlanetLabInMemory.java.svn-base
- WFSPow/bin/org/cloudbus/cloudsim/.svn/text-base/UtilizationModelStochastic.java.svn-base
- __MACOSX/WFSPow/bin/org/cloudbus/cloudsim/.svn/text-base/._UtilizationModelStochastic.java.svn-base
- WFSPow/bin/org/cloudbus/cloudsim/.svn/text-base/Vm.java.svn-base
- __MACOSX/WFSPow/bin/org/cloudbus/cloudsim/.svn/text-base/._Vm.java.svn-base
- WFSPow/bin/org/cloudbus/cloudsim/.svn/text-base/VmAllocationPolicy.java.svn-base
- __MACOSX/WFSPow/bin/org/cloudbus/cloudsim/.svn/text-base/._VmAllocationPolicy.java.svn-base
- WFSPow/bin/org/cloudbus/cloudsim/.svn/text-base/VmAllocationPolicySimple.java.svn-base
- __MACOSX/WFSPow/bin/org/cloudbus/cloudsim/.svn/text-base/._VmAllocationPolicySimple.java.svn-base
- WFSPow/bin/org/cloudbus/cloudsim/.svn/text-base/VmScheduler.java.svn-base
- __MACOSX/WFSPow/bin/org/cloudbus/cloudsim/.svn/text-base/._VmScheduler.java.svn-base
- WFSPow/bin/org/cloudbus/cloudsim/.svn/text-base/VmSchedulerSpaceShared.java.svn-base
- __MACOSX/WFSPow/bin/org/cloudbus/cloudsim/.svn/text-base/._VmSchedulerSpaceShared.java.svn-base
- WFSPow/bin/org/cloudbus/cloudsim/.svn/text-base/VmSchedulerTimeShared.java.svn-base
- __MACOSX/WFSPow/bin/org/cloudbus/cloudsim/.svn/text-base/._VmSchedulerTimeShared.java.svn-base
- WFSPow/bin/org/cloudbus/cloudsim/.svn/text-base/VmSchedulerTimeSharedOverSubscription.java.svn-base
- __MACOSX/WFSPow/bin/org/cloudbus/cloudsim/.svn/text-base/._VmSchedulerTimeSharedOverSubscription.java.svn-base
- WFSPow/bin/org/cloudbus/cloudsim/.svn/text-base/VmStateHistoryEntry.java.svn-base
- __MACOSX/WFSPow/bin/org/cloudbus/cloudsim/.svn/text-base/._VmStateHistoryEntry.java.svn-base
- __MACOSX/WFSPow/bin/org/cloudbus/cloudsim/.svn/._text-base
- WFSPow/bin/org/cloudbus/cloudsim/.svn/tmp/
- WFSPow/bin/org/cloudbus/cloudsim/.svn/tmp/props/
- __MACOSX/WFSPow/bin/org/cloudbus/cloudsim/.svn/tmp/
- __MACOSX/WFSPow/bin/org/cloudbus/cloudsim/.svn/tmp/._props
- __MACOSX/WFSPow/bin/org/cloudbus/cloudsim/.svn/._tmp
- __MACOSX/WFSPow/bin/org/cloudbus/cloudsim/._.svn
- WFSPow/bin/org/cloudbus/cloudsim/Cloudlet$Resource.class
- __MACOSX/WFSPow/bin/org/cloudbus/cloudsim/._Cloudlet$Resource.class
- WFSPow/bin/org/cloudbus/cloudsim/Cloudlet.class
- __MACOSX/WFSPow/bin/org/cloudbus/cloudsim/._Cloudlet.class
- WFSPow/bin/org/cloudbus/cloudsim/CloudletScheduler.class
- __MACOSX/WFSPow/bin/org/cloudbus/cloudsim/._CloudletScheduler.class
- WFSPow/bin/org/cloudbus/cloudsim/CloudletSchedulerDynamicWorkload.class
- __MACOSX/WFSPow/bin/org/cloudbus/cloudsim/._CloudletSchedulerDynamicWorkload.class
- WFSPow/bin/org/cloudbus/cloudsim/CloudletSchedulerSpaceShared.class
- __MACOSX/WFSPow/bin/org/cloudbus/cloudsim/._CloudletSchedulerSpaceShared.class
- WFSPow/bin/org/cloudbus/cloudsim/CloudletSchedulerTimeShared.class
- __MACOSX/WFSPow/bin/org/cloudbus/cloudsim/._CloudletSchedulerTimeShared.class
- WFSPow/bin/org/cloudbus/cloudsim/Consts.class
- __MACOSX/WFSPow/bin/org/cloudbus/cloudsim/._Consts.class
- WFSPow/bin/org/cloudbus/cloudsim/core/
- WFSPow/bin/org/cloudbus/cloudsim/core/.svn/
- WFSPow/bin/org/cloudbus/cloudsim/core/.svn/all-wcprops
- __MACOSX/WFSPow/bin/org/cloudbus/cloudsim/core/
- __MACOSX/WFSPow/bin/org/cloudbus/cloudsim/core/.svn/
- __MACOSX/WFSPow/bin/org/cloudbus/cloudsim/core/.svn/._all-wcprops
- WFSPow/bin/org/cloudbus/cloudsim/core/.svn/entries
- __MACOSX/WFSPow/bin/org/cloudbus/cloudsim/core/.svn/._entries
- WFSPow/bin/org/cloudbus/cloudsim/core/.svn/props/
- __MACOSX/WFSPow/bin/org/cloudbus/cloudsim/core/.svn/._props
- WFSPow/bin/org/cloudbus/cloudsim/core/.svn/text-base/
- WFSPow/bin/org/cloudbus/cloudsim/core/.svn/text-base/CloudInformationService.java.svn-base
- __MACOSX/WFSPow/bin/org/cloudbus/cloudsim/core/.svn/text-base/
- __MACOSX/WFSPow/bin/org/cloudbus/cloudsim/core/.svn/text-base/._CloudInformationService.java.svn-base
- WFSPow/bin/org/cloudbus/cloudsim/core/.svn/text-base/CloudSim.java.svn-base
- __MACOSX/WFSPow/bin/org/cloudbus/cloudsim/core/.svn/text-base/._CloudSim.java.svn-base
- WFSPow/bin/org/cloudbus/cloudsim/core/.svn/text-base/CloudSimShutdown.java.svn-base
- __MACOSX/WFSPow/bin/org/cloudbus/cloudsim/core/.svn/text-base/._CloudSimShutdown.java.svn-base
- WFSPow/bin/org/cloudbus/cloudsim/core/.svn/text-base/CloudSimTags.java.svn-base
- __MACOSX/WFSPow/bin/org/cloudbus/cloudsim/core/.svn/text-base/._CloudSimTags.java.svn-base
- WFSPow/bin/org/cloudbus/cloudsim/core/.svn/text-base/DeferredQueue.java.svn-base
- __MACOSX/WFSPow/bin/org/cloudbus/cloudsim/core/.svn/text-base/._DeferredQueue.java.svn-base
- WFSPow/bin/org/cloudbus/cloudsim/core/.svn/text-base/FutureQueue.java.svn-base
- __MACOSX/WFSPow/bin/org/cloudbus/cloudsim/core/.svn/text-base/._FutureQueue.java.svn-base
- WFSPow/bin/org/cloudbus/cloudsim/core/.svn/text-base/SimEntity.java.svn-base
- __MACOSX/WFSPow/bin/org/cloudbus/cloudsim/core/.svn/text-base/._SimEntity.java.svn-base
- WFSPow/bin/org/cloudbus/cloudsim/core/.svn/text-base/SimEvent.java.svn-base
- __MACOSX/WFSPow/bin/org/cloudbus/cloudsim/core/.svn/text-base/._SimEvent.java.svn-base
- __MACOSX/WFSPow/bin/org/cloudbus/cloudsim/core/.svn/._text-base
- WFSPow/bin/org/cloudbus/cloudsim/core/.svn/tmp/
- WFSPow/bin/org/cloudbus/cloudsim/core/.svn/tmp/props/
- __MACOSX/WFSPow/bin/org/cloudbus/cloudsim/core/.svn/tmp/
- __MACOSX/WFSPow/bin/org/cloudbus/cloudsim/core/.svn/tmp/._props
- __MACOSX/WFSPow/bin/org/cloudbus/cloudsim/core/.svn/._tmp
- __MACOSX/WFSPow/bin/org/cloudbus/cloudsim/core/._.svn
- WFSPow/bin/org/cloudbus/cloudsim/core/CloudInformationService.class
- __MACOSX/WFSPow/bin/org/cloudbus/cloudsim/core/._CloudInformationService.class
- WFSPow/bin/org/cloudbus/cloudsim/core/CloudSim.class
- __MACOSX/WFSPow/bin/org/cloudbus/cloudsim/core/._CloudSim.class
- WFSPow/bin/org/cloudbus/cloudsim/core/CloudSimShutdown.class
- __MACOSX/WFSPow/bin/org/cloudbus/cloudsim/core/._CloudSimShutdown.class
- WFSPow/bin/org/cloudbus/cloudsim/core/CloudSimTags.class
- __MACOSX/WFSPow/bin/org/cloudbus/cloudsim/core/._CloudSimTags.class
- WFSPow/bin/org/cloudbus/cloudsim/core/DeferredQueue.class
- __MACOSX/WFSPow/bin/org/cloudbus/cloudsim/core/._DeferredQueue.class
- WFSPow/bin/org/cloudbus/cloudsim/core/EventPostBroker.class
- __MACOSX/WFSPow/bin/org/cloudbus/cloudsim/core/._EventPostBroker.class
- WFSPow/bin/org/cloudbus/cloudsim/core/FutureQueue.class
- __MACOSX/WFSPow/bin/org/cloudbus/cloudsim/core/._FutureQueue.class
- WFSPow/bin/org/cloudbus/cloudsim/core/predicates/
- WFSPow/bin/org/cloudbus/cloudsim/core/predicates/.svn/
- WFSPow/bin/org/cloudbus/cloudsim/core/predicates/.svn/all-wcprops
- __MACOSX/WFSPow/bin/org/cloudbus/cloudsim/core/predicates/
- __MACOSX/WFSPow/bin/org/cloudbus/cloudsim/core/predicates/.svn/
- __MACOSX/WFSPow/bin/org/cloudbus/cloudsim/core/predicates/.svn/._all-wcprops
- WFSPow/bin/org/cloudbus/cloudsim/core/predicates/.svn/entries
- __MACOSX/WFSPow/bin/org/cloudbus/cloudsim/core/predicates/.svn/._entries
- WFSPow/bin/org/cloudbus/cloudsim/core/predicates/.svn/props/
- __MACOSX/WFSPow/bin/org/cloudbus/cloudsim/core/predicates/.svn/._props
- WFSPow/bin/org/cloudbus/cloudsim/core/predicates/.svn/text-base/
- WFSPow/bin/org/cloudbus/cloudsim/core/predicates/.svn/text-base/Predicate.java.svn-base
- __MACOSX/WFSPow/bin/org/cloudbus/cloudsim/core/predicates/.svn/text-base/
- __MACOSX/WFSPow/bin/org/cloudbus/cloudsim/core/predicates/.svn/text-base/._Predicate.java.svn-base
- WFSPow/bin/org/cloudbus/cloudsim/core/predicates/.svn/text-base/PredicateAny.java.svn-base
- __MACOSX/WFSPow/bin/org/cloudbus/cloudsim/core/predicates/.svn/text-base/._PredicateAny.java.svn-base
- WFSPow/bin/org/cloudbus/cloudsim/core/predicates/.svn/text-base/PredicateFrom.java.svn-base
- __MACOSX/WFSPow/bin/org/cloudbus/cloudsim/core/predicates/.svn/text-base/._PredicateFrom.java.svn-base
- WFSPow/bin/org/cloudbus/cloudsim/core/predicates/.svn/text-base/PredicateNone.java.svn-base
- __MACOSX/WFSPow/bin/org/cloudbus/cloudsim/core/predicates/.svn/text-base/._PredicateNone.java.svn-base
- WFSPow/bin/org/cloudbus/cloudsim/core/predicates/.svn/text-base/PredicateNotFrom.java.svn-base
- __MACOSX/WFSPow/bin/org/cloudbus/cloudsim/core/predicates/.svn/text-base/._PredicateNotFrom.java.svn-base
- WFSPow/bin/org/cloudbus/cloudsim/core/predicates/.svn/text-base/PredicateNotType.java.svn-base
- __MACOSX/WFSPow/bin/org/cloudbus/cloudsim/core/predicates/.svn/text-base/._PredicateNotType.java.svn-base
- WFSPow/bin/org/cloudbus/cloudsim/core/predicates/.svn/text-base/PredicateType.java.svn-base
- __MACOSX/WFSPow/bin/org/cloudbus/cloudsim/core/predicates/.svn/text-base/._PredicateType.java.svn-base
- __MACOSX/WFSPow/bin/org/cloudbus/cloudsim/core/predicates/.svn/._text-base
- WFSPow/bin/org/cloudbus/cloudsim/core/predicates/.svn/tmp/
- WFSPow/bin/org/cloudbus/cloudsim/core/predicates/.svn/tmp/props/
- __MACOSX/WFSPow/bin/org/cloudbus/cloudsim/core/predicates/.svn/tmp/
- __MACOSX/WFSPow/bin/org/cloudbus/cloudsim/core/predicates/.svn/tmp/._props
- __MACOSX/WFSPow/bin/org/cloudbus/cloudsim/core/predicates/.svn/._tmp
- __MACOSX/WFSPow/bin/org/cloudbus/cloudsim/core/predicates/._.svn
- WFSPow/bin/org/cloudbus/cloudsim/core/predicates/Predicate.class
- __MACOSX/WFSPow/bin/org/cloudbus/cloudsim/core/predicates/._Predicate.class
- WFSPow/bin/org/cloudbus/cloudsim/core/predicates/PredicateAny.class
- __MACOSX/WFSPow/bin/org/cloudbus/cloudsim/core/predicates/._PredicateAny.class
- WFSPow/bin/org/cloudbus/cloudsim/core/predicates/PredicateFrom.class
- __MACOSX/WFSPow/bin/org/cloudbus/cloudsim/core/predicates/._PredicateFrom.class
- WFSPow/bin/org/cloudbus/cloudsim/core/predicates/PredicateNone.class
- __MACOSX/WFSPow/bin/org/cloudbus/cloudsim/core/predicates/._PredicateNone.class
- WFSPow/bin/org/cloudbus/cloudsim/core/predicates/PredicateNotFrom.class
- __MACOSX/WFSPow/bin/org/cloudbus/cloudsim/core/predicates/._PredicateNotFrom.class
- WFSPow/bin/org/cloudbus/cloudsim/core/predicates/PredicateNotType.class
- __MACOSX/WFSPow/bin/org/cloudbus/cloudsim/core/predicates/._PredicateNotType.class
- WFSPow/bin/org/cloudbus/cloudsim/core/predicates/PredicateType.class
- __MACOSX/WFSPow/bin/org/cloudbus/cloudsim/core/predicates/._PredicateType.class
- __MACOSX/WFSPow/bin/org/cloudbus/cloudsim/core/._predicates
- WFSPow/bin/org/cloudbus/cloudsim/core/SimEntity.class
- __MACOSX/WFSPow/bin/org/cloudbus/cloudsim/core/._SimEntity.class
- WFSPow/bin/org/cloudbus/cloudsim/core/SimEvent.class
- __MACOSX/WFSPow/bin/org/cloudbus/cloudsim/core/._SimEvent.class
- __MACOSX/WFSPow/bin/org/cloudbus/cloudsim/._core
- WFSPow/bin/org/cloudbus/cloudsim/Datacenter.class
- __MACOSX/WFSPow/bin/org/cloudbus/cloudsim/._Datacenter.class
- WFSPow/bin/org/cloudbus/cloudsim/DatacenterBroker.class
- __MACOSX/WFSPow/bin/org/cloudbus/cloudsim/._DatacenterBroker.class
- WFSPow/bin/org/cloudbus/cloudsim/DatacenterCharacteristics.class
- __MACOSX/WFSPow/bin/org/cloudbus/cloudsim/._DatacenterCharacteristics.class
- WFSPow/bin/org/cloudbus/cloudsim/DataCloudTags.class
- __MACOSX/WFSPow/bin/org/cloudbus/cloudsim/._DataCloudTags.class
- WFSPow/bin/org/cloudbus/cloudsim/distributions/
- WFSPow/bin/org/cloudbus/cloudsim/distributions/.svn/
- WFSPow/bin/org/cloudbus/cloudsim/distributions/.svn/all-wcprops
- __MACOSX/WFSPow/bin/org/cloudbus/cloudsim/distributions/
- __MACOSX/WFSPow/bin/org/cloudbus/cloudsim/distributions/.svn/
- __MACOSX/WFSPow/bin/org/cloudbus/cloudsim/distributions/.svn/._all-wcprops
- WFSPow/bin/org/cloudbus/cloudsim/distributions/.svn/entries
- __MACOSX/WFSPow/bin/org/cloudbus/cloudsim/distributions/.svn/._entries
- WFSPow/bin/org/cloudbus/cloudsim/distributions/.svn/props/
- __MACOSX/WFSPow/bin/org/cloudbus/cloudsim/distributions/.svn/._props
- WFSPow/bin/org/cloudbus/cloudsim/distributions/.svn/text-base/
- WFSPow/bin/org/cloudbus/cloudsim/distributions/.svn/text-base/ContinuousDistribution.java.svn-base
- __MACOSX/WFSPow/bin/org/cloudbus/cloudsim/distributions/.svn/text-base/
- __MACOSX/WFSPow/bin/org/cloudbus/cloudsim/distributions/.svn/text-base/._ContinuousDistribution.java.svn-base
- WFSPow/bin/org/cloudbus/cloudsim/distributions/.svn/text-base/ExponentialDistr.java.svn-base
- __MACOSX/WFSPow/bin/org/cloudbus/cloudsim/distributions/.svn/text-base/._ExponentialDistr.java.svn-base
- WFSPow/bin/org/cloudbus/cloudsim/distributions/.svn/text-base/GammaDistr.java.svn-base
- __MACOSX/WFSPow/bin/org/cloudbus/cloudsim/distributions/.svn/text-base/._GammaDistr.java.svn-base
- WFSPow/bin/org/cloudbus/cloudsim/distributions/.svn/text-base/LognormalDistr.java.svn-base
- __MACOSX/WFSPow/bin/org/cloudbus/cloudsim/distributions/.svn/text-base/._LognormalDistr.java.svn-base
- WFSPow/bin/org/cloudbus/cloudsim/distributions/.svn/text-base/LomaxDistribution.java.svn-base
- __MACOSX/WFSPow/bin/org/cloudbus/cloudsim/distributions/.svn/text-base/._LomaxDistribution.java.svn-base
- WFSPow/bin/org/cloudbus/cloudsim/distributions/.svn/text-base/ParetoDistr.java.svn-base
- __MACOSX/WFSPow/bin/org/cloudbus/cloudsim/distributions/.svn/text-base/._ParetoDistr.java.svn-base
- WFSPow/bin/org/cloudbus/cloudsim/distributions/.svn/text-base/UniformDistr.java.svn-base
- __MACOSX/WFSPow/bin/org/cloudbus/cloudsim/distributions/.svn/text-base/._UniformDistr.java.svn-base
- WFSPow/bin/org/cloudbus/cloudsim/distributions/.svn/text-base/WeibullDistr.java.svn-base
- __MACOSX/WFSPow/bin/org/cloudbus/cloudsim/distributions/.svn/text-base/._WeibullDistr.java.svn-base
- WFSPow/bin/org/cloudbus/cloudsim/distributions/.svn/text-base/ZipfDistr.java.svn-base
- __MACOSX/WFSPow/bin/org/cloudbus/cloudsim/distributions/.svn/text-base/._ZipfDistr.java.svn-base
- __MACOSX/WFSPow/bin/org/cloudbus/cloudsim/distributions/.svn/._text-base
- WFSPow/bin/org/cloudbus/cloudsim/distributions/.svn/tmp/
- WFSPow/bin/org/cloudbus/cloudsim/distributions/.svn/tmp/props/
- __MACOSX/WFSPow/bin/org/cloudbus/cloudsim/distributions/.svn/tmp/
- __MACOSX/WFSPow/bin/org/cloudbus/cloudsim/distributions/.svn/tmp/._props
[truncated: 2,754 more entries]
