# Supplementary material for: Dynamic Voltage Frequency Scaling Simulator for Real Workflows Energy-Aware Management in Green Cloud Computing
Source: PLoS One. 2017 Jan 13;12(1):e0169803. doi: 10.1371/journal.pone.0169803 (PMC5234838; doi:10.1371/journal.pone.0169803)
Supplement: S4 File — Proposed simulator source code, also available at [24]. (ZIP) [file pone.0169803.s004.zip › WFSPow/bin/org/cloudbus/cloudsim/examples/network/topology.brite]

Topology: ( 5 Nodes, 8 Edges )
Model (1 - RTWaxman):  5 5 5 1  2  0.15000000596046448 0.20000000298023224 1 1 10.0 1024.0 

Nodes: ( 5 )
0	1	3	3	3	-1	RT_NODE
1	0	3	3	3	-1	RT_NODE
2	4	3	3	3	-1	RT_NODE
3	3	1	3	3	-1	RT_NODE
4	3	3	4	4	-1	RT_NODE


Edges: ( 8 )
0	2	0	3.0			1.1	10.0	-1	-1	E_RT	U
1	2	1	4.0			2.1	10.0	-1	-1	E_RT	U
2	3	0	2.8284271247461903	3.9	10.0	-1	-1	E_RT	U
3	3	1	3.605551275463989	4.1	10.0	-1	-1	E_RT	U
4	4	3	2.0			5.0	10.0	-1	-1	E_RT	U
5	4	2	1.0			4.0	10.0	-1	-1	E_RT	U
6	0	4	2.0			3.0	10.0	-1	-1	E_RT	U
7	1	4	3.0			4.1	10.0	-1	-1	E_RT	U
