# Supplementary material for: Dynamic Voltage Frequency Scaling Simulator for Real Workflows Energy-Aware Management in Green Cloud Computing
Source: PLoS One. 2017 Jan 13;12(1):e0169803. doi: 10.1371/journal.pone.0169803 (PMC5234838; doi:10.1371/journal.pone.0169803)
Supplement: S4 File — Proposed simulator source code, also available at [24]. (ZIP) [file pone.0169803.s004.zip › WFSPow/config/dax/Inspiral_100.xml]

<?xml version="1.0" encoding="UTF-8"?>
<!-- generated: 2008-09-24T14:29:29-07:00 -->
<!-- generated by: shishir [??] -->
<adag xmlns="http://pegasus.isi.edu/schema/DAX" xmlns:xsi="http://www.w3.org/2001/XMLSchema-instance" xsi:schemaLocation="http://pegasus.isi.edu/schema/DAX http://pegasus.isi.edu/schema/dax-2.1.xsd" version="2.1" count="1" index="0" name="test" jobCount="100" fileCount="0" childCount="77">
<!-- part 1: list of all referenced files (may be empty) -->
<!-- part 2: definition of all jobs (at least one) -->
  <job id="ID00000" namespace="LIGO" name="TmpltBank" version="1.0" level="0" runtime="17.72">
    <uses file="H-CAL_REF_DARM_ERR_H1_S5_V1-858019967-8.gwf" link="input" register="true" transfer="true" optional="false" type="data" size="902334"/>
    <uses file="H-CAL_FAC_DARM_ERR_H1_S5_U_060-733362041-281969354.gwf" link="input" register="true" transfer="true" optional="false" type="data" size="8415922"/>
    <uses file="H-H1_RDS_L4-755925752-1024.gwf" link="input" register="true" transfer="true" optional="false" type="data" size="15565623"/>
    <uses file="H-H1_RDS_L4-809526497-1024.gwf" link="input" register="true" transfer="true" optional="false" type="data" size="15584493"/>
    <uses file="H1-TMPLTBANK-835964716-2048.xml" link="output" register="true" transfer="true" optional="false" type="data" size="1004121"/>
  </job>
  <job id="ID00001" namespace="LIGO" name="TmpltBank" version="1.0" level="0" runtime="18.41">
    <uses file="H-CAL_REF_DARM_ERR_H1_S5_V1-858019967-8.gwf" link="input" register="true" transfer="true" optional="false" type="data" size="902334"/>
    <uses file="H-H1_RDS_L4-809526498-1024.gwf" link="input" register="true" transfer="true" optional="false" type="data" size="15575129"/>
    <uses file="H-CAL_FAC_DARM_ERR_H1_S5_U_060-733362041-281969354.gwf" link="input" register="true" transfer="true" optional="false" type="data" size="8415922"/>
    <uses file="H-H1_RDS_L4-755925753-1024.gwf" link="input" register="true" transfer="true" optional="false" type="data" size="15559161"/>
    <uses file="H1-TMPLTBANK-744549666-2048.xml" link="output" register="true" transfer="true" optional="false" type="data" size="976415"/>
  </job>
  <job id="ID00002" namespace="LIGO" name="TmpltBank" version="1.0" level="0" runtime="18.29">
    <uses file="H-H1_RDS_L4-809526499-1024.gwf" link="input" register="true" transfer="true" optional="false" type="data" size="15617436"/>
    <uses file="H-CAL_REF_DARM_ERR_H1_S5_V1-858019967-8.gwf" link="input" register="true" transfer="true" optional="false" type="data" size="902334"/>
    <uses file="H-CAL_FAC_DARM_ERR_H1_S5_U_060-733362041-281969354.gwf" link="input" register="true" transfer="true" optional="false" type="data" size="8415922"/>
    <uses file="H-H1_RDS_L4-755925754-1024.gwf" link="input" register="true" transfer="true" optional="false" type="data" size="15607915"/>
    <uses file="H1-TMPLTBANK-823343034-2048.xml" link="output" register="true" transfer="true" optional="false" type="data" size="968090"/>
  </job>
  <job id="ID00003" namespace="LIGO" name="TmpltBank" version="1.0" level="0" runtime="18.36">
    <uses file="H-CAL_REF_DARM_ERR_H1_S5_V1-858019967-8.gwf" link="input" register="true" transfer="true" optional="false" type="data" size="902334"/>
    <uses file="H-H1_RDS_L4-755925755-1024.gwf" link="input" register="true" transfer="true" optional="false" type="data" size="15601513"/>
    <uses file="H-CAL_FAC_DARM_ERR_H1_S5_U_060-733362041-281969354.gwf" link="input" register="true" transfer="true" optional="false" type="data" size="8415922"/>
    <uses file="H-H1_RDS_L4-809526500-1024.gwf" link="input" register="true" transfer="true" optional="false" type="data" size="15616146"/>
    <uses file="H1-TMPLTBANK-741912439-2048.xml" link="output" register="true" transfer="true" optional="false" type="data" size="998458"/>
  </job>
  <job id="ID00004" namespace="LIGO" name="TmpltBank" version="1.0" level="0" runtime="18.73">
    <uses file="H-CAL_REF_DARM_ERR_H1_S5_V1-858019967-8.gwf" link="input" register="true" transfer="true" optional="false" type="data" size="902334"/>
    <uses file="H-H1_RDS_L4-755925756-1024.gwf" link="input" register="true" transfer="true" optional="false" type="data" size="15623173"/>
    <uses file="H-H1_RDS_L4-809526501-1024.gwf" link="input" register="true" transfer="true" optional="false" type="data" size="15593853"/>
    <uses file="H-CAL_FAC_DARM_ERR_H1_S5_U_060-733362041-281969354.gwf" link="input" register="true" transfer="true" optional="false" type="data" size="8415922"/>
    <uses file="H1-TMPLTBANK-809144983-2048.xml" link="output" register="true" transfer="true" optional="false" type="data" size="963553"/>
  </job>
  <job id="ID00005" namespace="LIGO" name="TmpltBank" version="1.0" level="0" runtime="17.99">
    <uses file="H-H1_RDS_L4-755925757-1024.gwf" link="input" register="true" transfer="true" optional="false" type="data" size="15592409"/>
    <uses file="H-CAL_REF_DARM_ERR_H1_S5_V1-858019967-8.gwf" link="input" register="true" transfer="true" optional="false" type="data" size="902334"/>
    <uses file="H-CAL_FAC_DARM_ERR_H1_S5_U_060-733362041-281969354.gwf" link="input" register="true" transfer="true" optional="false" type="data" size="8415922"/>
    <uses file="H-H1_RDS_L4-809526502-1024.gwf" link="input" register="true" transfer="true" optional="false" type="data" size="15595622"/>
    <uses file="H1-TMPLTBANK-836189434-2048.xml" link="output" register="true" transfer="true" optional="false" type="data" size="986203"/>
  </job>
  <job id="ID00006" namespace="LIGO" name="TmpltBank" version="1.0" level="0" runtime="18.06">
    <uses file="H-H1_RDS_L4-809526503-1024.gwf" link="input" register="true" transfer="true" optional="false" type="data" size="15605074"/>
    <uses file="H-CAL_REF_DARM_ERR_H1_S5_V1-858019967-8.gwf" link="input" register="true" transfer="true" optional="false" type="data" size="902334"/>
    <uses file="H-CAL_FAC_DARM_ERR_H1_S5_U_060-733362041-281969354.gwf" link="input" register="true" transfer="true" optional="false" type="data" size="8415922"/>
    <uses file="H-H1_RDS_L4-755925758-1024.gwf" link="input" register="true" transfer="true" optional="false" type="data" size="15604139"/>
    <uses file="H1-TMPLTBANK-858489096-2048.xml" link="output" register="true" transfer="true" optional="false" type="data" size="973847"/>
  </job>
  <job id="ID00007" namespace="LIGO" name="TmpltBank" version="1.0" level="0" runtime="18.96">
    <uses file="H-H1_RDS_L4-755925759-1024.gwf" link="input" register="true" transfer="true" optional="false" type="data" size="15555343"/>
    <uses file="H-CAL_REF_DARM_ERR_H1_S5_V1-858019967-8.gwf" link="input" register="true" transfer="true" optional="false" type="data" size="902334"/>
    <uses file="H-H1_RDS_L4-809526504-1024.gwf" link="input" register="true" transfer="true" optional="false" type="data" size="15572243"/>
    <uses file="H-CAL_FAC_DARM_ERR_H1_S5_U_060-733362041-281969354.gwf" link="input" register="true" transfer="true" optional="false" type="data" size="8415922"/>
    <uses file="H1-TMPLTBANK-760817748-2048.xml" link="output" register="true" transfer="true" optional="false" type="data" size="1008807"/>
  </job>
  <job id="ID00008" namespace="LIGO" name="TmpltBank" version="1.0" level="0" runtime="18.18">
    <uses file="H-H1_RDS_L4-755925760-1024.gwf" link="input" register="true" transfer="true" optional="false" type="data" size="15606731"/>
    <uses file="H-CAL_REF_DARM_ERR_H1_S5_V1-858019967-8.gwf" link="input" register="true" transfer="true" optional="false" type="data" size="902334"/>
    <uses file="H-CAL_FAC_DARM_ERR_H1_S5_U_060-733362041-281969354.gwf" link="input" register="true" transfer="true" optional="false" type="data" size="8415922"/>
    <uses file="H-H1_RDS_L4-809526505-1024.gwf" link="input" register="true" transfer="true" optional="false" type="data" size="15576797"/>
    <uses file="H1-TMPLTBANK-786708039-2048.xml" link="output" register="true" transfer="true" optional="false" type="data" size="994951"/>
  </job>
  <job id="ID00009" namespace="LIGO" name="TmpltBank" version="1.0" level="0" runtime="18.24">
    <uses file="H-CAL_REF_DARM_ERR_H1_S5_V1-858019967-8.gwf" link="input" register="true" transfer="true" optional="false" type="data" size="902334"/>
    <uses file="H-H1_RDS_L4-809526506-1024.gwf" link="input" register="true" transfer="true" optional="false" type="data" size="15595332"/>
    <uses file="H-CAL_FAC_DARM_ERR_H1_S5_U_060-733362041-281969354.gwf" link="input" register="true" transfer="true" optional="false" type="data" size="8415922"/>
    <uses file="H-H1_RDS_L4-755925761-1024.gwf" link="input" register="true" transfer="true" optional="false" type="data" size="15612099"/>
    <uses file="H1-TMPLTBANK-807149602-2048.xml" link="output" register="true" transfer="true" optional="false" type="data" size="983246"/>
  </job>
  <job id="ID00010" namespace="LIGO" name="TmpltBank" version="1.0" level="0" runtime="18.84">
    <uses file="H-CAL_REF_DARM_ERR_H1_S5_V1-858019967-8.gwf" link="input" register="true" transfer="true" optional="false" type="data" size="902334"/>
    <uses file="H-H1_RDS_L4-755925762-1024.gwf" link="input" register="true" transfer="true" optional="false" type="data" size="15604546"/>
    <uses file="H-H1_RDS_L4-809526507-1024.gwf" link="input" register="true" transfer="true" optional="false" type="data" size="15603688"/>
    <uses file="H-CAL_FAC_DARM_ERR_H1_S5_U_060-733362041-281969354.gwf" link="input" register="true" transfer="true" optional="false" type="data" size="8415922"/>
    <uses file="H1-TMPLTBANK-763113234-2048.xml" link="output" register="true" transfer="true" optional="false" type="data" size="985623"/>
  </job>
  <job id="ID00011" namespace="LIGO" name="TmpltBank" version="1.0" level="0" runtime="17.34">
    <uses file="H-CAL_REF_DARM_ERR_H1_S5_V1-858019967-8.gwf" link="input" register="true" transfer="true" optional="false" type="data" size="902334"/>
    <uses file="H-H1_RDS_L4-755925763-1024.gwf" link="input" register="true" transfer="true" optional="false" type="data" size="15578075"/>
    <uses file="H-H1_RDS_L4-809526508-1024.gwf" link="input" register="true" transfer="true" optional="false" type="data" size="15604072"/>
    <uses file="H-CAL_FAC_DARM_ERR_H1_S5_U_060-733362041-281969354.gwf" link="input" register="true" transfer="true" optional="false" type="data" size="8415922"/>
    <uses file="H1-TMPLTBANK-745133414-2048.xml" link="output" register="true" transfer="true" optional="false" type="data" size="995582"/>
  </job>
  <job id="ID00012" namespace="LIGO" name="TmpltBank" version="1.0" level="0" runtime="17.91">
    <uses file="H-H1_RDS_L4-809526509-1024.gwf" link="input" register="true" transfer="true" optional="false" type="data" size="15615482"/>
    <uses file="H-CAL_REF_DARM_ERR_H1_S5_V1-858019967-8.gwf" link="input" register="true" transfer="true" optional="false" type="data" size="902334"/>
    <uses file="H-CAL_FAC_DARM_ERR_H1_S5_U_060-733362041-281969354.gwf" link="input" register="true" transfer="true" optional="false" type="data" size="8415922"/>
    <uses file="H-H1_RDS_L4-755925764-1024.gwf" link="input" register="true" transfer="true" optional="false" type="data" size="15622182"/>
    <uses file="H1-TMPLTBANK-728318595-2048.xml" link="output" register="true" transfer="true" optional="false" type="data" size="999506"/>
  </job>
  <job id="ID00013" namespace="LIGO" name="TmpltBank" version="1.0" level="0" runtime="18.00">
    <uses file="H-CAL_REF_DARM_ERR_H1_S5_V1-858019967-8.gwf" link="input" register="true" transfer="true" optional="false" type="data" size="902334"/>
    <uses file="H-CAL_FAC_DARM_ERR_H1_S5_U_060-733362041-281969354.gwf" link="input" register="true" transfer="true" optional="false" type="data" size="8415922"/>
    <uses file="H-H1_RDS_L4-755925765-1024.gwf" link="input" register="true" transfer="true" optional="false" type="data" size="15606091"/>
    <uses file="H-H1_RDS_L4-809526510-1024.gwf" link="input" register="true" transfer="true" optional="false" type="data" size="15589028"/>
    <uses file="H1-TMPLTBANK-721503732-2048.xml" link="output" register="true" transfer="true" optional="false" type="data" size="1012059"/>
  </job>
  <job id="ID00014" namespace="LIGO" name="TmpltBank" version="1.0" level="0" runtime="19.09">
    <uses file="H-CAL_REF_DARM_ERR_H1_S5_V1-858019967-8.gwf" link="input" register="true" transfer="true" optional="false" type="data" size="902334"/>
    <uses file="H-H1_RDS_L4-755925766-1024.gwf" link="input" register="true" transfer="true" optional="false" type="data" size="15575260"/>
    <uses file="H-CAL_FAC_DARM_ERR_H1_S5_U_060-733362041-281969354.gwf" link="input" register="true" transfer="true" optional="false" type="data" size="8415922"/>
    <uses file="H-H1_RDS_L4-809526511-1024.gwf" link="input" register="true" transfer="true" optional="false" type="data" size="15595845"/>
    <uses file="H1-TMPLTBANK-870167898-2048.xml" link="output" register="true" transfer="true" optional="false" type="data" size="964333"/>
  </job>
  <job id="ID00015" namespace="LIGO" name="TmpltBank" version="1.0" level="0" runtime="18.68">
    <uses file="H-H1_RDS_L4-809526512-1024.gwf" link="input" register="true" transfer="true" optional="false" type="data" size="15616575"/>
    <uses file="H-H1_RDS_L4-755925767-1024.gwf" link="input" register="true" transfer="true" optional="false" type="data" size="15615397"/>
    <uses file="H-CAL_REF_DARM_ERR_H1_S5_V1-858019967-8.gwf" link="input" register="true" transfer="true" optional="false" type="data" size="902334"/>
    <uses file="H-CAL_FAC_DARM_ERR_H1_S5_U_060-733362041-281969354.gwf" link="input" register="true" transfer="true" optional="false" type="data" size="8415922"/>
    <uses file="H1-TMPLTBANK-731014892-2048.xml" link="output" register="true" transfer="true" optional="false" type="data" size="978312"/>
  </job>
  <job id="ID00016" namespace="LIGO" name="TmpltBank" version="1.0" level="0" runtime="18.73">
    <uses file="H-H1_RDS_L4-755925768-1024.gwf" link="input" register="true" transfer="true" optional="false" type="data" size="15594504"/>
    <uses file="H-CAL_REF_DARM_ERR_H1_S5_V1-858019967-8.gwf" link="input" register="true" transfer="true" optional="false" type="data" size="902334"/>
    <uses file="H-H1_RDS_L4-809526513-1024.gwf" link="input" register="true" transfer="true" optional="false" type="data" size="15599396"/>
    <uses file="H-CAL_FAC_DARM_ERR_H1_S5_U_060-733362041-281969354.gwf" link="input" register="true" transfer="true" optional="false" type="data" size="8415922"/>
    <uses file="H1-TMPLTBANK-862535858-2048.xml" link="output" register="true" transfer="true" optional="false" type="data" size="998548"/>
  </job>
  <job id="ID00017" namespace="LIGO" name="TmpltBank" version="1.0" level="0" runtime="18.10">
    <uses file="H-CAL_REF_DARM_ERR_H1_S5_V1-858019967-8.gwf" link="input" register="true" transfer="true" optional="false" type="data" size="902334"/>
    <uses file="H-H1_RDS_L4-809526514-1024.gwf" link="input" register="true" transfer="true" optional="false" type="data" size="15598159"/>
    <uses file="H-CAL_FAC_DARM_ERR_H1_S5_U_060-733362041-281969354.gwf" link="input" register="true" transfer="true" optional="false" type="data" size="8415922"/>
    <uses file="H-H1_RDS_L4-755925769-1024.gwf" link="input" register="true" transfer="true" optional="false" type="data" size="15596567"/>
    <uses file="H1-TMPLTBANK-840913643-2048.xml" link="output" register="true" transfer="true" optional="false" type="data" size="974827"/>
  </job>
  <job id="ID00018" namespace="LIGO" name="TmpltBank" version="1.0" level="0" runtime="17.85">
    <uses file="H-CAL_REF_DARM_ERR_H1_S5_V1-858019967-8.gwf" link="input" register="true" transfer="true" optional="false" type="data" size="902334"/>
    <uses file="H-H1_RDS_L4-755925770-1024.gwf" link="input" register="true" transfer="true" optional="false" type="data" size="15616383"/>
    <uses file="H-CAL_FAC_DARM_ERR_H1_S5_U_060-733362041-281969354.gwf" link="input" register="true" transfer="true" optional="false" type="data" size="8415922"/>
    <uses file="H-H1_RDS_L4-809526515-1024.gwf" link="input" register="true" transfer="true" optional="false" type="data" size="15632985"/>
    <uses file="H1-TMPLTBANK-828966002-2048.xml" link="output" register="true" transfer="true" optional="false" type="data" size="996995"/>
  </job>
  <job id="ID00019" namespace="LIGO" name="TmpltBank" version="1.0" level="0" runtime="18.35">
    <uses file="H-H1_RDS_L4-755925771-1024.gwf" link="input" register="true" transfer="true" optional="false" type="data" size="15601318"/>
    <uses file="H-CAL_REF_DARM_ERR_H1_S5_V1-858019967-8.gwf" link="input" register="true" transfer="true" optional="false" type="data" size="902334"/>
    <uses file="H-CAL_FAC_DARM_ERR_H1_S5_U_060-733362041-281969354.gwf" link="input" register="true" transfer="true" optional="false" type="data" size="8415922"/>
    <uses file="H-H1_RDS_L4-809526516-1024.gwf" link="input" register="true" transfer="true" optional="false" type="data" size="15571826"/>
    <uses file="H1-TMPLTBANK-844284474-2048.xml" link="output" register="true" transfer="true" optional="false" type="data" size="988084"/>
  </job>
  <job id="ID00020" namespace="LIGO" name="TmpltBank" version="1.0" level="0" runtime="18.35">
    <uses file="H-CAL_REF_DARM_ERR_H1_S5_V1-858019967-8.gwf" link="input" register="true" transfer="true" optional="false" type="data" size="902334"/>
    <uses file="H-CAL_FAC_DARM_ERR_H1_S5_U_060-733362041-281969354.gwf" link="input" register="true" transfer="true" optional="false" type="data" size="8415922"/>
    <uses file="H-H1_RDS_L4-755925772-1024.gwf" link="input" register="true" transfer="true" optional="false" type="data" size="15599053"/>
    <uses file="H-H1_RDS_L4-809526517-1024.gwf" link="input" register="true" transfer="true" optional="false" type="data" size="15613901"/>
    <uses file="H1-TMPLTBANK-846119879-2048.xml" link="output" register="true" transfer="true" optional="false" type="data" size="977696"/>
  </job>
  <job id="ID00021" namespace="LIGO" name="TmpltBank" version="1.0" level="0" runtime="19.17">
    <uses file="H-CAL_REF_DARM_ERR_H1_S5_V1-858019967-8.gwf" link="input" register="true" transfer="true" optional="false" type="data" size="902334"/>
    <uses file="H-H1_RDS_L4-809526518-1024.gwf" link="input" register="true" transfer="true" optional="false" type="data" size="15532832"/>
    <uses file="H-CAL_FAC_DARM_ERR_H1_S5_U_060-733362041-281969354.gwf" link="input" register="true" transfer="true" optional="false" type="data" size="8415922"/>
    <uses file="H-H1_RDS_L4-755925773-1024.gwf" link="input" register="true" transfer="true" optional="false" type="data" size="15597323"/>
    <uses file="H1-TMPLTBANK-875604209-2048.xml" link="output" register="true" transfer="true" optional="false" type="data" size="981285"/>
  </job>
  <job id="ID00022" namespace="LIGO" name="TmpltBank" version="1.0" level="0" runtime="18.46">
    <uses file="H-CAL_REF_DARM_ERR_H1_S5_V1-858019967-8.gwf" link="input" register="true" transfer="true" optional="false" type="data" size="902334"/>
    <uses file="H-H1_RDS_L4-755925774-1024.gwf" link="input" register="true" transfer="true" optional="false" type="data" size="15620394"/>
    <uses file="H-CAL_FAC_DARM_ERR_H1_S5_U_060-733362041-281969354.gwf" link="input" register="true" transfer="true" optional="false" type="data" size="8415922"/>
    <uses file="H-H1_RDS_L4-809526519-1024.gwf" link="input" register="true" transfer="true" optional="false" type="data" size="15608758"/>
    <uses file="H1-TMPLTBANK-852635443-2048.xml" link="output" register="true" transfer="true" optional="false" type="data" size="952738"/>
  </job>
  <job id="ID00023" namespace="LIGO" name="Inspiral" version="1.0" level="1" runtime="472.07">
    <uses file="HL-INJECTIONS_100-845878994-8011301.xml" link="input" register="true" transfer="true" optional="false" type="data" size="2421423"/>
    <uses file="H-CAL_REF_DARM_ERR_H1_S5_V1-858019967-8.gwf" link="input" register="true" transfer="true" optional="false" type="data" size="902334"/>
    <uses file="H-CAL_FAC_DARM_ERR_H1_S5_U_060-733362041-281969354.gwf" link="input" register="true" transfer="true" optional="false" type="data" size="8415922"/>
    <uses file="H-H1_RDS_L4-755925752-1024.gwf" link="input" register="true" transfer="true" optional="false" type="data" size="15565623"/>
    <uses file="H-H1_RDS_L4-809526497-1024.gwf" link="input" register="true" transfer="true" optional="false" type="data" size="15584493"/>
    <uses file="H1-TMPLTBANK-835964716-2048.xml" link="input" register="true" transfer="true" optional="false" type="data" size="1004121"/>
    <uses file="H1-INSPIRAL-835964716-2048.xml" link="output" register="true" transfer="true" optional="false" type="data" size="340334"/>
  </job>
  <job id="ID00024" namespace="LIGO" name="Inspiral" version="1.0" level="1" runtime="322.50">
    <uses file="HL-INJECTIONS_100-845878994-8011301.xml" link="input" register="true" transfer="true" optional="false" type="data" size="2421423"/>
    <uses file="H-CAL_REF_DARM_ERR_H1_S5_V1-858019967-8.gwf" link="input" register="true" transfer="true" optional="false" type="data" size="902334"/>
    <uses file="H-H1_RDS_L4-809526498-1024.gwf" link="input" register="true" transfer="true" optional="false" type="data" size="15575129"/>
    <uses file="H-CAL_FAC_DARM_ERR_H1_S5_U_060-733362041-281969354.gwf" link="input" register="true" transfer="true" optional="false" type="data" size="8415922"/>
    <uses file="H-H1_RDS_L4-755925753-1024.gwf" link="input" register="true" transfer="true" optional="false" type="data" size="15559161"/>
    <uses file="H1-TMPLTBANK-744549666-2048.xml" link="input" register="true" transfer="true" optional="false" type="data" size="976415"/>
    <uses file="H1-INSPIRAL-744549666-2048.xml" link="output" register="true" transfer="true" optional="false" type="data" size="279653"/>
  </job>
  <job id="ID00025" namespace="LIGO" name="Inspiral" version="1.0" level="1" runtime="564.17">
    <uses file="HL-INJECTIONS_100-845878994-8011301.xml" link="input" register="true" transfer="true" optional="false" type="data" size="2421423"/>
    <uses file="H-H1_RDS_L4-809526499-1024.gwf" link="input" register="true" transfer="true" optional="false" type="data" size="15617436"/>
    <uses file="H-CAL_REF_DARM_ERR_H1_S5_V1-858019967-8.gwf" link="input" register="true" transfer="true" optional="false" type="data" size="902334"/>
    <uses file="H-CAL_FAC_DARM_ERR_H1_S5_U_060-733362041-281969354.gwf" link="input" register="true" transfer="true" optional="false" type="data" size="8415922"/>
    <uses file="H-H1_RDS_L4-755925754-1024.gwf" link="input" register="true" transfer="true" optional="false" type="data" size="15607915"/>
    <uses file="H1-TMPLTBANK-823343034-2048.xml" link="input" register="true" transfer="true" optional="false" type="data" size="968090"/>
    <uses file="H1-INSPIRAL-823343034-2048.xml" link="output" register="true" transfer="true" optional="false" type="data" size="432813"/>
  </job>
  <job id="ID00026" namespace="LIGO" name="Inspiral" version="1.0" level="1" runtime="443.95">
    <uses file="HL-INJECTIONS_100-845878994-8011301.xml" link="input" register="true" transfer="true" optional="false" type="data" size="2421423"/>
    <uses file="H-CAL_REF_DARM_ERR_H1_S5_V1-858019967-8.gwf" link="input" register="true" transfer="true" optional="false" type="data" size="902334"/>
    <uses file="H-H1_RDS_L4-755925755-1024.gwf" link="input" register="true" transfer="true" optional="false" type="data" size="15601513"/>
    <uses file="H-CAL_FAC_DARM_ERR_H1_S5_U_060-733362041-281969354.gwf" link="input" register="true" transfer="true" optional="false" type="data" size="8415922"/>
    <uses file="H-H1_RDS_L4-809526500-1024.gwf" link="input" register="true" transfer="true" optional="false" type="data" size="15616146"/>
    <uses file="H1-TMPLTBANK-741912439-2048.xml" link="input" register="true" transfer="true" optional="false" type="data" size="998458"/>
    <uses file="H1-INSPIRAL-741912439-2048.xml" link="output" register="true" transfer="true" optional="false" type="data" size="248290"/>
  </job>
  <job id="ID00027" namespace="LIGO" name="Inspiral" version="1.0" level="1" runtime="344.22">
    <uses file="HL-INJECTIONS_100-845878994-8011301.xml" link="input" register="true" transfer="true" optional="false" type="data" size="2421423"/>
    <uses file="H-CAL_REF_DARM_ERR_H1_S5_V1-858019967-8.gwf" link="input" register="true" transfer="true" optional="false" type="data" size="902334"/>
    <uses file="H-H1_RDS_L4-755925756-1024.gwf" link="input" register="true" transfer="true" optional="false" type="data" size="15623173"/>
    <uses file="H-H1_RDS_L4-809526501-1024.gwf" link="input" register="true" transfer="true" optional="false" type="data" size="15593853"/>
    <uses file="H-CAL_FAC_DARM_ERR_H1_S5_U_060-733362041-281969354.gwf" link="input" register="true" transfer="true" optional="false" type="data" size="8415922"/>
    <uses file="H1-TMPLTBANK-809144983-2048.xml" link="input" register="true" transfer="true" optional="false" type="data" size="963553"/>
    <uses file="H1-INSPIRAL-809144983-2048.xml" link="output" register="true" transfer="true" optional="false" type="data" size="294114"/>
  </job>
  <job id="ID00028" namespace="LIGO" name="Inspiral" version="1.0" level="1" runtime="237.67">
    <uses file="HL-INJECTIONS_100-845878994-8011301.xml" link="input" register="true" transfer="true" optional="false" type="data" size="2421423"/>
    <uses file="H-H1_RDS_L4-755925757-1024.gwf" link="input" register="true" transfer="true" optional="false" type="data" size="15592409"/>
    <uses file="H-CAL_REF_DARM_ERR_H1_S5_V1-858019967-8.gwf" link="input" register="true" transfer="true" optional="false" type="data" size="902334"/>
    <uses file="H-CAL_FAC_DARM_ERR_H1_S5_U_060-733362041-281969354.gwf" link="input" register="true" transfer="true" optional="false" type="data" size="8415922"/>
    <uses file="H-H1_RDS_L4-809526502-1024.gwf" link="input" register="true" transfer="true" optional="false" type="data" size="15595622"/>
    <uses file="H1-TMPLTBANK-836189434-2048.xml" link="input" register="true" transfer="true" optional="false" type="data" size="986203"/>
    <uses file="H1-INSPIRAL-836189434-2048.xml" link="output" register="true" transfer="true" optional="false" type="data" size="261711"/>
  </job>
  <job id="ID00029" namespace="LIGO" name="Inspiral" version="1.0" level="1" runtime="234.71">
    <uses file="HL-INJECTIONS_100-845878994-8011301.xml" link="input" register="true" transfer="true" optional="false" type="data" size="2421423"/>
    <uses file="H-H1_RDS_L4-809526503-1024.gwf" link="input" register="true" transfer="true" optional="false" type="data" size="15605074"/>
    <uses file="H-CAL_REF_DARM_ERR_H1_S5_V1-858019967-8.gwf" link="input" register="true" transfer="true" optional="false" type="data" size="902334"/>
    <uses file="H-CAL_FAC_DARM_ERR_H1_S5_U_060-733362041-281969354.gwf" link="input" register="true" transfer="true" optional="false" type="data" size="8415922"/>
    <uses file="H-H1_RDS_L4-755925758-1024.gwf" link="input" register="true" transfer="true" optional="false" type="data" size="15604139"/>
    <uses file="H1-TMPLTBANK-858489096-2048.xml" link="input" register="true" transfer="true" optional="false" type="data" size="973847"/>
    <uses file="H1-INSPIRAL-858489096-2048.xml" link="output" register="true" transfer="true" optional="false" type="data" size="177226"/>
  </job>
  <job id="ID00030" namespace="LIGO" name="Inspiral" version="1.0" level="1" runtime="482.75">
    <uses file="HL-INJECTIONS_100-845878994-8011301.xml" link="input" register="true" transfer="true" optional="false" type="data" size="2421423"/>
    <uses file="H-H1_RDS_L4-755925759-1024.gwf" link="input" register="true" transfer="true" optional="false" type="data" size="15555343"/>
    <uses file="H-CAL_REF_DARM_ERR_H1_S5_V1-858019967-8.gwf" link="input" register="true" transfer="true" optional="false" type="data" size="902334"/>
    <uses file="H-H1_RDS_L4-809526504-1024.gwf" link="input" register="true" transfer="true" optional="false" type="data" size="15572243"/>
    <uses file="H-CAL_FAC_DARM_ERR_H1_S5_U_060-733362041-281969354.gwf" link="input" register="true" transfer="true" optional="false" type="data" size="8415922"/>
    <uses file="H1-TMPLTBANK-760817748-2048.xml" link="input" register="true" transfer="true" optional="false" type="data" size="1008807"/>
    <uses file="H1-INSPIRAL-760817748-2048.xml" link="output" register="true" transfer="true" optional="false" type="data" size="377039"/>
  </job>
  <job id="ID00031" namespace="LIGO" name="Inspiral" version="1.0" level="1" runtime="246.94">
    <uses file="HL-INJECTIONS_100-845878994-8011301.xml" link="input" register="true" transfer="true" optional="false" type="data" size="2421423"/>
    <uses file="H-H1_RDS_L4-755925760-1024.gwf" link="input" register="true" transfer="true" optional="false" type="data" size="15606731"/>
    <uses file="H-CAL_REF_DARM_ERR_H1_S5_V1-858019967-8.gwf" link="input" register="true" transfer="true" optional="false" type="data" size="902334"/>
    <uses file="H-CAL_FAC_DARM_ERR_H1_S5_U_060-733362041-281969354.gwf" link="input" register="true" transfer="true" optional="false" type="data" size="8415922"/>
    <uses file="H-H1_RDS_L4-809526505-1024.gwf" link="input" register="true" transfer="true" optional="false" type="data" size="15576797"/>
    <uses file="H1-TMPLTBANK-786708039-2048.xml" link="input" register="true" transfer="true" optional="false" type="data" size="994951"/>
    <uses file="H1-INSPIRAL-786708039-2048.xml" link="output" register="true" transfer="true" optional="false" type="data" size="328713"/>
  </job>
  <job id="ID00032" namespace="LIGO" name="Inspiral" version="1.0" level="1" runtime="425.01">
    <uses file="HL-INJECTIONS_100-845878994-8011301.xml" link="input" register="true" transfer="true" optional="false" type="data" size="2421423"/>
    <uses file="H-CAL_REF_DARM_ERR_H1_S5_V1-858019967-8.gwf" link="input" register="true" transfer="true" optional="false" type="data" size="902334"/>
    <uses file="H-H1_RDS_L4-809526506-1024.gwf" link="input" register="true" transfer="true" optional="false" type="data" size="15595332"/>
    <uses file="H-CAL_FAC_DARM_ERR_H1_S5_U_060-733362041-281969354.gwf" link="input" register="true" transfer="true" optional="false" type="data" size="8415922"/>
    <uses file="H-H1_RDS_L4-755925761-1024.gwf" link="input" register="true" transfer="true" optional="false" type="data" size="15612099"/>
    <uses file="H1-TMPLTBANK-807149602-2048.xml" link="input" register="true" transfer="true" optional="false" type="data" size="983246"/>
    <uses file="H1-INSPIRAL-807149602-2048.xml" link="output" register="true" transfer="true" optional="false" type="data" size="461090"/>
  </job>
  <job id="ID00033" namespace="LIGO" name="Inspiral" version="1.0" level="1" runtime="297.13">
    <uses file="HL-INJECTIONS_100-845878994-8011301.xml" link="input" register="true" transfer="true" optional="false" type="data" size="2421423"/>
    <uses file="H-CAL_REF_DARM_ERR_H1_S5_V1-858019967-8.gwf" link="input" register="true" transfer="true" optional="false" type="data" size="902334"/>
    <uses file="H-H1_RDS_L4-755925762-1024.gwf" link="input" register="true" transfer="true" optional="false" type="data" size="15604546"/>
    <uses file="H-H1_RDS_L4-809526507-1024.gwf" link="input" register="true" transfer="true" optional="false" type="data" size="15603688"/>
    <uses file="H-CAL_FAC_DARM_ERR_H1_S5_U_060-733362041-281969354.gwf" link="input" register="true" transfer="true" optional="false" type="data" size="8415922"/>
    <uses file="H1-TMPLTBANK-763113234-2048.xml" link="input" register="true" transfer="true" optional="false" type="data" size="985623"/>
    <uses file="H1-INSPIRAL-763113234-2048.xml" link="output" register="true" transfer="true" optional="false" type="data" size="283529"/>
  </job>
  <job id="ID00034" namespace="LIGO" name="Inspiral" version="1.0" level="1" runtime="343.57">
    <uses file="HL-INJECTIONS_100-845878994-8011301.xml" link="input" register="true" transfer="true" optional="false" type="data" size="2421423"/>
    <uses file="H-CAL_REF_DARM_ERR_H1_S5_V1-858019967-8.gwf" link="input" register="true" transfer="true" optional="false" type="data" size="902334"/>
    <uses file="H-H1_RDS_L4-755925763-1024.gwf" link="input" register="true" transfer="true" optional="false" type="data" size="15578075"/>
    <uses file="H-H1_RDS_L4-809526508-1024.gwf" link="input" register="true" transfer="true" optional="false" type="data" size="15604072"/>
    <uses file="H-CAL_FAC_DARM_ERR_H1_S5_U_060-733362041-281969354.gwf" link="input" register="true" transfer="true" optional="false" type="data" size="8415922"/>
    <uses file="H1-TMPLTBANK-745133414-2048.xml" link="input" register="true" transfer="true" optional="false" type="data" size="995582"/>
    <uses file="H1-INSPIRAL-745133414-2048.xml" link="output" register="true" transfer="true" optional="false" type="data" size="195890"/>
  </job>
  <job id="ID00035" namespace="LIGO" name="Inspiral" version="1.0" level="1" runtime="338.02">
    <uses file="HL-INJECTIONS_100-845878994-8011301.xml" link="input" register="true" transfer="true" optional="false" type="data" size="2421423"/>
    <uses file="H-H1_RDS_L4-809526509-1024.gwf" link="input" register="true" transfer="true" optional="false" type="data" size="15615482"/>
    <uses file="H-CAL_REF_DARM_ERR_H1_S5_V1-858019967-8.gwf" link="input" register="true" transfer="true" optional="false" type="data" size="902334"/>
    <uses file="H-CAL_FAC_DARM_ERR_H1_S5_U_060-733362041-281969354.gwf" link="input" register="true" transfer="true" optional="false" type="data" size="8415922"/>
    <uses file="H-H1_RDS_L4-755925764-1024.gwf" link="input" register="true" transfer="true" optional="false" type="data" size="15622182"/>
    <uses file="H1-TMPLTBANK-728318595-2048.xml" link="input" register="true" transfer="true" optional="false" type="data" size="999506"/>
    <uses file="H1-INSPIRAL-728318595-2048.xml" link="output" register="true" transfer="true" optional="false" type="data" size="431124"/>
  </job>
  <job id="ID00036" namespace="LIGO" name="Inspiral" version="1.0" level="1" runtime="546.64">
    <uses file="HL-INJECTIONS_100-845878994-8011301.xml" link="input" register="true" transfer="true" optional="false" type="data" size="2421423"/>
    <uses file="H-CAL_REF_DARM_ERR_H1_S5_V1-858019967-8.gwf" link="input" register="true" transfer="true" optional="false" type="data" size="902334"/>
    <uses file="H-CAL_FAC_DARM_ERR_H1_S5_U_060-733362041-281969354.gwf" link="input" register="true" transfer="true" optional="false" type="data" size="8415922"/>
    <uses file="H-H1_RDS_L4-755925765-1024.gwf" link="input" register="true" transfer="true" optional="false" type="data" size="15606091"/>
    <uses file="H-H1_RDS_L4-809526510-1024.gwf" link="input" register="true" transfer="true" optional="false" type="data" size="15589028"/>
    <uses file="H1-TMPLTBANK-721503732-2048.xml" link="input" register="true" transfer="true" optional="false" type="data" size="1012059"/>
    <uses file="H1-INSPIRAL-721503732-2048.xml" link="output" register="true" transfer="true" optional="false" type="data" size="324818"/>
  </job>
  <job id="ID00037" namespace="LIGO" name="Inspiral" version="1.0" level="1" runtime="525.94">
    <uses file="HL-INJECTIONS_100-845878994-8011301.xml" link="input" register="true" transfer="true" optional="false" type="data" size="2421423"/>
    <uses file="H-CAL_REF_DARM_ERR_H1_S5_V1-858019967-8.gwf" link="input" register="true" transfer="true" optional="false" type="data" size="902334"/>
    <uses file="H-H1_RDS_L4-755925766-1024.gwf" link="input" register="true" transfer="true" optional="false" type="data" size="15575260"/>
    <uses file="H-CAL_FAC_DARM_ERR_H1_S5_U_060-733362041-281969354.gwf" link="input" register="true" transfer="true" optional="false" type="data" size="8415922"/>
    <uses file="H-H1_RDS_L4-809526511-1024.gwf" link="input" register="true" transfer="true" optional="false" type="data" size="15595845"/>
    <uses file="H1-TMPLTBANK-870167898-2048.xml" link="input" register="true" transfer="true" optional="false" type="data" size="964333"/>
    <uses file="H1-INSPIRAL-870167898-2048.xml" link="output" register="true" transfer="true" optional="false" type="data" size="436496"/>
  </job>
  <job id="ID00038" namespace="LIGO" name="Inspiral" version="1.0" level="1" runtime="356.63">
    <uses file="HL-INJECTIONS_100-845878994-8011301.xml" link="input" register="true" transfer="true" optional="false" type="data" size="2421423"/>
    <uses file="H-H1_RDS_L4-809526512-1024.gwf" link="input" register="true" transfer="true" optional="false" type="data" size="15616575"/>
    <uses file="H-H1_RDS_L4-755925767-1024.gwf" link="input" register="true" transfer="true" optional="false" type="data" size="15615397"/>
    <uses file="H-CAL_REF_DARM_ERR_H1_S5_V1-858019967-8.gwf" link="input" register="true" transfer="true" optional="false" type="data" size="902334"/>
    <uses file="H-CAL_FAC_DARM_ERR_H1_S5_U_060-733362041-281969354.gwf" link="input" register="true" transfer="true" optional="false" type="data" size="8415922"/>
    <uses file="H1-TMPLTBANK-731014892-2048.xml" link="input" register="true" transfer="true" optional="false" type="data" size="978312"/>
    <uses file="H1-INSPIRAL-731014892-2048.xml" link="output" register="true" transfer="true" optional="false" type="data" size="352593"/>
  </job>
  <job id="ID00039" namespace="LIGO" name="Inspiral" version="1.0" level="1" runtime="670.45">
    <uses file="HL-INJECTIONS_100-845878994-8011301.xml" link="input" register="true" transfer="true" optional="false" type="data" size="2421423"/>
    <uses file="H-H1_RDS_L4-755925768-1024.gwf" link="input" register="true" transfer="true" optional="false" type="data" size="15594504"/>
    <uses file="H-CAL_REF_DARM_ERR_H1_S5_V1-858019967-8.gwf" link="input" register="true" transfer="true" optional="false" type="data" size="902334"/>
    <uses file="H-H1_RDS_L4-809526513-1024.gwf" link="input" register="true" transfer="true" optional="false" type="data" size="15599396"/>
    <uses file="H-CAL_FAC_DARM_ERR_H1_S5_U_060-733362041-281969354.gwf" link="input" register="true" transfer="true" optional="false" type="data" size="8415922"/>
    <uses file="H1-TMPLTBANK-862535858-2048.xml" link="input" register="true" transfer="true" optional="false" type="data" size="998548"/>
    <uses file="H1-INSPIRAL-862535858-2048.xml" link="output" register="true" transfer="true" optional="false" type="data" size="296519"/>
  </job>
  <job id="ID00040" namespace="LIGO" name="Inspiral" version="1.0" level="1" runtime="342.18">
    <uses file="HL-INJECTIONS_100-845878994-8011301.xml" link="input" register="true" transfer="true" optional="false" type="data" size="2421423"/>
    <uses file="H-CAL_REF_DARM_ERR_H1_S5_V1-858019967-8.gwf" link="input" register="true" transfer="true" optional="false" type="data" size="902334"/>
    <uses file="H-H1_RDS_L4-809526514-1024.gwf" link="input" register="true" transfer="true" optional="false" type="data" size="15598159"/>
    <uses file="H-CAL_FAC_DARM_ERR_H1_S5_U_060-733362041-281969354.gwf" link="input" register="true" transfer="true" optional="false" type="data" size="8415922"/>
    <uses file="H-H1_RDS_L4-755925769-1024.gwf" link="input" register="true" transfer="true" optional="false" type="data" size="15596567"/>
    <uses file="H1-TMPLTBANK-840913643-2048.xml" link="input" register="true" transfer="true" optional="false" type="data" size="974827"/>
    <uses file="H1-INSPIRAL-840913643-2048.xml" link="output" register="true" transfer="true" optional="false" type="data" size="325831"/>
  </job>
  <job id="ID00041" namespace="LIGO" name="Inspiral" version="1.0" level="1" runtime="450.21">
    <uses file="HL-INJECTIONS_100-845878994-8011301.xml" link="input" register="true" transfer="true" optional="false" type="data" size="2421423"/>
    <uses file="H-CAL_REF_DARM_ERR_H1_S5_V1-858019967-8.gwf" link="input" register="true" transfer="true" optional="false" type="data" size="902334"/>
    <uses file="H-H1_RDS_L4-755925770-1024.gwf" link="input" register="true" transfer="true" optional="false" type="data" size="15616383"/>
    <uses file="H-CAL_FAC_DARM_ERR_H1_S5_U_060-733362041-281969354.gwf" link="input" register="true" transfer="true" optional="false" type="data" size="8415922"/>
    <uses file="H-H1_RDS_L4-809526515-1024.gwf" link="input" register="true" transfer="true" optional="false" type="data" size="15632985"/>
    <uses file="H1-TMPLTBANK-828966002-2048.xml" link="input" register="true" transfer="true" optional="false" type="data" size="996995"/>
    <uses file="H1-INSPIRAL-828966002-2048.xml" link="output" register="true" transfer="true" optional="false" type="data" size="412154"/>
  </job>
  <job id="ID00042" namespace="LIGO" name="Inspiral" version="1.0" level="1" runtime="552.33">
    <uses file="HL-INJECTIONS_100-845878994-8011301.xml" link="input" register="true" transfer="true" optional="false" type="data" size="2421423"/>
    <uses file="H-H1_RDS_L4-755925771-1024.gwf" link="input" register="true" transfer="true" optional="false" type="data" size="15601318"/>
    <uses file="H-CAL_REF_DARM_ERR_H1_S5_V1-858019967-8.gwf" link="input" register="true" transfer="true" optional="false" type="data" size="902334"/>
    <uses file="H-CAL_FAC_DARM_ERR_H1_S5_U_060-733362041-281969354.gwf" link="input" register="true" transfer="true" optional="false" type="data" size="8415922"/>
    <uses file="H-H1_RDS_L4-809526516-1024.gwf" link="input" register="true" transfer="true" optional="false" type="data" size="15571826"/>
    <uses file="H1-TMPLTBANK-844284474-2048.xml" link="input" register="true" transfer="true" optional="false" type="data" size="988084"/>
    <uses file="H1-INSPIRAL-844284474-2048.xml" link="output" register="true" transfer="true" optional="false" type="data" size="466512"/>
  </job>
  <job id="ID00043" namespace="LIGO" name="Inspiral" version="1.0" level="1" runtime="545.41">
    <uses file="HL-INJECTIONS_100-845878994-8011301.xml" link="input" register="true" transfer="true" optional="false" type="data" size="2421423"/>
    <uses file="H-CAL_REF_DARM_ERR_H1_S5_V1-858019967-8.gwf" link="input" register="true" transfer="true" optional="false" type="data" size="902334"/>
    <uses file="H-CAL_FAC_DARM_ERR_H1_S5_U_060-733362041-281969354.gwf" link="input" register="true" transfer="true" optional="false" type="data" size="8415922"/>
    <uses file="H-H1_RDS_L4-755925772-1024.gwf" link="input" register="true" transfer="true" optional="false" type="data" size="15599053"/>
    <uses file="H-H1_RDS_L4-809526517-1024.gwf" link="input" register="true" transfer="true" optional="false" type="data" size="15613901"/>
    <uses file="H1-TMPLTBANK-846119879-2048.xml" link="input" register="true" transfer="true" optional="false" type="data" size="977696"/>
    <uses file="H1-INSPIRAL-846119879-2048.xml" link="output" register="true" transfer="true" optional="false" type="data" size="402892"/>
  </job>
  <job id="ID00044" namespace="LIGO" name="Inspiral" version="1.0" level="1" runtime="418.11">
    <uses file="HL-INJECTIONS_100-845878994-8011301.xml" link="input" register="true" transfer="true" optional="false" type="data" size="2421423"/>
    <uses file="H-CAL_REF_DARM_ERR_H1_S5_V1-858019967-8.gwf" link="input" register="true" transfer="true" optional="false" type="data" size="902334"/>
    <uses file="H-H1_RDS_L4-809526518-1024.gwf" link="input" register="true" transfer="true" optional="false" type="data" size="15532832"/>
    <uses file="H-CAL_FAC_DARM_ERR_H1_S5_U_060-733362041-281969354.gwf" link="input" register="true" transfer="true" optional="false" type="data" size="8415922"/>
    <uses file="H-H1_RDS_L4-755925773-1024.gwf" link="input" register="true" transfer="true" optional="false" type="data" size="15597323"/>
    <uses file="H1-TMPLTBANK-875604209-2048.xml" link="input" register="true" transfer="true" optional="false" type="data" size="981285"/>
    <uses file="H1-INSPIRAL-875604209-2048.xml" link="output" register="true" transfer="true" optional="false" type="data" size="316636"/>
  </job>
  <job id="ID00045" namespace="LIGO" name="Inspiral" version="1.0" level="1" runtime="516.87">
    <uses file="HL-INJECTIONS_100-845878994-8011301.xml" link="input" register="true" transfer="true" optional="false" type="data" size="2421423"/>
    <uses file="H-CAL_REF_DARM_ERR_H1_S5_V1-858019967-8.gwf" link="input" register="true" transfer="true" optional="false" type="data" size="902334"/>
    <uses file="H-H1_RDS_L4-755925774-1024.gwf" link="input" register="true" transfer="true" optional="false" type="data" size="15620394"/>
    <uses file="H-CAL_FAC_DARM_ERR_H1_S5_U_060-733362041-281969354.gwf" link="input" register="true" transfer="true" optional="false" type="data" size="8415922"/>
    <uses file="H-H1_RDS_L4-809526519-1024.gwf" link="input" register="true" transfer="true" optional="false" type="data" size="15608758"/>
    <uses file="H1-TMPLTBANK-852635443-2048.xml" link="input" register="true" transfer="true" optional="false" type="data" size="952738"/>
    <uses file="H1-INSPIRAL-852635443-2048.xml" link="output" register="true" transfer="true" optional="false" type="data" size="371471"/>
  </job>
  <job id="ID00046" namespace="LIGO" name="Thinca" version="1.0" level="2" runtime="5.46">
    <uses file="H1-INSPIRAL-835964716-2048.xml" link="input" register="true" transfer="true" optional="false" type="data" size="340334"/>
    <uses file="H1-INSPIRAL-744549666-2048.xml" link="input" register="true" transfer="true" optional="false" type="data" size="279653"/>
    <uses file="H1-INSPIRAL-823343034-2048.xml" link="input" register="true" transfer="true" optional="false" type="data" size="432813"/>
    <uses file="H1-INSPIRAL-741912439-2048.xml" link="input" register="true" transfer="true" optional="false" type="data" size="248290"/>
    <uses file="H1-INSPIRAL-809144983-2048.xml" link="input" register="true" transfer="true" optional="false" type="data" size="294114"/>
    <uses file="H1-INSPIRAL-836189434-2048.xml" link="input" register="true" transfer="true" optional="false" type="data" size="261711"/>
    <uses file="H1-INSPIRAL-858489096-2048.xml" link="input" register="true" transfer="true" optional="false" type="data" size="177226"/>
    <uses file="H1-INSPIRAL-760817748-2048.xml" link="input" register="true" transfer="true" optional="false" type="data" size="377039"/>
    <uses file="H1-INSPIRAL-786708039-2048.xml" link="input" register="true" transfer="true" optional="false" type="data" size="328713"/>
    <uses file="H1-INSPIRAL-807149602-2048.xml" link="input" register="true" transfer="true" optional="false" type="data" size="461090"/>
    <uses file="H1-INSPIRAL-763113234-2048.xml" link="input" register="true" transfer="true" optional="false" type="data" size="283529"/>
    <uses file="H1-THINCA-786708039-2048.xml" link="output" register="true" transfer="true" optional="false" type="data" size="17378"/>
  </job>
  <job id="ID00047" namespace="LIGO" name="Thinca" version="1.0" level="2" runtime="5.68">
    <uses file="H1-INSPIRAL-745133414-2048.xml" link="input" register="true" transfer="true" optional="false" type="data" size="195890"/>
    <uses file="H1-INSPIRAL-728318595-2048.xml" link="input" register="true" transfer="true" optional="false" type="data" size="431124"/>
    <uses file="H1-INSPIRAL-721503732-2048.xml" link="input" register="true" transfer="true" optional="false" type="data" size="324818"/>
    <uses file="H1-INSPIRAL-870167898-2048.xml" link="input" register="true" transfer="true" optional="false" type="data" size="436496"/>
    <uses file="H1-INSPIRAL-731014892-2048.xml" link="input" register="true" transfer="true" optional="false" type="data" size="352593"/>
    <uses file="H1-INSPIRAL-862535858-2048.xml" link="input" register="true" transfer="true" optional="false" type="data" size="296519"/>
    <uses file="H1-INSPIRAL-840913643-2048.xml" link="input" register="true" transfer="true" optional="false" type="data" size="325831"/>
    <uses file="H1-INSPIRAL-828966002-2048.xml" link="input" register="true" transfer="true" optional="false" type="data" size="412154"/>
    <uses file="H1-INSPIRAL-844284474-2048.xml" link="input" register="true" transfer="true" optional="false" type="data" size="466512"/>
    <uses file="H1-THINCA-721503732-2048.xml" link="output" register="true" transfer="true" optional="false" type="data" size="27408"/>
  </job>
  <job id="ID00048" namespace="LIGO" name="Thinca" version="1.0" level="2" runtime="4.61">
    <uses file="H1-INSPIRAL-844284474-2048.xml" link="input" register="true" transfer="true" optional="false" type="data" size="406870"/>
    <uses file="H1-INSPIRAL-846119879-2048.xml" link="input" register="true" transfer="true" optional="false" type="data" size="402892"/>
    <uses file="H1-INSPIRAL-875604209-2048.xml" link="input" register="true" transfer="true" optional="false" type="data" size="316636"/>
    <uses file="H1-INSPIRAL-852635443-2048.xml" link="input" register="true" transfer="true" optional="false" type="data" size="371471"/>
    <uses file="H1-THINCA-875604209-2048.xml" link="output" register="true" transfer="true" optional="false" type="data" size="29796"/>
  </job>
  <job id="ID00049" namespace="LIGO" name="TrigBank" version="1.0" level="3" runtime="4.92">
    <uses file="H1-THINCA-786708039-2048.xml" link="input" register="true" transfer="true" optional="false" type="data" size="17378"/>
    <uses file="H1-TRIGBANK_H1-796265635-2914.xml" link="output" register="true" transfer="true" optional="false" type="data" size="11776"/>
  </job>
  <job id="ID00050" namespace="LIGO" name="TrigBank" version="1.0" level="3" runtime="5.82">
    <uses file="H1-THINCA-786708039-2048.xml" link="input" register="true" transfer="true" optional="false" type="data" size="26459"/>
    <uses file="H1-TRIGBANK_H1-838387084-8753.xml" link="output" register="true" transfer="true" optional="false" type="data" size="12445"/>
  </job>
  <job id="ID00051" namespace="LIGO" name="TrigBank" version="1.0" level="3" runtime="5.38">
    <uses file="H1-THINCA-786708039-2048.xml" link="input" register="true" transfer="true" optional="false" type="data" size="31466"/>
    <uses file="H1-TRIGBANK_H1-833938207-628.xml" link="output" register="true" transfer="true" optional="false" type="data" size="15297"/>
  </job>
  <job id="ID00052" namespace="LIGO" name="TrigBank" version="1.0" level="3" runtime="5.21">
    <uses file="H1-THINCA-786708039-2048.xml" link="input" register="true" transfer="true" optional="false" type="data" size="37569"/>
    <uses file="H1-TRIGBANK_H1-732931681-8069.xml" link="output" register="true" transfer="true" optional="false" type="data" size="13656"/>
  </job>
  <job id="ID00053" namespace="LIGO" name="TrigBank" version="1.0" level="3" runtime="4.52">
    <uses file="H1-THINCA-786708039-2048.xml" link="input" register="true" transfer="true" optional="false" type="data" size="20658"/>
    <uses file="H1-TRIGBANK_H1-848300716-6748.xml" link="output" register="true" transfer="true" optional="false" type="data" size="9428"/>
  </job>
  <job id="ID00054" namespace="LIGO" name="TrigBank" version="1.0" level="3" runtime="4.66">
    <uses file="H1-THINCA-786708039-2048.xml" link="input" register="true" transfer="true" optional="false" type="data" size="39065"/>
    <uses file="H1-TRIGBANK_H1-829719516-4609.xml" link="output" register="true" transfer="true" optional="false" type="data" size="13258"/>
  </job>
  <job id="ID00055" namespace="LIGO" name="TrigBank" version="1.0" level="3" runtime="5.06">
    <uses file="H1-THINCA-786708039-2048.xml" link="input" register="true" transfer="true" optional="false" type="data" size="34210"/>
    <uses file="H1-TRIGBANK_H1-724534479-7069.xml" link="output" register="true" transfer="true" optional="false" type="data" size="9638"/>
  </job>
  <job id="ID00056" namespace="LIGO" name="TrigBank" version="1.0" level="3" runtime="5.44">
    <uses file="H1-THINCA-786708039-2048.xml" link="input" register="true" transfer="true" optional="false" type="data" size="48167"/>
    <uses file="H1-TRIGBANK_H1-840942705-4971.xml" link="output" register="true" transfer="true" optional="false" type="data" size="10103"/>
  </job>
  <job id="ID00057" namespace="LIGO" name="TrigBank" version="1.0" level="3" runtime="5.25">
    <uses file="H1-THINCA-786708039-2048.xml" link="input" register="true" transfer="true" optional="false" type="data" size="40003"/>
    <uses file="H1-TRIGBANK_H1-759755144-207.xml" link="output" register="true" transfer="true" optional="false" type="data" size="16857"/>
  </job>
  <job id="ID00058" namespace="LIGO" name="TrigBank" version="1.0" level="3" runtime="4.25">
    <uses file="H1-THINCA-786708039-2048.xml" link="input" register="true" transfer="true" optional="false" type="data" size="34005"/>
    <uses file="H1-TRIGBANK_H1-809511208-3560.xml" link="output" register="true" transfer="true" optional="false" type="data" size="7681"/>
  </job>
  <job id="ID00059" namespace="LIGO" name="TrigBank" version="1.0" level="3" runtime="5.27">
    <uses file="H1-THINCA-786708039-2048.xml" link="input" register="true" transfer="true" optional="false" type="data" size="25656"/>
    <uses file="H1-TRIGBANK_H1-759137286-4655.xml" link="output" register="true" transfer="true" optional="false" type="data" size="10352"/>
  </job>
  <job id="ID00060" namespace="LIGO" name="TrigBank" version="1.0" level="3" runtime="4.91">
    <uses file="H1-THINCA-721503732-2048.xml" link="input" register="true" transfer="true" optional="false" type="data" size="27408"/>
    <uses file="H1-TRIGBANK_H1-737110381-485.xml" link="output" register="true" transfer="true" optional="false" type="data" size="16701"/>
  </job>
  <job id="ID00061" namespace="LIGO" name="TrigBank" version="1.0" level="3" runtime="4.27">
    <uses file="H1-THINCA-721503732-2048.xml" link="input" register="true" transfer="true" optional="false" type="data" size="18265"/>
    <uses file="H1-TRIGBANK_H1-854481635-4153.xml" link="output" register="true" transfer="true" optional="false" type="data" size="11283"/>
  </job>
  <job id="ID00062" namespace="LIGO" name="TrigBank" version="1.0" level="3" runtime="4.35">
    <uses file="H1-THINCA-721503732-2048.xml" link="input" register="true" transfer="true" optional="false" type="data" size="44035"/>
    <uses file="H1-TRIGBANK_H1-792268228-1662.xml" link="output" register="true" transfer="true" optional="false" type="data" size="8347"/>
  </job>
  <job id="ID00063" namespace="LIGO" name="TrigBank" version="1.0" level="3" runtime="5.34">
    <uses file="H1-THINCA-721503732-2048.xml" link="input" register="true" transfer="true" optional="false" type="data" size="23094"/>
    <uses file="H1-TRIGBANK_H1-870755332-1011.xml" link="output" register="true" transfer="true" optional="false" type="data" size="12088"/>
  </job>
  <job id="ID00064" namespace="LIGO" name="TrigBank" version="1.0" level="3" runtime="4.71">
    <uses file="H1-THINCA-721503732-2048.xml" link="input" register="true" transfer="true" optional="false" type="data" size="35919"/>
    <uses file="H1-TRIGBANK_H1-839647575-7614.xml" link="output" register="true" transfer="true" optional="false" type="data" size="14657"/>
  </job>
  <job id="ID00065" namespace="LIGO" name="TrigBank" version="1.0" level="3" runtime="5.16">
    <uses file="H1-THINCA-721503732-2048.xml" link="input" register="true" transfer="true" optional="false" type="data" size="23986"/>
    <uses file="H1-TRIGBANK_H1-854801512-8052.xml" link="output" register="true" transfer="true" optional="false" type="data" size="14945"/>
  </job>
  <job id="ID00066" namespace="LIGO" name="TrigBank" version="1.0" level="3" runtime="4.67">
    <uses file="H1-THINCA-721503732-2048.xml" link="input" register="true" transfer="true" optional="false" type="data" size="45527"/>
    <uses file="H1-TRIGBANK_H1-879307932-4392.xml" link="output" register="true" transfer="true" optional="false" type="data" size="9398"/>
  </job>
  <job id="ID00067" namespace="LIGO" name="TrigBank" version="1.0" level="3" runtime="5.14">
    <uses file="H1-THINCA-721503732-2048.xml" link="input" register="true" transfer="true" optional="false" type="data" size="34018"/>
    <uses file="H1-TRIGBANK_H1-817872113-9266.xml" link="output" register="true" transfer="true" optional="false" type="data" size="18870"/>
  </job>
  <job id="ID00068" namespace="LIGO" name="TrigBank" version="1.0" level="3" runtime="5.65">
    <uses file="H1-THINCA-721503732-2048.xml" link="input" register="true" transfer="true" optional="false" type="data" size="45044"/>
    <uses file="H1-TRIGBANK_H1-860599419-571.xml" link="output" register="true" transfer="true" optional="false" type="data" size="7563"/>
  </job>
  <job id="ID00069" namespace="LIGO" name="TrigBank" version="1.0" level="3" runtime="5.48">
    <uses file="H1-THINCA-875604209-2048.xml" link="input" register="true" transfer="true" optional="false" type="data" size="29796"/>
    <uses file="H1-TRIGBANK_H1-810666954-4381.xml" link="output" register="true" transfer="true" optional="false" type="data" size="7943"/>
  </job>
  <job id="ID00070" namespace="LIGO" name="TrigBank" version="1.0" level="3" runtime="5.20">
    <uses file="H1-THINCA-875604209-2048.xml" link="input" register="true" transfer="true" optional="false" type="data" size="24461"/>
    <uses file="H1-TRIGBANK_H1-877494186-3973.xml" link="output" register="true" transfer="true" optional="false" type="data" size="17623"/>
  </job>
  <job id="ID00071" namespace="LIGO" name="TrigBank" version="1.0" level="3" runtime="5.14">
    <uses file="H1-THINCA-875604209-2048.xml" link="input" register="true" transfer="true" optional="false" type="data" size="48037"/>
    <uses file="H1-TRIGBANK_H1-829294753-9471.xml" link="output" register="true" transfer="true" optional="false" type="data" size="18614"/>
  </job>
  <job id="ID00072" namespace="LIGO" name="TrigBank" version="1.0" level="3" runtime="5.32">
    <uses file="H1-THINCA-875604209-2048.xml" link="input" register="true" transfer="true" optional="false" type="data" size="18101"/>
    <uses file="H1-TRIGBANK_H1-865386717-8448.xml" link="output" register="true" transfer="true" optional="false" type="data" size="11549"/>
  </job>
  <job id="ID00073" namespace="LIGO" name="Inspiral" version="1.0" level="4" runtime="451.46">
    <uses file="HL-INJECTIONS_100-845878994-8011301.xml" link="input" register="true" transfer="true" optional="false" type="data" size="2421423"/>
    <uses file="H-CAL_REF_DARM_ERR_H1_S5_V1-858019967-8.gwf" link="input" register="true" transfer="true" optional="false" type="data" size="902334"/>
    <uses file="H-CAL_FAC_DARM_ERR_H1_S5_U_060-733362041-281969354.gwf" link="input" register="true" transfer="true" optional="false" type="data" size="8415922"/>
    <uses file="H-H1_RDS_L4-755925752-1024.gwf" link="input" register="true" transfer="true" optional="false" type="data" size="15565623"/>
    <uses file="H-H1_RDS_L4-809526497-1024.gwf" link="input" register="true" transfer="true" optional="false" type="data" size="15584493"/>
    <uses file="H1-TRIGBANK_H1-796265635-2914.xml" link="input" register="true" transfer="true" optional="false" type="data" size="11776"/>
    <uses file="H1-INSPIRAL_H1-796265635-2914.xml" link="output" register="true" transfer="true" optional="false" type="data" size="413145"/>
  </job>
  <job id="ID00074" namespace="LIGO" name="Inspiral" version="1.0" level="4" runtime="587.36">
    <uses file="HL-INJECTIONS_100-845878994-8011301.xml" link="input" register="true" transfer="true" optional="false" type="data" size="2421423"/>
    <uses file="H-CAL_REF_DARM_ERR_H1_S5_V1-858019967-8.gwf" link="input" register="true" transfer="true" optional="false" type="data" size="902334"/>
    <uses file="H-H1_RDS_L4-809526498-1024.gwf" link="input" register="true" transfer="true" optional="false" type="data" size="15575129"/>
    <uses file="H-CAL_FAC_DARM_ERR_H1_S5_U_060-733362041-281969354.gwf" link="input" register="true" transfer="true" optional="false" type="data" size="8415922"/>
    <uses file="H-H1_RDS_L4-755925753-1024.gwf" link="input" register="true" transfer="true" optional="false" type="data" size="15559161"/>
    <uses file="H1-TRIGBANK_H1-838387084-8753.xml" link="input" register="true" transfer="true" optional="false" type="data" size="12445"/>
    <uses file="H1-INSPIRAL_H1-838387084-8753.xml" link="output" register="true" transfer="true" optional="false" type="data" size="303583"/>
  </job>
  <job id="ID00075" namespace="LIGO" name="Inspiral" version="1.0" level="4" runtime="616.79">
    <uses file="HL-INJECTIONS_100-845878994-8011301.xml" link="input" register="true" transfer="true" optional="false" type="data" size="2421423"/>
    <uses file="H-H1_RDS_L4-809526499-1024.gwf" link="input" register="true" transfer="true" optional="false" type="data" size="15617436"/>
    <uses file="H-CAL_REF_DARM_ERR_H1_S5_V1-858019967-8.gwf" link="input" register="true" transfer="true" optional="false" type="data" size="902334"/>
    <uses file="H-CAL_FAC_DARM_ERR_H1_S5_U_060-733362041-281969354.gwf" link="input" register="true" transfer="true" optional="false" type="data" size="8415922"/>
    <uses file="H-H1_RDS_L4-755925754-1024.gwf" link="input" register="true" transfer="true" optional="false" type="data" size="15607915"/>
    <uses file="H1-TRIGBANK_H1-833938207-628.xml" link="input" register="true" transfer="true" optional="false" type="data" size="15297"/>
    <uses file="H1-INSPIRAL_H1-833938207-628.xml" link="output" register="true" transfer="true" optional="false" type="data" size="262489"/>
  </job>
  <job id="ID00076" namespace="LIGO" name="Inspiral" version="1.0" level="4" runtime="476.75">
    <uses file="HL-INJECTIONS_100-845878994-8011301.xml" link="input" register="true" transfer="true" optional="false" type="data" size="2421423"/>
    <uses file="H-CAL_REF_DARM_ERR_H1_S5_V1-858019967-8.gwf" link="input" register="true" transfer="true" optional="false" type="data" size="902334"/>
    <uses file="H-H1_RDS_L4-755925755-1024.gwf" link="input" register="true" transfer="true" optional="false" type="data" size="15601513"/>
    <uses file="H-CAL_FAC_DARM_ERR_H1_S5_U_060-733362041-281969354.gwf" link="input" register="true" transfer="true" optional="false" type="data" size="8415922"/>
    <uses file="H-H1_RDS_L4-809526500-1024.gwf" link="input" register="true" transfer="true" optional="false" type="data" size="15616146"/>
    <uses file="H1-TRIGBANK_H1-732931681-8069.xml" link="input" register="true" transfer="true" optional="false" type="data" size="13656"/>
    <uses file="H1-INSPIRAL_H1-732931681-8069.xml" link="output" register="true" transfer="true" optional="false" type="data" size="368061"/>
  </job>
  <job id="ID00077" namespace="LIGO" name="Inspiral" version="1.0" level="4" runtime="424.61">
    <uses file="HL-INJECTIONS_100-845878994-8011301.xml" link="input" register="true" transfer="true" optional="false" type="data" size="2421423"/>
    <uses file="H-CAL_REF_DARM_ERR_H1_S5_V1-858019967-8.gwf" link="input" register="true" transfer="true" optional="false" type="data" size="902334"/>
    <uses file="H-H1_RDS_L4-755925756-1024.gwf" link="input" register="true" transfer="true" optional="false" type="data" size="15623173"/>
    <uses file="H-H1_RDS_L4-809526501-1024.gwf" link="input" register="true" transfer="true" optional="false" type="data" size="15593853"/>
    <uses file="H-CAL_FAC_DARM_ERR_H1_S5_U_060-733362041-281969354.gwf" link="input" register="true" transfer="true" optional="false" type="data" size="8415922"/>
    <uses file="H1-TRIGBANK_H1-848300716-6748.xml" link="input" register="true" transfer="true" optional="false" type="data" size="9428"/>
    <uses file="H1-INSPIRAL_H1-848300716-6748.xml" link="output" register="true" transfer="true" optional="false" type="data" size="309371"/>
  </job>
  <job id="ID00078" namespace="LIGO" name="Inspiral" version="1.0" level="4" runtime="500.55">
    <uses file="HL-INJECTIONS_100-845878994-8011301.xml" link="input" register="true" transfer="true" optional="false" type="data" size="2421423"/>
    <uses file="H-H1_RDS_L4-755925757-1024.gwf" link="input" register="true" transfer="true" optional="false" type="data" size="15592409"/>
    <uses file="H-CAL_REF_DARM_ERR_H1_S5_V1-858019967-8.gwf" link="input" register="true" transfer="true" optional="false" type="data" size="902334"/>
    <uses file="H-CAL_FAC_DARM_ERR_H1_S5_U_060-733362041-281969354.gwf" link="input" register="true" transfer="true" optional="false" type="data" size="8415922"/>
    <uses file="H-H1_RDS_L4-809526502-1024.gwf" link="input" register="true" transfer="true" optional="false" type="data" size="15595622"/>
    <uses file="H1-TRIGBANK_H1-829719516-4609.xml" link="input" register="true" transfer="true" optional="false" type="data" size="13258"/>
    <uses file="H1-INSPIRAL_H1-829719516-4609.xml" link="output" register="true" transfer="true" optional="false" type="data" size="253407"/>
  </job>
  <job id="ID00079" namespace="LIGO" name="Inspiral" version="1.0" level="4" runtime="297.36">
    <uses file="HL-INJECTIONS_100-845878994-8011301.xml" link="input" register="true" transfer="true" optional="false" type="data" size="2421423"/>
    <uses file="H-H1_RDS_L4-809526503-1024.gwf" link="input" register="true" transfer="true" optional="false" type="data" size="15605074"/>
    <uses file="H-CAL_REF_DARM_ERR_H1_S5_V1-858019967-8.gwf" link="input" register="true" transfer="true" optional="false" type="data" size="902334"/>
    <uses file="H-CAL_FAC_DARM_ERR_H1_S5_U_060-733362041-281969354.gwf" link="input" register="true" transfer="true" optional="false" type="data" size="8415922"/>
    <uses file="H-H1_RDS_L4-755925758-1024.gwf" link="input" register="true" transfer="true" optional="false" type="data" size="15604139"/>
    <uses file="H1-TRIGBANK_H1-724534479-7069.xml" link="input" register="true" transfer="true" optional="false" type="data" size="9638"/>
    <uses file="H1-INSPIRAL_H1-724534479-7069.xml" link="output" register="true" transfer="true" optional="false" type="data" size="223154"/>
  </job>
  <job id="ID00080" namespace="LIGO" name="Inspiral" version="1.0" level="4" runtime="280.43">
    <uses file="HL-INJECTIONS_100-845878994-8011301.xml" link="input" register="true" transfer="true" optional="false" type="data" size="2421423"/>
    <uses file="H-H1_RDS_L4-755925759-1024.gwf" link="input" register="true" transfer="true" optional="false" type="data" size="15555343"/>
    <uses file="H-CAL_REF_DARM_ERR_H1_S5_V1-858019967-8.gwf" link="input" register="true" transfer="true" optional="false" type="data" size="902334"/>
    <uses file="H-H1_RDS_L4-809526504-1024.gwf" link="input" register="true" transfer="true" optional="false" type="data" size="15572243"/>
    <uses file="H-CAL_FAC_DARM_ERR_H1_S5_U_060-733362041-281969354.gwf" link="input" register="true" transfer="true" optional="false" type="data" size="8415922"/>
    <uses file="H1-TRIGBANK_H1-840942705-4971.xml" link="input" register="true" transfer="true" optional="false" type="data" size="10103"/>
    <uses file="H1-INSPIRAL_H1-840942705-4971.xml" link="output" register="true" transfer="true" optional="false" type="data" size="369500"/>
  </job>
  <job id="ID00081" namespace="LIGO" name="Inspiral" version="1.0" level="4" runtime="531.85">
    <uses file="HL-INJECTIONS_100-845878994-8011301.xml" link="input" register="true" transfer="true" optional="false" type="data" size="2421423"/>
    <uses file="H-H1_RDS_L4-755925760-1024.gwf" link="input" register="true" transfer="true" optional="false" type="data" size="15606731"/>
    <uses file="H-CAL_REF_DARM_ERR_H1_S5_V1-858019967-8.gwf" link="input" register="true" transfer="true" optional="false" type="data" size="902334"/>
    <uses file="H-CAL_FAC_DARM_ERR_H1_S5_U_060-733362041-281969354.gwf" link="input" register="true" transfer="true" optional="false" type="data" size="8415922"/>
    <uses file="H-H1_RDS_L4-809526505-1024.gwf" link="input" register="true" transfer="true" optional="false" type="data" size="15576797"/>
    <uses file="H1-TRIGBANK_H1-759755144-207.xml" link="input" register="true" transfer="true" optional="false" type="data" size="16857"/>
    <uses file="H1-INSPIRAL_H1-759755144-207.xml" link="output" register="true" transfer="true" optional="false" type="data" size="287393"/>
  </job>
  <job id="ID00082" namespace="LIGO" name="Inspiral" version="1.0" level="4" runtime="369.43">
    <uses file="HL-INJECTIONS_100-845878994-8011301.xml" link="input" register="true" transfer="true" optional="false" type="data" size="2421423"/>
    <uses file="H-CAL_REF_DARM_ERR_H1_S5_V1-858019967-8.gwf" link="input" register="true" transfer="true" optional="false" type="data" size="902334"/>
    <uses file="H-H1_RDS_L4-809526506-1024.gwf" link="input" register="true" transfer="true" optional="false" type="data" size="15595332"/>
    <uses file="H-CAL_FAC_DARM_ERR_H1_S5_U_060-733362041-281969354.gwf" link="input" register="true" transfer="true" optional="false" type="data" size="8415922"/>
    <uses file="H-H1_RDS_L4-755925761-1024.gwf" link="input" register="true" transfer="true" optional="false" type="data" size="15612099"/>
    <uses file="H1-TRIGBANK_H1-809511208-3560.xml" link="input" register="true" transfer="true" optional="false" type="data" size="7681"/>
    <uses file="H1-INSPIRAL_H1-809511208-3560.xml" link="output" register="true" transfer="true" optional="false" type="data" size="213927"/>
  </job>
  <job id="ID00083" namespace="LIGO" name="Inspiral" version="1.0" level="4" runtime="421.58">
    <uses file="HL-INJECTIONS_100-845878994-8011301.xml" link="input" register="true" transfer="true" optional="false" type="data" size="2421423"/>
    <uses file="H-CAL_REF_DARM_ERR_H1_S5_V1-858019967-8.gwf" link="input" register="true" transfer="true" optional="false" type="data" size="902334"/>
    <uses file="H-H1_RDS_L4-755925762-1024.gwf" link="input" register="true" transfer="true" optional="false" type="data" size="15604546"/>
    <uses file="H-H1_RDS_L4-809526507-1024.gwf" link="input" register="true" transfer="true" optional="false" type="data" size="15603688"/>
    <uses file="H-CAL_FAC_DARM_ERR_H1_S5_U_060-733362041-281969354.gwf" link="input" register="true" transfer="true" optional="false" type="data" size="8415922"/>
    <uses file="H1-TRIGBANK_H1-759137286-4655.xml" link="input" register="true" transfer="true" optional="false" type="data" size="10352"/>
    <uses file="H1-INSPIRAL_H1-759137286-4655.xml" link="output" register="true" transfer="true" optional="false" type="data" size="257884"/>
  </job>
  <job id="ID00084" namespace="LIGO" name="Inspiral" version="1.0" level="4" runtime="501.11">
    <uses file="HL-INJECTIONS_100-845878994-8011301.xml" link="input" register="true" transfer="true" optional="false" type="data" size="2421423"/>
    <uses file="H-CAL_REF_DARM_ERR_H1_S5_V1-858019967-8.gwf" link="input" register="true" transfer="true" optional="false" type="data" size="902334"/>
    <uses file="H-H1_RDS_L4-755925763-1024.gwf" link="input" register="true" transfer="true" optional="false" type="data" size="15578075"/>
    <uses file="H-H1_RDS_L4-809526508-1024.gwf" link="input" register="true" transfer="true" optional="false" type="data" size="15604072"/>
    <uses file="H-CAL_FAC_DARM_ERR_H1_S5_U_060-733362041-281969354.gwf" link="input" register="true" transfer="true" optional="false" type="data" size="8415922"/>
    <uses file="H1-TRIGBANK_H1-737110381-485.xml" link="input" register="true" transfer="true" optional="false" type="data" size="16701"/>
    <uses file="H1-INSPIRAL_H1-737110381-485.xml" link="output" register="true" transfer="true" optional="false" type="data" size="313844"/>
  </job>
  <job id="ID00085" namespace="LIGO" name="Inspiral" version="1.0" level="4" runtime="628.17">
    <uses file="HL-INJECTIONS_100-845878994-8011301.xml" link="input" register="true" transfer="true" optional="false" type="data" size="2421423"/>
    <uses file="H-H1_RDS_L4-809526509-1024.gwf" link="input" register="true" transfer="true" optional="false" type="data" size="15615482"/>
    <uses file="H-CAL_REF_DARM_ERR_H1_S5_V1-858019967-8.gwf" link="input" register="true" transfer="true" optional="false" type="data" size="902334"/>
    <uses file="H-CAL_FAC_DARM_ERR_H1_S5_U_060-733362041-281969354.gwf" link="input" register="true" transfer="true" optional="false" type="data" size="8415922"/>
    <uses file="H-H1_RDS_L4-755925764-1024.gwf" link="input" register="true" transfer="true" optional="false" type="data" size="15622182"/>
    <uses file="H1-TRIGBANK_H1-854481635-4153.xml" link="input" register="true" transfer="true" optional="false" type="data" size="11283"/>
    <uses file="H1-INSPIRAL_H1-854481635-4153.xml" link="output" register="true" transfer="true" optional="false" type="data" size="248892"/>
  </job>
  <job id="ID00086" namespace="LIGO" name="Inspiral" version="1.0" level="4" runtime="614.49">
    <uses file="HL-INJECTIONS_100-845878994-8011301.xml" link="input" register="true" transfer="true" optional="false" type="data" size="2421423"/>
    <uses file="H-CAL_REF_DARM_ERR_H1_S5_V1-858019967-8.gwf" link="input" register="true" transfer="true" optional="false" type="data" size="902334"/>
    <uses file="H-CAL_FAC_DARM_ERR_H1_S5_U_060-733362041-281969354.gwf" link="input" register="true" transfer="true" optional="false" type="data" size="8415922"/>
    <uses file="H-H1_RDS_L4-755925765-1024.gwf" link="input" register="true" transfer="true" optional="false" type="data" size="15606091"/>
    <uses file="H-H1_RDS_L4-809526510-1024.gwf" link="input" register="true" transfer="true" optional="false" type="data" size="15589028"/>
    <uses file="H1-TRIGBANK_H1-792268228-1662.xml" link="input" register="true" transfer="true" optional="false" type="data" size="8347"/>
    <uses file="H1-INSPIRAL_H1-792268228-1662.xml" link="output" register="true" transfer="true" optional="false" type="data" size="162445"/>
  </job>
  <job id="ID00087" namespace="LIGO" name="Inspiral" version="1.0" level="4" runtime="451.08">
    <uses file="HL-INJECTIONS_100-845878994-8011301.xml" link="input" register="true" transfer="true" optional="false" type="data" size="2421423"/>
    <uses file="H-CAL_REF_DARM_ERR_H1_S5_V1-858019967-8.gwf" link="input" register="true" transfer="true" optional="false" type="data" size="902334"/>
    <uses file="H-H1_RDS_L4-755925766-1024.gwf" link="input" register="true" transfer="true" optional="false" type="data" size="15575260"/>
    <uses file="H-CAL_FAC_DARM_ERR_H1_S5_U_060-733362041-281969354.gwf" link="input" register="true" transfer="true" optional="false" type="data" size="8415922"/>
    <uses file="H-H1_RDS_L4-809526511-1024.gwf" link="input" register="true" transfer="true" optional="false" type="data" size="15595845"/>
    <uses file="H1-TRIGBANK_H1-870755332-1011.xml" link="input" register="true" transfer="true" optional="false" type="data" size="12088"/>
    <uses file="H1-INSPIRAL_H1-870755332-1011.xml" link="output" register="true" transfer="true" optional="false" type="data" size="436956"/>
  </job>
  <job id="ID00088" namespace="LIGO" name="Inspiral" version="1.0" level="4" runtime="325.35">
    <uses file="HL-INJECTIONS_100-845878994-8011301.xml" link="input" register="true" transfer="true" optional="false" type="data" size="2421423"/>
    <uses file="H-H1_RDS_L4-809526512-1024.gwf" link="input" register="true" transfer="true" optional="false" type="data" size="15616575"/>
    <uses file="H-H1_RDS_L4-755925767-1024.gwf" link="input" register="true" transfer="true" optional="false" type="data" size="15615397"/>
    <uses file="H-CAL_REF_DARM_ERR_H1_S5_V1-858019967-8.gwf" link="input" register="true" transfer="true" optional="false" type="data" size="902334"/>
    <uses file="H-CAL_FAC_DARM_ERR_H1_S5_U_060-733362041-281969354.gwf" link="input" register="true" transfer="true" optional="false" type="data" size="8415922"/>
    <uses file="H1-TRIGBANK_H1-839647575-7614.xml" link="input" register="true" transfer="true" optional="false" type="data" size="14657"/>
    <uses file="H1-INSPIRAL_H1-839647575-7614.xml" link="output" register="true" transfer="true" optional="false" type="data" size="282000"/>
  </job>
  <job id="ID00089" namespace="LIGO" name="Inspiral" version="1.0" level="4" runtime="436.36">
    <uses file="HL-INJECTIONS_100-845878994-8011301.xml" link="input" register="true" transfer="true" optional="false" type="data" size="2421423"/>
    <uses file="H-H1_RDS_L4-755925768-1024.gwf" link="input" register="true" transfer="true" optional="false" type="data" size="15594504"/>
    <uses file="H-CAL_REF_DARM_ERR_H1_S5_V1-858019967-8.gwf" link="input" register="true" transfer="true" optional="false" type="data" size="902334"/>
    <uses file="H-H1_RDS_L4-809526513-1024.gwf" link="input" register="true" transfer="true" optional="false" type="data" size="15599396"/>
    <uses file="H-CAL_FAC_DARM_ERR_H1_S5_U_060-733362041-281969354.gwf" link="input" register="true" transfer="true" optional="false" type="data" size="8415922"/>
    <uses file="H1-TRIGBANK_H1-854801512-8052.xml" link="input" register="true" transfer="true" optional="false" type="data" size="14945"/>
    <uses file="H1-INSPIRAL_H1-854801512-8052.xml" link="output" register="true" transfer="true" optional="false" type="data" size="235298"/>
  </job>
  <job id="ID00090" namespace="LIGO" name="Inspiral" version="1.0" level="4" runtime="509.46">
    <uses file="HL-INJECTIONS_100-845878994-8011301.xml" link="input" register="true" transfer="true" optional="false" type="data" size="2421423"/>
    <uses file="H-CAL_REF_DARM_ERR_H1_S5_V1-858019967-8.gwf" link="input" register="true" transfer="true" optional="false" type="data" size="902334"/>
    <uses file="H-H1_RDS_L4-809526514-1024.gwf" link="input" register="true" transfer="true" optional="false" type="data" size="15598159"/>
    <uses file="H-CAL_FAC_DARM_ERR_H1_S5_U_060-733362041-281969354.gwf" link="input" register="true" transfer="true" optional="false" type="data" size="8415922"/>
    <uses file="H-H1_RDS_L4-755925769-1024.gwf" link="input" register="true" transfer="true" optional="false" type="data" size="15596567"/>
    <uses file="H1-TRIGBANK_H1-879307932-4392.xml" link="input" register="true" transfer="true" optional="false" type="data" size="9398"/>
    <uses file="H1-INSPIRAL_H1-879307932-4392.xml" link="output" register="true" transfer="true" optional="false" type="data" size="190974"/>
  </job>
  <job id="ID00091" namespace="LIGO" name="Inspiral" version="1.0" level="4" runtime="307.28">
    <uses file="HL-INJECTIONS_100-845878994-8011301.xml" link="input" register="true" transfer="true" optional="false" type="data" size="2421423"/>
    <uses file="H-CAL_REF_DARM_ERR_H1_S5_V1-858019967-8.gwf" link="input" register="true" transfer="true" optional="false" type="data" size="902334"/>
    <uses file="H-H1_RDS_L4-755925770-1024.gwf" link="input" register="true" transfer="true" optional="false" type="data" size="15616383"/>
    <uses file="H-CAL_FAC_DARM_ERR_H1_S5_U_060-733362041-281969354.gwf" link="input" register="true" transfer="true" optional="false" type="data" size="8415922"/>
    <uses file="H-H1_RDS_L4-809526515-1024.gwf" link="input" register="true" transfer="true" optional="false" type="data" size="15632985"/>
    <uses file="H1-TRIGBANK_H1-817872113-9266.xml" link="input" register="true" transfer="true" optional="false" type="data" size="18870"/>
    <uses file="H1-INSPIRAL_H1-817872113-9266.xml" link="output" register="true" transfer="true" optional="false" type="data" size="175908"/>
  </job>
  <job id="ID00092" namespace="LIGO" name="Inspiral" version="1.0" level="4" runtime="341.89">
    <uses file="HL-INJECTIONS_100-845878994-8011301.xml" link="input" register="true" transfer="true" optional="false" type="data" size="2421423"/>
    <uses file="H-H1_RDS_L4-755925771-1024.gwf" link="input" register="true" transfer="true" optional="false" type="data" size="15601318"/>
    <uses file="H-CAL_REF_DARM_ERR_H1_S5_V1-858019967-8.gwf" link="input" register="true" transfer="true" optional="false" type="data" size="902334"/>
    <uses file="H-CAL_FAC_DARM_ERR_H1_S5_U_060-733362041-281969354.gwf" link="input" register="true" transfer="true" optional="false" type="data" size="8415922"/>
    <uses file="H-H1_RDS_L4-809526516-1024.gwf" link="input" register="true" transfer="true" optional="false" type="data" size="15571826"/>
    <uses file="H1-TRIGBANK_H1-860599419-571.xml" link="input" register="true" transfer="true" optional="false" type="data" size="7563"/>
    <uses file="H1-INSPIRAL_H1-860599419-571.xml" link="output" register="true" transfer="true" optional="false" type="data" size="387986"/>
  </job>
  <job id="ID00093" namespace="LIGO" name="Inspiral" version="1.0" level="4" runtime="502.10">
    <uses file="HL-INJECTIONS_100-845878994-8011301.xml" link="input" register="true" transfer="true" optional="false" type="data" size="2421423"/>
    <uses file="H-CAL_REF_DARM_ERR_H1_S5_V1-858019967-8.gwf" link="input" register="true" transfer="true" optional="false" type="data" size="902334"/>
    <uses file="H-CAL_FAC_DARM_ERR_H1_S5_U_060-733362041-281969354.gwf" link="input" register="true" transfer="true" optional="false" type="data" size="8415922"/>
    <uses file="H-H1_RDS_L4-755925772-1024.gwf" link="input" register="true" transfer="true" optional="false" type="data" size="15599053"/>
    <uses file="H-H1_RDS_L4-809526517-1024.gwf" link="input" register="true" transfer="true" optional="false" type="data" size="15613901"/>
    <uses file="H1-TRIGBANK_H1-810666954-4381.xml" link="input" register="true" transfer="true" optional="false" type="data" size="7943"/>
    <uses file="H1-INSPIRAL_H1-810666954-4381.xml" link="output" register="true" transfer="true" optional="false" type="data" size="416786"/>
  </job>
  <job id="ID00094" namespace="LIGO" name="Inspiral" version="1.0" level="4" runtime="441.36">
    <uses file="HL-INJECTIONS_100-845878994-8011301.xml" link="input" register="true" transfer="true" optional="false" type="data" size="2421423"/>
    <uses file="H-CAL_REF_DARM_ERR_H1_S5_V1-858019967-8.gwf" link="input" register="true" transfer="true" optional="false" type="data" size="902334"/>
    <uses file="H-H1_RDS_L4-809526518-1024.gwf" link="input" register="true" transfer="true" optional="false" type="data" size="15532832"/>
    <uses file="H-CAL_FAC_DARM_ERR_H1_S5_U_060-733362041-281969354.gwf" link="input" register="true" transfer="true" optional="false" type="data" size="8415922"/>
    <uses file="H-H1_RDS_L4-755925773-1024.gwf" link="input" register="true" transfer="true" optional="false" type="data" size="15597323"/>
    <uses file="H1-TRIGBANK_H1-877494186-3973.xml" link="input" register="true" transfer="true" optional="false" type="data" size="17623"/>
    <uses file="H1-INSPIRAL_H1-877494186-3973.xml" link="output" register="true" transfer="true" optional="false" type="data" size="366809"/>
  </job>
  <job id="ID00095" namespace="LIGO" name="Inspiral" version="1.0" level="4" runtime="256.49">
    <uses file="HL-INJECTIONS_100-845878994-8011301.xml" link="input" register="true" transfer="true" optional="false" type="data" size="2421423"/>
    <uses file="H-CAL_REF_DARM_ERR_H1_S5_V1-858019967-8.gwf" link="input" register="true" transfer="true" optional="false" type="data" size="902334"/>
    <uses file="H-H1_RDS_L4-755925774-1024.gwf" link="input" register="true" transfer="true" optional="false" type="data" size="15620394"/>
    <uses file="H-CAL_FAC_DARM_ERR_H1_S5_U_060-733362041-281969354.gwf" link="input" register="true" transfer="true" optional="false" type="data" size="8415922"/>
    <uses file="H-H1_RDS_L4-809526519-1024.gwf" link="input" register="true" transfer="true" optional="false" type="data" size="15608758"/>
    <uses file="H1-TRIGBANK_H1-829294753-9471.xml" link="input" register="true" transfer="true" optional="false" type="data" size="18614"/>
    <uses file="H1-INSPIRAL_H1-829294753-9471.xml" link="output" register="true" transfer="true" optional="false" type="data" size="211933"/>
  </job>
  <job id="ID00096" namespace="LIGO" name="Inspiral" version="1.0" level="4" runtime="498.93">
    <uses file="HL-INJECTIONS_100-845878994-8011301.xml" link="input" register="true" transfer="true" optional="false" type="data" size="2421423"/>
    <uses file="H-CAL_REF_DARM_ERR_H1_S5_V1-858019967-8.gwf" link="input" register="true" transfer="true" optional="false" type="data" size="902334"/>
    <uses file="H-H2_RDS_L4-755925775-1024.gwf" link="input" register="true" transfer="true" optional="false" type="data" size="15613972"/>
    <uses file="H-CAL_FAC_DARM_ERR_H1_S5_U_060-733362041-281969354.gwf" link="input" register="true" transfer="true" optional="false" type="data" size="8415922"/>
    <uses file="H-H2_RDS_L4-809526520-1024.gwf" link="input" register="true" transfer="true" optional="false" type="data" size="15569725"/>
    <uses file="H1-TRIGBANK_H1-865386717-8448.xml" link="input" register="true" transfer="true" optional="false" type="data" size="11549"/>
    <uses file="H1-INSPIRAL_H1-865386717-8448.xml" link="output" register="true" transfer="true" optional="false" type="data" size="233564"/>
  </job>
  <job id="ID00097" namespace="LIGO" name="Thinca" version="1.0" level="5" runtime="5.21">
    <uses file="H1-INSPIRAL_H1-796265635-2914.xml" link="input" register="true" transfer="true" optional="false" type="data" size="413145"/>
    <uses file="H1-INSPIRAL_H1-838387084-8753.xml" link="input" register="true" transfer="true" optional="false" type="data" size="303583"/>
    <uses file="H1-INSPIRAL_H1-833938207-628.xml" link="input" register="true" transfer="true" optional="false" type="data" size="262489"/>
    <uses file="H1-INSPIRAL_H1-732931681-8069.xml" link="input" register="true" transfer="true" optional="false" type="data" size="368061"/>
    <uses file="H1-INSPIRAL_H1-848300716-6748.xml" link="input" register="true" transfer="true" optional="false" type="data" size="309371"/>
    <uses file="H1-INSPIRAL_H1-829719516-4609.xml" link="input" register="true" transfer="true" optional="false" type="data" size="253407"/>
    <uses file="H1-INSPIRAL_H1-724534479-7069.xml" link="input" register="true" transfer="true" optional="false" type="data" size="223154"/>
    <uses file="H1-INSPIRAL_H1-840942705-4971.xml" link="input" register="true" transfer="true" optional="false" type="data" size="369500"/>
    <uses file="H1-INSPIRAL_H1-759755144-207.xml" link="input" register="true" transfer="true" optional="false" type="data" size="287393"/>
    <uses file="H1-INSPIRAL_H1-809511208-3560.xml" link="input" register="true" transfer="true" optional="false" type="data" size="213927"/>
    <uses file="H1-INSPIRAL_H1-759137286-4655.xml" link="input" register="true" transfer="true" optional="false" type="data" size="257884"/>
    <uses file="H1-THINCA_H1-759137286-4655.xml" link="output" register="true" transfer="true" optional="false" type="data" size="46265"/>
  </job>
  <job id="ID00098" namespace="LIGO" name="Thinca" version="1.0" level="5" runtime="5.46">
    <uses file="H1-INSPIRAL_H1-737110381-485.xml" link="input" register="true" transfer="true" optional="false" type="data" size="313844"/>
    <uses file="H1-INSPIRAL_H1-854481635-4153.xml" link="input" register="true" transfer="true" optional="false" type="data" size="248892"/>
    <uses file="H1-INSPIRAL_H1-792268228-1662.xml" link="input" register="true" transfer="true" optional="false" type="data" size="162445"/>
    <uses file="H1-INSPIRAL_H1-870755332-1011.xml" link="input" register="true" transfer="true" optional="false" type="data" size="436956"/>
    <uses file="H1-INSPIRAL_H1-839647575-7614.xml" link="input" register="true" transfer="true" optional="false" type="data" size="282000"/>
    <uses file="H1-INSPIRAL_H1-854801512-8052.xml" link="input" register="true" transfer="true" optional="false" type="data" size="235298"/>
    <uses file="H1-INSPIRAL_H1-879307932-4392.xml" link="input" register="true" transfer="true" optional="false" type="data" size="190974"/>
    <uses file="H1-INSPIRAL_H1-817872113-9266.xml" link="input" register="true" transfer="true" optional="false" type="data" size="175908"/>
    <uses file="H1-INSPIRAL_H1-860599419-571.xml" link="input" register="true" transfer="true" optional="false" type="data" size="387986"/>
    <uses file="H1-THINCA_H1-817872113-9266.xml" link="output" register="true" transfer="true" optional="false" type="data" size="32824"/>
  </job>
  <job id="ID00099" namespace="LIGO" name="Thinca" version="1.0" level="5" runtime="4.89">
    <uses file="H1-INSPIRAL_H1-810666954-4381.xml" link="input" register="true" transfer="true" optional="false" type="data" size="416786"/>
    <uses file="H1-INSPIRAL_H1-877494186-3973.xml" link="input" register="true" transfer="true" optional="false" type="data" size="366809"/>
    <uses file="H1-INSPIRAL_H1-829294753-9471.xml" link="input" register="true" transfer="true" optional="false" type="data" size="211933"/>
    <uses file="H1-INSPIRAL_H1-865386717-8448.xml" link="input" register="true" transfer="true" optional="false" type="data" size="233564"/>
    <uses file="H1-THINCA_H1-829294753-9471.xml" link="output" register="true" transfer="true" optional="false" type="data" size="26629"/>
  </job>
<!-- part 3: list of control-flow dependencies (may be empty) -->
  <child ref="ID00023">
    <parent ref="ID00000"/>
  </child>
  <child ref="ID00024">
    <parent ref="ID00001"/>
  </child>
  <child ref="ID00025">
    <parent ref="ID00002"/>
  </child>
  <child ref="ID00026">
    <parent ref="ID00003"/>
  </child>
  <child ref="ID00027">
    <parent ref="ID00004"/>
  </child>
  <child ref="ID00028">
    <parent ref="ID00005"/>
  </child>
  <child ref="ID00029">
    <parent ref="ID00006"/>
  </child>
  <child ref="ID00030">
    <parent ref="ID00007"/>
  </child>
  <child ref="ID00031">
    <parent ref="ID00008"/>
  </child>
  <child ref="ID00032">
    <parent ref="ID00009"/>
  </child>
  <child ref="ID00033">
    <parent ref="ID00010"/>
  </child>
  <child ref="ID00034">
    <parent ref="ID00011"/>
  </child>
  <child ref="ID00035">
    <parent ref="ID00012"/>
  </child>
  <child ref="ID00036">
    <parent ref="ID00013"/>
  </child>
  <child ref="ID00037">
    <parent ref="ID00014"/>
  </child>
  <child ref="ID00038">
    <parent ref="ID00015"/>
  </child>
  <child ref="ID00039">
    <parent ref="ID00016"/>
  </child>
  <child ref="ID00040">
    <parent ref="ID00017"/>
  </child>
  <child ref="ID00041">
    <parent ref="ID00018"/>
  </child>
  <child ref="ID00042">
    <parent ref="ID00019"/>
  </child>
  <child ref="ID00043">
    <parent ref="ID00020"/>
  </child>
  <child ref="ID00044">
    <parent ref="ID00021"/>
  </child>
  <child ref="ID00045">
    <parent ref="ID00022"/>
  </child>
  <child ref="ID00046">
    <parent ref="ID00032"/>
    <parent ref="ID00033"/>
    <parent ref="ID00030"/>
    <parent ref="ID00031"/>
    <parent ref="ID00023"/>
    <parent ref="ID00024"/>
    <parent ref="ID00025"/>
    <parent ref="ID00026"/>
    <parent ref="ID00027"/>
    <parent ref="ID00028"/>
    <parent ref="ID00029"/>
  </child>
  <child ref="ID00047">
    <parent ref="ID00034"/>
    <parent ref="ID00035"/>
    <parent ref="ID00040"/>
    <parent ref="ID00041"/>
    <parent ref="ID00042"/>
    <parent ref="ID00038"/>
    <parent ref="ID00039"/>
    <parent ref="ID00036"/>
    <parent ref="ID00037"/>
  </child>
  <child ref="ID00048">
    <parent ref="ID00043"/>
    <parent ref="ID00044"/>
    <parent ref="ID00045"/>
    <parent ref="ID00042"/>
  </child>
  <child ref="ID00049">
    <parent ref="ID00046"/>
  </child>
  <child ref="ID00050">
    <parent ref="ID00046"/>
  </child>
  <child ref="ID00051">
    <parent ref="ID00046"/>
  </child>
  <child ref="ID00052">
    <parent ref="ID00046"/>
  </child>
  <child ref="ID00053">
    <parent ref="ID00046"/>
  </child>
  <child ref="ID00054">
    <parent ref="ID00046"/>
  </child>
  <child ref="ID00055">
    <parent ref="ID00046"/>
  </child>
  <child ref="ID00056">
    <parent ref="ID00046"/>
  </child>
  <child ref="ID00057">
    <parent ref="ID00046"/>
  </child>
  <child ref="ID00058">
    <parent ref="ID00046"/>
  </child>
  <child ref="ID00059">
    <parent ref="ID00046"/>
  </child>
  <child ref="ID00060">
    <parent ref="ID00047"/>
  </child>
  <child ref="ID00061">
    <parent ref="ID00047"/>
  </child>
  <child ref="ID00062">
    <parent ref="ID00047"/>
  </child>
  <child ref="ID00063">
    <parent ref="ID00047"/>
  </child>
  <child ref="ID00064">
    <parent ref="ID00047"/>
  </child>
  <child ref="ID00065">
    <parent ref="ID00047"/>
  </child>
  <child ref="ID00066">
    <parent ref="ID00047"/>
  </child>
  <child ref="ID00067">
    <parent ref="ID00047"/>
  </child>
  <child ref="ID00068">
    <parent ref="ID00047"/>
  </child>
  <child ref="ID00069">
    <parent ref="ID00048"/>
  </child>
  <child ref="ID00070">
    <parent ref="ID00048"/>
  </child>
  <child ref="ID00071">
    <parent ref="ID00048"/>
  </child>
  <child ref="ID00072">
    <parent ref="ID00048"/>
  </child>
  <child ref="ID00073">
    <parent ref="ID00049"/>
  </child>
  <child ref="ID00074">
    <parent ref="ID00050"/>
  </child>
  <child ref="ID00075">
    <parent ref="ID00051"/>
  </child>
  <child ref="ID00076">
    <parent ref="ID00052"/>
  </child>
  <child ref="ID00077">
    <parent ref="ID00053"/>
  </child>
  <child ref="ID00078">
    <parent ref="ID00054"/>
  </child>
  <child ref="ID00079">
    <parent ref="ID00055"/>
  </child>
  <child ref="ID00080">
    <parent ref="ID00056"/>
  </child>
  <child ref="ID00081">
    <parent ref="ID00057"/>
  </child>
  <child ref="ID00082">
    <parent ref="ID00058"/>
  </child>
  <child ref="ID00083">
    <parent ref="ID00059"/>
  </child>
  <child ref="ID00084">
    <parent ref="ID00060"/>
  </child>
  <child ref="ID00085">
    <parent ref="ID00061"/>
  </child>
  <child ref="ID00086">
    <parent ref="ID00062"/>
  </child>
  <child ref="ID00087">
    <parent ref="ID00063"/>
  </child>
  <child ref="ID00088">
    <parent ref="ID00064"/>
  </child>
  <child ref="ID00089">
    <parent ref="ID00065"/>
  </child>
  <child ref="ID00090">
    <parent ref="ID00066"/>
  </child>
  <child ref="ID00091">
    <parent ref="ID00067"/>
  </child>
  <child ref="ID00092">
    <parent ref="ID00068"/>
  </child>
  <child ref="ID00093">
    <parent ref="ID00069"/>
  </child>
  <child ref="ID00094">
    <parent ref="ID00070"/>
  </child>
  <child ref="ID00095">
    <parent ref="ID00071"/>
  </child>
  <child ref="ID00096">
    <parent ref="ID00072"/>
  </child>
  <child ref="ID00097">
    <parent ref="ID00080"/>
    <parent ref="ID00081"/>
    <parent ref="ID00082"/>
    <parent ref="ID00079"/>
    <parent ref="ID00078"/>
    <parent ref="ID00077"/>
    <parent ref="ID00076"/>
    <parent ref="ID00075"/>
    <parent ref="ID00083"/>
    <parent ref="ID00074"/>
    <parent ref="ID00073"/>
  </child>
  <child ref="ID00098">
    <parent ref="ID00088"/>
    <parent ref="ID00087"/>
    <parent ref="ID00089"/>
    <parent ref="ID00091"/>
    <parent ref="ID00084"/>
    <parent ref="ID00090"/>
    <parent ref="ID00086"/>
    <parent ref="ID00092"/>
    <parent ref="ID00085"/>
  </child>
  <child ref="ID00099">
    <parent ref="ID00094"/>
    <parent ref="ID00095"/>
    <parent ref="ID00096"/>
    <parent ref="ID00093"/>
  </child>
</adag>
