# Supplementary material for: Dynamic Voltage Frequency Scaling Simulator for Real Workflows Energy-Aware Management in Green Cloud Computing
Source: PLoS One. 2017 Jan 13;12(1):e0169803. doi: 10.1371/journal.pone.0169803 (PMC5234838; doi:10.1371/journal.pone.0169803)
Supplement: S4 File — Proposed simulator source code, also available at [24]. (ZIP) [file pone.0169803.s004.zip › WFSPow/config/dax/Inspiral_1000.xml]

<?xml version="1.0" encoding="UTF-8"?>
<!-- generated: 2008-09-24T14:29:39-07:00 -->
<!-- generated by: shishir [??] -->
<adag xmlns="http://pegasus.isi.edu/schema/DAX" xmlns:xsi="http://www.w3.org/2001/XMLSchema-instance" xsi:schemaLocation="http://pegasus.isi.edu/schema/DAX http://pegasus.isi.edu/schema/dax-2.1.xsd" version="2.1" count="1" index="0" name="test" jobCount="1000" fileCount="0" childCount="771">
<!-- part 1: list of all referenced files (may be empty) -->
<!-- part 2: definition of all jobs (at least one) -->
  <job id="ID00000" namespace="LIGO" name="TmpltBank" version="1.0" level="0" runtime="18.14">
    <uses file="H-CAL_REF_DARM_ERR_H1_S5_V1-879933656-8.gwf" link="input" register="true" transfer="true" optional="false" type="data" size="902334"/>
    <uses file="H-H1_RDS_L4-751174563-1024.gwf" link="input" register="true" transfer="true" optional="false" type="data" size="15612977"/>
    <uses file="H-H1_RDS_L4-727188532-1024.gwf" link="input" register="true" transfer="true" optional="false" type="data" size="15598032"/>
    <uses file="H-CAL_FAC_DARM_ERR_H1_S5_U_060-822207076-303347974.gwf" link="input" register="true" transfer="true" optional="false" type="data" size="8415922"/>
    <uses file="H1-TMPLTBANK-876563419-2048.xml" link="output" register="true" transfer="true" optional="false" type="data" size="1015340"/>
  </job>
  <job id="ID00001" namespace="LIGO" name="TmpltBank" version="1.0" level="0" runtime="18.27">
    <uses file="H-CAL_REF_DARM_ERR_H1_S5_V1-879933656-8.gwf" link="input" register="true" transfer="true" optional="false" type="data" size="902334"/>
    <uses file="H-H1_RDS_L4-751174564-1024.gwf" link="input" register="true" transfer="true" optional="false" type="data" size="15589118"/>
    <uses file="H-H1_RDS_L4-727188533-1024.gwf" link="input" register="true" transfer="true" optional="false" type="data" size="15565369"/>
    <uses file="H-CAL_FAC_DARM_ERR_H1_S5_U_060-822207076-303347974.gwf" link="input" register="true" transfer="true" optional="false" type="data" size="8415922"/>
    <uses file="H1-TMPLTBANK-872152853-2048.xml" link="output" register="true" transfer="true" optional="false" type="data" size="1004195"/>
  </job>
  <job id="ID00002" namespace="LIGO" name="TmpltBank" version="1.0" level="0" runtime="18.06">
    <uses file="H-CAL_REF_DARM_ERR_H1_S5_V1-879933656-8.gwf" link="input" register="true" transfer="true" optional="false" type="data" size="902334"/>
    <uses file="H-H1_RDS_L4-751174565-1024.gwf" link="input" register="true" transfer="true" optional="false" type="data" size="15588529"/>
    <uses file="H-H1_RDS_L4-727188534-1024.gwf" link="input" register="true" transfer="true" optional="false" type="data" size="15611316"/>
    <uses file="H-CAL_FAC_DARM_ERR_H1_S5_U_060-822207076-303347974.gwf" link="input" register="true" transfer="true" optional="false" type="data" size="8415922"/>
    <uses file="H1-TMPLTBANK-842819457-2048.xml" link="output" register="true" transfer="true" optional="false" type="data" size="1009623"/>
  </job>
  <job id="ID00003" namespace="LIGO" name="TmpltBank" version="1.0" level="0" runtime="18.56">
    <uses file="H-CAL_REF_DARM_ERR_H1_S5_V1-879933656-8.gwf" link="input" register="true" transfer="true" optional="false" type="data" size="902334"/>
    <uses file="H-H1_RDS_L4-727188535-1024.gwf" link="input" register="true" transfer="true" optional="false" type="data" size="15616934"/>
    <uses file="H-CAL_FAC_DARM_ERR_H1_S5_U_060-822207076-303347974.gwf" link="input" register="true" transfer="true" optional="false" type="data" size="8415922"/>
    <uses file="H-H1_RDS_L4-751174566-1024.gwf" link="input" register="true" transfer="true" optional="false" type="data" size="15595957"/>
    <uses file="H1-TMPLTBANK-799811055-2048.xml" link="output" register="true" transfer="true" optional="false" type="data" size="986752"/>
  </job>
  <job id="ID00004" namespace="LIGO" name="TmpltBank" version="1.0" level="0" runtime="17.97">
    <uses file="H-CAL_REF_DARM_ERR_H1_S5_V1-879933656-8.gwf" link="input" register="true" transfer="true" optional="false" type="data" size="902334"/>
    <uses file="H-H1_RDS_L4-727188536-1024.gwf" link="input" register="true" transfer="true" optional="false" type="data" size="15572296"/>
    <uses file="H-H1_RDS_L4-751174567-1024.gwf" link="input" register="true" transfer="true" optional="false" type="data" size="15601966"/>
    <uses file="H-CAL_FAC_DARM_ERR_H1_S5_U_060-822207076-303347974.gwf" link="input" register="true" transfer="true" optional="false" type="data" size="8415922"/>
    <uses file="H1-TMPLTBANK-744370932-2048.xml" link="output" register="true" transfer="true" optional="false" type="data" size="981274"/>
  </job>
  <job id="ID00005" namespace="LIGO" name="TmpltBank" version="1.0" level="0" runtime="17.96">
    <uses file="H-CAL_REF_DARM_ERR_H1_S5_V1-879933656-8.gwf" link="input" register="true" transfer="true" optional="false" type="data" size="902334"/>
    <uses file="H-H1_RDS_L4-751174568-1024.gwf" link="input" register="true" transfer="true" optional="false" type="data" size="15567052"/>
    <uses file="H-H1_RDS_L4-727188537-1024.gwf" link="input" register="true" transfer="true" optional="false" type="data" size="15606172"/>
    <uses file="H-CAL_FAC_DARM_ERR_H1_S5_U_060-822207076-303347974.gwf" link="input" register="true" transfer="true" optional="false" type="data" size="8415922"/>
    <uses file="H1-TMPLTBANK-819210615-2048.xml" link="output" register="true" transfer="true" optional="false" type="data" size="993463"/>
  </job>
  <job id="ID00006" namespace="LIGO" name="TmpltBank" version="1.0" level="0" runtime="18.02">
    <uses file="H-CAL_REF_DARM_ERR_H1_S5_V1-879933656-8.gwf" link="input" register="true" transfer="true" optional="false" type="data" size="902334"/>
    <uses file="H-H1_RDS_L4-727188538-1024.gwf" link="input" register="true" transfer="true" optional="false" type="data" size="15575102"/>
    <uses file="H-H1_RDS_L4-751174569-1024.gwf" link="input" register="true" transfer="true" optional="false" type="data" size="15621204"/>
    <uses file="H-CAL_FAC_DARM_ERR_H1_S5_U_060-822207076-303347974.gwf" link="input" register="true" transfer="true" optional="false" type="data" size="8415922"/>
    <uses file="H1-TMPLTBANK-737261833-2048.xml" link="output" register="true" transfer="true" optional="false" type="data" size="958876"/>
  </job>
  <job id="ID00007" namespace="LIGO" name="TmpltBank" version="1.0" level="0" runtime="18.39">
    <uses file="H-CAL_REF_DARM_ERR_H1_S5_V1-879933656-8.gwf" link="input" register="true" transfer="true" optional="false" type="data" size="902334"/>
    <uses file="H-H1_RDS_L4-727188539-1024.gwf" link="input" register="true" transfer="true" optional="false" type="data" size="15580473"/>
    <uses file="H-H1_RDS_L4-751174570-1024.gwf" link="input" register="true" transfer="true" optional="false" type="data" size="15605996"/>
    <uses file="H-CAL_FAC_DARM_ERR_H1_S5_U_060-822207076-303347974.gwf" link="input" register="true" transfer="true" optional="false" type="data" size="8415922"/>
    <uses file="H1-TMPLTBANK-739212823-2048.xml" link="output" register="true" transfer="true" optional="false" type="data" size="997843"/>
  </job>
  <job id="ID00008" namespace="LIGO" name="TmpltBank" version="1.0" level="0" runtime="17.44">
    <uses file="H-CAL_REF_DARM_ERR_H1_S5_V1-879933656-8.gwf" link="input" register="true" transfer="true" optional="false" type="data" size="902334"/>
    <uses file="H-H1_RDS_L4-751174571-1024.gwf" link="input" register="true" transfer="true" optional="false" type="data" size="15587043"/>
    <uses file="H-H1_RDS_L4-727188540-1024.gwf" link="input" register="true" transfer="true" optional="false" type="data" size="15581038"/>
    <uses file="H-CAL_FAC_DARM_ERR_H1_S5_U_060-822207076-303347974.gwf" link="input" register="true" transfer="true" optional="false" type="data" size="8415922"/>
    <uses file="H1-TMPLTBANK-749563308-2048.xml" link="output" register="true" transfer="true" optional="false" type="data" size="1019413"/>
  </job>
  <job id="ID00009" namespace="LIGO" name="TmpltBank" version="1.0" level="0" runtime="18.95">
    <uses file="H-CAL_REF_DARM_ERR_H1_S5_V1-879933656-8.gwf" link="input" register="true" transfer="true" optional="false" type="data" size="902334"/>
    <uses file="H-H1_RDS_L4-727188541-1024.gwf" link="input" register="true" transfer="true" optional="false" type="data" size="15576610"/>
    <uses file="H-H1_RDS_L4-751174572-1024.gwf" link="input" register="true" transfer="true" optional="false" type="data" size="15576478"/>
    <uses file="H-CAL_FAC_DARM_ERR_H1_S5_U_060-822207076-303347974.gwf" link="input" register="true" transfer="true" optional="false" type="data" size="8415922"/>
    <uses file="H1-TMPLTBANK-733011997-2048.xml" link="output" register="true" transfer="true" optional="false" type="data" size="999317"/>
  </job>
  <job id="ID00010" namespace="LIGO" name="TmpltBank" version="1.0" level="0" runtime="17.91">
    <uses file="H-CAL_REF_DARM_ERR_H1_S5_V1-879933656-8.gwf" link="input" register="true" transfer="true" optional="false" type="data" size="902334"/>
    <uses file="H-H1_RDS_L4-751174573-1024.gwf" link="input" register="true" transfer="true" optional="false" type="data" size="15583555"/>
    <uses file="H-H1_RDS_L4-727188542-1024.gwf" link="input" register="true" transfer="true" optional="false" type="data" size="15579029"/>
    <uses file="H-CAL_FAC_DARM_ERR_H1_S5_U_060-822207076-303347974.gwf" link="input" register="true" transfer="true" optional="false" type="data" size="8415922"/>
    <uses file="H1-TMPLTBANK-728975214-2048.xml" link="output" register="true" transfer="true" optional="false" type="data" size="982460"/>
  </job>
  <job id="ID00011" namespace="LIGO" name="TmpltBank" version="1.0" level="0" runtime="17.92">
    <uses file="H-CAL_REF_DARM_ERR_H1_S5_V1-879933656-8.gwf" link="input" register="true" transfer="true" optional="false" type="data" size="902334"/>
    <uses file="H-H1_RDS_L4-727188543-1024.gwf" link="input" register="true" transfer="true" optional="false" type="data" size="15549558"/>
    <uses file="H-H1_RDS_L4-751174574-1024.gwf" link="input" register="true" transfer="true" optional="false" type="data" size="15595888"/>
    <uses file="H-CAL_FAC_DARM_ERR_H1_S5_U_060-822207076-303347974.gwf" link="input" register="true" transfer="true" optional="false" type="data" size="8415922"/>
    <uses file="H1-TMPLTBANK-837440241-2048.xml" link="output" register="true" transfer="true" optional="false" type="data" size="955772"/>
  </job>
  <job id="ID00012" namespace="LIGO" name="TmpltBank" version="1.0" level="0" runtime="18.61">
    <uses file="H-CAL_REF_DARM_ERR_H1_S5_V1-879933656-8.gwf" link="input" register="true" transfer="true" optional="false" type="data" size="902334"/>
    <uses file="H-CAL_FAC_DARM_ERR_H1_S5_U_060-822207076-303347974.gwf" link="input" register="true" transfer="true" optional="false" type="data" size="8415922"/>
    <uses file="H-H1_RDS_L4-727188544-1024.gwf" link="input" register="true" transfer="true" optional="false" type="data" size="15587300"/>
    <uses file="H-H1_RDS_L4-751174575-1024.gwf" link="input" register="true" transfer="true" optional="false" type="data" size="15571112"/>
    <uses file="H1-TMPLTBANK-765000292-2048.xml" link="output" register="true" transfer="true" optional="false" type="data" size="940093"/>
  </job>
  <job id="ID00013" namespace="LIGO" name="TmpltBank" version="1.0" level="0" runtime="18.62">
    <uses file="H-CAL_REF_DARM_ERR_H1_S5_V1-879933656-8.gwf" link="input" register="true" transfer="true" optional="false" type="data" size="902334"/>
    <uses file="H-H1_RDS_L4-751174576-1024.gwf" link="input" register="true" transfer="true" optional="false" type="data" size="15584468"/>
    <uses file="H-CAL_FAC_DARM_ERR_H1_S5_U_060-822207076-303347974.gwf" link="input" register="true" transfer="true" optional="false" type="data" size="8415922"/>
    <uses file="H-H1_RDS_L4-727188545-1024.gwf" link="input" register="true" transfer="true" optional="false" type="data" size="15580539"/>
    <uses file="H1-TMPLTBANK-809012234-2048.xml" link="output" register="true" transfer="true" optional="false" type="data" size="976509"/>
  </job>
  <job id="ID00014" namespace="LIGO" name="TmpltBank" version="1.0" level="0" runtime="17.97">
    <uses file="H-CAL_REF_DARM_ERR_H1_S5_V1-879933656-8.gwf" link="input" register="true" transfer="true" optional="false" type="data" size="902334"/>
    <uses file="H-H1_RDS_L4-727188546-1024.gwf" link="input" register="true" transfer="true" optional="false" type="data" size="15624478"/>
    <uses file="H-CAL_FAC_DARM_ERR_H1_S5_U_060-822207076-303347974.gwf" link="input" register="true" transfer="true" optional="false" type="data" size="8415922"/>
    <uses file="H-H1_RDS_L4-751174577-1024.gwf" link="input" register="true" transfer="true" optional="false" type="data" size="15625068"/>
    <uses file="H1-TMPLTBANK-725633941-2048.xml" link="output" register="true" transfer="true" optional="false" type="data" size="992120"/>
  </job>
  <job id="ID00015" namespace="LIGO" name="TmpltBank" version="1.0" level="0" runtime="17.81">
    <uses file="H-CAL_REF_DARM_ERR_H1_S5_V1-879933656-8.gwf" link="input" register="true" transfer="true" optional="false" type="data" size="902334"/>
    <uses file="H-H1_RDS_L4-751174578-1024.gwf" link="input" register="true" transfer="true" optional="false" type="data" size="15586561"/>
    <uses file="H-H1_RDS_L4-727188547-1024.gwf" link="input" register="true" transfer="true" optional="false" type="data" size="15641354"/>
    <uses file="H-CAL_FAC_DARM_ERR_H1_S5_U_060-822207076-303347974.gwf" link="input" register="true" transfer="true" optional="false" type="data" size="8415922"/>
    <uses file="H1-TMPLTBANK-744654801-2048.xml" link="output" register="true" transfer="true" optional="false" type="data" size="974988"/>
  </job>
  <job id="ID00016" namespace="LIGO" name="TmpltBank" version="1.0" level="0" runtime="18.56">
    <uses file="H-CAL_REF_DARM_ERR_H1_S5_V1-879933656-8.gwf" link="input" register="true" transfer="true" optional="false" type="data" size="902334"/>
    <uses file="H-H1_RDS_L4-751174579-1024.gwf" link="input" register="true" transfer="true" optional="false" type="data" size="15563276"/>
    <uses file="H-CAL_FAC_DARM_ERR_H1_S5_U_060-822207076-303347974.gwf" link="input" register="true" transfer="true" optional="false" type="data" size="8415922"/>
    <uses file="H-H1_RDS_L4-727188548-1024.gwf" link="input" register="true" transfer="true" optional="false" type="data" size="15567290"/>
    <uses file="H1-TMPLTBANK-854273153-2048.xml" link="output" register="true" transfer="true" optional="false" type="data" size="962766"/>
  </job>
  <job id="ID00017" namespace="LIGO" name="TmpltBank" version="1.0" level="0" runtime="18.22">
    <uses file="H-CAL_REF_DARM_ERR_H1_S5_V1-879933656-8.gwf" link="input" register="true" transfer="true" optional="false" type="data" size="902334"/>
    <uses file="H-H1_RDS_L4-727188549-1024.gwf" link="input" register="true" transfer="true" optional="false" type="data" size="15603662"/>
    <uses file="H-H1_RDS_L4-751174580-1024.gwf" link="input" register="true" transfer="true" optional="false" type="data" size="15602354"/>
    <uses file="H-CAL_FAC_DARM_ERR_H1_S5_U_060-822207076-303347974.gwf" link="input" register="true" transfer="true" optional="false" type="data" size="8415922"/>
    <uses file="H1-TMPLTBANK-824199821-2048.xml" link="output" register="true" transfer="true" optional="false" type="data" size="996632"/>
  </job>
  <job id="ID00018" namespace="LIGO" name="TmpltBank" version="1.0" level="0" runtime="18.14">
    <uses file="H-CAL_REF_DARM_ERR_H1_S5_V1-879933656-8.gwf" link="input" register="true" transfer="true" optional="false" type="data" size="902334"/>
    <uses file="H-H1_RDS_L4-751174581-1024.gwf" link="input" register="true" transfer="true" optional="false" type="data" size="15597376"/>
    <uses file="H-H1_RDS_L4-727188550-1024.gwf" link="input" register="true" transfer="true" optional="false" type="data" size="15596131"/>
    <uses file="H-CAL_FAC_DARM_ERR_H1_S5_U_060-822207076-303347974.gwf" link="input" register="true" transfer="true" optional="false" type="data" size="8415922"/>
    <uses file="H1-TMPLTBANK-879186228-2048.xml" link="output" register="true" transfer="true" optional="false" type="data" size="957500"/>
  </job>
  <job id="ID00019" namespace="LIGO" name="TmpltBank" version="1.0" level="0" runtime="18.30">
    <uses file="H-CAL_REF_DARM_ERR_H1_S5_V1-879933656-8.gwf" link="input" register="true" transfer="true" optional="false" type="data" size="902334"/>
    <uses file="H-H1_RDS_L4-751174582-1024.gwf" link="input" register="true" transfer="true" optional="false" type="data" size="15554505"/>
    <uses file="H-H1_RDS_L4-727188551-1024.gwf" link="input" register="true" transfer="true" optional="false" type="data" size="15595140"/>
    <uses file="H-CAL_FAC_DARM_ERR_H1_S5_U_060-822207076-303347974.gwf" link="input" register="true" transfer="true" optional="false" type="data" size="8415922"/>
    <uses file="H1-TMPLTBANK-832408304-2048.xml" link="output" register="true" transfer="true" optional="false" type="data" size="998131"/>
  </job>
  <job id="ID00020" namespace="LIGO" name="TmpltBank" version="1.0" level="0" runtime="18.78">
    <uses file="H-CAL_REF_DARM_ERR_H1_S5_V1-879933656-8.gwf" link="input" register="true" transfer="true" optional="false" type="data" size="902334"/>
    <uses file="H-H1_RDS_L4-751174583-1024.gwf" link="input" register="true" transfer="true" optional="false" type="data" size="15568078"/>
    <uses file="H-H1_RDS_L4-727188552-1024.gwf" link="input" register="true" transfer="true" optional="false" type="data" size="15574689"/>
    <uses file="H-CAL_FAC_DARM_ERR_H1_S5_U_060-822207076-303347974.gwf" link="input" register="true" transfer="true" optional="false" type="data" size="8415922"/>
    <uses file="H1-TMPLTBANK-764413619-2048.xml" link="output" register="true" transfer="true" optional="false" type="data" size="995520"/>
  </job>
  <job id="ID00021" namespace="LIGO" name="TmpltBank" version="1.0" level="0" runtime="17.93">
    <uses file="H-CAL_REF_DARM_ERR_H1_S5_V1-879933656-8.gwf" link="input" register="true" transfer="true" optional="false" type="data" size="902334"/>
    <uses file="H-H1_RDS_L4-751174584-1024.gwf" link="input" register="true" transfer="true" optional="false" type="data" size="15614520"/>
    <uses file="H-H1_RDS_L4-727188553-1024.gwf" link="input" register="true" transfer="true" optional="false" type="data" size="15589583"/>
    <uses file="H-CAL_FAC_DARM_ERR_H1_S5_U_060-822207076-303347974.gwf" link="input" register="true" transfer="true" optional="false" type="data" size="8415922"/>
    <uses file="H1-TMPLTBANK-860611585-2048.xml" link="output" register="true" transfer="true" optional="false" type="data" size="975641"/>
  </job>
  <job id="ID00022" namespace="LIGO" name="TmpltBank" version="1.0" level="0" runtime="17.95">
    <uses file="H-CAL_REF_DARM_ERR_H1_S5_V1-879933656-8.gwf" link="input" register="true" transfer="true" optional="false" type="data" size="902334"/>
    <uses file="H-H1_RDS_L4-751174585-1024.gwf" link="input" register="true" transfer="true" optional="false" type="data" size="15581129"/>
    <uses file="H-H1_RDS_L4-727188554-1024.gwf" link="input" register="true" transfer="true" optional="false" type="data" size="15592356"/>
    <uses file="H-CAL_FAC_DARM_ERR_H1_S5_U_060-822207076-303347974.gwf" link="input" register="true" transfer="true" optional="false" type="data" size="8415922"/>
    <uses file="H1-TMPLTBANK-861315553-2048.xml" link="output" register="true" transfer="true" optional="false" type="data" size="966889"/>
  </job>
  <job id="ID00023" namespace="LIGO" name="TmpltBank" version="1.0" level="0" runtime="18.16">
    <uses file="H-CAL_REF_DARM_ERR_H1_S5_V1-879933656-8.gwf" link="input" register="true" transfer="true" optional="false" type="data" size="902334"/>
    <uses file="H-H1_RDS_L4-727188555-1024.gwf" link="input" register="true" transfer="true" optional="false" type="data" size="15580213"/>
    <uses file="H-H1_RDS_L4-751174586-1024.gwf" link="input" register="true" transfer="true" optional="false" type="data" size="15589000"/>
    <uses file="H-CAL_FAC_DARM_ERR_H1_S5_U_060-822207076-303347974.gwf" link="input" register="true" transfer="true" optional="false" type="data" size="8415922"/>
    <uses file="H1-TMPLTBANK-793422830-2048.xml" link="output" register="true" transfer="true" optional="false" type="data" size="1013196"/>
  </job>
  <job id="ID00024" namespace="LIGO" name="TmpltBank" version="1.0" level="0" runtime="17.93">
    <uses file="H-CAL_REF_DARM_ERR_H1_S5_V1-879933656-8.gwf" link="input" register="true" transfer="true" optional="false" type="data" size="902334"/>
    <uses file="H-H1_RDS_L4-751174587-1024.gwf" link="input" register="true" transfer="true" optional="false" type="data" size="15600253"/>
    <uses file="H-CAL_FAC_DARM_ERR_H1_S5_U_060-822207076-303347974.gwf" link="input" register="true" transfer="true" optional="false" type="data" size="8415922"/>
    <uses file="H-H1_RDS_L4-727188556-1024.gwf" link="input" register="true" transfer="true" optional="false" type="data" size="15589390"/>
    <uses file="H1-TMPLTBANK-877133500-2048.xml" link="output" register="true" transfer="true" optional="false" type="data" size="986531"/>
  </job>
  <job id="ID00025" namespace="LIGO" name="TmpltBank" version="1.0" level="0" runtime="18.33">
    <uses file="H-CAL_REF_DARM_ERR_H1_S5_V1-879933656-8.gwf" link="input" register="true" transfer="true" optional="false" type="data" size="902334"/>
    <uses file="H-H1_RDS_L4-727188557-1024.gwf" link="input" register="true" transfer="true" optional="false" type="data" size="15567870"/>
    <uses file="H-CAL_FAC_DARM_ERR_H1_S5_U_060-822207076-303347974.gwf" link="input" register="true" transfer="true" optional="false" type="data" size="8415922"/>
    <uses file="H-H1_RDS_L4-751174588-1024.gwf" link="input" register="true" transfer="true" optional="false" type="data" size="15569283"/>
    <uses file="H1-TMPLTBANK-853566596-2048.xml" link="output" register="true" transfer="true" optional="false" type="data" size="1023224"/>
  </job>
  <job id="ID00026" namespace="LIGO" name="TmpltBank" version="1.0" level="0" runtime="17.82">
    <uses file="H-CAL_REF_DARM_ERR_H1_S5_V1-879933656-8.gwf" link="input" register="true" transfer="true" optional="false" type="data" size="902334"/>
    <uses file="H-H1_RDS_L4-751174589-1024.gwf" link="input" register="true" transfer="true" optional="false" type="data" size="15576891"/>
    <uses file="H-CAL_FAC_DARM_ERR_H1_S5_U_060-822207076-303347974.gwf" link="input" register="true" transfer="true" optional="false" type="data" size="8415922"/>
    <uses file="H-H1_RDS_L4-727188558-1024.gwf" link="input" register="true" transfer="true" optional="false" type="data" size="15572626"/>
    <uses file="H1-TMPLTBANK-785395632-2048.xml" link="output" register="true" transfer="true" optional="false" type="data" size="964034"/>
  </job>
  <job id="ID00027" namespace="LIGO" name="TmpltBank" version="1.0" level="0" runtime="18.33">
    <uses file="H-CAL_REF_DARM_ERR_H1_S5_V1-879933656-8.gwf" link="input" register="true" transfer="true" optional="false" type="data" size="902334"/>
    <uses file="H-H1_RDS_L4-751174590-1024.gwf" link="input" register="true" transfer="true" optional="false" type="data" size="15605101"/>
    <uses file="H-H1_RDS_L4-727188559-1024.gwf" link="input" register="true" transfer="true" optional="false" type="data" size="15603741"/>
    <uses file="H-CAL_FAC_DARM_ERR_H1_S5_U_060-822207076-303347974.gwf" link="input" register="true" transfer="true" optional="false" type="data" size="8415922"/>
    <uses file="H1-TMPLTBANK-733031831-2048.xml" link="output" register="true" transfer="true" optional="false" type="data" size="995881"/>
  </job>
  <job id="ID00028" namespace="LIGO" name="TmpltBank" version="1.0" level="0" runtime="18.57">
    <uses file="H-CAL_REF_DARM_ERR_H1_S5_V1-879933656-8.gwf" link="input" register="true" transfer="true" optional="false" type="data" size="902334"/>
    <uses file="H-H1_RDS_L4-727188560-1024.gwf" link="input" register="true" transfer="true" optional="false" type="data" size="15616164"/>
    <uses file="H-CAL_FAC_DARM_ERR_H1_S5_U_060-822207076-303347974.gwf" link="input" register="true" transfer="true" optional="false" type="data" size="8415922"/>
    <uses file="H-H1_RDS_L4-751174591-1024.gwf" link="input" register="true" transfer="true" optional="false" type="data" size="15604234"/>
    <uses file="H1-TMPLTBANK-853409585-2048.xml" link="output" register="true" transfer="true" optional="false" type="data" size="974013"/>
  </job>
  <job id="ID00029" namespace="LIGO" name="TmpltBank" version="1.0" level="0" runtime="18.55">
    <uses file="H-CAL_REF_DARM_ERR_H1_S5_V1-879933656-8.gwf" link="input" register="true" transfer="true" optional="false" type="data" size="902334"/>
    <uses file="H-H1_RDS_L4-727188561-1024.gwf" link="input" register="true" transfer="true" optional="false" type="data" size="15581731"/>
    <uses file="H-CAL_FAC_DARM_ERR_H1_S5_U_060-822207076-303347974.gwf" link="input" register="true" transfer="true" optional="false" type="data" size="8415922"/>
    <uses file="H-H1_RDS_L4-751174592-1024.gwf" link="input" register="true" transfer="true" optional="false" type="data" size="15601105"/>
    <uses file="H1-TMPLTBANK-749980048-2048.xml" link="output" register="true" transfer="true" optional="false" type="data" size="990223"/>
  </job>
  <job id="ID00030" namespace="LIGO" name="TmpltBank" version="1.0" level="0" runtime="18.66">
    <uses file="H-CAL_REF_DARM_ERR_H1_S5_V1-879933656-8.gwf" link="input" register="true" transfer="true" optional="false" type="data" size="902334"/>
    <uses file="H-H1_RDS_L4-751174593-1024.gwf" link="input" register="true" transfer="true" optional="false" type="data" size="15608965"/>
    <uses file="H-H1_RDS_L4-727188562-1024.gwf" link="input" register="true" transfer="true" optional="false" type="data" size="15590839"/>
    <uses file="H-CAL_FAC_DARM_ERR_H1_S5_U_060-822207076-303347974.gwf" link="input" register="true" transfer="true" optional="false" type="data" size="8415922"/>
    <uses file="H1-TMPLTBANK-872623134-2048.xml" link="output" register="true" transfer="true" optional="false" type="data" size="970582"/>
  </job>
  <job id="ID00031" namespace="LIGO" name="TmpltBank" version="1.0" level="0" runtime="18.65">
    <uses file="H-CAL_REF_DARM_ERR_H1_S5_V1-879933656-8.gwf" link="input" register="true" transfer="true" optional="false" type="data" size="902334"/>
    <uses file="H-H1_RDS_L4-751174594-1024.gwf" link="input" register="true" transfer="true" optional="false" type="data" size="15587906"/>
    <uses file="H-H1_RDS_L4-727188563-1024.gwf" link="input" register="true" transfer="true" optional="false" type="data" size="15594096"/>
    <uses file="H-CAL_FAC_DARM_ERR_H1_S5_U_060-822207076-303347974.gwf" link="input" register="true" transfer="true" optional="false" type="data" size="8415922"/>
    <uses file="H1-TMPLTBANK-770995989-2048.xml" link="output" register="true" transfer="true" optional="false" type="data" size="952840"/>
  </job>
  <job id="ID00032" namespace="LIGO" name="TmpltBank" version="1.0" level="0" runtime="17.87">
    <uses file="H-CAL_REF_DARM_ERR_H1_S5_V1-879933656-8.gwf" link="input" register="true" transfer="true" optional="false" type="data" size="902334"/>
    <uses file="H-H1_RDS_L4-751174595-1024.gwf" link="input" register="true" transfer="true" optional="false" type="data" size="15576875"/>
    <uses file="H-H1_RDS_L4-727188564-1024.gwf" link="input" register="true" transfer="true" optional="false" type="data" size="15586946"/>
    <uses file="H-CAL_FAC_DARM_ERR_H1_S5_U_060-822207076-303347974.gwf" link="input" register="true" transfer="true" optional="false" type="data" size="8415922"/>
    <uses file="H1-TMPLTBANK-743487066-2048.xml" link="output" register="true" transfer="true" optional="false" type="data" size="1003287"/>
  </job>
  <job id="ID00033" namespace="LIGO" name="TmpltBank" version="1.0" level="0" runtime="18.90">
    <uses file="H-CAL_REF_DARM_ERR_H1_S5_V1-879933656-8.gwf" link="input" register="true" transfer="true" optional="false" type="data" size="902334"/>
    <uses file="H-H1_RDS_L4-751174596-1024.gwf" link="input" register="true" transfer="true" optional="false" type="data" size="15624617"/>
    <uses file="H-H1_RDS_L4-727188565-1024.gwf" link="input" register="true" transfer="true" optional="false" type="data" size="15567354"/>
    <uses file="H-CAL_FAC_DARM_ERR_H1_S5_U_060-822207076-303347974.gwf" link="input" register="true" transfer="true" optional="false" type="data" size="8415922"/>
    <uses file="H1-TMPLTBANK-876886766-2048.xml" link="output" register="true" transfer="true" optional="false" type="data" size="992171"/>
  </job>
  <job id="ID00034" namespace="LIGO" name="TmpltBank" version="1.0" level="0" runtime="18.43">
    <uses file="H-CAL_REF_DARM_ERR_H1_S5_V1-879933656-8.gwf" link="input" register="true" transfer="true" optional="false" type="data" size="902334"/>
    <uses file="H-H1_RDS_L4-727188566-1024.gwf" link="input" register="true" transfer="true" optional="false" type="data" size="15616241"/>
    <uses file="H-H1_RDS_L4-751174597-1024.gwf" link="input" register="true" transfer="true" optional="false" type="data" size="15607120"/>
    <uses file="H-CAL_FAC_DARM_ERR_H1_S5_U_060-822207076-303347974.gwf" link="input" register="true" transfer="true" optional="false" type="data" size="8415922"/>
    <uses file="H1-TMPLTBANK-856632926-2048.xml" link="output" register="true" transfer="true" optional="false" type="data" size="973663"/>
  </job>
  <job id="ID00035" namespace="LIGO" name="TmpltBank" version="1.0" level="0" runtime="18.29">
    <uses file="H-CAL_REF_DARM_ERR_H1_S5_V1-879933656-8.gwf" link="input" register="true" transfer="true" optional="false" type="data" size="902334"/>
    <uses file="H-H1_RDS_L4-727188567-1024.gwf" link="input" register="true" transfer="true" optional="false" type="data" size="15578245"/>
    <uses file="H-H1_RDS_L4-751174598-1024.gwf" link="input" register="true" transfer="true" optional="false" type="data" size="15607471"/>
    <uses file="H-CAL_FAC_DARM_ERR_H1_S5_U_060-822207076-303347974.gwf" link="input" register="true" transfer="true" optional="false" type="data" size="8415922"/>
    <uses file="H1-TMPLTBANK-784432212-2048.xml" link="output" register="true" transfer="true" optional="false" type="data" size="979577"/>
  </job>
  <job id="ID00036" namespace="LIGO" name="TmpltBank" version="1.0" level="0" runtime="17.14">
    <uses file="H-CAL_REF_DARM_ERR_H1_S5_V1-879933656-8.gwf" link="input" register="true" transfer="true" optional="false" type="data" size="902334"/>
    <uses file="H-H1_RDS_L4-751174599-1024.gwf" link="input" register="true" transfer="true" optional="false" type="data" size="15582723"/>
    <uses file="H-H1_RDS_L4-727188568-1024.gwf" link="input" register="true" transfer="true" optional="false" type="data" size="15599618"/>
    <uses file="H-CAL_FAC_DARM_ERR_H1_S5_U_060-822207076-303347974.gwf" link="input" register="true" transfer="true" optional="false" type="data" size="8415922"/>
    <uses file="H1-TMPLTBANK-777612154-2048.xml" link="output" register="true" transfer="true" optional="false" type="data" size="988783"/>
  </job>
  <job id="ID00037" namespace="LIGO" name="TmpltBank" version="1.0" level="0" runtime="17.48">
    <uses file="H-CAL_REF_DARM_ERR_H1_S5_V1-879933656-8.gwf" link="input" register="true" transfer="true" optional="false" type="data" size="902334"/>
    <uses file="H-H1_RDS_L4-727188569-1024.gwf" link="input" register="true" transfer="true" optional="false" type="data" size="15589232"/>
    <uses file="H-H1_RDS_L4-751174600-1024.gwf" link="input" register="true" transfer="true" optional="false" type="data" size="15573611"/>
    <uses file="H-CAL_FAC_DARM_ERR_H1_S5_U_060-822207076-303347974.gwf" link="input" register="true" transfer="true" optional="false" type="data" size="8415922"/>
    <uses file="H1-TMPLTBANK-781675551-2048.xml" link="output" register="true" transfer="true" optional="false" type="data" size="986469"/>
  </job>
  <job id="ID00038" namespace="LIGO" name="TmpltBank" version="1.0" level="0" runtime="18.64">
    <uses file="H-CAL_REF_DARM_ERR_H1_S5_V1-879933656-8.gwf" link="input" register="true" transfer="true" optional="false" type="data" size="902334"/>
    <uses file="H-H1_RDS_L4-727188570-1024.gwf" link="input" register="true" transfer="true" optional="false" type="data" size="15596508"/>
    <uses file="H-H1_RDS_L4-751174601-1024.gwf" link="input" register="true" transfer="true" optional="false" type="data" size="15635002"/>
    <uses file="H-CAL_FAC_DARM_ERR_H1_S5_U_060-822207076-303347974.gwf" link="input" register="true" transfer="true" optional="false" type="data" size="8415922"/>
    <uses file="H1-TMPLTBANK-836579275-2048.xml" link="output" register="true" transfer="true" optional="false" type="data" size="968378"/>
  </job>
  <job id="ID00039" namespace="LIGO" name="TmpltBank" version="1.0" level="0" runtime="18.23">
    <uses file="H-CAL_REF_DARM_ERR_H1_S5_V1-879933656-8.gwf" link="input" register="true" transfer="true" optional="false" type="data" size="902334"/>
    <uses file="H-H1_RDS_L4-751174602-1024.gwf" link="input" register="true" transfer="true" optional="false" type="data" size="15632879"/>
    <uses file="H-H1_RDS_L4-727188571-1024.gwf" link="input" register="true" transfer="true" optional="false" type="data" size="15545434"/>
    <uses file="H-CAL_FAC_DARM_ERR_H1_S5_U_060-822207076-303347974.gwf" link="input" register="true" transfer="true" optional="false" type="data" size="8415922"/>
    <uses file="H1-TMPLTBANK-800945204-2048.xml" link="output" register="true" transfer="true" optional="false" type="data" size="975560"/>
  </job>
  <job id="ID00040" namespace="LIGO" name="TmpltBank" version="1.0" level="0" runtime="18.46">
    <uses file="H-CAL_REF_DARM_ERR_H1_S5_V1-879933656-8.gwf" link="input" register="true" transfer="true" optional="false" type="data" size="902334"/>
    <uses file="H-H1_RDS_L4-751174603-1024.gwf" link="input" register="true" transfer="true" optional="false" type="data" size="15592181"/>
    <uses file="H-H1_RDS_L4-727188572-1024.gwf" link="input" register="true" transfer="true" optional="false" type="data" size="15600975"/>
    <uses file="H-CAL_FAC_DARM_ERR_H1_S5_U_060-822207076-303347974.gwf" link="input" register="true" transfer="true" optional="false" type="data" size="8415922"/>
    <uses file="H1-TMPLTBANK-870803406-2048.xml" link="output" register="true" transfer="true" optional="false" type="data" size="1013220"/>
  </job>
  <job id="ID00041" namespace="LIGO" name="TmpltBank" version="1.0" level="0" runtime="17.66">
    <uses file="H-CAL_REF_DARM_ERR_H1_S5_V1-879933656-8.gwf" link="input" register="true" transfer="true" optional="false" type="data" size="902334"/>
    <uses file="H-H1_RDS_L4-727188573-1024.gwf" link="input" register="true" transfer="true" optional="false" type="data" size="15583695"/>
    <uses file="H-CAL_FAC_DARM_ERR_H1_S5_U_060-822207076-303347974.gwf" link="input" register="true" transfer="true" optional="false" type="data" size="8415922"/>
    <uses file="H-H1_RDS_L4-751174604-1024.gwf" link="input" register="true" transfer="true" optional="false" type="data" size="15613793"/>
    <uses file="H1-TMPLTBANK-790444260-2048.xml" link="output" register="true" transfer="true" optional="false" type="data" size="985040"/>
  </job>
  <job id="ID00042" namespace="LIGO" name="TmpltBank" version="1.0" level="0" runtime="18.73">
    <uses file="H-CAL_REF_DARM_ERR_H1_S5_V1-879933656-8.gwf" link="input" register="true" transfer="true" optional="false" type="data" size="902334"/>
    <uses file="H-H1_RDS_L4-727188574-1024.gwf" link="input" register="true" transfer="true" optional="false" type="data" size="15597045"/>
    <uses file="H-H1_RDS_L4-751174605-1024.gwf" link="input" register="true" transfer="true" optional="false" type="data" size="15589832"/>
    <uses file="H-CAL_FAC_DARM_ERR_H1_S5_U_060-822207076-303347974.gwf" link="input" register="true" transfer="true" optional="false" type="data" size="8415922"/>
    <uses file="H1-TMPLTBANK-729582833-2048.xml" link="output" register="true" transfer="true" optional="false" type="data" size="996823"/>
  </job>
  <job id="ID00043" namespace="LIGO" name="TmpltBank" version="1.0" level="0" runtime="17.92">
    <uses file="H-CAL_REF_DARM_ERR_H1_S5_V1-879933656-8.gwf" link="input" register="true" transfer="true" optional="false" type="data" size="902334"/>
    <uses file="H-H1_RDS_L4-727188575-1024.gwf" link="input" register="true" transfer="true" optional="false" type="data" size="15572319"/>
    <uses file="H-H1_RDS_L4-751174606-1024.gwf" link="input" register="true" transfer="true" optional="false" type="data" size="15585928"/>
    <uses file="H-CAL_FAC_DARM_ERR_H1_S5_U_060-822207076-303347974.gwf" link="input" register="true" transfer="true" optional="false" type="data" size="8415922"/>
    <uses file="H1-TMPLTBANK-813381863-2048.xml" link="output" register="true" transfer="true" optional="false" type="data" size="986726"/>
  </job>
  <job id="ID00044" namespace="LIGO" name="TmpltBank" version="1.0" level="0" runtime="17.41">
    <uses file="H-CAL_REF_DARM_ERR_H1_S5_V1-879933656-8.gwf" link="input" register="true" transfer="true" optional="false" type="data" size="902334"/>
    <uses file="H-H1_RDS_L4-727188576-1024.gwf" link="input" register="true" transfer="true" optional="false" type="data" size="15611457"/>
    <uses file="H-H1_RDS_L4-751174607-1024.gwf" link="input" register="true" transfer="true" optional="false" type="data" size="15620268"/>
    <uses file="H-CAL_FAC_DARM_ERR_H1_S5_U_060-822207076-303347974.gwf" link="input" register="true" transfer="true" optional="false" type="data" size="8415922"/>
    <uses file="H1-TMPLTBANK-821870376-2048.xml" link="output" register="true" transfer="true" optional="false" type="data" size="994030"/>
  </job>
  <job id="ID00045" namespace="LIGO" name="TmpltBank" version="1.0" level="0" runtime="18.10">
    <uses file="H-CAL_REF_DARM_ERR_H1_S5_V1-879933656-8.gwf" link="input" register="true" transfer="true" optional="false" type="data" size="902334"/>
    <uses file="H-H1_RDS_L4-727188577-1024.gwf" link="input" register="true" transfer="true" optional="false" type="data" size="15605480"/>
    <uses file="H-H1_RDS_L4-751174608-1024.gwf" link="input" register="true" transfer="true" optional="false" type="data" size="15632536"/>
    <uses file="H-CAL_FAC_DARM_ERR_H1_S5_U_060-822207076-303347974.gwf" link="input" register="true" transfer="true" optional="false" type="data" size="8415922"/>
    <uses file="H1-TMPLTBANK-853076705-2048.xml" link="output" register="true" transfer="true" optional="false" type="data" size="968784"/>
  </job>
  <job id="ID00046" namespace="LIGO" name="TmpltBank" version="1.0" level="0" runtime="18.17">
    <uses file="H-CAL_REF_DARM_ERR_H1_S5_V1-879933656-8.gwf" link="input" register="true" transfer="true" optional="false" type="data" size="902334"/>
    <uses file="H-H1_RDS_L4-751174609-1024.gwf" link="input" register="true" transfer="true" optional="false" type="data" size="15592041"/>
    <uses file="H-H1_RDS_L4-727188578-1024.gwf" link="input" register="true" transfer="true" optional="false" type="data" size="15591814"/>
    <uses file="H-CAL_FAC_DARM_ERR_H1_S5_U_060-822207076-303347974.gwf" link="input" register="true" transfer="true" optional="false" type="data" size="8415922"/>
    <uses file="H1-TMPLTBANK-846678336-2048.xml" link="output" register="true" transfer="true" optional="false" type="data" size="986952"/>
  </job>
  <job id="ID00047" namespace="LIGO" name="TmpltBank" version="1.0" level="0" runtime="18.25">
    <uses file="H-CAL_REF_DARM_ERR_H1_S5_V1-879933656-8.gwf" link="input" register="true" transfer="true" optional="false" type="data" size="902334"/>
    <uses file="H-H1_RDS_L4-727188579-1024.gwf" link="input" register="true" transfer="true" optional="false" type="data" size="15621931"/>
    <uses file="H-H1_RDS_L4-751174610-1024.gwf" link="input" register="true" transfer="true" optional="false" type="data" size="15573294"/>
    <uses file="H-CAL_FAC_DARM_ERR_H1_S5_U_060-822207076-303347974.gwf" link="input" register="true" transfer="true" optional="false" type="data" size="8415922"/>
    <uses file="H1-TMPLTBANK-788274141-2048.xml" link="output" register="true" transfer="true" optional="false" type="data" size="967842"/>
  </job>
  <job id="ID00048" namespace="LIGO" name="TmpltBank" version="1.0" level="0" runtime="18.53">
    <uses file="H-CAL_REF_DARM_ERR_H1_S5_V1-879933656-8.gwf" link="input" register="true" transfer="true" optional="false" type="data" size="902334"/>
    <uses file="H-H1_RDS_L4-727188580-1024.gwf" link="input" register="true" transfer="true" optional="false" type="data" size="15569491"/>
    <uses file="H-CAL_FAC_DARM_ERR_H1_S5_U_060-822207076-303347974.gwf" link="input" register="true" transfer="true" optional="false" type="data" size="8415922"/>
    <uses file="H-H1_RDS_L4-751174611-1024.gwf" link="input" register="true" transfer="true" optional="false" type="data" size="15563784"/>
    <uses file="H1-TMPLTBANK-814110052-2048.xml" link="output" register="true" transfer="true" optional="false" type="data" size="976045"/>
  </job>
  <job id="ID00049" namespace="LIGO" name="TmpltBank" version="1.0" level="0" runtime="18.03">
    <uses file="H-CAL_REF_DARM_ERR_H1_S5_V1-879933656-8.gwf" link="input" register="true" transfer="true" optional="false" type="data" size="902334"/>
    <uses file="H-H1_RDS_L4-751174612-1024.gwf" link="input" register="true" transfer="true" optional="false" type="data" size="15595320"/>
    <uses file="H-H1_RDS_L4-727188581-1024.gwf" link="input" register="true" transfer="true" optional="false" type="data" size="15605534"/>
    <uses file="H-CAL_FAC_DARM_ERR_H1_S5_U_060-822207076-303347974.gwf" link="input" register="true" transfer="true" optional="false" type="data" size="8415922"/>
    <uses file="H1-TMPLTBANK-829587616-2048.xml" link="output" register="true" transfer="true" optional="false" type="data" size="981823"/>
  </job>
  <job id="ID00050" namespace="LIGO" name="TmpltBank" version="1.0" level="0" runtime="17.92">
    <uses file="H-CAL_REF_DARM_ERR_H1_S5_V1-879933656-8.gwf" link="input" register="true" transfer="true" optional="false" type="data" size="902334"/>
    <uses file="H-H1_RDS_L4-751174613-1024.gwf" link="input" register="true" transfer="true" optional="false" type="data" size="15591581"/>
    <uses file="H-H1_RDS_L4-727188582-1024.gwf" link="input" register="true" transfer="true" optional="false" type="data" size="15624970"/>
    <uses file="H-CAL_FAC_DARM_ERR_H1_S5_U_060-822207076-303347974.gwf" link="input" register="true" transfer="true" optional="false" type="data" size="8415922"/>
    <uses file="H1-TMPLTBANK-847493384-2048.xml" link="output" register="true" transfer="true" optional="false" type="data" size="967213"/>
  </job>
  <job id="ID00051" namespace="LIGO" name="TmpltBank" version="1.0" level="0" runtime="17.77">
    <uses file="H-CAL_REF_DARM_ERR_H1_S5_V1-879933656-8.gwf" link="input" register="true" transfer="true" optional="false" type="data" size="902334"/>
    <uses file="H-H1_RDS_L4-727188583-1024.gwf" link="input" register="true" transfer="true" optional="false" type="data" size="15628351"/>
    <uses file="H-H1_RDS_L4-751174614-1024.gwf" link="input" register="true" transfer="true" optional="false" type="data" size="15586566"/>
    <uses file="H-CAL_FAC_DARM_ERR_H1_S5_U_060-822207076-303347974.gwf" link="input" register="true" transfer="true" optional="false" type="data" size="8415922"/>
    <uses file="H1-TMPLTBANK-864200441-2048.xml" link="output" register="true" transfer="true" optional="false" type="data" size="967614"/>
  </job>
  <job id="ID00052" namespace="LIGO" name="TmpltBank" version="1.0" level="0" runtime="18.59">
    <uses file="H-CAL_REF_DARM_ERR_H1_S5_V1-879933656-8.gwf" link="input" register="true" transfer="true" optional="false" type="data" size="902334"/>
    <uses file="H-CAL_FAC_DARM_ERR_H1_S5_U_060-822207076-303347974.gwf" link="input" register="true" transfer="true" optional="false" type="data" size="8415922"/>
    <uses file="H-H1_RDS_L4-751174615-1024.gwf" link="input" register="true" transfer="true" optional="false" type="data" size="15609873"/>
    <uses file="H-H1_RDS_L4-727188584-1024.gwf" link="input" register="true" transfer="true" optional="false" type="data" size="15599242"/>
    <uses file="H1-TMPLTBANK-759009693-2048.xml" link="output" register="true" transfer="true" optional="false" type="data" size="962714"/>
  </job>
  <job id="ID00053" namespace="LIGO" name="TmpltBank" version="1.0" level="0" runtime="18.40">
    <uses file="H-CAL_REF_DARM_ERR_H1_S5_V1-879933656-8.gwf" link="input" register="true" transfer="true" optional="false" type="data" size="902334"/>
    <uses file="H-H1_RDS_L4-727188585-1024.gwf" link="input" register="true" transfer="true" optional="false" type="data" size="15581700"/>
    <uses file="H-H1_RDS_L4-751174616-1024.gwf" link="input" register="true" transfer="true" optional="false" type="data" size="15580534"/>
    <uses file="H-CAL_FAC_DARM_ERR_H1_S5_U_060-822207076-303347974.gwf" link="input" register="true" transfer="true" optional="false" type="data" size="8415922"/>
    <uses file="H1-TMPLTBANK-808338722-2048.xml" link="output" register="true" transfer="true" optional="false" type="data" size="985067"/>
  </job>
  <job id="ID00054" namespace="LIGO" name="TmpltBank" version="1.0" level="0" runtime="18.46">
    <uses file="H-CAL_REF_DARM_ERR_H1_S5_V1-879933656-8.gwf" link="input" register="true" transfer="true" optional="false" type="data" size="902334"/>
    <uses file="H-H1_RDS_L4-751174617-1024.gwf" link="input" register="true" transfer="true" optional="false" type="data" size="15600513"/>
    <uses file="H-CAL_FAC_DARM_ERR_H1_S5_U_060-822207076-303347974.gwf" link="input" register="true" transfer="true" optional="false" type="data" size="8415922"/>
    <uses file="H-H1_RDS_L4-727188586-1024.gwf" link="input" register="true" transfer="true" optional="false" type="data" size="15579480"/>
    <uses file="H1-TMPLTBANK-728883831-2048.xml" link="output" register="true" transfer="true" optional="false" type="data" size="1018882"/>
  </job>
  <job id="ID00055" namespace="LIGO" name="TmpltBank" version="1.0" level="0" runtime="17.81">
    <uses file="H-CAL_REF_DARM_ERR_H1_S5_V1-879933656-8.gwf" link="input" register="true" transfer="true" optional="false" type="data" size="902334"/>
    <uses file="H-H1_RDS_L4-727188587-1024.gwf" link="input" register="true" transfer="true" optional="false" type="data" size="15577700"/>
    <uses file="H-CAL_FAC_DARM_ERR_H1_S5_U_060-822207076-303347974.gwf" link="input" register="true" transfer="true" optional="false" type="data" size="8415922"/>
    <uses file="H-H1_RDS_L4-751174618-1024.gwf" link="input" register="true" transfer="true" optional="false" type="data" size="15583486"/>
    <uses file="H1-TMPLTBANK-780776322-2048.xml" link="output" register="true" transfer="true" optional="false" type="data" size="979165"/>
  </job>
  <job id="ID00056" namespace="LIGO" name="TmpltBank" version="1.0" level="0" runtime="18.39">
    <uses file="H-CAL_REF_DARM_ERR_H1_S5_V1-879933656-8.gwf" link="input" register="true" transfer="true" optional="false" type="data" size="902334"/>
    <uses file="H-H1_RDS_L4-751174619-1024.gwf" link="input" register="true" transfer="true" optional="false" type="data" size="15606651"/>
    <uses file="H-CAL_FAC_DARM_ERR_H1_S5_U_060-822207076-303347974.gwf" link="input" register="true" transfer="true" optional="false" type="data" size="8415922"/>
    <uses file="H-H1_RDS_L4-727188588-1024.gwf" link="input" register="true" transfer="true" optional="false" type="data" size="15592717"/>
    <uses file="H1-TMPLTBANK-782491858-2048.xml" link="output" register="true" transfer="true" optional="false" type="data" size="999219"/>
  </job>
  <job id="ID00057" namespace="LIGO" name="TmpltBank" version="1.0" level="0" runtime="17.54">
    <uses file="H-CAL_REF_DARM_ERR_H1_S5_V1-879933656-8.gwf" link="input" register="true" transfer="true" optional="false" type="data" size="902334"/>
    <uses file="H-H1_RDS_L4-727188589-1024.gwf" link="input" register="true" transfer="true" optional="false" type="data" size="15583086"/>
    <uses file="H-H1_RDS_L4-751174620-1024.gwf" link="input" register="true" transfer="true" optional="false" type="data" size="15567068"/>
    <uses file="H-CAL_FAC_DARM_ERR_H1_S5_U_060-822207076-303347974.gwf" link="input" register="true" transfer="true" optional="false" type="data" size="8415922"/>
    <uses file="H1-TMPLTBANK-878614554-2048.xml" link="output" register="true" transfer="true" optional="false" type="data" size="1006144"/>
  </job>
  <job id="ID00058" namespace="LIGO" name="TmpltBank" version="1.0" level="0" runtime="18.91">
    <uses file="H-CAL_REF_DARM_ERR_H1_S5_V1-879933656-8.gwf" link="input" register="true" transfer="true" optional="false" type="data" size="902334"/>
    <uses file="H-H1_RDS_L4-751174621-1024.gwf" link="input" register="true" transfer="true" optional="false" type="data" size="15600871"/>
    <uses file="H-CAL_FAC_DARM_ERR_H1_S5_U_060-822207076-303347974.gwf" link="input" register="true" transfer="true" optional="false" type="data" size="8415922"/>
    <uses file="H-H1_RDS_L4-727188590-1024.gwf" link="input" register="true" transfer="true" optional="false" type="data" size="15591750"/>
    <uses file="H1-TMPLTBANK-838256347-2048.xml" link="output" register="true" transfer="true" optional="false" type="data" size="979538"/>
  </job>
  <job id="ID00059" namespace="LIGO" name="TmpltBank" version="1.0" level="0" runtime="18.06">
    <uses file="H-CAL_REF_DARM_ERR_H1_S5_V1-879933656-8.gwf" link="input" register="true" transfer="true" optional="false" type="data" size="902334"/>
    <uses file="H-H1_RDS_L4-751174622-1024.gwf" link="input" register="true" transfer="true" optional="false" type="data" size="15572214"/>
    <uses file="H-H1_RDS_L4-727188591-1024.gwf" link="input" register="true" transfer="true" optional="false" type="data" size="15578272"/>
    <uses file="H-CAL_FAC_DARM_ERR_H1_S5_U_060-822207076-303347974.gwf" link="input" register="true" transfer="true" optional="false" type="data" size="8415922"/>
    <uses file="H1-TMPLTBANK-781841681-2048.xml" link="output" register="true" transfer="true" optional="false" type="data" size="970963"/>
  </job>
  <job id="ID00060" namespace="LIGO" name="TmpltBank" version="1.0" level="0" runtime="18.32">
    <uses file="H-CAL_REF_DARM_ERR_H1_S5_V1-879933656-8.gwf" link="input" register="true" transfer="true" optional="false" type="data" size="902334"/>
    <uses file="H-H1_RDS_L4-727188592-1024.gwf" link="input" register="true" transfer="true" optional="false" type="data" size="15593500"/>
    <uses file="H-H1_RDS_L4-751174623-1024.gwf" link="input" register="true" transfer="true" optional="false" type="data" size="15601216"/>
    <uses file="H-CAL_FAC_DARM_ERR_H1_S5_U_060-822207076-303347974.gwf" link="input" register="true" transfer="true" optional="false" type="data" size="8415922"/>
    <uses file="H1-TMPLTBANK-757011856-2048.xml" link="output" register="true" transfer="true" optional="false" type="data" size="999688"/>
  </job>
  <job id="ID00061" namespace="LIGO" name="TmpltBank" version="1.0" level="0" runtime="18.14">
    <uses file="H-CAL_REF_DARM_ERR_H1_S5_V1-879933656-8.gwf" link="input" register="true" transfer="true" optional="false" type="data" size="902334"/>
    <uses file="H-H1_RDS_L4-751174624-1024.gwf" link="input" register="true" transfer="true" optional="false" type="data" size="15557552"/>
    <uses file="H-H1_RDS_L4-727188593-1024.gwf" link="input" register="true" transfer="true" optional="false" type="data" size="15593073"/>
    <uses file="H-CAL_FAC_DARM_ERR_H1_S5_U_060-822207076-303347974.gwf" link="input" register="true" transfer="true" optional="false" type="data" size="8415922"/>
    <uses file="H1-TMPLTBANK-839140935-2048.xml" link="output" register="true" transfer="true" optional="false" type="data" size="987719"/>
  </job>
  <job id="ID00062" namespace="LIGO" name="TmpltBank" version="1.0" level="0" runtime="18.43">
    <uses file="H-CAL_REF_DARM_ERR_H1_S5_V1-879933656-8.gwf" link="input" register="true" transfer="true" optional="false" type="data" size="902334"/>
    <uses file="H-H1_RDS_L4-727188594-1024.gwf" link="input" register="true" transfer="true" optional="false" type="data" size="15602192"/>
    <uses file="H-H1_RDS_L4-751174625-1024.gwf" link="input" register="true" transfer="true" optional="false" type="data" size="15593080"/>
    <uses file="H-CAL_FAC_DARM_ERR_H1_S5_U_060-822207076-303347974.gwf" link="input" register="true" transfer="true" optional="false" type="data" size="8415922"/>
    <uses file="H1-TMPLTBANK-734500026-2048.xml" link="output" register="true" transfer="true" optional="false" type="data" size="1024180"/>
  </job>
  <job id="ID00063" namespace="LIGO" name="TmpltBank" version="1.0" level="0" runtime="17.89">
    <uses file="H-CAL_REF_DARM_ERR_H1_S5_V1-879933656-8.gwf" link="input" register="true" transfer="true" optional="false" type="data" size="902334"/>
    <uses file="H-H1_RDS_L4-727188595-1024.gwf" link="input" register="true" transfer="true" optional="false" type="data" size="15582666"/>
    <uses file="H-H1_RDS_L4-751174626-1024.gwf" link="input" register="true" transfer="true" optional="false" type="data" size="15593690"/>
    <uses file="H-CAL_FAC_DARM_ERR_H1_S5_U_060-822207076-303347974.gwf" link="input" register="true" transfer="true" optional="false" type="data" size="8415922"/>
    <uses file="H1-TMPLTBANK-856681433-2048.xml" link="output" register="true" transfer="true" optional="false" type="data" size="985787"/>
  </job>
  <job id="ID00064" namespace="LIGO" name="TmpltBank" version="1.0" level="0" runtime="17.80">
    <uses file="H-CAL_REF_DARM_ERR_H1_S5_V1-879933656-8.gwf" link="input" register="true" transfer="true" optional="false" type="data" size="902334"/>
    <uses file="H-H1_RDS_L4-727188596-1024.gwf" link="input" register="true" transfer="true" optional="false" type="data" size="15596173"/>
    <uses file="H-H1_RDS_L4-751174627-1024.gwf" link="input" register="true" transfer="true" optional="false" type="data" size="15624933"/>
    <uses file="H-CAL_FAC_DARM_ERR_H1_S5_U_060-822207076-303347974.gwf" link="input" register="true" transfer="true" optional="false" type="data" size="8415922"/>
    <uses file="H1-TMPLTBANK-877665950-2048.xml" link="output" register="true" transfer="true" optional="false" type="data" size="993261"/>
  </job>
  <job id="ID00065" namespace="LIGO" name="TmpltBank" version="1.0" level="0" runtime="18.35">
    <uses file="H-CAL_REF_DARM_ERR_H1_S5_V1-879933656-8.gwf" link="input" register="true" transfer="true" optional="false" type="data" size="902334"/>
    <uses file="H-H1_RDS_L4-751174628-1024.gwf" link="input" register="true" transfer="true" optional="false" type="data" size="15619290"/>
    <uses file="H-H1_RDS_L4-727188597-1024.gwf" link="input" register="true" transfer="true" optional="false" type="data" size="15588138"/>
    <uses file="H-CAL_FAC_DARM_ERR_H1_S5_U_060-822207076-303347974.gwf" link="input" register="true" transfer="true" optional="false" type="data" size="8415922"/>
    <uses file="H1-TMPLTBANK-723969569-2048.xml" link="output" register="true" transfer="true" optional="false" type="data" size="1003240"/>
  </job>
  <job id="ID00066" namespace="LIGO" name="TmpltBank" version="1.0" level="0" runtime="18.11">
    <uses file="H-CAL_REF_DARM_ERR_H1_S5_V1-879933656-8.gwf" link="input" register="true" transfer="true" optional="false" type="data" size="902334"/>
    <uses file="H-CAL_FAC_DARM_ERR_H1_S5_U_060-822207076-303347974.gwf" link="input" register="true" transfer="true" optional="false" type="data" size="8415922"/>
    <uses file="H-H1_RDS_L4-751174629-1024.gwf" link="input" register="true" transfer="true" optional="false" type="data" size="15590300"/>
    <uses file="H-H1_RDS_L4-727188598-1024.gwf" link="input" register="true" transfer="true" optional="false" type="data" size="15609636"/>
    <uses file="H1-TMPLTBANK-828138946-2048.xml" link="output" register="true" transfer="true" optional="false" type="data" size="967933"/>
  </job>
  <job id="ID00067" namespace="LIGO" name="TmpltBank" version="1.0" level="0" runtime="18.03">
    <uses file="H-CAL_REF_DARM_ERR_H1_S5_V1-879933656-8.gwf" link="input" register="true" transfer="true" optional="false" type="data" size="902334"/>
    <uses file="H-H1_RDS_L4-751174630-1024.gwf" link="input" register="true" transfer="true" optional="false" type="data" size="15582267"/>
    <uses file="H-H1_RDS_L4-727188599-1024.gwf" link="input" register="true" transfer="true" optional="false" type="data" size="15579576"/>
    <uses file="H-CAL_FAC_DARM_ERR_H1_S5_U_060-822207076-303347974.gwf" link="input" register="true" transfer="true" optional="false" type="data" size="8415922"/>
    <uses file="H1-TMPLTBANK-830935815-2048.xml" link="output" register="true" transfer="true" optional="false" type="data" size="1003323"/>
  </job>
  <job id="ID00068" namespace="LIGO" name="TmpltBank" version="1.0" level="0" runtime="18.63">
    <uses file="H-CAL_REF_DARM_ERR_H1_S5_V1-879933656-8.gwf" link="input" register="true" transfer="true" optional="false" type="data" size="902334"/>
    <uses file="H-H1_RDS_L4-727188600-1024.gwf" link="input" register="true" transfer="true" optional="false" type="data" size="15585168"/>
    <uses file="H-H1_RDS_L4-751174631-1024.gwf" link="input" register="true" transfer="true" optional="false" type="data" size="15579264"/>
    <uses file="H-CAL_FAC_DARM_ERR_H1_S5_U_060-822207076-303347974.gwf" link="input" register="true" transfer="true" optional="false" type="data" size="8415922"/>
    <uses file="H1-TMPLTBANK-866213862-2048.xml" link="output" register="true" transfer="true" optional="false" type="data" size="1005765"/>
  </job>
  <job id="ID00069" namespace="LIGO" name="TmpltBank" version="1.0" level="0" runtime="17.99">
    <uses file="H-CAL_REF_DARM_ERR_H1_S5_V1-879933656-8.gwf" link="input" register="true" transfer="true" optional="false" type="data" size="902334"/>
    <uses file="H-H1_RDS_L4-751174632-1024.gwf" link="input" register="true" transfer="true" optional="false" type="data" size="15610767"/>
    <uses file="H-H1_RDS_L4-727188601-1024.gwf" link="input" register="true" transfer="true" optional="false" type="data" size="15617585"/>
    <uses file="H-CAL_FAC_DARM_ERR_H1_S5_U_060-822207076-303347974.gwf" link="input" register="true" transfer="true" optional="false" type="data" size="8415922"/>
    <uses file="H1-TMPLTBANK-792266347-2048.xml" link="output" register="true" transfer="true" optional="false" type="data" size="972914"/>
  </job>
  <job id="ID00070" namespace="LIGO" name="TmpltBank" version="1.0" level="0" runtime="18.10">
    <uses file="H-CAL_REF_DARM_ERR_H1_S5_V1-879933656-8.gwf" link="input" register="true" transfer="true" optional="false" type="data" size="902334"/>
    <uses file="H-H1_RDS_L4-727188602-1024.gwf" link="input" register="true" transfer="true" optional="false" type="data" size="15602878"/>
    <uses file="H-CAL_FAC_DARM_ERR_H1_S5_U_060-822207076-303347974.gwf" link="input" register="true" transfer="true" optional="false" type="data" size="8415922"/>
    <uses file="H-H1_RDS_L4-751174633-1024.gwf" link="input" register="true" transfer="true" optional="false" type="data" size="15607806"/>
    <uses file="H1-TMPLTBANK-813320396-2048.xml" link="output" register="true" transfer="true" optional="false" type="data" size="1006965"/>
  </job>
  <job id="ID00071" namespace="LIGO" name="TmpltBank" version="1.0" level="0" runtime="18.92">
    <uses file="H-CAL_REF_DARM_ERR_H1_S5_V1-879933656-8.gwf" link="input" register="true" transfer="true" optional="false" type="data" size="902334"/>
    <uses file="H-H1_RDS_L4-727188603-1024.gwf" link="input" register="true" transfer="true" optional="false" type="data" size="15607842"/>
    <uses file="H-CAL_FAC_DARM_ERR_H1_S5_U_060-822207076-303347974.gwf" link="input" register="true" transfer="true" optional="false" type="data" size="8415922"/>
    <uses file="H-H1_RDS_L4-751174634-1024.gwf" link="input" register="true" transfer="true" optional="false" type="data" size="15606692"/>
    <uses file="H1-TMPLTBANK-831435825-2048.xml" link="output" register="true" transfer="true" optional="false" type="data" size="962074"/>
  </job>
  <job id="ID00072" namespace="LIGO" name="TmpltBank" version="1.0" level="0" runtime="18.60">
    <uses file="H-CAL_REF_DARM_ERR_H1_S5_V1-879933656-8.gwf" link="input" register="true" transfer="true" optional="false" type="data" size="902334"/>
    <uses file="H-H1_RDS_L4-751174635-1024.gwf" link="input" register="true" transfer="true" optional="false" type="data" size="15584000"/>
    <uses file="H-H1_RDS_L4-727188604-1024.gwf" link="input" register="true" transfer="true" optional="false" type="data" size="15612943"/>
    <uses file="H-CAL_FAC_DARM_ERR_H1_S5_U_060-822207076-303347974.gwf" link="input" register="true" transfer="true" optional="false" type="data" size="8415922"/>
    <uses file="H1-TMPLTBANK-858463459-2048.xml" link="output" register="true" transfer="true" optional="false" type="data" size="996733"/>
  </job>
  <job id="ID00073" namespace="LIGO" name="TmpltBank" version="1.0" level="0" runtime="18.37">
    <uses file="H-CAL_REF_DARM_ERR_H1_S5_V1-879933656-8.gwf" link="input" register="true" transfer="true" optional="false" type="data" size="902334"/>
    <uses file="H-H1_RDS_L4-751174636-1024.gwf" link="input" register="true" transfer="true" optional="false" type="data" size="15594320"/>
    <uses file="H-CAL_FAC_DARM_ERR_H1_S5_U_060-822207076-303347974.gwf" link="input" register="true" transfer="true" optional="false" type="data" size="8415922"/>
    <uses file="H-H1_RDS_L4-727188605-1024.gwf" link="input" register="true" transfer="true" optional="false" type="data" size="15593209"/>
    <uses file="H1-TMPLTBANK-764050848-2048.xml" link="output" register="true" transfer="true" optional="false" type="data" size="1000232"/>
  </job>
  <job id="ID00074" namespace="LIGO" name="TmpltBank" version="1.0" level="0" runtime="17.91">
    <uses file="H-CAL_REF_DARM_ERR_H1_S5_V1-879933656-8.gwf" link="input" register="true" transfer="true" optional="false" type="data" size="902334"/>
    <uses file="H-H1_RDS_L4-751174637-1024.gwf" link="input" register="true" transfer="true" optional="false" type="data" size="15616556"/>
    <uses file="H-CAL_FAC_DARM_ERR_H1_S5_U_060-822207076-303347974.gwf" link="input" register="true" transfer="true" optional="false" type="data" size="8415922"/>
    <uses file="H-H1_RDS_L4-727188606-1024.gwf" link="input" register="true" transfer="true" optional="false" type="data" size="15601070"/>
    <uses file="H1-TMPLTBANK-802664676-2048.xml" link="output" register="true" transfer="true" optional="false" type="data" size="978357"/>
  </job>
  <job id="ID00075" namespace="LIGO" name="TmpltBank" version="1.0" level="0" runtime="17.91">
    <uses file="H-CAL_REF_DARM_ERR_H1_S5_V1-879933656-8.gwf" link="input" register="true" transfer="true" optional="false" type="data" size="902334"/>
    <uses file="H-H1_RDS_L4-727188607-1024.gwf" link="input" register="true" transfer="true" optional="false" type="data" size="15561134"/>
    <uses file="H-H1_RDS_L4-751174638-1024.gwf" link="input" register="true" transfer="true" optional="false" type="data" size="15619278"/>
    <uses file="H-CAL_FAC_DARM_ERR_H1_S5_U_060-822207076-303347974.gwf" link="input" register="true" transfer="true" optional="false" type="data" size="8415922"/>
    <uses file="H1-TMPLTBANK-807095142-2048.xml" link="output" register="true" transfer="true" optional="false" type="data" size="985862"/>
  </job>
  <job id="ID00076" namespace="LIGO" name="TmpltBank" version="1.0" level="0" runtime="18.12">
    <uses file="H-CAL_REF_DARM_ERR_H1_S5_V1-879933656-8.gwf" link="input" register="true" transfer="true" optional="false" type="data" size="902334"/>
    <uses file="H-H1_RDS_L4-751174639-1024.gwf" link="input" register="true" transfer="true" optional="false" type="data" size="15619723"/>
    <uses file="H-H1_RDS_L4-727188608-1024.gwf" link="input" register="true" transfer="true" optional="false" type="data" size="15612922"/>
    <uses file="H-CAL_FAC_DARM_ERR_H1_S5_U_060-822207076-303347974.gwf" link="input" register="true" transfer="true" optional="false" type="data" size="8415922"/>
    <uses file="H1-TMPLTBANK-723469440-2048.xml" link="output" register="true" transfer="true" optional="false" type="data" size="984780"/>
  </job>
  <job id="ID00077" namespace="LIGO" name="TmpltBank" version="1.0" level="0" runtime="17.32">
    <uses file="H-CAL_REF_DARM_ERR_H1_S5_V1-879933656-8.gwf" link="input" register="true" transfer="true" optional="false" type="data" size="902334"/>
    <uses file="H-H1_RDS_L4-727188609-1024.gwf" link="input" register="true" transfer="true" optional="false" type="data" size="15574988"/>
    <uses file="H-CAL_FAC_DARM_ERR_H1_S5_U_060-822207076-303347974.gwf" link="input" register="true" transfer="true" optional="false" type="data" size="8415922"/>
    <uses file="H-H1_RDS_L4-751174640-1024.gwf" link="input" register="true" transfer="true" optional="false" type="data" size="15574227"/>
    <uses file="H1-TMPLTBANK-788935249-2048.xml" link="output" register="true" transfer="true" optional="false" type="data" size="995785"/>
  </job>
  <job id="ID00078" namespace="LIGO" name="TmpltBank" version="1.0" level="0" runtime="17.16">
    <uses file="H-CAL_REF_DARM_ERR_H1_S5_V1-879933656-8.gwf" link="input" register="true" transfer="true" optional="false" type="data" size="902334"/>
    <uses file="H-H1_RDS_L4-751174641-1024.gwf" link="input" register="true" transfer="true" optional="false" type="data" size="15587334"/>
    <uses file="H-H1_RDS_L4-727188610-1024.gwf" link="input" register="true" transfer="true" optional="false" type="data" size="15611156"/>
    <uses file="H-CAL_FAC_DARM_ERR_H1_S5_U_060-822207076-303347974.gwf" link="input" register="true" transfer="true" optional="false" type="data" size="8415922"/>
    <uses file="H1-TMPLTBANK-791529030-2048.xml" link="output" register="true" transfer="true" optional="false" type="data" size="997647"/>
  </job>
  <job id="ID00079" namespace="LIGO" name="TmpltBank" version="1.0" level="0" runtime="18.50">
    <uses file="H-CAL_REF_DARM_ERR_H1_S5_V1-879933656-8.gwf" link="input" register="true" transfer="true" optional="false" type="data" size="902334"/>
    <uses file="H-H1_RDS_L4-751174642-1024.gwf" link="input" register="true" transfer="true" optional="false" type="data" size="15588955"/>
    <uses file="H-CAL_FAC_DARM_ERR_H1_S5_U_060-822207076-303347974.gwf" link="input" register="true" transfer="true" optional="false" type="data" size="8415922"/>
    <uses file="H-H1_RDS_L4-727188611-1024.gwf" link="input" register="true" transfer="true" optional="false" type="data" size="15609539"/>
    <uses file="H1-TMPLTBANK-829853001-2048.xml" link="output" register="true" transfer="true" optional="false" type="data" size="970514"/>
  </job>
  <job id="ID00080" namespace="LIGO" name="TmpltBank" version="1.0" level="0" runtime="18.20">
    <uses file="H-CAL_REF_DARM_ERR_H1_S5_V1-879933656-8.gwf" link="input" register="true" transfer="true" optional="false" type="data" size="902334"/>
    <uses file="H-H1_RDS_L4-751174643-1024.gwf" link="input" register="true" transfer="true" optional="false" type="data" size="15622069"/>
    <uses file="H-H1_RDS_L4-727188612-1024.gwf" link="input" register="true" transfer="true" optional="false" type="data" size="15572289"/>
    <uses file="H-CAL_FAC_DARM_ERR_H1_S5_U_060-822207076-303347974.gwf" link="input" register="true" transfer="true" optional="false" type="data" size="8415922"/>
    <uses file="H1-TMPLTBANK-867347939-2048.xml" link="output" register="true" transfer="true" optional="false" type="data" size="978956"/>
  </job>
  <job id="ID00081" namespace="LIGO" name="TmpltBank" version="1.0" level="0" runtime="18.07">
    <uses file="H-CAL_REF_DARM_ERR_H1_S5_V1-879933656-8.gwf" link="input" register="true" transfer="true" optional="false" type="data" size="902334"/>
    <uses file="H-H1_RDS_L4-727188613-1024.gwf" link="input" register="true" transfer="true" optional="false" type="data" size="15596853"/>
    <uses file="H-H1_RDS_L4-751174644-1024.gwf" link="input" register="true" transfer="true" optional="false" type="data" size="15619438"/>
    <uses file="H-CAL_FAC_DARM_ERR_H1_S5_U_060-822207076-303347974.gwf" link="input" register="true" transfer="true" optional="false" type="data" size="8415922"/>
    <uses file="H1-TMPLTBANK-732669230-2048.xml" link="output" register="true" transfer="true" optional="false" type="data" size="1001788"/>
  </job>
  <job id="ID00082" namespace="LIGO" name="TmpltBank" version="1.0" level="0" runtime="17.70">
    <uses file="H-CAL_REF_DARM_ERR_H1_S5_V1-879933656-8.gwf" link="input" register="true" transfer="true" optional="false" type="data" size="902334"/>
    <uses file="H-H1_RDS_L4-751174645-1024.gwf" link="input" register="true" transfer="true" optional="false" type="data" size="15558172"/>
    <uses file="H-H1_RDS_L4-727188614-1024.gwf" link="input" register="true" transfer="true" optional="false" type="data" size="15592995"/>
    <uses file="H-CAL_FAC_DARM_ERR_H1_S5_U_060-822207076-303347974.gwf" link="input" register="true" transfer="true" optional="false" type="data" size="8415922"/>
    <uses file="H1-TMPLTBANK-839821331-2048.xml" link="output" register="true" transfer="true" optional="false" type="data" size="1023027"/>
  </job>
  <job id="ID00083" namespace="LIGO" name="TmpltBank" version="1.0" level="0" runtime="18.20">
    <uses file="H-CAL_REF_DARM_ERR_H1_S5_V1-879933656-8.gwf" link="input" register="true" transfer="true" optional="false" type="data" size="902334"/>
    <uses file="H-H1_RDS_L4-751174646-1024.gwf" link="input" register="true" transfer="true" optional="false" type="data" size="15588693"/>
    <uses file="H-CAL_FAC_DARM_ERR_H1_S5_U_060-822207076-303347974.gwf" link="input" register="true" transfer="true" optional="false" type="data" size="8415922"/>
    <uses file="H-H1_RDS_L4-727188615-1024.gwf" link="input" register="true" transfer="true" optional="false" type="data" size="15621144"/>
    <uses file="H1-TMPLTBANK-818866365-2048.xml" link="output" register="true" transfer="true" optional="false" type="data" size="1009859"/>
  </job>
  <job id="ID00084" namespace="LIGO" name="TmpltBank" version="1.0" level="0" runtime="19.08">
    <uses file="H-CAL_REF_DARM_ERR_H1_S5_V1-879933656-8.gwf" link="input" register="true" transfer="true" optional="false" type="data" size="902334"/>
    <uses file="H-H1_RDS_L4-751174647-1024.gwf" link="input" register="true" transfer="true" optional="false" type="data" size="15590008"/>
    <uses file="H-H1_RDS_L4-727188616-1024.gwf" link="input" register="true" transfer="true" optional="false" type="data" size="15623157"/>
    <uses file="H-CAL_FAC_DARM_ERR_H1_S5_U_060-822207076-303347974.gwf" link="input" register="true" transfer="true" optional="false" type="data" size="8415922"/>
    <uses file="H1-TMPLTBANK-724389339-2048.xml" link="output" register="true" transfer="true" optional="false" type="data" size="989936"/>
  </job>
  <job id="ID00085" namespace="LIGO" name="TmpltBank" version="1.0" level="0" runtime="17.71">
    <uses file="H-CAL_REF_DARM_ERR_H1_S5_V1-879933656-8.gwf" link="input" register="true" transfer="true" optional="false" type="data" size="902334"/>
    <uses file="H-H1_RDS_L4-727188617-1024.gwf" link="input" register="true" transfer="true" optional="false" type="data" size="15589013"/>
    <uses file="H-CAL_FAC_DARM_ERR_H1_S5_U_060-822207076-303347974.gwf" link="input" register="true" transfer="true" optional="false" type="data" size="8415922"/>
    <uses file="H-H1_RDS_L4-751174648-1024.gwf" link="input" register="true" transfer="true" optional="false" type="data" size="15611422"/>
    <uses file="H1-TMPLTBANK-775741172-2048.xml" link="output" register="true" transfer="true" optional="false" type="data" size="969744"/>
  </job>
  <job id="ID00086" namespace="LIGO" name="TmpltBank" version="1.0" level="0" runtime="17.36">
    <uses file="H-CAL_REF_DARM_ERR_H1_S5_V1-879933656-8.gwf" link="input" register="true" transfer="true" optional="false" type="data" size="902334"/>
    <uses file="H-H1_RDS_L4-751174649-1024.gwf" link="input" register="true" transfer="true" optional="false" type="data" size="15582797"/>
    <uses file="H-H1_RDS_L4-727188618-1024.gwf" link="input" register="true" transfer="true" optional="false" type="data" size="15606272"/>
    <uses file="H-CAL_FAC_DARM_ERR_H1_S5_U_060-822207076-303347974.gwf" link="input" register="true" transfer="true" optional="false" type="data" size="8415922"/>
    <uses file="H1-TMPLTBANK-808800352-2048.xml" link="output" register="true" transfer="true" optional="false" type="data" size="985941"/>
  </job>
  <job id="ID00087" namespace="LIGO" name="TmpltBank" version="1.0" level="0" runtime="17.23">
    <uses file="H-CAL_REF_DARM_ERR_H1_S5_V1-879933656-8.gwf" link="input" register="true" transfer="true" optional="false" type="data" size="902334"/>
    <uses file="H-H1_RDS_L4-727188619-1024.gwf" link="input" register="true" transfer="true" optional="false" type="data" size="15594768"/>
    <uses file="H-CAL_FAC_DARM_ERR_H1_S5_U_060-822207076-303347974.gwf" link="input" register="true" transfer="true" optional="false" type="data" size="8415922"/>
    <uses file="H-H1_RDS_L4-751174650-1024.gwf" link="input" register="true" transfer="true" optional="false" type="data" size="15572160"/>
    <uses file="H1-TMPLTBANK-825658456-2048.xml" link="output" register="true" transfer="true" optional="false" type="data" size="1004829"/>
  </job>
  <job id="ID00088" namespace="LIGO" name="TmpltBank" version="1.0" level="0" runtime="17.61">
    <uses file="H-CAL_REF_DARM_ERR_H1_S5_V1-879933656-8.gwf" link="input" register="true" transfer="true" optional="false" type="data" size="902334"/>
    <uses file="H-H1_RDS_L4-727188620-1024.gwf" link="input" register="true" transfer="true" optional="false" type="data" size="15570547"/>
    <uses file="H-H1_RDS_L4-751174651-1024.gwf" link="input" register="true" transfer="true" optional="false" type="data" size="15602894"/>
    <uses file="H-CAL_FAC_DARM_ERR_H1_S5_U_060-822207076-303347974.gwf" link="input" register="true" transfer="true" optional="false" type="data" size="8415922"/>
    <uses file="H1-TMPLTBANK-749041027-2048.xml" link="output" register="true" transfer="true" optional="false" type="data" size="994446"/>
  </job>
  <job id="ID00089" namespace="LIGO" name="TmpltBank" version="1.0" level="0" runtime="18.25">
    <uses file="H-CAL_REF_DARM_ERR_H1_S5_V1-879933656-8.gwf" link="input" register="true" transfer="true" optional="false" type="data" size="902334"/>
    <uses file="H-H1_RDS_L4-727188621-1024.gwf" link="input" register="true" transfer="true" optional="false" type="data" size="15581389"/>
    <uses file="H-CAL_FAC_DARM_ERR_H1_S5_U_060-822207076-303347974.gwf" link="input" register="true" transfer="true" optional="false" type="data" size="8415922"/>
    <uses file="H-H1_RDS_L4-751174652-1024.gwf" link="input" register="true" transfer="true" optional="false" type="data" size="15600916"/>
    <uses file="H1-TMPLTBANK-852200713-2048.xml" link="output" register="true" transfer="true" optional="false" type="data" size="1014239"/>
  </job>
  <job id="ID00090" namespace="LIGO" name="TmpltBank" version="1.0" level="0" runtime="18.30">
    <uses file="H-CAL_REF_DARM_ERR_H1_S5_V1-879933656-8.gwf" link="input" register="true" transfer="true" optional="false" type="data" size="902334"/>
    <uses file="H-H1_RDS_L4-751174653-1024.gwf" link="input" register="true" transfer="true" optional="false" type="data" size="15619025"/>
    <uses file="H-CAL_FAC_DARM_ERR_H1_S5_U_060-822207076-303347974.gwf" link="input" register="true" transfer="true" optional="false" type="data" size="8415922"/>
    <uses file="H-H1_RDS_L4-727188622-1024.gwf" link="input" register="true" transfer="true" optional="false" type="data" size="15588760"/>
    <uses file="H1-TMPLTBANK-836739063-2048.xml" link="output" register="true" transfer="true" optional="false" type="data" size="1005332"/>
  </job>
  <job id="ID00091" namespace="LIGO" name="TmpltBank" version="1.0" level="0" runtime="18.30">
    <uses file="H-CAL_REF_DARM_ERR_H1_S5_V1-879933656-8.gwf" link="input" register="true" transfer="true" optional="false" type="data" size="902334"/>
    <uses file="H-H1_RDS_L4-751174654-1024.gwf" link="input" register="true" transfer="true" optional="false" type="data" size="15625736"/>
    <uses file="H-H1_RDS_L4-727188623-1024.gwf" link="input" register="true" transfer="true" optional="false" type="data" size="15614742"/>
    <uses file="H-CAL_FAC_DARM_ERR_H1_S5_U_060-822207076-303347974.gwf" link="input" register="true" transfer="true" optional="false" type="data" size="8415922"/>
    <uses file="H1-TMPLTBANK-791042470-2048.xml" link="output" register="true" transfer="true" optional="false" type="data" size="1012041"/>
  </job>
  <job id="ID00092" namespace="LIGO" name="TmpltBank" version="1.0" level="0" runtime="18.35">
    <uses file="H-CAL_REF_DARM_ERR_H1_S5_V1-879933656-8.gwf" link="input" register="true" transfer="true" optional="false" type="data" size="902334"/>
    <uses file="H-H1_RDS_L4-751174655-1024.gwf" link="input" register="true" transfer="true" optional="false" type="data" size="15568955"/>
    <uses file="H-CAL_FAC_DARM_ERR_H1_S5_U_060-822207076-303347974.gwf" link="input" register="true" transfer="true" optional="false" type="data" size="8415922"/>
    <uses file="H-H1_RDS_L4-727188624-1024.gwf" link="input" register="true" transfer="true" optional="false" type="data" size="15583969"/>
    <uses file="H1-TMPLTBANK-816835959-2048.xml" link="output" register="true" transfer="true" optional="false" type="data" size="1031150"/>
  </job>
  <job id="ID00093" namespace="LIGO" name="TmpltBank" version="1.0" level="0" runtime="18.32">
    <uses file="H-CAL_REF_DARM_ERR_H1_S5_V1-879933656-8.gwf" link="input" register="true" transfer="true" optional="false" type="data" size="902334"/>
    <uses file="H-H1_RDS_L4-727188625-1024.gwf" link="input" register="true" transfer="true" optional="false" type="data" size="15602063"/>
    <uses file="H-H1_RDS_L4-751174656-1024.gwf" link="input" register="true" transfer="true" optional="false" type="data" size="15616115"/>
    <uses file="H-CAL_FAC_DARM_ERR_H1_S5_U_060-822207076-303347974.gwf" link="input" register="true" transfer="true" optional="false" type="data" size="8415922"/>
    <uses file="H1-TMPLTBANK-826154667-2048.xml" link="output" register="true" transfer="true" optional="false" type="data" size="1003217"/>
  </job>
  <job id="ID00094" namespace="LIGO" name="TmpltBank" version="1.0" level="0" runtime="18.12">
    <uses file="H-CAL_REF_DARM_ERR_H1_S5_V1-879933656-8.gwf" link="input" register="true" transfer="true" optional="false" type="data" size="902334"/>
    <uses file="H-H1_RDS_L4-751174657-1024.gwf" link="input" register="true" transfer="true" optional="false" type="data" size="15559166"/>
    <uses file="H-CAL_FAC_DARM_ERR_H1_S5_U_060-822207076-303347974.gwf" link="input" register="true" transfer="true" optional="false" type="data" size="8415922"/>
    <uses file="H-H1_RDS_L4-727188626-1024.gwf" link="input" register="true" transfer="true" optional="false" type="data" size="15605279"/>
    <uses file="H1-TMPLTBANK-833047386-2048.xml" link="output" register="true" transfer="true" optional="false" type="data" size="975405"/>
  </job>
  <job id="ID00095" namespace="LIGO" name="TmpltBank" version="1.0" level="0" runtime="18.08">
    <uses file="H-CAL_REF_DARM_ERR_H1_S5_V1-879933656-8.gwf" link="input" register="true" transfer="true" optional="false" type="data" size="902334"/>
    <uses file="H-H1_RDS_L4-727188627-1024.gwf" link="input" register="true" transfer="true" optional="false" type="data" size="15605150"/>
    <uses file="H-CAL_FAC_DARM_ERR_H1_S5_U_060-822207076-303347974.gwf" link="input" register="true" transfer="true" optional="false" type="data" size="8415922"/>
    <uses file="H-H1_RDS_L4-751174658-1024.gwf" link="input" register="true" transfer="true" optional="false" type="data" size="15602794"/>
    <uses file="H1-TMPLTBANK-752003371-2048.xml" link="output" register="true" transfer="true" optional="false" type="data" size="982896"/>
  </job>
  <job id="ID00096" namespace="LIGO" name="TmpltBank" version="1.0" level="0" runtime="18.10">
    <uses file="H-CAL_REF_DARM_ERR_H1_S5_V1-879933656-8.gwf" link="input" register="true" transfer="true" optional="false" type="data" size="902334"/>
    <uses file="H-H1_RDS_L4-727188628-1024.gwf" link="input" register="true" transfer="true" optional="false" type="data" size="15594204"/>
    <uses file="H-H1_RDS_L4-751174659-1024.gwf" link="input" register="true" transfer="true" optional="false" type="data" size="15594974"/>
    <uses file="H-CAL_FAC_DARM_ERR_H1_S5_U_060-822207076-303347974.gwf" link="input" register="true" transfer="true" optional="false" type="data" size="8415922"/>
    <uses file="H1-TMPLTBANK-869330548-2048.xml" link="output" register="true" transfer="true" optional="false" type="data" size="984083"/>
  </job>
  <job id="ID00097" namespace="LIGO" name="TmpltBank" version="1.0" level="0" runtime="18.14">
    <uses file="H-CAL_REF_DARM_ERR_H1_S5_V1-879933656-8.gwf" link="input" register="true" transfer="true" optional="false" type="data" size="902334"/>
    <uses file="H-H1_RDS_L4-727188629-1024.gwf" link="input" register="true" transfer="true" optional="false" type="data" size="15597040"/>
    <uses file="H-H1_RDS_L4-751174660-1024.gwf" link="input" register="true" transfer="true" optional="false" type="data" size="15594672"/>
    <uses file="H-CAL_FAC_DARM_ERR_H1_S5_U_060-822207076-303347974.gwf" link="input" register="true" transfer="true" optional="false" type="data" size="8415922"/>
    <uses file="H1-TMPLTBANK-871885066-2048.xml" link="output" register="true" transfer="true" optional="false" type="data" size="1011227"/>
  </job>
  <job id="ID00098" namespace="LIGO" name="TmpltBank" version="1.0" level="0" runtime="18.62">
    <uses file="H-CAL_REF_DARM_ERR_H1_S5_V1-879933656-8.gwf" link="input" register="true" transfer="true" optional="false" type="data" size="902334"/>
    <uses file="H-H1_RDS_L4-727188630-1024.gwf" link="input" register="true" transfer="true" optional="false" type="data" size="15569326"/>
    <uses file="H-H1_RDS_L4-751174661-1024.gwf" link="input" register="true" transfer="true" optional="false" type="data" size="15596661"/>
    <uses file="H-CAL_FAC_DARM_ERR_H1_S5_U_060-822207076-303347974.gwf" link="input" register="true" transfer="true" optional="false" type="data" size="8415922"/>
    <uses file="H1-TMPLTBANK-720178250-2048.xml" link="output" register="true" transfer="true" optional="false" type="data" size="997925"/>
  </job>
  <job id="ID00099" namespace="LIGO" name="TmpltBank" version="1.0" level="0" runtime="18.37">
    <uses file="H-CAL_REF_DARM_ERR_H1_S5_V1-879933656-8.gwf" link="input" register="true" transfer="true" optional="false" type="data" size="902334"/>
    <uses file="H-H1_RDS_L4-727188631-1024.gwf" link="input" register="true" transfer="true" optional="false" type="data" size="15601804"/>
    <uses file="H-CAL_FAC_DARM_ERR_H1_S5_U_060-822207076-303347974.gwf" link="input" register="true" transfer="true" optional="false" type="data" size="8415922"/>
    <uses file="H-H1_RDS_L4-751174662-1024.gwf" link="input" register="true" transfer="true" optional="false" type="data" size="15584558"/>
    <uses file="H1-TMPLTBANK-773335809-2048.xml" link="output" register="true" transfer="true" optional="false" type="data" size="982942"/>
  </job>
  <job id="ID00100" namespace="LIGO" name="TmpltBank" version="1.0" level="0" runtime="17.72">
    <uses file="H-CAL_REF_DARM_ERR_H1_S5_V1-879933656-8.gwf" link="input" register="true" transfer="true" optional="false" type="data" size="902334"/>
    <uses file="H-H1_RDS_L4-727188632-1024.gwf" link="input" register="true" transfer="true" optional="false" type="data" size="15583216"/>
    <uses file="H-H1_RDS_L4-751174663-1024.gwf" link="input" register="true" transfer="true" optional="false" type="data" size="15587308"/>
    <uses file="H-CAL_FAC_DARM_ERR_H1_S5_U_060-822207076-303347974.gwf" link="input" register="true" transfer="true" optional="false" type="data" size="8415922"/>
    <uses file="H1-TMPLTBANK-737080962-2048.xml" link="output" register="true" transfer="true" optional="false" type="data" size="989682"/>
  </job>
  <job id="ID00101" namespace="LIGO" name="TmpltBank" version="1.0" level="0" runtime="17.05">
    <uses file="H-CAL_REF_DARM_ERR_H1_S5_V1-879933656-8.gwf" link="input" register="true" transfer="true" optional="false" type="data" size="902334"/>
    <uses file="H-H1_RDS_L4-751174664-1024.gwf" link="input" register="true" transfer="true" optional="false" type="data" size="15595814"/>
    <uses file="H-H1_RDS_L4-727188633-1024.gwf" link="input" register="true" transfer="true" optional="false" type="data" size="15620171"/>
    <uses file="H-CAL_FAC_DARM_ERR_H1_S5_U_060-822207076-303347974.gwf" link="input" register="true" transfer="true" optional="false" type="data" size="8415922"/>
    <uses file="H1-TMPLTBANK-843750015-2048.xml" link="output" register="true" transfer="true" optional="false" type="data" size="978702"/>
  </job>
  <job id="ID00102" namespace="LIGO" name="TmpltBank" version="1.0" level="0" runtime="17.99">
    <uses file="H-CAL_REF_DARM_ERR_H1_S5_V1-879933656-8.gwf" link="input" register="true" transfer="true" optional="false" type="data" size="902334"/>
    <uses file="H-H1_RDS_L4-751174665-1024.gwf" link="input" register="true" transfer="true" optional="false" type="data" size="15604171"/>
    <uses file="H-H1_RDS_L4-727188634-1024.gwf" link="input" register="true" transfer="true" optional="false" type="data" size="15580231"/>
    <uses file="H-CAL_FAC_DARM_ERR_H1_S5_U_060-822207076-303347974.gwf" link="input" register="true" transfer="true" optional="false" type="data" size="8415922"/>
    <uses file="H1-TMPLTBANK-835669821-2048.xml" link="output" register="true" transfer="true" optional="false" type="data" size="1007121"/>
  </job>
  <job id="ID00103" namespace="LIGO" name="TmpltBank" version="1.0" level="0" runtime="17.64">
    <uses file="H-CAL_REF_DARM_ERR_H1_S5_V1-879933656-8.gwf" link="input" register="true" transfer="true" optional="false" type="data" size="902334"/>
    <uses file="H-H1_RDS_L4-751174666-1024.gwf" link="input" register="true" transfer="true" optional="false" type="data" size="15599497"/>
    <uses file="H-H1_RDS_L4-727188635-1024.gwf" link="input" register="true" transfer="true" optional="false" type="data" size="15608786"/>
    <uses file="H-CAL_FAC_DARM_ERR_H1_S5_U_060-822207076-303347974.gwf" link="input" register="true" transfer="true" optional="false" type="data" size="8415922"/>
    <uses file="H1-TMPLTBANK-772800523-2048.xml" link="output" register="true" transfer="true" optional="false" type="data" size="992676"/>
  </job>
  <job id="ID00104" namespace="LIGO" name="TmpltBank" version="1.0" level="0" runtime="18.74">
    <uses file="H-CAL_REF_DARM_ERR_H1_S5_V1-879933656-8.gwf" link="input" register="true" transfer="true" optional="false" type="data" size="902334"/>
    <uses file="H-H1_RDS_L4-727188636-1024.gwf" link="input" register="true" transfer="true" optional="false" type="data" size="15608871"/>
    <uses file="H-CAL_FAC_DARM_ERR_H1_S5_U_060-822207076-303347974.gwf" link="input" register="true" transfer="true" optional="false" type="data" size="8415922"/>
    <uses file="H-H1_RDS_L4-751174667-1024.gwf" link="input" register="true" transfer="true" optional="false" type="data" size="15590353"/>
    <uses file="H1-TMPLTBANK-841156616-2048.xml" link="output" register="true" transfer="true" optional="false" type="data" size="1035145"/>
  </job>
  <job id="ID00105" namespace="LIGO" name="TmpltBank" version="1.0" level="0" runtime="18.13">
    <uses file="H-CAL_REF_DARM_ERR_H1_S5_V1-879933656-8.gwf" link="input" register="true" transfer="true" optional="false" type="data" size="902334"/>
    <uses file="H-H1_RDS_L4-751174668-1024.gwf" link="input" register="true" transfer="true" optional="false" type="data" size="15575175"/>
    <uses file="H-CAL_FAC_DARM_ERR_H1_S5_U_060-822207076-303347974.gwf" link="input" register="true" transfer="true" optional="false" type="data" size="8415922"/>
    <uses file="H-H1_RDS_L4-727188637-1024.gwf" link="input" register="true" transfer="true" optional="false" type="data" size="15582892"/>
    <uses file="H1-TMPLTBANK-758101011-2048.xml" link="output" register="true" transfer="true" optional="false" type="data" size="979005"/>
  </job>
  <job id="ID00106" namespace="LIGO" name="TmpltBank" version="1.0" level="0" runtime="18.08">
    <uses file="H-CAL_REF_DARM_ERR_H1_S5_V1-879933656-8.gwf" link="input" register="true" transfer="true" optional="false" type="data" size="902334"/>
    <uses file="H-H1_RDS_L4-751174669-1024.gwf" link="input" register="true" transfer="true" optional="false" type="data" size="15544983"/>
    <uses file="H-H1_RDS_L4-727188638-1024.gwf" link="input" register="true" transfer="true" optional="false" type="data" size="15617190"/>
    <uses file="H-CAL_FAC_DARM_ERR_H1_S5_U_060-822207076-303347974.gwf" link="input" register="true" transfer="true" optional="false" type="data" size="8415922"/>
    <uses file="H1-TMPLTBANK-819978964-2048.xml" link="output" register="true" transfer="true" optional="false" type="data" size="992488"/>
  </job>
  <job id="ID00107" namespace="LIGO" name="TmpltBank" version="1.0" level="0" runtime="18.39">
    <uses file="H-CAL_REF_DARM_ERR_H1_S5_V1-879933656-8.gwf" link="input" register="true" transfer="true" optional="false" type="data" size="902334"/>
    <uses file="H-H1_RDS_L4-751174670-1024.gwf" link="input" register="true" transfer="true" optional="false" type="data" size="15596185"/>
    <uses file="H-CAL_FAC_DARM_ERR_H1_S5_U_060-822207076-303347974.gwf" link="input" register="true" transfer="true" optional="false" type="data" size="8415922"/>
    <uses file="H-H1_RDS_L4-727188639-1024.gwf" link="input" register="true" transfer="true" optional="false" type="data" size="15596237"/>
    <uses file="H1-TMPLTBANK-813442746-2048.xml" link="output" register="true" transfer="true" optional="false" type="data" size="1003161"/>
  </job>
  <job id="ID00108" namespace="LIGO" name="TmpltBank" version="1.0" level="0" runtime="17.90">
    <uses file="H-CAL_REF_DARM_ERR_H1_S5_V1-879933656-8.gwf" link="input" register="true" transfer="true" optional="false" type="data" size="902334"/>
    <uses file="H-H1_RDS_L4-751174671-1024.gwf" link="input" register="true" transfer="true" optional="false" type="data" size="15584200"/>
    <uses file="H-H1_RDS_L4-727188640-1024.gwf" link="input" register="true" transfer="true" optional="false" type="data" size="15608659"/>
    <uses file="H-CAL_FAC_DARM_ERR_H1_S5_U_060-822207076-303347974.gwf" link="input" register="true" transfer="true" optional="false" type="data" size="8415922"/>
    <uses file="H1-TMPLTBANK-851372187-2048.xml" link="output" register="true" transfer="true" optional="false" type="data" size="965462"/>
  </job>
  <job id="ID00109" namespace="LIGO" name="TmpltBank" version="1.0" level="0" runtime="18.32">
    <uses file="H-CAL_REF_DARM_ERR_H1_S5_V1-879933656-8.gwf" link="input" register="true" transfer="true" optional="false" type="data" size="902334"/>
    <uses file="H-H1_RDS_L4-751174672-1024.gwf" link="input" register="true" transfer="true" optional="false" type="data" size="15633545"/>
    <uses file="H-H1_RDS_L4-727188641-1024.gwf" link="input" register="true" transfer="true" optional="false" type="data" size="15559767"/>
    <uses file="H-CAL_FAC_DARM_ERR_H1_S5_U_060-822207076-303347974.gwf" link="input" register="true" transfer="true" optional="false" type="data" size="8415922"/>
    <uses file="H1-TMPLTBANK-798519823-2048.xml" link="output" register="true" transfer="true" optional="false" type="data" size="943029"/>
  </job>
  <job id="ID00110" namespace="LIGO" name="TmpltBank" version="1.0" level="0" runtime="18.65">
    <uses file="H-CAL_REF_DARM_ERR_H1_S5_V1-879933656-8.gwf" link="input" register="true" transfer="true" optional="false" type="data" size="902334"/>
    <uses file="H-H1_RDS_L4-751174673-1024.gwf" link="input" register="true" transfer="true" optional="false" type="data" size="15583295"/>
    <uses file="H-CAL_FAC_DARM_ERR_H1_S5_U_060-822207076-303347974.gwf" link="input" register="true" transfer="true" optional="false" type="data" size="8415922"/>
    <uses file="H-H1_RDS_L4-727188642-1024.gwf" link="input" register="true" transfer="true" optional="false" type="data" size="15580161"/>
    <uses file="H1-TMPLTBANK-760640870-2048.xml" link="output" register="true" transfer="true" optional="false" type="data" size="969178"/>
  </job>
  <job id="ID00111" namespace="LIGO" name="TmpltBank" version="1.0" level="0" runtime="18.23">
    <uses file="H-CAL_REF_DARM_ERR_H1_S5_V1-879933656-8.gwf" link="input" register="true" transfer="true" optional="false" type="data" size="902334"/>
    <uses file="H-H1_RDS_L4-751174674-1024.gwf" link="input" register="true" transfer="true" optional="false" type="data" size="15588689"/>
    <uses file="H-CAL_FAC_DARM_ERR_H1_S5_U_060-822207076-303347974.gwf" link="input" register="true" transfer="true" optional="false" type="data" size="8415922"/>
    <uses file="H-H1_RDS_L4-727188643-1024.gwf" link="input" register="true" transfer="true" optional="false" type="data" size="15592886"/>
    <uses file="H1-TMPLTBANK-807744906-2048.xml" link="output" register="true" transfer="true" optional="false" type="data" size="991130"/>
  </job>
  <job id="ID00112" namespace="LIGO" name="TmpltBank" version="1.0" level="0" runtime="18.12">
    <uses file="H-CAL_REF_DARM_ERR_H1_S5_V1-879933656-8.gwf" link="input" register="true" transfer="true" optional="false" type="data" size="902334"/>
    <uses file="H-H1_RDS_L4-751174675-1024.gwf" link="input" register="true" transfer="true" optional="false" type="data" size="15573212"/>
    <uses file="H-CAL_FAC_DARM_ERR_H1_S5_U_060-822207076-303347974.gwf" link="input" register="true" transfer="true" optional="false" type="data" size="8415922"/>
    <uses file="H-H1_RDS_L4-727188644-1024.gwf" link="input" register="true" transfer="true" optional="false" type="data" size="15649828"/>
    <uses file="H1-TMPLTBANK-823714228-2048.xml" link="output" register="true" transfer="true" optional="false" type="data" size="982069"/>
  </job>
  <job id="ID00113" namespace="LIGO" name="TmpltBank" version="1.0" level="0" runtime="17.86">
    <uses file="H-CAL_REF_DARM_ERR_H1_S5_V1-879933656-8.gwf" link="input" register="true" transfer="true" optional="false" type="data" size="902334"/>
    <uses file="H-H1_RDS_L4-727188645-1024.gwf" link="input" register="true" transfer="true" optional="false" type="data" size="15566321"/>
    <uses file="H-CAL_FAC_DARM_ERR_H1_S5_U_060-822207076-303347974.gwf" link="input" register="true" transfer="true" optional="false" type="data" size="8415922"/>
    <uses file="H-H1_RDS_L4-751174676-1024.gwf" link="input" register="true" transfer="true" optional="false" type="data" size="15610959"/>
    <uses file="H1-TMPLTBANK-765993980-2048.xml" link="output" register="true" transfer="true" optional="false" type="data" size="953874"/>
  </job>
  <job id="ID00114" namespace="LIGO" name="TmpltBank" version="1.0" level="0" runtime="17.92">
    <uses file="H-CAL_REF_DARM_ERR_H1_S5_V1-879933656-8.gwf" link="input" register="true" transfer="true" optional="false" type="data" size="902334"/>
    <uses file="H-H1_RDS_L4-727188646-1024.gwf" link="input" register="true" transfer="true" optional="false" type="data" size="15597172"/>
    <uses file="H-H1_RDS_L4-751174677-1024.gwf" link="input" register="true" transfer="true" optional="false" type="data" size="15585549"/>
    <uses file="H-CAL_FAC_DARM_ERR_H1_S5_U_060-822207076-303347974.gwf" link="input" register="true" transfer="true" optional="false" type="data" size="8415922"/>
    <uses file="H1-TMPLTBANK-808895224-2048.xml" link="output" register="true" transfer="true" optional="false" type="data" size="982425"/>
  </job>
  <job id="ID00115" namespace="LIGO" name="TmpltBank" version="1.0" level="0" runtime="18.01">
    <uses file="H-CAL_REF_DARM_ERR_H1_S5_V1-879933656-8.gwf" link="input" register="true" transfer="true" optional="false" type="data" size="902334"/>
    <uses file="H-H1_RDS_L4-727188647-1024.gwf" link="input" register="true" transfer="true" optional="false" type="data" size="15591811"/>
    <uses file="H-CAL_FAC_DARM_ERR_H1_S5_U_060-822207076-303347974.gwf" link="input" register="true" transfer="true" optional="false" type="data" size="8415922"/>
    <uses file="H-H1_RDS_L4-751174678-1024.gwf" link="input" register="true" transfer="true" optional="false" type="data" size="15634644"/>
    <uses file="H1-TMPLTBANK-774415262-2048.xml" link="output" register="true" transfer="true" optional="false" type="data" size="982475"/>
  </job>
  <job id="ID00116" namespace="LIGO" name="TmpltBank" version="1.0" level="0" runtime="17.42">
    <uses file="H-CAL_REF_DARM_ERR_H1_S5_V1-879933656-8.gwf" link="input" register="true" transfer="true" optional="false" type="data" size="902334"/>
    <uses file="H-H1_RDS_L4-727188648-1024.gwf" link="input" register="true" transfer="true" optional="false" type="data" size="15612686"/>
    <uses file="H-CAL_FAC_DARM_ERR_H1_S5_U_060-822207076-303347974.gwf" link="input" register="true" transfer="true" optional="false" type="data" size="8415922"/>
    <uses file="H-H1_RDS_L4-751174679-1024.gwf" link="input" register="true" transfer="true" optional="false" type="data" size="15602287"/>
    <uses file="H1-TMPLTBANK-775505121-2048.xml" link="output" register="true" transfer="true" optional="false" type="data" size="962251"/>
  </job>
  <job id="ID00117" namespace="LIGO" name="TmpltBank" version="1.0" level="0" runtime="18.06">
    <uses file="H-CAL_REF_DARM_ERR_H1_S5_V1-879933656-8.gwf" link="input" register="true" transfer="true" optional="false" type="data" size="902334"/>
    <uses file="H-H1_RDS_L4-727188649-1024.gwf" link="input" register="true" transfer="true" optional="false" type="data" size="15613125"/>
    <uses file="H-CAL_FAC_DARM_ERR_H1_S5_U_060-822207076-303347974.gwf" link="input" register="true" transfer="true" optional="false" type="data" size="8415922"/>
    <uses file="H-H1_RDS_L4-751174680-1024.gwf" link="input" register="true" transfer="true" optional="false" type="data" size="15590704"/>
    <uses file="H1-TMPLTBANK-874572177-2048.xml" link="output" register="true" transfer="true" optional="false" type="data" size="956717"/>
  </job>
  <job id="ID00118" namespace="LIGO" name="TmpltBank" version="1.0" level="0" runtime="18.28">
    <uses file="H-CAL_REF_DARM_ERR_H1_S5_V1-879933656-8.gwf" link="input" register="true" transfer="true" optional="false" type="data" size="902334"/>
    <uses file="H-CAL_FAC_DARM_ERR_H1_S5_U_060-822207076-303347974.gwf" link="input" register="true" transfer="true" optional="false" type="data" size="8415922"/>
    <uses file="H-H1_RDS_L4-727188650-1024.gwf" link="input" register="true" transfer="true" optional="false" type="data" size="15597535"/>
    <uses file="H-H1_RDS_L4-751174681-1024.gwf" link="input" register="true" transfer="true" optional="false" type="data" size="15576983"/>
    <uses file="H1-TMPLTBANK-754829247-2048.xml" link="output" register="true" transfer="true" optional="false" type="data" size="991995"/>
  </job>
  <job id="ID00119" namespace="LIGO" name="TmpltBank" version="1.0" level="0" runtime="18.22">
    <uses file="H-CAL_REF_DARM_ERR_H1_S5_V1-879933656-8.gwf" link="input" register="true" transfer="true" optional="false" type="data" size="902334"/>
    <uses file="H-H1_RDS_L4-727188651-1024.gwf" link="input" register="true" transfer="true" optional="false" type="data" size="15576708"/>
    <uses file="H-H1_RDS_L4-751174682-1024.gwf" link="input" register="true" transfer="true" optional="false" type="data" size="15641593"/>
    <uses file="H-CAL_FAC_DARM_ERR_H1_S5_U_060-822207076-303347974.gwf" link="input" register="true" transfer="true" optional="false" type="data" size="8415922"/>
    <uses file="H1-TMPLTBANK-744736639-2048.xml" link="output" register="true" transfer="true" optional="false" type="data" size="986792"/>
  </job>
  <job id="ID00120" namespace="LIGO" name="TmpltBank" version="1.0" level="0" runtime="17.75">
    <uses file="H-CAL_REF_DARM_ERR_H1_S5_V1-879933656-8.gwf" link="input" register="true" transfer="true" optional="false" type="data" size="902334"/>
    <uses file="H-H1_RDS_L4-727188652-1024.gwf" link="input" register="true" transfer="true" optional="false" type="data" size="15570982"/>
    <uses file="H-H1_RDS_L4-751174683-1024.gwf" link="input" register="true" transfer="true" optional="false" type="data" size="15619485"/>
    <uses file="H-CAL_FAC_DARM_ERR_H1_S5_U_060-822207076-303347974.gwf" link="input" register="true" transfer="true" optional="false" type="data" size="8415922"/>
    <uses file="H1-TMPLTBANK-858365810-2048.xml" link="output" register="true" transfer="true" optional="false" type="data" size="1005183"/>
  </job>
  <job id="ID00121" namespace="LIGO" name="TmpltBank" version="1.0" level="0" runtime="17.77">
    <uses file="H-CAL_REF_DARM_ERR_H1_S5_V1-879933656-8.gwf" link="input" register="true" transfer="true" optional="false" type="data" size="902334"/>
    <uses file="H-H1_RDS_L4-727188653-1024.gwf" link="input" register="true" transfer="true" optional="false" type="data" size="15601148"/>
    <uses file="H-CAL_FAC_DARM_ERR_H1_S5_U_060-822207076-303347974.gwf" link="input" register="true" transfer="true" optional="false" type="data" size="8415922"/>
    <uses file="H-H1_RDS_L4-751174684-1024.gwf" link="input" register="true" transfer="true" optional="false" type="data" size="15603567"/>
    <uses file="H1-TMPLTBANK-828887257-2048.xml" link="output" register="true" transfer="true" optional="false" type="data" size="1000520"/>
  </job>
  <job id="ID00122" namespace="LIGO" name="TmpltBank" version="1.0" level="0" runtime="17.93">
    <uses file="H-CAL_REF_DARM_ERR_H1_S5_V1-879933656-8.gwf" link="input" register="true" transfer="true" optional="false" type="data" size="902334"/>
    <uses file="H-CAL_FAC_DARM_ERR_H1_S5_U_060-822207076-303347974.gwf" link="input" register="true" transfer="true" optional="false" type="data" size="8415922"/>
    <uses file="H-H1_RDS_L4-727188654-1024.gwf" link="input" register="true" transfer="true" optional="false" type="data" size="15587632"/>
    <uses file="H-H1_RDS_L4-751174685-1024.gwf" link="input" register="true" transfer="true" optional="false" type="data" size="15564046"/>
    <uses file="H1-TMPLTBANK-720049066-2048.xml" link="output" register="true" transfer="true" optional="false" type="data" size="1012153"/>
  </job>
  <job id="ID00123" namespace="LIGO" name="TmpltBank" version="1.0" level="0" runtime="17.86">
    <uses file="H-CAL_REF_DARM_ERR_H1_S5_V1-879933656-8.gwf" link="input" register="true" transfer="true" optional="false" type="data" size="902334"/>
    <uses file="H-H1_RDS_L4-751174686-1024.gwf" link="input" register="true" transfer="true" optional="false" type="data" size="15593447"/>
    <uses file="H-H1_RDS_L4-727188655-1024.gwf" link="input" register="true" transfer="true" optional="false" type="data" size="15578627"/>
    <uses file="H-CAL_FAC_DARM_ERR_H1_S5_U_060-822207076-303347974.gwf" link="input" register="true" transfer="true" optional="false" type="data" size="8415922"/>
    <uses file="H1-TMPLTBANK-755538452-2048.xml" link="output" register="true" transfer="true" optional="false" type="data" size="980213"/>
  </job>
  <job id="ID00124" namespace="LIGO" name="TmpltBank" version="1.0" level="0" runtime="17.76">
    <uses file="H-CAL_REF_DARM_ERR_H1_S5_V1-879933656-8.gwf" link="input" register="true" transfer="true" optional="false" type="data" size="902334"/>
    <uses file="H-H1_RDS_L4-751174687-1024.gwf" link="input" register="true" transfer="true" optional="false" type="data" size="15598406"/>
    <uses file="H-H1_RDS_L4-727188656-1024.gwf" link="input" register="true" transfer="true" optional="false" type="data" size="15582524"/>
    <uses file="H-CAL_FAC_DARM_ERR_H1_S5_U_060-822207076-303347974.gwf" link="input" register="true" transfer="true" optional="false" type="data" size="8415922"/>
    <uses file="H1-TMPLTBANK-725305113-2048.xml" link="output" register="true" transfer="true" optional="false" type="data" size="1007141"/>
  </job>
  <job id="ID00125" namespace="LIGO" name="TmpltBank" version="1.0" level="0" runtime="18.79">
    <uses file="H-CAL_REF_DARM_ERR_H1_S5_V1-879933656-8.gwf" link="input" register="true" transfer="true" optional="false" type="data" size="902334"/>
    <uses file="H-H1_RDS_L4-727188657-1024.gwf" link="input" register="true" transfer="true" optional="false" type="data" size="15595792"/>
    <uses file="H-H1_RDS_L4-751174688-1024.gwf" link="input" register="true" transfer="true" optional="false" type="data" size="15600802"/>
    <uses file="H-CAL_FAC_DARM_ERR_H1_S5_U_060-822207076-303347974.gwf" link="input" register="true" transfer="true" optional="false" type="data" size="8415922"/>
    <uses file="H1-TMPLTBANK-877350747-2048.xml" link="output" register="true" transfer="true" optional="false" type="data" size="1004728"/>
  </job>
  <job id="ID00126" namespace="LIGO" name="TmpltBank" version="1.0" level="0" runtime="18.31">
    <uses file="H-CAL_REF_DARM_ERR_H1_S5_V1-879933656-8.gwf" link="input" register="true" transfer="true" optional="false" type="data" size="902334"/>
    <uses file="H-H1_RDS_L4-751174689-1024.gwf" link="input" register="true" transfer="true" optional="false" type="data" size="15573445"/>
    <uses file="H-CAL_FAC_DARM_ERR_H1_S5_U_060-822207076-303347974.gwf" link="input" register="true" transfer="true" optional="false" type="data" size="8415922"/>
    <uses file="H-H1_RDS_L4-727188658-1024.gwf" link="input" register="true" transfer="true" optional="false" type="data" size="15607997"/>
    <uses file="H1-TMPLTBANK-730870256-2048.xml" link="output" register="true" transfer="true" optional="false" type="data" size="994586"/>
  </job>
  <job id="ID00127" namespace="LIGO" name="TmpltBank" version="1.0" level="0" runtime="18.43">
    <uses file="H-CAL_REF_DARM_ERR_H1_S5_V1-879933656-8.gwf" link="input" register="true" transfer="true" optional="false" type="data" size="902334"/>
    <uses file="H-H1_RDS_L4-727188659-1024.gwf" link="input" register="true" transfer="true" optional="false" type="data" size="15587961"/>
    <uses file="H-H1_RDS_L4-751174690-1024.gwf" link="input" register="true" transfer="true" optional="false" type="data" size="15582966"/>
    <uses file="H-CAL_FAC_DARM_ERR_H1_S5_U_060-822207076-303347974.gwf" link="input" register="true" transfer="true" optional="false" type="data" size="8415922"/>
    <uses file="H1-TMPLTBANK-867825492-2048.xml" link="output" register="true" transfer="true" optional="false" type="data" size="975199"/>
  </job>
  <job id="ID00128" namespace="LIGO" name="TmpltBank" version="1.0" level="0" runtime="18.47">
    <uses file="H-CAL_REF_DARM_ERR_H1_S5_V1-879933656-8.gwf" link="input" register="true" transfer="true" optional="false" type="data" size="902334"/>
    <uses file="H-H1_RDS_L4-727188660-1024.gwf" link="input" register="true" transfer="true" optional="false" type="data" size="15621611"/>
    <uses file="H-H1_RDS_L4-751174691-1024.gwf" link="input" register="true" transfer="true" optional="false" type="data" size="15629998"/>
    <uses file="H-CAL_FAC_DARM_ERR_H1_S5_U_060-822207076-303347974.gwf" link="input" register="true" transfer="true" optional="false" type="data" size="8415922"/>
    <uses file="H1-TMPLTBANK-747373116-2048.xml" link="output" register="true" transfer="true" optional="false" type="data" size="1024014"/>
  </job>
  <job id="ID00129" namespace="LIGO" name="TmpltBank" version="1.0" level="0" runtime="17.80">
    <uses file="H-CAL_REF_DARM_ERR_H1_S5_V1-879933656-8.gwf" link="input" register="true" transfer="true" optional="false" type="data" size="902334"/>
    <uses file="H-H1_RDS_L4-727188661-1024.gwf" link="input" register="true" transfer="true" optional="false" type="data" size="15598601"/>
    <uses file="H-CAL_FAC_DARM_ERR_H1_S5_U_060-822207076-303347974.gwf" link="input" register="true" transfer="true" optional="false" type="data" size="8415922"/>
    <uses file="H-H1_RDS_L4-751174692-1024.gwf" link="input" register="true" transfer="true" optional="false" type="data" size="15584819"/>
    <uses file="H1-TMPLTBANK-791080016-2048.xml" link="output" register="true" transfer="true" optional="false" type="data" size="982757"/>
  </job>
  <job id="ID00130" namespace="LIGO" name="TmpltBank" version="1.0" level="0" runtime="19.15">
    <uses file="H-CAL_REF_DARM_ERR_H1_S5_V1-879933656-8.gwf" link="input" register="true" transfer="true" optional="false" type="data" size="902334"/>
    <uses file="H-H1_RDS_L4-727188662-1024.gwf" link="input" register="true" transfer="true" optional="false" type="data" size="15596707"/>
    <uses file="H-H1_RDS_L4-751174693-1024.gwf" link="input" register="true" transfer="true" optional="false" type="data" size="15604319"/>
    <uses file="H-CAL_FAC_DARM_ERR_H1_S5_U_060-822207076-303347974.gwf" link="input" register="true" transfer="true" optional="false" type="data" size="8415922"/>
    <uses file="H1-TMPLTBANK-878429377-2048.xml" link="output" register="true" transfer="true" optional="false" type="data" size="988709"/>
  </job>
  <job id="ID00131" namespace="LIGO" name="TmpltBank" version="1.0" level="0" runtime="17.50">
    <uses file="H-CAL_REF_DARM_ERR_H1_S5_V1-879933656-8.gwf" link="input" register="true" transfer="true" optional="false" type="data" size="902334"/>
    <uses file="H-H1_RDS_L4-727188663-1024.gwf" link="input" register="true" transfer="true" optional="false" type="data" size="15583770"/>
    <uses file="H-H1_RDS_L4-751174694-1024.gwf" link="input" register="true" transfer="true" optional="false" type="data" size="15587393"/>
    <uses file="H-CAL_FAC_DARM_ERR_H1_S5_U_060-822207076-303347974.gwf" link="input" register="true" transfer="true" optional="false" type="data" size="8415922"/>
    <uses file="H1-TMPLTBANK-825161002-2048.xml" link="output" register="true" transfer="true" optional="false" type="data" size="1001618"/>
  </job>
  <job id="ID00132" namespace="LIGO" name="TmpltBank" version="1.0" level="0" runtime="19.07">
    <uses file="H-CAL_REF_DARM_ERR_H1_S5_V1-879933656-8.gwf" link="input" register="true" transfer="true" optional="false" type="data" size="902334"/>
    <uses file="H-H1_RDS_L4-751174695-1024.gwf" link="input" register="true" transfer="true" optional="false" type="data" size="15632191"/>
    <uses file="H-H1_RDS_L4-727188664-1024.gwf" link="input" register="true" transfer="true" optional="false" type="data" size="15619323"/>
    <uses file="H-CAL_FAC_DARM_ERR_H1_S5_U_060-822207076-303347974.gwf" link="input" register="true" transfer="true" optional="false" type="data" size="8415922"/>
    <uses file="H1-TMPLTBANK-837197171-2048.xml" link="output" register="true" transfer="true" optional="false" type="data" size="976190"/>
  </job>
  <job id="ID00133" namespace="LIGO" name="TmpltBank" version="1.0" level="0" runtime="17.70">
    <uses file="H-CAL_REF_DARM_ERR_H1_S5_V1-879933656-8.gwf" link="input" register="true" transfer="true" optional="false" type="data" size="902334"/>
    <uses file="H-H1_RDS_L4-727188665-1024.gwf" link="input" register="true" transfer="true" optional="false" type="data" size="15588884"/>
    <uses file="H-H1_RDS_L4-751174696-1024.gwf" link="input" register="true" transfer="true" optional="false" type="data" size="15596108"/>
    <uses file="H-CAL_FAC_DARM_ERR_H1_S5_U_060-822207076-303347974.gwf" link="input" register="true" transfer="true" optional="false" type="data" size="8415922"/>
    <uses file="H1-TMPLTBANK-725606001-2048.xml" link="output" register="true" transfer="true" optional="false" type="data" size="1003580"/>
  </job>
  <job id="ID00134" namespace="LIGO" name="TmpltBank" version="1.0" level="0" runtime="18.64">
    <uses file="H-CAL_REF_DARM_ERR_H1_S5_V1-879933656-8.gwf" link="input" register="true" transfer="true" optional="false" type="data" size="902334"/>
    <uses file="H-H1_RDS_L4-751174697-1024.gwf" link="input" register="true" transfer="true" optional="false" type="data" size="15590938"/>
    <uses file="H-H1_RDS_L4-727188666-1024.gwf" link="input" register="true" transfer="true" optional="false" type="data" size="15571501"/>
    <uses file="H-CAL_FAC_DARM_ERR_H1_S5_U_060-822207076-303347974.gwf" link="input" register="true" transfer="true" optional="false" type="data" size="8415922"/>
    <uses file="H1-TMPLTBANK-732178339-2048.xml" link="output" register="true" transfer="true" optional="false" type="data" size="974276"/>
  </job>
  <job id="ID00135" namespace="LIGO" name="TmpltBank" version="1.0" level="0" runtime="16.95">
    <uses file="H-CAL_REF_DARM_ERR_H1_S5_V1-879933656-8.gwf" link="input" register="true" transfer="true" optional="false" type="data" size="902334"/>
    <uses file="H-H1_RDS_L4-751174698-1024.gwf" link="input" register="true" transfer="true" optional="false" type="data" size="15598504"/>
    <uses file="H-H1_RDS_L4-727188667-1024.gwf" link="input" register="true" transfer="true" optional="false" type="data" size="15554435"/>
    <uses file="H-CAL_FAC_DARM_ERR_H1_S5_U_060-822207076-303347974.gwf" link="input" register="true" transfer="true" optional="false" type="data" size="8415922"/>
    <uses file="H1-TMPLTBANK-836730240-2048.xml" link="output" register="true" transfer="true" optional="false" type="data" size="957558"/>
  </job>
  <job id="ID00136" namespace="LIGO" name="TmpltBank" version="1.0" level="0" runtime="17.72">
    <uses file="H-CAL_REF_DARM_ERR_H1_S5_V1-879933656-8.gwf" link="input" register="true" transfer="true" optional="false" type="data" size="902334"/>
    <uses file="H-H1_RDS_L4-751174699-1024.gwf" link="input" register="true" transfer="true" optional="false" type="data" size="15596949"/>
    <uses file="H-H1_RDS_L4-727188668-1024.gwf" link="input" register="true" transfer="true" optional="false" type="data" size="15604084"/>
    <uses file="H-CAL_FAC_DARM_ERR_H1_S5_U_060-822207076-303347974.gwf" link="input" register="true" transfer="true" optional="false" type="data" size="8415922"/>
    <uses file="H1-TMPLTBANK-818004665-2048.xml" link="output" register="true" transfer="true" optional="false" type="data" size="944260"/>
  </job>
  <job id="ID00137" namespace="LIGO" name="TmpltBank" version="1.0" level="0" runtime="18.50">
    <uses file="H-CAL_REF_DARM_ERR_H1_S5_V1-879933656-8.gwf" link="input" register="true" transfer="true" optional="false" type="data" size="902334"/>
    <uses file="H-H1_RDS_L4-727188669-1024.gwf" link="input" register="true" transfer="true" optional="false" type="data" size="15606882"/>
    <uses file="H-H1_RDS_L4-751174700-1024.gwf" link="input" register="true" transfer="true" optional="false" type="data" size="15583150"/>
    <uses file="H-CAL_FAC_DARM_ERR_H1_S5_U_060-822207076-303347974.gwf" link="input" register="true" transfer="true" optional="false" type="data" size="8415922"/>
    <uses file="H1-TMPLTBANK-753809322-2048.xml" link="output" register="true" transfer="true" optional="false" type="data" size="944658"/>
  </job>
  <job id="ID00138" namespace="LIGO" name="TmpltBank" version="1.0" level="0" runtime="18.61">
    <uses file="H-CAL_REF_DARM_ERR_H1_S5_V1-879933656-8.gwf" link="input" register="true" transfer="true" optional="false" type="data" size="902334"/>
    <uses file="H-H1_RDS_L4-751174701-1024.gwf" link="input" register="true" transfer="true" optional="false" type="data" size="15621250"/>
    <uses file="H-CAL_FAC_DARM_ERR_H1_S5_U_060-822207076-303347974.gwf" link="input" register="true" transfer="true" optional="false" type="data" size="8415922"/>
    <uses file="H-H1_RDS_L4-727188670-1024.gwf" link="input" register="true" transfer="true" optional="false" type="data" size="15592735"/>
    <uses file="H1-TMPLTBANK-813239467-2048.xml" link="output" register="true" transfer="true" optional="false" type="data" size="967388"/>
  </job>
  <job id="ID00139" namespace="LIGO" name="TmpltBank" version="1.0" level="0" runtime="17.93">
    <uses file="H-CAL_REF_DARM_ERR_H1_S5_V1-879933656-8.gwf" link="input" register="true" transfer="true" optional="false" type="data" size="902334"/>
    <uses file="H-H1_RDS_L4-751174702-1024.gwf" link="input" register="true" transfer="true" optional="false" type="data" size="15600667"/>
    <uses file="H-H1_RDS_L4-727188671-1024.gwf" link="input" register="true" transfer="true" optional="false" type="data" size="15615204"/>
    <uses file="H-CAL_FAC_DARM_ERR_H1_S5_U_060-822207076-303347974.gwf" link="input" register="true" transfer="true" optional="false" type="data" size="8415922"/>
    <uses file="H1-TMPLTBANK-810219168-2048.xml" link="output" register="true" transfer="true" optional="false" type="data" size="999182"/>
  </job>
  <job id="ID00140" namespace="LIGO" name="TmpltBank" version="1.0" level="0" runtime="18.23">
    <uses file="H-CAL_REF_DARM_ERR_H1_S5_V1-879933656-8.gwf" link="input" register="true" transfer="true" optional="false" type="data" size="902334"/>
    <uses file="H-H1_RDS_L4-751174703-1024.gwf" link="input" register="true" transfer="true" optional="false" type="data" size="15592904"/>
    <uses file="H-H1_RDS_L4-727188672-1024.gwf" link="input" register="true" transfer="true" optional="false" type="data" size="15620076"/>
    <uses file="H-CAL_FAC_DARM_ERR_H1_S5_U_060-822207076-303347974.gwf" link="input" register="true" transfer="true" optional="false" type="data" size="8415922"/>
    <uses file="H1-TMPLTBANK-730831921-2048.xml" link="output" register="true" transfer="true" optional="false" type="data" size="974897"/>
  </job>
  <job id="ID00141" namespace="LIGO" name="TmpltBank" version="1.0" level="0" runtime="18.28">
    <uses file="H-CAL_REF_DARM_ERR_H1_S5_V1-879933656-8.gwf" link="input" register="true" transfer="true" optional="false" type="data" size="902334"/>
    <uses file="H-H1_RDS_L4-727188673-1024.gwf" link="input" register="true" transfer="true" optional="false" type="data" size="15594544"/>
    <uses file="H-H1_RDS_L4-751174704-1024.gwf" link="input" register="true" transfer="true" optional="false" type="data" size="15586143"/>
    <uses file="H-CAL_FAC_DARM_ERR_H1_S5_U_060-822207076-303347974.gwf" link="input" register="true" transfer="true" optional="false" type="data" size="8415922"/>
    <uses file="H1-TMPLTBANK-781053750-2048.xml" link="output" register="true" transfer="true" optional="false" type="data" size="990430"/>
  </job>
  <job id="ID00142" namespace="LIGO" name="TmpltBank" version="1.0" level="0" runtime="18.13">
    <uses file="H-CAL_REF_DARM_ERR_H1_S5_V1-879933656-8.gwf" link="input" register="true" transfer="true" optional="false" type="data" size="902334"/>
    <uses file="H-H1_RDS_L4-751174705-1024.gwf" link="input" register="true" transfer="true" optional="false" type="data" size="15636872"/>
    <uses file="H-H1_RDS_L4-727188674-1024.gwf" link="input" register="true" transfer="true" optional="false" type="data" size="15596979"/>
    <uses file="H-CAL_FAC_DARM_ERR_H1_S5_U_060-822207076-303347974.gwf" link="input" register="true" transfer="true" optional="false" type="data" size="8415922"/>
    <uses file="H1-TMPLTBANK-806316266-2048.xml" link="output" register="true" transfer="true" optional="false" type="data" size="982649"/>
  </job>
  <job id="ID00143" namespace="LIGO" name="TmpltBank" version="1.0" level="0" runtime="17.61">
    <uses file="H-CAL_REF_DARM_ERR_H1_S5_V1-879933656-8.gwf" link="input" register="true" transfer="true" optional="false" type="data" size="902334"/>
    <uses file="H-H1_RDS_L4-727188675-1024.gwf" link="input" register="true" transfer="true" optional="false" type="data" size="15580839"/>
    <uses file="H-H1_RDS_L4-751174706-1024.gwf" link="input" register="true" transfer="true" optional="false" type="data" size="15579333"/>
    <uses file="H-CAL_FAC_DARM_ERR_H1_S5_U_060-822207076-303347974.gwf" link="input" register="true" transfer="true" optional="false" type="data" size="8415922"/>
    <uses file="H1-TMPLTBANK-740487360-2048.xml" link="output" register="true" transfer="true" optional="false" type="data" size="990939"/>
  </job>
  <job id="ID00144" namespace="LIGO" name="TmpltBank" version="1.0" level="0" runtime="18.40">
    <uses file="H-CAL_REF_DARM_ERR_H1_S5_V1-879933656-8.gwf" link="input" register="true" transfer="true" optional="false" type="data" size="902334"/>
    <uses file="H-H1_RDS_L4-727188676-1024.gwf" link="input" register="true" transfer="true" optional="false" type="data" size="15617506"/>
    <uses file="H-H1_RDS_L4-751174707-1024.gwf" link="input" register="true" transfer="true" optional="false" type="data" size="15574240"/>
    <uses file="H-CAL_FAC_DARM_ERR_H1_S5_U_060-822207076-303347974.gwf" link="input" register="true" transfer="true" optional="false" type="data" size="8415922"/>
    <uses file="H1-TMPLTBANK-783234563-2048.xml" link="output" register="true" transfer="true" optional="false" type="data" size="1010353"/>
  </job>
  <job id="ID00145" namespace="LIGO" name="TmpltBank" version="1.0" level="0" runtime="18.84">
    <uses file="H-CAL_REF_DARM_ERR_H1_S5_V1-879933656-8.gwf" link="input" register="true" transfer="true" optional="false" type="data" size="902334"/>
    <uses file="H-H1_RDS_L4-751174708-1024.gwf" link="input" register="true" transfer="true" optional="false" type="data" size="15599671"/>
    <uses file="H-H1_RDS_L4-727188677-1024.gwf" link="input" register="true" transfer="true" optional="false" type="data" size="15625082"/>
    <uses file="H-CAL_FAC_DARM_ERR_H1_S5_U_060-822207076-303347974.gwf" link="input" register="true" transfer="true" optional="false" type="data" size="8415922"/>
    <uses file="H1-TMPLTBANK-791081221-2048.xml" link="output" register="true" transfer="true" optional="false" type="data" size="978002"/>
  </job>
  <job id="ID00146" namespace="LIGO" name="TmpltBank" version="1.0" level="0" runtime="18.24">
    <uses file="H-CAL_REF_DARM_ERR_H1_S5_V1-879933656-8.gwf" link="input" register="true" transfer="true" optional="false" type="data" size="902334"/>
    <uses file="H-H1_RDS_L4-751174709-1024.gwf" link="input" register="true" transfer="true" optional="false" type="data" size="15590171"/>
    <uses file="H-CAL_FAC_DARM_ERR_H1_S5_U_060-822207076-303347974.gwf" link="input" register="true" transfer="true" optional="false" type="data" size="8415922"/>
    <uses file="H-H1_RDS_L4-727188678-1024.gwf" link="input" register="true" transfer="true" optional="false" type="data" size="15608442"/>
    <uses file="H1-TMPLTBANK-823976565-2048.xml" link="output" register="true" transfer="true" optional="false" type="data" size="978609"/>
  </job>
  <job id="ID00147" namespace="LIGO" name="TmpltBank" version="1.0" level="0" runtime="17.90">
    <uses file="H-CAL_REF_DARM_ERR_H1_S5_V1-879933656-8.gwf" link="input" register="true" transfer="true" optional="false" type="data" size="902334"/>
    <uses file="H-H1_RDS_L4-751174710-1024.gwf" link="input" register="true" transfer="true" optional="false" type="data" size="15582129"/>
    <uses file="H-H1_RDS_L4-727188679-1024.gwf" link="input" register="true" transfer="true" optional="false" type="data" size="15601710"/>
    <uses file="H-CAL_FAC_DARM_ERR_H1_S5_U_060-822207076-303347974.gwf" link="input" register="true" transfer="true" optional="false" type="data" size="8415922"/>
    <uses file="H1-TMPLTBANK-733061326-2048.xml" link="output" register="true" transfer="true" optional="false" type="data" size="950519"/>
  </job>
  <job id="ID00148" namespace="LIGO" name="TmpltBank" version="1.0" level="0" runtime="18.12">
    <uses file="H-CAL_REF_DARM_ERR_H1_S5_V1-879933656-8.gwf" link="input" register="true" transfer="true" optional="false" type="data" size="902334"/>
    <uses file="H-H1_RDS_L4-751174711-1024.gwf" link="input" register="true" transfer="true" optional="false" type="data" size="15601636"/>
    <uses file="H-H1_RDS_L4-727188680-1024.gwf" link="input" register="true" transfer="true" optional="false" type="data" size="15582893"/>
    <uses file="H-CAL_FAC_DARM_ERR_H1_S5_U_060-822207076-303347974.gwf" link="input" register="true" transfer="true" optional="false" type="data" size="8415922"/>
    <uses file="H1-TMPLTBANK-751795876-2048.xml" link="output" register="true" transfer="true" optional="false" type="data" size="998584"/>
  </job>
  <job id="ID00149" namespace="LIGO" name="TmpltBank" version="1.0" level="0" runtime="18.64">
    <uses file="H-CAL_REF_DARM_ERR_H1_S5_V1-879933656-8.gwf" link="input" register="true" transfer="true" optional="false" type="data" size="902334"/>
    <uses file="H-H1_RDS_L4-751174712-1024.gwf" link="input" register="true" transfer="true" optional="false" type="data" size="15574940"/>
    <uses file="H-CAL_FAC_DARM_ERR_H1_S5_U_060-822207076-303347974.gwf" link="input" register="true" transfer="true" optional="false" type="data" size="8415922"/>
    <uses file="H-H1_RDS_L4-727188681-1024.gwf" link="input" register="true" transfer="true" optional="false" type="data" size="15608390"/>
    <uses file="H1-TMPLTBANK-856305201-2048.xml" link="output" register="true" transfer="true" optional="false" type="data" size="1022320"/>
  </job>
  <job id="ID00150" namespace="LIGO" name="TmpltBank" version="1.0" level="0" runtime="18.42">
    <uses file="H-CAL_REF_DARM_ERR_H1_S5_V1-879933656-8.gwf" link="input" register="true" transfer="true" optional="false" type="data" size="902334"/>
    <uses file="H-H1_RDS_L4-727188682-1024.gwf" link="input" register="true" transfer="true" optional="false" type="data" size="15604866"/>
    <uses file="H-CAL_FAC_DARM_ERR_H1_S5_U_060-822207076-303347974.gwf" link="input" register="true" transfer="true" optional="false" type="data" size="8415922"/>
    <uses file="H-H1_RDS_L4-751174713-1024.gwf" link="input" register="true" transfer="true" optional="false" type="data" size="15584259"/>
    <uses file="H1-TMPLTBANK-788612439-2048.xml" link="output" register="true" transfer="true" optional="false" type="data" size="991111"/>
  </job>
  <job id="ID00151" namespace="LIGO" name="TmpltBank" version="1.0" level="0" runtime="18.15">
    <uses file="H-CAL_REF_DARM_ERR_H1_S5_V1-879933656-8.gwf" link="input" register="true" transfer="true" optional="false" type="data" size="902334"/>
    <uses file="H-H1_RDS_L4-751174714-1024.gwf" link="input" register="true" transfer="true" optional="false" type="data" size="15613936"/>
    <uses file="H-H1_RDS_L4-727188683-1024.gwf" link="input" register="true" transfer="true" optional="false" type="data" size="15630413"/>
    <uses file="H-CAL_FAC_DARM_ERR_H1_S5_U_060-822207076-303347974.gwf" link="input" register="true" transfer="true" optional="false" type="data" size="8415922"/>
    <uses file="H1-TMPLTBANK-874673433-2048.xml" link="output" register="true" transfer="true" optional="false" type="data" size="971140"/>
  </job>
  <job id="ID00152" namespace="LIGO" name="TmpltBank" version="1.0" level="0" runtime="18.50">
    <uses file="H-CAL_REF_DARM_ERR_H1_S5_V1-879933656-8.gwf" link="input" register="true" transfer="true" optional="false" type="data" size="902334"/>
    <uses file="H-H1_RDS_L4-751174715-1024.gwf" link="input" register="true" transfer="true" optional="false" type="data" size="15556608"/>
    <uses file="H-H1_RDS_L4-727188684-1024.gwf" link="input" register="true" transfer="true" optional="false" type="data" size="15602885"/>
    <uses file="H-CAL_FAC_DARM_ERR_H1_S5_U_060-822207076-303347974.gwf" link="input" register="true" transfer="true" optional="false" type="data" size="8415922"/>
    <uses file="H1-TMPLTBANK-730292062-2048.xml" link="output" register="true" transfer="true" optional="false" type="data" size="960835"/>
  </job>
  <job id="ID00153" namespace="LIGO" name="TmpltBank" version="1.0" level="0" runtime="17.60">
    <uses file="H-CAL_REF_DARM_ERR_H1_S5_V1-879933656-8.gwf" link="input" register="true" transfer="true" optional="false" type="data" size="902334"/>
    <uses file="H-H1_RDS_L4-727188685-1024.gwf" link="input" register="true" transfer="true" optional="false" type="data" size="15631938"/>
    <uses file="H-CAL_FAC_DARM_ERR_H1_S5_U_060-822207076-303347974.gwf" link="input" register="true" transfer="true" optional="false" type="data" size="8415922"/>
    <uses file="H-H1_RDS_L4-751174716-1024.gwf" link="input" register="true" transfer="true" optional="false" type="data" size="15612082"/>
    <uses file="H1-TMPLTBANK-878689828-2048.xml" link="output" register="true" transfer="true" optional="false" type="data" size="1005777"/>
  </job>
  <job id="ID00154" namespace="LIGO" name="TmpltBank" version="1.0" level="0" runtime="17.61">
    <uses file="H-CAL_REF_DARM_ERR_H1_S5_V1-879933656-8.gwf" link="input" register="true" transfer="true" optional="false" type="data" size="902334"/>
    <uses file="H-H1_RDS_L4-751174717-1024.gwf" link="input" register="true" transfer="true" optional="false" type="data" size="15589422"/>
    <uses file="H-H1_RDS_L4-727188686-1024.gwf" link="input" register="true" transfer="true" optional="false" type="data" size="15579211"/>
    <uses file="H-CAL_FAC_DARM_ERR_H1_S5_U_060-822207076-303347974.gwf" link="input" register="true" transfer="true" optional="false" type="data" size="8415922"/>
    <uses file="H1-TMPLTBANK-865497489-2048.xml" link="output" register="true" transfer="true" optional="false" type="data" size="948628"/>
  </job>
  <job id="ID00155" namespace="LIGO" name="TmpltBank" version="1.0" level="0" runtime="18.13">
    <uses file="H-CAL_REF_DARM_ERR_H1_S5_V1-879933656-8.gwf" link="input" register="true" transfer="true" optional="false" type="data" size="902334"/>
    <uses file="H-H1_RDS_L4-751174718-1024.gwf" link="input" register="true" transfer="true" optional="false" type="data" size="15614490"/>
    <uses file="H-CAL_FAC_DARM_ERR_H1_S5_U_060-822207076-303347974.gwf" link="input" register="true" transfer="true" optional="false" type="data" size="8415922"/>
    <uses file="H-H1_RDS_L4-727188687-1024.gwf" link="input" register="true" transfer="true" optional="false" type="data" size="15609158"/>
    <uses file="H1-TMPLTBANK-745955276-2048.xml" link="output" register="true" transfer="true" optional="false" type="data" size="1012516"/>
  </job>
  <job id="ID00156" namespace="LIGO" name="TmpltBank" version="1.0" level="0" runtime="18.01">
    <uses file="H-CAL_REF_DARM_ERR_H1_S5_V1-879933656-8.gwf" link="input" register="true" transfer="true" optional="false" type="data" size="902334"/>
    <uses file="H-H1_RDS_L4-751174719-1024.gwf" link="input" register="true" transfer="true" optional="false" type="data" size="15586991"/>
    <uses file="H-H1_RDS_L4-727188688-1024.gwf" link="input" register="true" transfer="true" optional="false" type="data" size="15591172"/>
    <uses file="H-CAL_FAC_DARM_ERR_H1_S5_U_060-822207076-303347974.gwf" link="input" register="true" transfer="true" optional="false" type="data" size="8415922"/>
    <uses file="H1-TMPLTBANK-779644479-2048.xml" link="output" register="true" transfer="true" optional="false" type="data" size="1012674"/>
  </job>
  <job id="ID00157" namespace="LIGO" name="TmpltBank" version="1.0" level="0" runtime="17.71">
    <uses file="H-CAL_REF_DARM_ERR_H1_S5_V1-879933656-8.gwf" link="input" register="true" transfer="true" optional="false" type="data" size="902334"/>
    <uses file="H-H1_RDS_L4-727188689-1024.gwf" link="input" register="true" transfer="true" optional="false" type="data" size="15575889"/>
    <uses file="H-H1_RDS_L4-751174720-1024.gwf" link="input" register="true" transfer="true" optional="false" type="data" size="15610020"/>
    <uses file="H-CAL_FAC_DARM_ERR_H1_S5_U_060-822207076-303347974.gwf" link="input" register="true" transfer="true" optional="false" type="data" size="8415922"/>
    <uses file="H1-TMPLTBANK-857832334-2048.xml" link="output" register="true" transfer="true" optional="false" type="data" size="972397"/>
  </job>
  <job id="ID00158" namespace="LIGO" name="TmpltBank" version="1.0" level="0" runtime="18.45">
    <uses file="H-CAL_REF_DARM_ERR_H1_S5_V1-879933656-8.gwf" link="input" register="true" transfer="true" optional="false" type="data" size="902334"/>
    <uses file="H-H1_RDS_L4-727188690-1024.gwf" link="input" register="true" transfer="true" optional="false" type="data" size="15606512"/>
    <uses file="H-H1_RDS_L4-751174721-1024.gwf" link="input" register="true" transfer="true" optional="false" type="data" size="15607710"/>
    <uses file="H-CAL_FAC_DARM_ERR_H1_S5_U_060-822207076-303347974.gwf" link="input" register="true" transfer="true" optional="false" type="data" size="8415922"/>
    <uses file="H1-TMPLTBANK-792397043-2048.xml" link="output" register="true" transfer="true" optional="false" type="data" size="1011791"/>
  </job>
  <job id="ID00159" namespace="LIGO" name="TmpltBank" version="1.0" level="0" runtime="17.43">
    <uses file="H-CAL_REF_DARM_ERR_H1_S5_V1-879933656-8.gwf" link="input" register="true" transfer="true" optional="false" type="data" size="902334"/>
    <uses file="H-H1_RDS_L4-727188691-1024.gwf" link="input" register="true" transfer="true" optional="false" type="data" size="15581072"/>
    <uses file="H-CAL_FAC_DARM_ERR_H1_S5_U_060-822207076-303347974.gwf" link="input" register="true" transfer="true" optional="false" type="data" size="8415922"/>
    <uses file="H-H1_RDS_L4-751174722-1024.gwf" link="input" register="true" transfer="true" optional="false" type="data" size="15633475"/>
    <uses file="H1-TMPLTBANK-802986724-2048.xml" link="output" register="true" transfer="true" optional="false" type="data" size="953527"/>
  </job>
  <job id="ID00160" namespace="LIGO" name="TmpltBank" version="1.0" level="0" runtime="18.40">
    <uses file="H-CAL_REF_DARM_ERR_H1_S5_V1-879933656-8.gwf" link="input" register="true" transfer="true" optional="false" type="data" size="902334"/>
    <uses file="H-H1_RDS_L4-751174723-1024.gwf" link="input" register="true" transfer="true" optional="false" type="data" size="15581086"/>
    <uses file="H-CAL_FAC_DARM_ERR_H1_S5_U_060-822207076-303347974.gwf" link="input" register="true" transfer="true" optional="false" type="data" size="8415922"/>
    <uses file="H-H1_RDS_L4-727188692-1024.gwf" link="input" register="true" transfer="true" optional="false" type="data" size="15583732"/>
    <uses file="H1-TMPLTBANK-771658163-2048.xml" link="output" register="true" transfer="true" optional="false" type="data" size="996600"/>
  </job>
  <job id="ID00161" namespace="LIGO" name="TmpltBank" version="1.0" level="0" runtime="18.04">
    <uses file="H-CAL_REF_DARM_ERR_H1_S5_V1-879933656-8.gwf" link="input" register="true" transfer="true" optional="false" type="data" size="902334"/>
    <uses file="H-H1_RDS_L4-751174724-1024.gwf" link="input" register="true" transfer="true" optional="false" type="data" size="15568299"/>
    <uses file="H-H1_RDS_L4-727188693-1024.gwf" link="input" register="true" transfer="true" optional="false" type="data" size="15615754"/>
    <uses file="H-CAL_FAC_DARM_ERR_H1_S5_U_060-822207076-303347974.gwf" link="input" register="true" transfer="true" optional="false" type="data" size="8415922"/>
    <uses file="H1-TMPLTBANK-789311940-2048.xml" link="output" register="true" transfer="true" optional="false" type="data" size="953716"/>
  </job>
  <job id="ID00162" namespace="LIGO" name="TmpltBank" version="1.0" level="0" runtime="18.06">
    <uses file="H-CAL_REF_DARM_ERR_H1_S5_V1-879933656-8.gwf" link="input" register="true" transfer="true" optional="false" type="data" size="902334"/>
    <uses file="H-H1_RDS_L4-751174725-1024.gwf" link="input" register="true" transfer="true" optional="false" type="data" size="15623038"/>
    <uses file="H-H1_RDS_L4-727188694-1024.gwf" link="input" register="true" transfer="true" optional="false" type="data" size="15605501"/>
    <uses file="H-CAL_FAC_DARM_ERR_H1_S5_U_060-822207076-303347974.gwf" link="input" register="true" transfer="true" optional="false" type="data" size="8415922"/>
    <uses file="H1-TMPLTBANK-758720885-2048.xml" link="output" register="true" transfer="true" optional="false" type="data" size="1009236"/>
  </job>
  <job id="ID00163" namespace="LIGO" name="TmpltBank" version="1.0" level="0" runtime="18.24">
    <uses file="H-CAL_REF_DARM_ERR_H1_S5_V1-879933656-8.gwf" link="input" register="true" transfer="true" optional="false" type="data" size="902334"/>
    <uses file="H-H1_RDS_L4-727188695-1024.gwf" link="input" register="true" transfer="true" optional="false" type="data" size="15566332"/>
    <uses file="H-H1_RDS_L4-751174726-1024.gwf" link="input" register="true" transfer="true" optional="false" type="data" size="15596498"/>
    <uses file="H-CAL_FAC_DARM_ERR_H1_S5_U_060-822207076-303347974.gwf" link="input" register="true" transfer="true" optional="false" type="data" size="8415922"/>
    <uses file="H1-TMPLTBANK-836935876-2048.xml" link="output" register="true" transfer="true" optional="false" type="data" size="1002122"/>
  </job>
  <job id="ID00164" namespace="LIGO" name="TmpltBank" version="1.0" level="0" runtime="18.72">
    <uses file="H-CAL_REF_DARM_ERR_H1_S5_V1-879933656-8.gwf" link="input" register="true" transfer="true" optional="false" type="data" size="902334"/>
    <uses file="H-H1_RDS_L4-751174727-1024.gwf" link="input" register="true" transfer="true" optional="false" type="data" size="15597220"/>
    <uses file="H-CAL_FAC_DARM_ERR_H1_S5_U_060-822207076-303347974.gwf" link="input" register="true" transfer="true" optional="false" type="data" size="8415922"/>
    <uses file="H-H1_RDS_L4-727188696-1024.gwf" link="input" register="true" transfer="true" optional="false" type="data" size="15627533"/>
    <uses file="H1-TMPLTBANK-840141990-2048.xml" link="output" register="true" transfer="true" optional="false" type="data" size="946282"/>
  </job>
  <job id="ID00165" namespace="LIGO" name="TmpltBank" version="1.0" level="0" runtime="18.62">
    <uses file="H-CAL_REF_DARM_ERR_H1_S5_V1-879933656-8.gwf" link="input" register="true" transfer="true" optional="false" type="data" size="902334"/>
    <uses file="H-H1_RDS_L4-751174728-1024.gwf" link="input" register="true" transfer="true" optional="false" type="data" size="15579729"/>
    <uses file="H-H1_RDS_L4-727188697-1024.gwf" link="input" register="true" transfer="true" optional="false" type="data" size="15606922"/>
    <uses file="H-CAL_FAC_DARM_ERR_H1_S5_U_060-822207076-303347974.gwf" link="input" register="true" transfer="true" optional="false" type="data" size="8415922"/>
    <uses file="H1-TMPLTBANK-846667039-2048.xml" link="output" register="true" transfer="true" optional="false" type="data" size="995211"/>
  </job>
  <job id="ID00166" namespace="LIGO" name="TmpltBank" version="1.0" level="0" runtime="18.64">
    <uses file="H-CAL_REF_DARM_ERR_H1_S5_V1-879933656-8.gwf" link="input" register="true" transfer="true" optional="false" type="data" size="902334"/>
    <uses file="H-H1_RDS_L4-727188698-1024.gwf" link="input" register="true" transfer="true" optional="false" type="data" size="15571330"/>
    <uses file="H-CAL_FAC_DARM_ERR_H1_S5_U_060-822207076-303347974.gwf" link="input" register="true" transfer="true" optional="false" type="data" size="8415922"/>
    <uses file="H-H1_RDS_L4-751174729-1024.gwf" link="input" register="true" transfer="true" optional="false" type="data" size="15623634"/>
    <uses file="H1-TMPLTBANK-790312244-2048.xml" link="output" register="true" transfer="true" optional="false" type="data" size="982414"/>
  </job>
  <job id="ID00167" namespace="LIGO" name="TmpltBank" version="1.0" level="0" runtime="17.89">
    <uses file="H-CAL_REF_DARM_ERR_H1_S5_V1-879933656-8.gwf" link="input" register="true" transfer="true" optional="false" type="data" size="902334"/>
    <uses file="H-H1_RDS_L4-751174730-1024.gwf" link="input" register="true" transfer="true" optional="false" type="data" size="15596821"/>
    <uses file="H-H1_RDS_L4-727188699-1024.gwf" link="input" register="true" transfer="true" optional="false" type="data" size="15587827"/>
    <uses file="H-CAL_FAC_DARM_ERR_H1_S5_U_060-822207076-303347974.gwf" link="input" register="true" transfer="true" optional="false" type="data" size="8415922"/>
    <uses file="H1-TMPLTBANK-724323084-2048.xml" link="output" register="true" transfer="true" optional="false" type="data" size="971220"/>
  </job>
  <job id="ID00168" namespace="LIGO" name="TmpltBank" version="1.0" level="0" runtime="18.55">
    <uses file="H-CAL_REF_DARM_ERR_H1_S5_V1-879933656-8.gwf" link="input" register="true" transfer="true" optional="false" type="data" size="902334"/>
    <uses file="H-H1_RDS_L4-727188700-1024.gwf" link="input" register="true" transfer="true" optional="false" type="data" size="15594852"/>
    <uses file="H-CAL_FAC_DARM_ERR_H1_S5_U_060-822207076-303347974.gwf" link="input" register="true" transfer="true" optional="false" type="data" size="8415922"/>
    <uses file="H-H1_RDS_L4-751174731-1024.gwf" link="input" register="true" transfer="true" optional="false" type="data" size="15610557"/>
    <uses file="H1-TMPLTBANK-728886206-2048.xml" link="output" register="true" transfer="true" optional="false" type="data" size="984366"/>
  </job>
  <job id="ID00169" namespace="LIGO" name="TmpltBank" version="1.0" level="0" runtime="18.04">
    <uses file="H-CAL_REF_DARM_ERR_H1_S5_V1-879933656-8.gwf" link="input" register="true" transfer="true" optional="false" type="data" size="902334"/>
    <uses file="H-H1_RDS_L4-751174732-1024.gwf" link="input" register="true" transfer="true" optional="false" type="data" size="15616056"/>
    <uses file="H-H1_RDS_L4-727188701-1024.gwf" link="input" register="true" transfer="true" optional="false" type="data" size="15581042"/>
    <uses file="H-CAL_FAC_DARM_ERR_H1_S5_U_060-822207076-303347974.gwf" link="input" register="true" transfer="true" optional="false" type="data" size="8415922"/>
    <uses file="H1-TMPLTBANK-859729364-2048.xml" link="output" register="true" transfer="true" optional="false" type="data" size="987637"/>
  </job>
  <job id="ID00170" namespace="LIGO" name="TmpltBank" version="1.0" level="0" runtime="18.23">
    <uses file="H-CAL_REF_DARM_ERR_H1_S5_V1-879933656-8.gwf" link="input" register="true" transfer="true" optional="false" type="data" size="902334"/>
    <uses file="H-H1_RDS_L4-727188702-1024.gwf" link="input" register="true" transfer="true" optional="false" type="data" size="15619969"/>
    <uses file="H-CAL_FAC_DARM_ERR_H1_S5_U_060-822207076-303347974.gwf" link="input" register="true" transfer="true" optional="false" type="data" size="8415922"/>
    <uses file="H-H1_RDS_L4-751174733-1024.gwf" link="input" register="true" transfer="true" optional="false" type="data" size="15590650"/>
    <uses file="H1-TMPLTBANK-812313844-2048.xml" link="output" register="true" transfer="true" optional="false" type="data" size="967686"/>
  </job>
  <job id="ID00171" namespace="LIGO" name="TmpltBank" version="1.0" level="0" runtime="18.33">
    <uses file="H-CAL_REF_DARM_ERR_H1_S5_V1-879933656-8.gwf" link="input" register="true" transfer="true" optional="false" type="data" size="902334"/>
    <uses file="H-CAL_FAC_DARM_ERR_H1_S5_U_060-822207076-303347974.gwf" link="input" register="true" transfer="true" optional="false" type="data" size="8415922"/>
    <uses file="H-H1_RDS_L4-751174734-1024.gwf" link="input" register="true" transfer="true" optional="false" type="data" size="15559251"/>
    <uses file="H-H1_RDS_L4-727188703-1024.gwf" link="input" register="true" transfer="true" optional="false" type="data" size="15617183"/>
    <uses file="H1-TMPLTBANK-791188239-2048.xml" link="output" register="true" transfer="true" optional="false" type="data" size="983268"/>
  </job>
  <job id="ID00172" namespace="LIGO" name="TmpltBank" version="1.0" level="0" runtime="17.58">
    <uses file="H-CAL_REF_DARM_ERR_H1_S5_V1-879933656-8.gwf" link="input" register="true" transfer="true" optional="false" type="data" size="902334"/>
    <uses file="H-H1_RDS_L4-727188704-1024.gwf" link="input" register="true" transfer="true" optional="false" type="data" size="15603487"/>
    <uses file="H-H1_RDS_L4-751174735-1024.gwf" link="input" register="true" transfer="true" optional="false" type="data" size="15606605"/>
    <uses file="H-CAL_FAC_DARM_ERR_H1_S5_U_060-822207076-303347974.gwf" link="input" register="true" transfer="true" optional="false" type="data" size="8415922"/>
    <uses file="H1-TMPLTBANK-838895672-2048.xml" link="output" register="true" transfer="true" optional="false" type="data" size="966648"/>
  </job>
  <job id="ID00173" namespace="LIGO" name="TmpltBank" version="1.0" level="0" runtime="18.32">
    <uses file="H-CAL_REF_DARM_ERR_H1_S5_V1-879933656-8.gwf" link="input" register="true" transfer="true" optional="false" type="data" size="902334"/>
    <uses file="H-H1_RDS_L4-751174736-1024.gwf" link="input" register="true" transfer="true" optional="false" type="data" size="15615211"/>
    <uses file="H-H1_RDS_L4-727188705-1024.gwf" link="input" register="true" transfer="true" optional="false" type="data" size="15604422"/>
    <uses file="H-CAL_FAC_DARM_ERR_H1_S5_U_060-822207076-303347974.gwf" link="input" register="true" transfer="true" optional="false" type="data" size="8415922"/>
    <uses file="H1-TMPLTBANK-772584548-2048.xml" link="output" register="true" transfer="true" optional="false" type="data" size="950283"/>
  </job>
  <job id="ID00174" namespace="LIGO" name="TmpltBank" version="1.0" level="0" runtime="17.74">
    <uses file="H-CAL_REF_DARM_ERR_H1_S5_V1-879933656-8.gwf" link="input" register="true" transfer="true" optional="false" type="data" size="902334"/>
    <uses file="H-H1_RDS_L4-751174737-1024.gwf" link="input" register="true" transfer="true" optional="false" type="data" size="15631131"/>
    <uses file="H-H1_RDS_L4-727188706-1024.gwf" link="input" register="true" transfer="true" optional="false" type="data" size="15633977"/>
    <uses file="H-CAL_FAC_DARM_ERR_H1_S5_U_060-822207076-303347974.gwf" link="input" register="true" transfer="true" optional="false" type="data" size="8415922"/>
    <uses file="H1-TMPLTBANK-792791793-2048.xml" link="output" register="true" transfer="true" optional="false" type="data" size="1008326"/>
  </job>
  <job id="ID00175" namespace="LIGO" name="TmpltBank" version="1.0" level="0" runtime="18.14">
    <uses file="H-CAL_REF_DARM_ERR_H1_S5_V1-879933656-8.gwf" link="input" register="true" transfer="true" optional="false" type="data" size="902334"/>
    <uses file="H-H1_RDS_L4-727188707-1024.gwf" link="input" register="true" transfer="true" optional="false" type="data" size="15580504"/>
    <uses file="H-CAL_FAC_DARM_ERR_H1_S5_U_060-822207076-303347974.gwf" link="input" register="true" transfer="true" optional="false" type="data" size="8415922"/>
    <uses file="H-H1_RDS_L4-751174738-1024.gwf" link="input" register="true" transfer="true" optional="false" type="data" size="15625912"/>
    <uses file="H1-TMPLTBANK-747734588-2048.xml" link="output" register="true" transfer="true" optional="false" type="data" size="1014468"/>
  </job>
  <job id="ID00176" namespace="LIGO" name="TmpltBank" version="1.0" level="0" runtime="17.80">
    <uses file="H-CAL_REF_DARM_ERR_H1_S5_V1-879933656-8.gwf" link="input" register="true" transfer="true" optional="false" type="data" size="902334"/>
    <uses file="H-H1_RDS_L4-751174739-1024.gwf" link="input" register="true" transfer="true" optional="false" type="data" size="15590248"/>
    <uses file="H-H1_RDS_L4-727188708-1024.gwf" link="input" register="true" transfer="true" optional="false" type="data" size="15622933"/>
    <uses file="H-CAL_FAC_DARM_ERR_H1_S5_U_060-822207076-303347974.gwf" link="input" register="true" transfer="true" optional="false" type="data" size="8415922"/>
    <uses file="H1-TMPLTBANK-726157946-2048.xml" link="output" register="true" transfer="true" optional="false" type="data" size="989508"/>
  </job>
  <job id="ID00177" namespace="LIGO" name="TmpltBank" version="1.0" level="0" runtime="17.94">
    <uses file="H-CAL_REF_DARM_ERR_H1_S5_V1-879933656-8.gwf" link="input" register="true" transfer="true" optional="false" type="data" size="902334"/>
    <uses file="H-H1_RDS_L4-727188709-1024.gwf" link="input" register="true" transfer="true" optional="false" type="data" size="15563784"/>
    <uses file="H-CAL_FAC_DARM_ERR_H1_S5_U_060-822207076-303347974.gwf" link="input" register="true" transfer="true" optional="false" type="data" size="8415922"/>
    <uses file="H-H1_RDS_L4-751174740-1024.gwf" link="input" register="true" transfer="true" optional="false" type="data" size="15584388"/>
    <uses file="H1-TMPLTBANK-845955534-2048.xml" link="output" register="true" transfer="true" optional="false" type="data" size="994400"/>
  </job>
  <job id="ID00178" namespace="LIGO" name="TmpltBank" version="1.0" level="0" runtime="18.72">
    <uses file="H-CAL_REF_DARM_ERR_H1_S5_V1-879933656-8.gwf" link="input" register="true" transfer="true" optional="false" type="data" size="902334"/>
    <uses file="H-H1_RDS_L4-751174741-1024.gwf" link="input" register="true" transfer="true" optional="false" type="data" size="15606903"/>
    <uses file="H-H1_RDS_L4-727188710-1024.gwf" link="input" register="true" transfer="true" optional="false" type="data" size="15610598"/>
    <uses file="H-CAL_FAC_DARM_ERR_H1_S5_U_060-822207076-303347974.gwf" link="input" register="true" transfer="true" optional="false" type="data" size="8415922"/>
    <uses file="H1-TMPLTBANK-751573837-2048.xml" link="output" register="true" transfer="true" optional="false" type="data" size="977142"/>
  </job>
  <job id="ID00179" namespace="LIGO" name="TmpltBank" version="1.0" level="0" runtime="18.07">
    <uses file="H-CAL_REF_DARM_ERR_H1_S5_V1-879933656-8.gwf" link="input" register="true" transfer="true" optional="false" type="data" size="902334"/>
    <uses file="H-H1_RDS_L4-727188711-1024.gwf" link="input" register="true" transfer="true" optional="false" type="data" size="15603491"/>
    <uses file="H-H1_RDS_L4-751174742-1024.gwf" link="input" register="true" transfer="true" optional="false" type="data" size="15583535"/>
    <uses file="H-CAL_FAC_DARM_ERR_H1_S5_U_060-822207076-303347974.gwf" link="input" register="true" transfer="true" optional="false" type="data" size="8415922"/>
    <uses file="H1-TMPLTBANK-838157882-2048.xml" link="output" register="true" transfer="true" optional="false" type="data" size="977253"/>
  </job>
  <job id="ID00180" namespace="LIGO" name="TmpltBank" version="1.0" level="0" runtime="18.30">
    <uses file="H-CAL_REF_DARM_ERR_H1_S5_V1-879933656-8.gwf" link="input" register="true" transfer="true" optional="false" type="data" size="902334"/>
    <uses file="H-H1_RDS_L4-727188712-1024.gwf" link="input" register="true" transfer="true" optional="false" type="data" size="15595004"/>
    <uses file="H-CAL_FAC_DARM_ERR_H1_S5_U_060-822207076-303347974.gwf" link="input" register="true" transfer="true" optional="false" type="data" size="8415922"/>
    <uses file="H-H1_RDS_L4-751174743-1024.gwf" link="input" register="true" transfer="true" optional="false" type="data" size="15624746"/>
    <uses file="H1-TMPLTBANK-721203289-2048.xml" link="output" register="true" transfer="true" optional="false" type="data" size="996943"/>
  </job>
  <job id="ID00181" namespace="LIGO" name="TmpltBank" version="1.0" level="0" runtime="18.40">
    <uses file="H-CAL_REF_DARM_ERR_H1_S5_V1-879933656-8.gwf" link="input" register="true" transfer="true" optional="false" type="data" size="902334"/>
    <uses file="H-H1_RDS_L4-751174744-1024.gwf" link="input" register="true" transfer="true" optional="false" type="data" size="15599721"/>
    <uses file="H-CAL_FAC_DARM_ERR_H1_S5_U_060-822207076-303347974.gwf" link="input" register="true" transfer="true" optional="false" type="data" size="8415922"/>
    <uses file="H-H1_RDS_L4-727188713-1024.gwf" link="input" register="true" transfer="true" optional="false" type="data" size="15581490"/>
    <uses file="H1-TMPLTBANK-739905545-2048.xml" link="output" register="true" transfer="true" optional="false" type="data" size="1009761"/>
  </job>
  <job id="ID00182" namespace="LIGO" name="TmpltBank" version="1.0" level="0" runtime="18.60">
    <uses file="H-CAL_REF_DARM_ERR_H1_S5_V1-879933656-8.gwf" link="input" register="true" transfer="true" optional="false" type="data" size="902334"/>
    <uses file="H-H1_RDS_L4-751174745-1024.gwf" link="input" register="true" transfer="true" optional="false" type="data" size="15581245"/>
    <uses file="H-H1_RDS_L4-727188714-1024.gwf" link="input" register="true" transfer="true" optional="false" type="data" size="15565493"/>
    <uses file="H-CAL_FAC_DARM_ERR_H1_S5_U_060-822207076-303347974.gwf" link="input" register="true" transfer="true" optional="false" type="data" size="8415922"/>
    <uses file="H1-TMPLTBANK-795471478-2048.xml" link="output" register="true" transfer="true" optional="false" type="data" size="1007711"/>
  </job>
  <job id="ID00183" namespace="LIGO" name="TmpltBank" version="1.0" level="0" runtime="17.98">
    <uses file="H-CAL_REF_DARM_ERR_H1_S5_V1-879933656-8.gwf" link="input" register="true" transfer="true" optional="false" type="data" size="902334"/>
    <uses file="H-H1_RDS_L4-751174746-1024.gwf" link="input" register="true" transfer="true" optional="false" type="data" size="15611045"/>
    <uses file="H-CAL_FAC_DARM_ERR_H1_S5_U_060-822207076-303347974.gwf" link="input" register="true" transfer="true" optional="false" type="data" size="8415922"/>
    <uses file="H-H1_RDS_L4-727188715-1024.gwf" link="input" register="true" transfer="true" optional="false" type="data" size="15607470"/>
    <uses file="H1-TMPLTBANK-848835015-2048.xml" link="output" register="true" transfer="true" optional="false" type="data" size="989665"/>
  </job>
  <job id="ID00184" namespace="LIGO" name="TmpltBank" version="1.0" level="0" runtime="17.82">
    <uses file="H-CAL_REF_DARM_ERR_H1_S5_V1-879933656-8.gwf" link="input" register="true" transfer="true" optional="false" type="data" size="902334"/>
    <uses file="H-H1_RDS_L4-727188716-1024.gwf" link="input" register="true" transfer="true" optional="false" type="data" size="15570976"/>
    <uses file="H-H1_RDS_L4-751174747-1024.gwf" link="input" register="true" transfer="true" optional="false" type="data" size="15586549"/>
    <uses file="H-CAL_FAC_DARM_ERR_H1_S5_U_060-822207076-303347974.gwf" link="input" register="true" transfer="true" optional="false" type="data" size="8415922"/>
    <uses file="H1-TMPLTBANK-822088058-2048.xml" link="output" register="true" transfer="true" optional="false" type="data" size="1010594"/>
  </job>
  <job id="ID00185" namespace="LIGO" name="TmpltBank" version="1.0" level="0" runtime="17.85">
    <uses file="H-CAL_REF_DARM_ERR_H1_S5_V1-879933656-8.gwf" link="input" register="true" transfer="true" optional="false" type="data" size="902334"/>
    <uses file="H-H1_RDS_L4-751174748-1024.gwf" link="input" register="true" transfer="true" optional="false" type="data" size="15593484"/>
    <uses file="H-H1_RDS_L4-727188717-1024.gwf" link="input" register="true" transfer="true" optional="false" type="data" size="15574407"/>
    <uses file="H-CAL_FAC_DARM_ERR_H1_S5_U_060-822207076-303347974.gwf" link="input" register="true" transfer="true" optional="false" type="data" size="8415922"/>
    <uses file="H1-TMPLTBANK-758667722-2048.xml" link="output" register="true" transfer="true" optional="false" type="data" size="1002288"/>
  </job>
  <job id="ID00186" namespace="LIGO" name="TmpltBank" version="1.0" level="0" runtime="18.64">
    <uses file="H-CAL_REF_DARM_ERR_H1_S5_V1-879933656-8.gwf" link="input" register="true" transfer="true" optional="false" type="data" size="902334"/>
    <uses file="H-H1_RDS_L4-727188718-1024.gwf" link="input" register="true" transfer="true" optional="false" type="data" size="15610580"/>
    <uses file="H-CAL_FAC_DARM_ERR_H1_S5_U_060-822207076-303347974.gwf" link="input" register="true" transfer="true" optional="false" type="data" size="8415922"/>
    <uses file="H-H1_RDS_L4-751174749-1024.gwf" link="input" register="true" transfer="true" optional="false" type="data" size="15569621"/>
    <uses file="H1-TMPLTBANK-856781051-2048.xml" link="output" register="true" transfer="true" optional="false" type="data" size="1002074"/>
  </job>
  <job id="ID00187" namespace="LIGO" name="TmpltBank" version="1.0" level="0" runtime="16.95">
    <uses file="H-CAL_REF_DARM_ERR_H1_S5_V1-879933656-8.gwf" link="input" register="true" transfer="true" optional="false" type="data" size="902334"/>
    <uses file="H-H1_RDS_L4-727188719-1024.gwf" link="input" register="true" transfer="true" optional="false" type="data" size="15588696"/>
    <uses file="H-H1_RDS_L4-751174750-1024.gwf" link="input" register="true" transfer="true" optional="false" type="data" size="15592507"/>
    <uses file="H-CAL_FAC_DARM_ERR_H1_S5_U_060-822207076-303347974.gwf" link="input" register="true" transfer="true" optional="false" type="data" size="8415922"/>
    <uses file="H1-TMPLTBANK-839792544-2048.xml" link="output" register="true" transfer="true" optional="false" type="data" size="992475"/>
  </job>
  <job id="ID00188" namespace="LIGO" name="TmpltBank" version="1.0" level="0" runtime="18.16">
    <uses file="H-CAL_REF_DARM_ERR_H1_S5_V1-879933656-8.gwf" link="input" register="true" transfer="true" optional="false" type="data" size="902334"/>
    <uses file="H-H1_RDS_L4-727188720-1024.gwf" link="input" register="true" transfer="true" optional="false" type="data" size="15584854"/>
    <uses file="H-CAL_FAC_DARM_ERR_H1_S5_U_060-822207076-303347974.gwf" link="input" register="true" transfer="true" optional="false" type="data" size="8415922"/>
    <uses file="H-H1_RDS_L4-751174751-1024.gwf" link="input" register="true" transfer="true" optional="false" type="data" size="15580646"/>
    <uses file="H1-TMPLTBANK-737600865-2048.xml" link="output" register="true" transfer="true" optional="false" type="data" size="989669"/>
  </job>
  <job id="ID00189" namespace="LIGO" name="TmpltBank" version="1.0" level="0" runtime="17.80">
    <uses file="H-CAL_REF_DARM_ERR_H1_S5_V1-879933656-8.gwf" link="input" register="true" transfer="true" optional="false" type="data" size="902334"/>
    <uses file="H-H1_RDS_L4-751174752-1024.gwf" link="input" register="true" transfer="true" optional="false" type="data" size="15627362"/>
    <uses file="H-CAL_FAC_DARM_ERR_H1_S5_U_060-822207076-303347974.gwf" link="input" register="true" transfer="true" optional="false" type="data" size="8415922"/>
    <uses file="H-H1_RDS_L4-727188721-1024.gwf" link="input" register="true" transfer="true" optional="false" type="data" size="15589066"/>
    <uses file="H1-TMPLTBANK-820345302-2048.xml" link="output" register="true" transfer="true" optional="false" type="data" size="971971"/>
  </job>
  <job id="ID00190" namespace="LIGO" name="TmpltBank" version="1.0" level="0" runtime="17.54">
    <uses file="H-CAL_REF_DARM_ERR_H1_S5_V1-879933656-8.gwf" link="input" register="true" transfer="true" optional="false" type="data" size="902334"/>
    <uses file="H-H1_RDS_L4-751174753-1024.gwf" link="input" register="true" transfer="true" optional="false" type="data" size="15600210"/>
    <uses file="H-H1_RDS_L4-727188722-1024.gwf" link="input" register="true" transfer="true" optional="false" type="data" size="15593737"/>
    <uses file="H-CAL_FAC_DARM_ERR_H1_S5_U_060-822207076-303347974.gwf" link="input" register="true" transfer="true" optional="false" type="data" size="8415922"/>
    <uses file="H1-TMPLTBANK-841074097-2048.xml" link="output" register="true" transfer="true" optional="false" type="data" size="992052"/>
  </job>
  <job id="ID00191" namespace="LIGO" name="TmpltBank" version="1.0" level="0" runtime="17.90">
    <uses file="H-CAL_REF_DARM_ERR_H1_S5_V1-879933656-8.gwf" link="input" register="true" transfer="true" optional="false" type="data" size="902334"/>
    <uses file="H-H1_RDS_L4-727188723-1024.gwf" link="input" register="true" transfer="true" optional="false" type="data" size="15609299"/>
    <uses file="H-H1_RDS_L4-751174754-1024.gwf" link="input" register="true" transfer="true" optional="false" type="data" size="15641322"/>
    <uses file="H-CAL_FAC_DARM_ERR_H1_S5_U_060-822207076-303347974.gwf" link="input" register="true" transfer="true" optional="false" type="data" size="8415922"/>
    <uses file="H1-TMPLTBANK-828386164-2048.xml" link="output" register="true" transfer="true" optional="false" type="data" size="1012143"/>
  </job>
  <job id="ID00192" namespace="LIGO" name="TmpltBank" version="1.0" level="0" runtime="18.06">
    <uses file="H-CAL_REF_DARM_ERR_H1_S5_V1-879933656-8.gwf" link="input" register="true" transfer="true" optional="false" type="data" size="902334"/>
    <uses file="H-H1_RDS_L4-727188724-1024.gwf" link="input" register="true" transfer="true" optional="false" type="data" size="15612414"/>
    <uses file="H-H1_RDS_L4-751174755-1024.gwf" link="input" register="true" transfer="true" optional="false" type="data" size="15577708"/>
    <uses file="H-CAL_FAC_DARM_ERR_H1_S5_U_060-822207076-303347974.gwf" link="input" register="true" transfer="true" optional="false" type="data" size="8415922"/>
    <uses file="H1-TMPLTBANK-775353999-2048.xml" link="output" register="true" transfer="true" optional="false" type="data" size="977749"/>
  </job>
  <job id="ID00193" namespace="LIGO" name="TmpltBank" version="1.0" level="0" runtime="18.18">
    <uses file="H-CAL_REF_DARM_ERR_H1_S5_V1-879933656-8.gwf" link="input" register="true" transfer="true" optional="false" type="data" size="902334"/>
    <uses file="H-H1_RDS_L4-727188725-1024.gwf" link="input" register="true" transfer="true" optional="false" type="data" size="15623865"/>
    <uses file="H-H1_RDS_L4-751174756-1024.gwf" link="input" register="true" transfer="true" optional="false" type="data" size="15618558"/>
    <uses file="H-CAL_FAC_DARM_ERR_H1_S5_U_060-822207076-303347974.gwf" link="input" register="true" transfer="true" optional="false" type="data" size="8415922"/>
    <uses file="H1-TMPLTBANK-793267021-2048.xml" link="output" register="true" transfer="true" optional="false" type="data" size="990386"/>
  </job>
  <job id="ID00194" namespace="LIGO" name="TmpltBank" version="1.0" level="0" runtime="18.35">
    <uses file="H-CAL_REF_DARM_ERR_H1_S5_V1-879933656-8.gwf" link="input" register="true" transfer="true" optional="false" type="data" size="902334"/>
    <uses file="H-H1_RDS_L4-751174757-1024.gwf" link="input" register="true" transfer="true" optional="false" type="data" size="15615082"/>
    <uses file="H-CAL_FAC_DARM_ERR_H1_S5_U_060-822207076-303347974.gwf" link="input" register="true" transfer="true" optional="false" type="data" size="8415922"/>
    <uses file="H-H1_RDS_L4-727188726-1024.gwf" link="input" register="true" transfer="true" optional="false" type="data" size="15599757"/>
    <uses file="H1-TMPLTBANK-816529566-2048.xml" link="output" register="true" transfer="true" optional="false" type="data" size="1007342"/>
  </job>
  <job id="ID00195" namespace="LIGO" name="TmpltBank" version="1.0" level="0" runtime="18.49">
    <uses file="H-CAL_REF_DARM_ERR_H1_S5_V1-879933656-8.gwf" link="input" register="true" transfer="true" optional="false" type="data" size="902334"/>
    <uses file="H-H1_RDS_L4-727188727-1024.gwf" link="input" register="true" transfer="true" optional="false" type="data" size="15565414"/>
    <uses file="H-H1_RDS_L4-751174758-1024.gwf" link="input" register="true" transfer="true" optional="false" type="data" size="15576013"/>
    <uses file="H-CAL_FAC_DARM_ERR_H1_S5_U_060-822207076-303347974.gwf" link="input" register="true" transfer="true" optional="false" type="data" size="8415922"/>
    <uses file="H1-TMPLTBANK-761926316-2048.xml" link="output" register="true" transfer="true" optional="false" type="data" size="972362"/>
  </job>
  <job id="ID00196" namespace="LIGO" name="TmpltBank" version="1.0" level="0" runtime="17.38">
    <uses file="H-CAL_REF_DARM_ERR_H1_S5_V1-879933656-8.gwf" link="input" register="true" transfer="true" optional="false" type="data" size="902334"/>
    <uses file="H-H1_RDS_L4-751174759-1024.gwf" link="input" register="true" transfer="true" optional="false" type="data" size="15594162"/>
    <uses file="H-CAL_FAC_DARM_ERR_H1_S5_U_060-822207076-303347974.gwf" link="input" register="true" transfer="true" optional="false" type="data" size="8415922"/>
    <uses file="H-H1_RDS_L4-727188728-1024.gwf" link="input" register="true" transfer="true" optional="false" type="data" size="15582228"/>
    <uses file="H1-TMPLTBANK-785086941-2048.xml" link="output" register="true" transfer="true" optional="false" type="data" size="975762"/>
  </job>
  <job id="ID00197" namespace="LIGO" name="TmpltBank" version="1.0" level="0" runtime="17.68">
    <uses file="H-CAL_REF_DARM_ERR_H1_S5_V1-879933656-8.gwf" link="input" register="true" transfer="true" optional="false" type="data" size="902334"/>
    <uses file="H-H1_RDS_L4-727188729-1024.gwf" link="input" register="true" transfer="true" optional="false" type="data" size="15588799"/>
    <uses file="H-H1_RDS_L4-751174760-1024.gwf" link="input" register="true" transfer="true" optional="false" type="data" size="15619887"/>
    <uses file="H-CAL_FAC_DARM_ERR_H1_S5_U_060-822207076-303347974.gwf" link="input" register="true" transfer="true" optional="false" type="data" size="8415922"/>
    <uses file="H1-TMPLTBANK-740038195-2048.xml" link="output" register="true" transfer="true" optional="false" type="data" size="1031778"/>
  </job>
  <job id="ID00198" namespace="LIGO" name="TmpltBank" version="1.0" level="0" runtime="17.86">
    <uses file="H-CAL_REF_DARM_ERR_H1_S5_V1-879933656-8.gwf" link="input" register="true" transfer="true" optional="false" type="data" size="902334"/>
    <uses file="H-H1_RDS_L4-727188730-1024.gwf" link="input" register="true" transfer="true" optional="false" type="data" size="15580373"/>
    <uses file="H-CAL_FAC_DARM_ERR_H1_S5_U_060-822207076-303347974.gwf" link="input" register="true" transfer="true" optional="false" type="data" size="8415922"/>
    <uses file="H-H1_RDS_L4-751174761-1024.gwf" link="input" register="true" transfer="true" optional="false" type="data" size="15633176"/>
    <uses file="H1-TMPLTBANK-807973970-2048.xml" link="output" register="true" transfer="true" optional="false" type="data" size="979530"/>
  </job>
  <job id="ID00199" namespace="LIGO" name="TmpltBank" version="1.0" level="0" runtime="17.28">
    <uses file="H-CAL_REF_DARM_ERR_H1_S5_V1-879933656-8.gwf" link="input" register="true" transfer="true" optional="false" type="data" size="902334"/>
    <uses file="H-H1_RDS_L4-751174762-1024.gwf" link="input" register="true" transfer="true" optional="false" type="data" size="15615082"/>
    <uses file="H-CAL_FAC_DARM_ERR_H1_S5_U_060-822207076-303347974.gwf" link="input" register="true" transfer="true" optional="false" type="data" size="8415922"/>
    <uses file="H-H1_RDS_L4-727188731-1024.gwf" link="input" register="true" transfer="true" optional="false" type="data" size="15613278"/>
    <uses file="H1-TMPLTBANK-877495985-2048.xml" link="output" register="true" transfer="true" optional="false" type="data" size="985618"/>
  </job>
  <job id="ID00200" namespace="LIGO" name="TmpltBank" version="1.0" level="0" runtime="18.20">
    <uses file="H-CAL_REF_DARM_ERR_H1_S5_V1-879933656-8.gwf" link="input" register="true" transfer="true" optional="false" type="data" size="902334"/>
    <uses file="H-H1_RDS_L4-727188732-1024.gwf" link="input" register="true" transfer="true" optional="false" type="data" size="15604476"/>
    <uses file="H-H1_RDS_L4-751174763-1024.gwf" link="input" register="true" transfer="true" optional="false" type="data" size="15607860"/>
    <uses file="H-CAL_FAC_DARM_ERR_H1_S5_U_060-822207076-303347974.gwf" link="input" register="true" transfer="true" optional="false" type="data" size="8415922"/>
    <uses file="H1-TMPLTBANK-801170531-2048.xml" link="output" register="true" transfer="true" optional="false" type="data" size="1011820"/>
  </job>
  <job id="ID00201" namespace="LIGO" name="TmpltBank" version="1.0" level="0" runtime="18.45">
    <uses file="H-CAL_REF_DARM_ERR_H1_S5_V1-879933656-8.gwf" link="input" register="true" transfer="true" optional="false" type="data" size="902334"/>
    <uses file="H-H1_RDS_L4-751174764-1024.gwf" link="input" register="true" transfer="true" optional="false" type="data" size="15594555"/>
    <uses file="H-H1_RDS_L4-727188733-1024.gwf" link="input" register="true" transfer="true" optional="false" type="data" size="15587189"/>
    <uses file="H-CAL_FAC_DARM_ERR_H1_S5_U_060-822207076-303347974.gwf" link="input" register="true" transfer="true" optional="false" type="data" size="8415922"/>
    <uses file="H1-TMPLTBANK-774211338-2048.xml" link="output" register="true" transfer="true" optional="false" type="data" size="993854"/>
  </job>
  <job id="ID00202" namespace="LIGO" name="TmpltBank" version="1.0" level="0" runtime="18.89">
    <uses file="H-CAL_REF_DARM_ERR_H1_S5_V1-879933656-8.gwf" link="input" register="true" transfer="true" optional="false" type="data" size="902334"/>
    <uses file="H-H1_RDS_L4-727188734-1024.gwf" link="input" register="true" transfer="true" optional="false" type="data" size="15596043"/>
    <uses file="H-CAL_FAC_DARM_ERR_H1_S5_U_060-822207076-303347974.gwf" link="input" register="true" transfer="true" optional="false" type="data" size="8415922"/>
    <uses file="H-H1_RDS_L4-751174765-1024.gwf" link="input" register="true" transfer="true" optional="false" type="data" size="15547417"/>
    <uses file="H1-TMPLTBANK-793284291-2048.xml" link="output" register="true" transfer="true" optional="false" type="data" size="989297"/>
  </job>
  <job id="ID00203" namespace="LIGO" name="TmpltBank" version="1.0" level="0" runtime="18.12">
    <uses file="H-CAL_REF_DARM_ERR_H1_S5_V1-879933656-8.gwf" link="input" register="true" transfer="true" optional="false" type="data" size="902334"/>
    <uses file="H-H1_RDS_L4-751174766-1024.gwf" link="input" register="true" transfer="true" optional="false" type="data" size="15570093"/>
    <uses file="H-H1_RDS_L4-727188735-1024.gwf" link="input" register="true" transfer="true" optional="false" type="data" size="15609961"/>
    <uses file="H-CAL_FAC_DARM_ERR_H1_S5_U_060-822207076-303347974.gwf" link="input" register="true" transfer="true" optional="false" type="data" size="8415922"/>
    <uses file="H1-TMPLTBANK-801014259-2048.xml" link="output" register="true" transfer="true" optional="false" type="data" size="976044"/>
  </job>
  <job id="ID00204" namespace="LIGO" name="TmpltBank" version="1.0" level="0" runtime="17.88">
    <uses file="H-CAL_REF_DARM_ERR_H1_S5_V1-879933656-8.gwf" link="input" register="true" transfer="true" optional="false" type="data" size="902334"/>
    <uses file="H-H1_RDS_L4-727188736-1024.gwf" link="input" register="true" transfer="true" optional="false" type="data" size="15593886"/>
    <uses file="H-H1_RDS_L4-751174767-1024.gwf" link="input" register="true" transfer="true" optional="false" type="data" size="15610742"/>
    <uses file="H-CAL_FAC_DARM_ERR_H1_S5_U_060-822207076-303347974.gwf" link="input" register="true" transfer="true" optional="false" type="data" size="8415922"/>
    <uses file="H1-TMPLTBANK-817709591-2048.xml" link="output" register="true" transfer="true" optional="false" type="data" size="998809"/>
  </job>
  <job id="ID00205" namespace="LIGO" name="TmpltBank" version="1.0" level="0" runtime="17.86">
    <uses file="H-CAL_REF_DARM_ERR_H1_S5_V1-879933656-8.gwf" link="input" register="true" transfer="true" optional="false" type="data" size="902334"/>
    <uses file="H-H1_RDS_L4-751174768-1024.gwf" link="input" register="true" transfer="true" optional="false" type="data" size="15547324"/>
    <uses file="H-H1_RDS_L4-727188737-1024.gwf" link="input" register="true" transfer="true" optional="false" type="data" size="15608152"/>
    <uses file="H-CAL_FAC_DARM_ERR_H1_S5_U_060-822207076-303347974.gwf" link="input" register="true" transfer="true" optional="false" type="data" size="8415922"/>
    <uses file="H1-TMPLTBANK-871755791-2048.xml" link="output" register="true" transfer="true" optional="false" type="data" size="983493"/>
  </job>
  <job id="ID00206" namespace="LIGO" name="TmpltBank" version="1.0" level="0" runtime="17.11">
    <uses file="H-CAL_REF_DARM_ERR_H1_S5_V1-879933656-8.gwf" link="input" register="true" transfer="true" optional="false" type="data" size="902334"/>
    <uses file="H-H1_RDS_L4-751174769-1024.gwf" link="input" register="true" transfer="true" optional="false" type="data" size="15600308"/>
    <uses file="H-H1_RDS_L4-727188738-1024.gwf" link="input" register="true" transfer="true" optional="false" type="data" size="15626741"/>
    <uses file="H-CAL_FAC_DARM_ERR_H1_S5_U_060-822207076-303347974.gwf" link="input" register="true" transfer="true" optional="false" type="data" size="8415922"/>
    <uses file="H1-TMPLTBANK-832023537-2048.xml" link="output" register="true" transfer="true" optional="false" type="data" size="1000980"/>
  </job>
  <job id="ID00207" namespace="LIGO" name="TmpltBank" version="1.0" level="0" runtime="18.29">
    <uses file="H-CAL_REF_DARM_ERR_H1_S5_V1-879933656-8.gwf" link="input" register="true" transfer="true" optional="false" type="data" size="902334"/>
    <uses file="H-H1_RDS_L4-751174770-1024.gwf" link="input" register="true" transfer="true" optional="false" type="data" size="15596969"/>
    <uses file="H-H1_RDS_L4-727188739-1024.gwf" link="input" register="true" transfer="true" optional="false" type="data" size="15611930"/>
    <uses file="H-CAL_FAC_DARM_ERR_H1_S5_U_060-822207076-303347974.gwf" link="input" register="true" transfer="true" optional="false" type="data" size="8415922"/>
    <uses file="H1-TMPLTBANK-775759886-2048.xml" link="output" register="true" transfer="true" optional="false" type="data" size="968395"/>
  </job>
  <job id="ID00208" namespace="LIGO" name="TmpltBank" version="1.0" level="0" runtime="18.25">
    <uses file="H-CAL_REF_DARM_ERR_H1_S5_V1-879933656-8.gwf" link="input" register="true" transfer="true" optional="false" type="data" size="902334"/>
    <uses file="H-H1_RDS_L4-727188740-1024.gwf" link="input" register="true" transfer="true" optional="false" type="data" size="15610226"/>
    <uses file="H-H1_RDS_L4-751174771-1024.gwf" link="input" register="true" transfer="true" optional="false" type="data" size="15581872"/>
    <uses file="H-CAL_FAC_DARM_ERR_H1_S5_U_060-822207076-303347974.gwf" link="input" register="true" transfer="true" optional="false" type="data" size="8415922"/>
    <uses file="H1-TMPLTBANK-801755647-2048.xml" link="output" register="true" transfer="true" optional="false" type="data" size="1020204"/>
  </job>
  <job id="ID00209" namespace="LIGO" name="TmpltBank" version="1.0" level="0" runtime="18.05">
    <uses file="H-CAL_REF_DARM_ERR_H1_S5_V1-879933656-8.gwf" link="input" register="true" transfer="true" optional="false" type="data" size="902334"/>
    <uses file="H-H1_RDS_L4-727188741-1024.gwf" link="input" register="true" transfer="true" optional="false" type="data" size="15579337"/>
    <uses file="H-CAL_FAC_DARM_ERR_H1_S5_U_060-822207076-303347974.gwf" link="input" register="true" transfer="true" optional="false" type="data" size="8415922"/>
    <uses file="H-H1_RDS_L4-751174772-1024.gwf" link="input" register="true" transfer="true" optional="false" type="data" size="15628605"/>
    <uses file="H1-TMPLTBANK-822575725-2048.xml" link="output" register="true" transfer="true" optional="false" type="data" size="991340"/>
  </job>
  <job id="ID00210" namespace="LIGO" name="TmpltBank" version="1.0" level="0" runtime="18.34">
    <uses file="H-CAL_REF_DARM_ERR_H1_S5_V1-879933656-8.gwf" link="input" register="true" transfer="true" optional="false" type="data" size="902334"/>
    <uses file="H-H1_RDS_L4-727188742-1024.gwf" link="input" register="true" transfer="true" optional="false" type="data" size="15621911"/>
    <uses file="H-H1_RDS_L4-751174773-1024.gwf" link="input" register="true" transfer="true" optional="false" type="data" size="15606037"/>
    <uses file="H-CAL_FAC_DARM_ERR_H1_S5_U_060-822207076-303347974.gwf" link="input" register="true" transfer="true" optional="false" type="data" size="8415922"/>
    <uses file="H1-TMPLTBANK-769261969-2048.xml" link="output" register="true" transfer="true" optional="false" type="data" size="987847"/>
  </job>
  <job id="ID00211" namespace="LIGO" name="TmpltBank" version="1.0" level="0" runtime="18.87">
    <uses file="H-CAL_REF_DARM_ERR_H1_S5_V1-879933656-8.gwf" link="input" register="true" transfer="true" optional="false" type="data" size="902334"/>
    <uses file="H-H1_RDS_L4-751174774-1024.gwf" link="input" register="true" transfer="true" optional="false" type="data" size="15585386"/>
    <uses file="H-H1_RDS_L4-727188743-1024.gwf" link="input" register="true" transfer="true" optional="false" type="data" size="15616801"/>
    <uses file="H-CAL_FAC_DARM_ERR_H1_S5_U_060-822207076-303347974.gwf" link="input" register="true" transfer="true" optional="false" type="data" size="8415922"/>
    <uses file="H1-TMPLTBANK-765107021-2048.xml" link="output" register="true" transfer="true" optional="false" type="data" size="1007156"/>
  </job>
  <job id="ID00212" namespace="LIGO" name="TmpltBank" version="1.0" level="0" runtime="18.17">
    <uses file="H-CAL_REF_DARM_ERR_H1_S5_V1-879933656-8.gwf" link="input" register="true" transfer="true" optional="false" type="data" size="902334"/>
    <uses file="H-H1_RDS_L4-727188744-1024.gwf" link="input" register="true" transfer="true" optional="false" type="data" size="15587860"/>
    <uses file="H-H1_RDS_L4-751174775-1024.gwf" link="input" register="true" transfer="true" optional="false" type="data" size="15586645"/>
    <uses file="H-CAL_FAC_DARM_ERR_H1_S5_U_060-822207076-303347974.gwf" link="input" register="true" transfer="true" optional="false" type="data" size="8415922"/>
    <uses file="H1-TMPLTBANK-737908124-2048.xml" link="output" register="true" transfer="true" optional="false" type="data" size="980536"/>
  </job>
  <job id="ID00213" namespace="LIGO" name="TmpltBank" version="1.0" level="0" runtime="19.02">
    <uses file="H-CAL_REF_DARM_ERR_H1_S5_V1-879933656-8.gwf" link="input" register="true" transfer="true" optional="false" type="data" size="902334"/>
    <uses file="H-H1_RDS_L4-727188745-1024.gwf" link="input" register="true" transfer="true" optional="false" type="data" size="15557317"/>
    <uses file="H-CAL_FAC_DARM_ERR_H1_S5_U_060-822207076-303347974.gwf" link="input" register="true" transfer="true" optional="false" type="data" size="8415922"/>
    <uses file="H-H1_RDS_L4-751174776-1024.gwf" link="input" register="true" transfer="true" optional="false" type="data" size="15606180"/>
    <uses file="H1-TMPLTBANK-815754881-2048.xml" link="output" register="true" transfer="true" optional="false" type="data" size="1000067"/>
  </job>
  <job id="ID00214" namespace="LIGO" name="TmpltBank" version="1.0" level="0" runtime="19.15">
    <uses file="H-CAL_REF_DARM_ERR_H1_S5_V1-879933656-8.gwf" link="input" register="true" transfer="true" optional="false" type="data" size="902334"/>
    <uses file="H-H1_RDS_L4-727188746-1024.gwf" link="input" register="true" transfer="true" optional="false" type="data" size="15568742"/>
    <uses file="H-H1_RDS_L4-751174777-1024.gwf" link="input" register="true" transfer="true" optional="false" type="data" size="15616365"/>
    <uses file="H-CAL_FAC_DARM_ERR_H1_S5_U_060-822207076-303347974.gwf" link="input" register="true" transfer="true" optional="false" type="data" size="8415922"/>
    <uses file="H1-TMPLTBANK-778685131-2048.xml" link="output" register="true" transfer="true" optional="false" type="data" size="987871"/>
  </job>
  <job id="ID00215" namespace="LIGO" name="TmpltBank" version="1.0" level="0" runtime="18.25">
    <uses file="H-CAL_REF_DARM_ERR_H1_S5_V1-879933656-8.gwf" link="input" register="true" transfer="true" optional="false" type="data" size="902334"/>
    <uses file="H-H1_RDS_L4-727188747-1024.gwf" link="input" register="true" transfer="true" optional="false" type="data" size="15611023"/>
    <uses file="H-H1_RDS_L4-751174778-1024.gwf" link="input" register="true" transfer="true" optional="false" type="data" size="15605228"/>
    <uses file="H-CAL_FAC_DARM_ERR_H1_S5_U_060-822207076-303347974.gwf" link="input" register="true" transfer="true" optional="false" type="data" size="8415922"/>
    <uses file="H1-TMPLTBANK-774431901-2048.xml" link="output" register="true" transfer="true" optional="false" type="data" size="998846"/>
  </job>
  <job id="ID00216" namespace="LIGO" name="TmpltBank" version="1.0" level="0" runtime="18.27">
    <uses file="H-CAL_REF_DARM_ERR_H1_S5_V1-879933656-8.gwf" link="input" register="true" transfer="true" optional="false" type="data" size="902334"/>
    <uses file="H-H1_RDS_L4-751174779-1024.gwf" link="input" register="true" transfer="true" optional="false" type="data" size="15605389"/>
    <uses file="H-H1_RDS_L4-727188748-1024.gwf" link="input" register="true" transfer="true" optional="false" type="data" size="15627755"/>
    <uses file="H-CAL_FAC_DARM_ERR_H1_S5_U_060-822207076-303347974.gwf" link="input" register="true" transfer="true" optional="false" type="data" size="8415922"/>
    <uses file="H1-TMPLTBANK-810915550-2048.xml" link="output" register="true" transfer="true" optional="false" type="data" size="937303"/>
  </job>
  <job id="ID00217" namespace="LIGO" name="TmpltBank" version="1.0" level="0" runtime="17.54">
    <uses file="H-CAL_REF_DARM_ERR_H1_S5_V1-879933656-8.gwf" link="input" register="true" transfer="true" optional="false" type="data" size="902334"/>
    <uses file="H-H1_RDS_L4-751174780-1024.gwf" link="input" register="true" transfer="true" optional="false" type="data" size="15569651"/>
    <uses file="H-CAL_FAC_DARM_ERR_H1_S5_U_060-822207076-303347974.gwf" link="input" register="true" transfer="true" optional="false" type="data" size="8415922"/>
    <uses file="H-H1_RDS_L4-727188749-1024.gwf" link="input" register="true" transfer="true" optional="false" type="data" size="15614503"/>
    <uses file="H1-TMPLTBANK-776993936-2048.xml" link="output" register="true" transfer="true" optional="false" type="data" size="985840"/>
  </job>
  <job id="ID00218" namespace="LIGO" name="TmpltBank" version="1.0" level="0" runtime="18.48">
    <uses file="H-CAL_REF_DARM_ERR_H1_S5_V1-879933656-8.gwf" link="input" register="true" transfer="true" optional="false" type="data" size="902334"/>
    <uses file="H-H1_RDS_L4-751174781-1024.gwf" link="input" register="true" transfer="true" optional="false" type="data" size="15593804"/>
    <uses file="H-H1_RDS_L4-727188750-1024.gwf" link="input" register="true" transfer="true" optional="false" type="data" size="15585449"/>
    <uses file="H-CAL_FAC_DARM_ERR_H1_S5_U_060-822207076-303347974.gwf" link="input" register="true" transfer="true" optional="false" type="data" size="8415922"/>
    <uses file="H1-TMPLTBANK-813083646-2048.xml" link="output" register="true" transfer="true" optional="false" type="data" size="1013590"/>
  </job>
  <job id="ID00219" namespace="LIGO" name="TmpltBank" version="1.0" level="0" runtime="18.07">
    <uses file="H-CAL_REF_DARM_ERR_H1_S5_V1-879933656-8.gwf" link="input" register="true" transfer="true" optional="false" type="data" size="902334"/>
    <uses file="H-H1_RDS_L4-751174782-1024.gwf" link="input" register="true" transfer="true" optional="false" type="data" size="15629272"/>
    <uses file="H-CAL_FAC_DARM_ERR_H1_S5_U_060-822207076-303347974.gwf" link="input" register="true" transfer="true" optional="false" type="data" size="8415922"/>
    <uses file="H-H1_RDS_L4-727188751-1024.gwf" link="input" register="true" transfer="true" optional="false" type="data" size="15601556"/>
    <uses file="H1-TMPLTBANK-807207898-2048.xml" link="output" register="true" transfer="true" optional="false" type="data" size="977181"/>
  </job>
  <job id="ID00220" namespace="LIGO" name="TmpltBank" version="1.0" level="0" runtime="18.17">
    <uses file="H-CAL_REF_DARM_ERR_H1_S5_V1-879933656-8.gwf" link="input" register="true" transfer="true" optional="false" type="data" size="902334"/>
    <uses file="H-H1_RDS_L4-727188752-1024.gwf" link="input" register="true" transfer="true" optional="false" type="data" size="15605797"/>
    <uses file="H-H1_RDS_L4-751174783-1024.gwf" link="input" register="true" transfer="true" optional="false" type="data" size="15587677"/>
    <uses file="H-CAL_FAC_DARM_ERR_H1_S5_U_060-822207076-303347974.gwf" link="input" register="true" transfer="true" optional="false" type="data" size="8415922"/>
    <uses file="H1-TMPLTBANK-867316356-2048.xml" link="output" register="true" transfer="true" optional="false" type="data" size="975014"/>
  </job>
  <job id="ID00221" namespace="LIGO" name="TmpltBank" version="1.0" level="0" runtime="17.41">
    <uses file="H-CAL_REF_DARM_ERR_H1_S5_V1-879933656-8.gwf" link="input" register="true" transfer="true" optional="false" type="data" size="902334"/>
    <uses file="H-H1_RDS_L4-727188753-1024.gwf" link="input" register="true" transfer="true" optional="false" type="data" size="15592223"/>
    <uses file="H-H1_RDS_L4-751174784-1024.gwf" link="input" register="true" transfer="true" optional="false" type="data" size="15617454"/>
    <uses file="H-CAL_FAC_DARM_ERR_H1_S5_U_060-822207076-303347974.gwf" link="input" register="true" transfer="true" optional="false" type="data" size="8415922"/>
    <uses file="H1-TMPLTBANK-859023240-2048.xml" link="output" register="true" transfer="true" optional="false" type="data" size="995964"/>
  </job>
  <job id="ID00222" namespace="LIGO" name="TmpltBank" version="1.0" level="0" runtime="18.78">
    <uses file="H-CAL_REF_DARM_ERR_H1_S5_V1-879933656-8.gwf" link="input" register="true" transfer="true" optional="false" type="data" size="902334"/>
    <uses file="H-H1_RDS_L4-727188754-1024.gwf" link="input" register="true" transfer="true" optional="false" type="data" size="15571019"/>
    <uses file="H-H1_RDS_L4-751174785-1024.gwf" link="input" register="true" transfer="true" optional="false" type="data" size="15644240"/>
    <uses file="H-CAL_FAC_DARM_ERR_H1_S5_U_060-822207076-303347974.gwf" link="input" register="true" transfer="true" optional="false" type="data" size="8415922"/>
    <uses file="H1-TMPLTBANK-782406919-2048.xml" link="output" register="true" transfer="true" optional="false" type="data" size="970523"/>
  </job>
  <job id="ID00223" namespace="LIGO" name="TmpltBank" version="1.0" level="0" runtime="17.66">
    <uses file="H-CAL_REF_DARM_ERR_H1_S5_V1-879933656-8.gwf" link="input" register="true" transfer="true" optional="false" type="data" size="902334"/>
    <uses file="H-CAL_FAC_DARM_ERR_H1_S5_U_060-822207076-303347974.gwf" link="input" register="true" transfer="true" optional="false" type="data" size="8415922"/>
    <uses file="H-H1_RDS_L4-751174786-1024.gwf" link="input" register="true" transfer="true" optional="false" type="data" size="15589525"/>
    <uses file="H-H1_RDS_L4-727188755-1024.gwf" link="input" register="true" transfer="true" optional="false" type="data" size="15574916"/>
    <uses file="H1-TMPLTBANK-772864175-2048.xml" link="output" register="true" transfer="true" optional="false" type="data" size="979230"/>
  </job>
  <job id="ID00224" namespace="LIGO" name="TmpltBank" version="1.0" level="0" runtime="18.61">
    <uses file="H-CAL_REF_DARM_ERR_H1_S5_V1-879933656-8.gwf" link="input" register="true" transfer="true" optional="false" type="data" size="902334"/>
    <uses file="H-H1_RDS_L4-727188756-1024.gwf" link="input" register="true" transfer="true" optional="false" type="data" size="15618663"/>
    <uses file="H-H1_RDS_L4-751174787-1024.gwf" link="input" register="true" transfer="true" optional="false" type="data" size="15577256"/>
    <uses file="H-CAL_FAC_DARM_ERR_H1_S5_U_060-822207076-303347974.gwf" link="input" register="true" transfer="true" optional="false" type="data" size="8415922"/>
    <uses file="H1-TMPLTBANK-871458916-2048.xml" link="output" register="true" transfer="true" optional="false" type="data" size="994060"/>
  </job>
  <job id="ID00225" namespace="LIGO" name="TmpltBank" version="1.0" level="0" runtime="18.43">
    <uses file="H-CAL_REF_DARM_ERR_H1_S5_V1-879933656-8.gwf" link="input" register="true" transfer="true" optional="false" type="data" size="902334"/>
    <uses file="H-CAL_FAC_DARM_ERR_H1_S5_U_060-822207076-303347974.gwf" link="input" register="true" transfer="true" optional="false" type="data" size="8415922"/>
    <uses file="H-H1_RDS_L4-751174788-1024.gwf" link="input" register="true" transfer="true" optional="false" type="data" size="15591270"/>
    <uses file="H-H1_RDS_L4-727188757-1024.gwf" link="input" register="true" transfer="true" optional="false" type="data" size="15598153"/>
    <uses file="H1-TMPLTBANK-741306383-2048.xml" link="output" register="true" transfer="true" optional="false" type="data" size="991468"/>
  </job>
  <job id="ID00226" namespace="LIGO" name="TmpltBank" version="1.0" level="0" runtime="17.99">
    <uses file="H-CAL_REF_DARM_ERR_H1_S5_V1-879933656-8.gwf" link="input" register="true" transfer="true" optional="false" type="data" size="902334"/>
    <uses file="H-H1_RDS_L4-751174789-1024.gwf" link="input" register="true" transfer="true" optional="false" type="data" size="15605202"/>
    <uses file="H-H1_RDS_L4-727188758-1024.gwf" link="input" register="true" transfer="true" optional="false" type="data" size="15566879"/>
    <uses file="H-CAL_FAC_DARM_ERR_H1_S5_U_060-822207076-303347974.gwf" link="input" register="true" transfer="true" optional="false" type="data" size="8415922"/>
    <uses file="H1-TMPLTBANK-724636949-2048.xml" link="output" register="true" transfer="true" optional="false" type="data" size="973682"/>
  </job>
  <job id="ID00227" namespace="LIGO" name="TmpltBank" version="1.0" level="0" runtime="17.66">
    <uses file="H-CAL_REF_DARM_ERR_H1_S5_V1-879933656-8.gwf" link="input" register="true" transfer="true" optional="false" type="data" size="902334"/>
    <uses file="H-H1_RDS_L4-727188759-1024.gwf" link="input" register="true" transfer="true" optional="false" type="data" size="15589844"/>
    <uses file="H-H1_RDS_L4-751174790-1024.gwf" link="input" register="true" transfer="true" optional="false" type="data" size="15605063"/>
    <uses file="H-CAL_FAC_DARM_ERR_H1_S5_U_060-822207076-303347974.gwf" link="input" register="true" transfer="true" optional="false" type="data" size="8415922"/>
    <uses file="H1-TMPLTBANK-753115498-2048.xml" link="output" register="true" transfer="true" optional="false" type="data" size="965770"/>
  </job>
  <job id="ID00228" namespace="LIGO" name="TmpltBank" version="1.0" level="0" runtime="18.13">
    <uses file="H-CAL_REF_DARM_ERR_H1_S5_V1-879933656-8.gwf" link="input" register="true" transfer="true" optional="false" type="data" size="902334"/>
    <uses file="H-H1_RDS_L4-751174791-1024.gwf" link="input" register="true" transfer="true" optional="false" type="data" size="15580591"/>
    <uses file="H-H1_RDS_L4-727188760-1024.gwf" link="input" register="true" transfer="true" optional="false" type="data" size="15607736"/>
    <uses file="H-CAL_FAC_DARM_ERR_H1_S5_U_060-822207076-303347974.gwf" link="input" register="true" transfer="true" optional="false" type="data" size="8415922"/>
    <uses file="H1-TMPLTBANK-791084494-2048.xml" link="output" register="true" transfer="true" optional="false" type="data" size="969415"/>
  </job>
  <job id="ID00229" namespace="LIGO" name="Inspiral" version="1.0" level="1" runtime="477.16">
    <uses file="HL-INJECTIONS_100-764742901-8331440.xml" link="input" register="true" transfer="true" optional="false" type="data" size="2421423"/>
    <uses file="H-CAL_REF_DARM_ERR_H1_S5_V1-879933656-8.gwf" link="input" register="true" transfer="true" optional="false" type="data" size="902334"/>
    <uses file="H-H1_RDS_L4-751174563-1024.gwf" link="input" register="true" transfer="true" optional="false" type="data" size="15612977"/>
    <uses file="H-H1_RDS_L4-727188532-1024.gwf" link="input" register="true" transfer="true" optional="false" type="data" size="15598032"/>
    <uses file="H-CAL_FAC_DARM_ERR_H1_S5_U_060-822207076-303347974.gwf" link="input" register="true" transfer="true" optional="false" type="data" size="8415922"/>
    <uses file="H1-TMPLTBANK-876563419-2048.xml" link="input" register="true" transfer="true" optional="false" type="data" size="1015340"/>
    <uses file="H1-INSPIRAL-876563419-2048.xml" link="output" register="true" transfer="true" optional="false" type="data" size="361612"/>
  </job>
  <job id="ID00230" namespace="LIGO" name="Inspiral" version="1.0" level="1" runtime="663.25">
    <uses file="HL-INJECTIONS_100-764742901-8331440.xml" link="input" register="true" transfer="true" optional="false" type="data" size="2421423"/>
    <uses file="H-CAL_REF_DARM_ERR_H1_S5_V1-879933656-8.gwf" link="input" register="true" transfer="true" optional="false" type="data" size="902334"/>
    <uses file="H-H1_RDS_L4-751174564-1024.gwf" link="input" register="true" transfer="true" optional="false" type="data" size="15589118"/>
    <uses file="H-H1_RDS_L4-727188533-1024.gwf" link="input" register="true" transfer="true" optional="false" type="data" size="15565369"/>
    <uses file="H-CAL_FAC_DARM_ERR_H1_S5_U_060-822207076-303347974.gwf" link="input" register="true" transfer="true" optional="false" type="data" size="8415922"/>
    <uses file="H1-TMPLTBANK-872152853-2048.xml" link="input" register="true" transfer="true" optional="false" type="data" size="1004195"/>
    <uses file="H1-INSPIRAL-872152853-2048.xml" link="output" register="true" transfer="true" optional="false" type="data" size="275964"/>
  </job>
  <job id="ID00231" namespace="LIGO" name="Inspiral" version="1.0" level="1" runtime="546.57">
    <uses file="HL-INJECTIONS_100-764742901-8331440.xml" link="input" register="true" transfer="true" optional="false" type="data" size="2421423"/>
    <uses file="H-CAL_REF_DARM_ERR_H1_S5_V1-879933656-8.gwf" link="input" register="true" transfer="true" optional="false" type="data" size="902334"/>
    <uses file="H-H1_RDS_L4-751174565-1024.gwf" link="input" register="true" transfer="true" optional="false" type="data" size="15588529"/>
    <uses file="H-H1_RDS_L4-727188534-1024.gwf" link="input" register="true" transfer="true" optional="false" type="data" size="15611316"/>
    <uses file="H-CAL_FAC_DARM_ERR_H1_S5_U_060-822207076-303347974.gwf" link="input" register="true" transfer="true" optional="false" type="data" size="8415922"/>
    <uses file="H1-TMPLTBANK-842819457-2048.xml" link="input" register="true" transfer="true" optional="false" type="data" size="1009623"/>
    <uses file="H1-INSPIRAL-842819457-2048.xml" link="output" register="true" transfer="true" optional="false" type="data" size="381510"/>
  </job>
  <job id="ID00232" namespace="LIGO" name="Inspiral" version="1.0" level="1" runtime="603.00">
    <uses file="HL-INJECTIONS_100-764742901-8331440.xml" link="input" register="true" transfer="true" optional="false" type="data" size="2421423"/>
    <uses file="H-CAL_REF_DARM_ERR_H1_S5_V1-879933656-8.gwf" link="input" register="true" transfer="true" optional="false" type="data" size="902334"/>
    <uses file="H-H1_RDS_L4-727188535-1024.gwf" link="input" register="true" transfer="true" optional="false" type="data" size="15616934"/>
    <uses file="H-CAL_FAC_DARM_ERR_H1_S5_U_060-822207076-303347974.gwf" link="input" register="true" transfer="true" optional="false" type="data" size="8415922"/>
    <uses file="H-H1_RDS_L4-751174566-1024.gwf" link="input" register="true" transfer="true" optional="false" type="data" size="15595957"/>
    <uses file="H1-TMPLTBANK-799811055-2048.xml" link="input" register="true" transfer="true" optional="false" type="data" size="986752"/>
    <uses file="H1-INSPIRAL-799811055-2048.xml" link="output" register="true" transfer="true" optional="false" type="data" size="389636"/>
  </job>
  <job id="ID00233" namespace="LIGO" name="Inspiral" version="1.0" level="1" runtime="651.44">
    <uses file="HL-INJECTIONS_100-764742901-8331440.xml" link="input" register="true" transfer="true" optional="false" type="data" size="2421423"/>
    <uses file="H-CAL_REF_DARM_ERR_H1_S5_V1-879933656-8.gwf" link="input" register="true" transfer="true" optional="false" type="data" size="902334"/>
    <uses file="H-H1_RDS_L4-727188536-1024.gwf" link="input" register="true" transfer="true" optional="false" type="data" size="15572296"/>
    <uses file="H-H1_RDS_L4-751174567-1024.gwf" link="input" register="true" transfer="true" optional="false" type="data" size="15601966"/>
    <uses file="H-CAL_FAC_DARM_ERR_H1_S5_U_060-822207076-303347974.gwf" link="input" register="true" transfer="true" optional="false" type="data" size="8415922"/>
    <uses file="H1-TMPLTBANK-744370932-2048.xml" link="input" register="true" transfer="true" optional="false" type="data" size="981274"/>
    <uses file="H1-INSPIRAL-744370932-2048.xml" link="output" register="true" transfer="true" optional="false" type="data" size="286253"/>
  </job>
  <job id="ID00234" namespace="LIGO" name="Inspiral" version="1.0" level="1" runtime="522.00">
    <uses file="HL-INJECTIONS_100-764742901-8331440.xml" link="input" register="true" transfer="true" optional="false" type="data" size="2421423"/>
    <uses file="H-CAL_REF_DARM_ERR_H1_S5_V1-879933656-8.gwf" link="input" register="true" transfer="true" optional="false" type="data" size="902334"/>
    <uses file="H-H1_RDS_L4-751174568-1024.gwf" link="input" register="true" transfer="true" optional="false" type="data" size="15567052"/>
    <uses file="H-H1_RDS_L4-727188537-1024.gwf" link="input" register="true" transfer="true" optional="false" type="data" size="15606172"/>
    <uses file="H-CAL_FAC_DARM_ERR_H1_S5_U_060-822207076-303347974.gwf" link="input" register="true" transfer="true" optional="false" type="data" size="8415922"/>
    <uses file="H1-TMPLTBANK-819210615-2048.xml" link="input" register="true" transfer="true" optional="false" type="data" size="993463"/>
    <uses file="H1-INSPIRAL-819210615-2048.xml" link="output" register="true" transfer="true" optional="false" type="data" size="197139"/>
  </job>
  <job id="ID00235" namespace="LIGO" name="Inspiral" version="1.0" level="1" runtime="475.23">
    <uses file="HL-INJECTIONS_100-764742901-8331440.xml" link="input" register="true" transfer="true" optional="false" type="data" size="2421423"/>
    <uses file="H-CAL_REF_DARM_ERR_H1_S5_V1-879933656-8.gwf" link="input" register="true" transfer="true" optional="false" type="data" size="902334"/>
    <uses file="H-H1_RDS_L4-727188538-1024.gwf" link="input" register="true" transfer="true" optional="false" type="data" size="15575102"/>
    <uses file="H-H1_RDS_L4-751174569-1024.gwf" link="input" register="true" transfer="true" optional="false" type="data" size="15621204"/>
    <uses file="H-CAL_FAC_DARM_ERR_H1_S5_U_060-822207076-303347974.gwf" link="input" register="true" transfer="true" optional="false" type="data" size="8415922"/>
    <uses file="H1-TMPLTBANK-737261833-2048.xml" link="input" register="true" transfer="true" optional="false" type="data" size="958876"/>
    <uses file="H1-INSPIRAL-737261833-2048.xml" link="output" register="true" transfer="true" optional="false" type="data" size="319633"/>
  </job>
  <job id="ID00236" namespace="LIGO" name="Inspiral" version="1.0" level="1" runtime="489.63">
    <uses file="HL-INJECTIONS_100-764742901-8331440.xml" link="input" register="true" transfer="true" optional="false" type="data" size="2421423"/>
    <uses file="H-CAL_REF_DARM_ERR_H1_S5_V1-879933656-8.gwf" link="input" register="true" transfer="true" optional="false" type="data" size="902334"/>
    <uses file="H-H1_RDS_L4-727188539-1024.gwf" link="input" register="true" transfer="true" optional="false" type="data" size="15580473"/>
    <uses file="H-H1_RDS_L4-751174570-1024.gwf" link="input" register="true" transfer="true" optional="false" type="data" size="15605996"/>
    <uses file="H-CAL_FAC_DARM_ERR_H1_S5_U_060-822207076-303347974.gwf" link="input" register="true" transfer="true" optional="false" type="data" size="8415922"/>
    <uses file="H1-TMPLTBANK-739212823-2048.xml" link="input" register="true" transfer="true" optional="false" type="data" size="997843"/>
    <uses file="H1-INSPIRAL-739212823-2048.xml" link="output" register="true" transfer="true" optional="false" type="data" size="321407"/>
  </job>
  <job id="ID00237" namespace="LIGO" name="Inspiral" version="1.0" level="1" runtime="665.10">
    <uses file="HL-INJECTIONS_100-764742901-8331440.xml" link="input" register="true" transfer="true" optional="false" type="data" size="2421423"/>
    <uses file="H-CAL_REF_DARM_ERR_H1_S5_V1-879933656-8.gwf" link="input" register="true" transfer="true" optional="false" type="data" size="902334"/>
    <uses file="H-H1_RDS_L4-751174571-1024.gwf" link="input" register="true" transfer="true" optional="false" type="data" size="15587043"/>
    <uses file="H-H1_RDS_L4-727188540-1024.gwf" link="input" register="true" transfer="true" optional="false" type="data" size="15581038"/>
    <uses file="H-CAL_FAC_DARM_ERR_H1_S5_U_060-822207076-303347974.gwf" link="input" register="true" transfer="true" optional="false" type="data" size="8415922"/>
    <uses file="H1-TMPLTBANK-749563308-2048.xml" link="input" register="true" transfer="true" optional="false" type="data" size="1019413"/>
    <uses file="H1-INSPIRAL-749563308-2048.xml" link="output" register="true" transfer="true" optional="false" type="data" size="376713"/>
  </job>
  <job id="ID00238" namespace="LIGO" name="Inspiral" version="1.0" level="1" runtime="639.86">
    <uses file="HL-INJECTIONS_100-764742901-8331440.xml" link="input" register="true" transfer="true" optional="false" type="data" size="2421423"/>
    <uses file="H-CAL_REF_DARM_ERR_H1_S5_V1-879933656-8.gwf" link="input" register="true" transfer="true" optional="false" type="data" size="902334"/>
    <uses file="H-H1_RDS_L4-727188541-1024.gwf" link="input" register="true" transfer="true" optional="false" type="data" size="15576610"/>
    <uses file="H-H1_RDS_L4-751174572-1024.gwf" link="input" register="true" transfer="true" optional="false" type="data" size="15576478"/>
    <uses file="H-CAL_FAC_DARM_ERR_H1_S5_U_060-822207076-303347974.gwf" link="input" register="true" transfer="true" optional="false" type="data" size="8415922"/>
    <uses file="H1-TMPLTBANK-733011997-2048.xml" link="input" register="true" transfer="true" optional="false" type="data" size="999317"/>
    <uses file="H1-INSPIRAL-733011997-2048.xml" link="output" register="true" transfer="true" optional="false" type="data" size="270187"/>
  </job>
  <job id="ID00239" namespace="LIGO" name="Inspiral" version="1.0" level="1" runtime="350.10">
    <uses file="HL-INJECTIONS_100-764742901-8331440.xml" link="input" register="true" transfer="true" optional="false" type="data" size="2421423"/>
    <uses file="H-CAL_REF_DARM_ERR_H1_S5_V1-879933656-8.gwf" link="input" register="true" transfer="true" optional="false" type="data" size="902334"/>
    <uses file="H-H1_RDS_L4-751174573-1024.gwf" link="input" register="true" transfer="true" optional="false" type="data" size="15583555"/>
    <uses file="H-H1_RDS_L4-727188542-1024.gwf" link="input" register="true" transfer="true" optional="false" type="data" size="15579029"/>
    <uses file="H-CAL_FAC_DARM_ERR_H1_S5_U_060-822207076-303347974.gwf" link="input" register="true" transfer="true" optional="false" type="data" size="8415922"/>
    <uses file="H1-TMPLTBANK-728975214-2048.xml" link="input" register="true" transfer="true" optional="false" type="data" size="982460"/>
    <uses file="H1-INSPIRAL-728975214-2048.xml" link="output" register="true" transfer="true" optional="false" type="data" size="416240"/>
  </job>
  <job id="ID00240" namespace="LIGO" name="Inspiral" version="1.0" level="1" runtime="544.95">
    <uses file="HL-INJECTIONS_100-764742901-8331440.xml" link="input" register="true" transfer="true" optional="false" type="data" size="2421423"/>
    <uses file="H-CAL_REF_DARM_ERR_H1_S5_V1-879933656-8.gwf" link="input" register="true" transfer="true" optional="false" type="data" size="902334"/>
    <uses file="H-H1_RDS_L4-727188543-1024.gwf" link="input" register="true" transfer="true" optional="false" type="data" size="15549558"/>
    <uses file="H-H1_RDS_L4-751174574-1024.gwf" link="input" register="true" transfer="true" optional="false" type="data" size="15595888"/>
    <uses file="H-CAL_FAC_DARM_ERR_H1_S5_U_060-822207076-303347974.gwf" link="input" register="true" transfer="true" optional="false" type="data" size="8415922"/>
    <uses file="H1-TMPLTBANK-837440241-2048.xml" link="input" register="true" transfer="true" optional="false" type="data" size="955772"/>
    <uses file="H1-INSPIRAL-837440241-2048.xml" link="output" register="true" transfer="true" optional="false" type="data" size="240324"/>
  </job>
  <job id="ID00241" namespace="LIGO" name="Inspiral" version="1.0" level="1" runtime="233.22">
    <uses file="HL-INJECTIONS_100-764742901-8331440.xml" link="input" register="true" transfer="true" optional="false" type="data" size="2421423"/>
    <uses file="H-CAL_REF_DARM_ERR_H1_S5_V1-879933656-8.gwf" link="input" register="true" transfer="true" optional="false" type="data" size="902334"/>
    <uses file="H-CAL_FAC_DARM_ERR_H1_S5_U_060-822207076-303347974.gwf" link="input" register="true" transfer="true" optional="false" type="data" size="8415922"/>
    <uses file="H-H1_RDS_L4-727188544-1024.gwf" link="input" register="true" transfer="true" optional="false" type="data" size="15587300"/>
    <uses file="H-H1_RDS_L4-751174575-1024.gwf" link="input" register="true" transfer="true" optional="false" type="data" size="15571112"/>
    <uses file="H1-TMPLTBANK-765000292-2048.xml" link="input" register="true" transfer="true" optional="false" type="data" size="940093"/>
    <uses file="H1-INSPIRAL-765000292-2048.xml" link="output" register="true" transfer="true" optional="false" type="data" size="423516"/>
  </job>
  <job id="ID00242" namespace="LIGO" name="Inspiral" version="1.0" level="1" runtime="568.62">
    <uses file="HL-INJECTIONS_100-764742901-8331440.xml" link="input" register="true" transfer="true" optional="false" type="data" size="2421423"/>
    <uses file="H-CAL_REF_DARM_ERR_H1_S5_V1-879933656-8.gwf" link="input" register="true" transfer="true" optional="false" type="data" size="902334"/>
    <uses file="H-H1_RDS_L4-751174576-1024.gwf" link="input" register="true" transfer="true" optional="false" type="data" size="15584468"/>
    <uses file="H-CAL_FAC_DARM_ERR_H1_S5_U_060-822207076-303347974.gwf" link="input" register="true" transfer="true" optional="false" type="data" size="8415922"/>
    <uses file="H-H1_RDS_L4-727188545-1024.gwf" link="input" register="true" transfer="true" optional="false" type="data" size="15580539"/>
    <uses file="H1-TMPLTBANK-809012234-2048.xml" link="input" register="true" transfer="true" optional="false" type="data" size="976509"/>
    <uses file="H1-INSPIRAL-809012234-2048.xml" link="output" register="true" transfer="true" optional="false" type="data" size="346014"/>
  </job>
  <job id="ID00243" namespace="LIGO" name="Inspiral" version="1.0" level="1" runtime="398.90">
    <uses file="HL-INJECTIONS_100-764742901-8331440.xml" link="input" register="true" transfer="true" optional="false" type="data" size="2421423"/>
    <uses file="H-CAL_REF_DARM_ERR_H1_S5_V1-879933656-8.gwf" link="input" register="true" transfer="true" optional="false" type="data" size="902334"/>
    <uses file="H-H1_RDS_L4-727188546-1024.gwf" link="input" register="true" transfer="true" optional="false" type="data" size="15624478"/>
    <uses file="H-CAL_FAC_DARM_ERR_H1_S5_U_060-822207076-303347974.gwf" link="input" register="true" transfer="true" optional="false" type="data" size="8415922"/>
    <uses file="H-H1_RDS_L4-751174577-1024.gwf" link="input" register="true" transfer="true" optional="false" type="data" size="15625068"/>
    <uses file="H1-TMPLTBANK-725633941-2048.xml" link="input" register="true" transfer="true" optional="false" type="data" size="992120"/>
    <uses file="H1-INSPIRAL-725633941-2048.xml" link="output" register="true" transfer="true" optional="false" type="data" size="189332"/>
  </job>
  <job id="ID00244" namespace="LIGO" name="Inspiral" version="1.0" level="1" runtime="246.44">
    <uses file="HL-INJECTIONS_100-764742901-8331440.xml" link="input" register="true" transfer="true" optional="false" type="data" size="2421423"/>
    <uses file="H-CAL_REF_DARM_ERR_H1_S5_V1-879933656-8.gwf" link="input" register="true" transfer="true" optional="false" type="data" size="902334"/>
    <uses file="H-H1_RDS_L4-751174578-1024.gwf" link="input" register="true" transfer="true" optional="false" type="data" size="15586561"/>
    <uses file="H-H1_RDS_L4-727188547-1024.gwf" link="input" register="true" transfer="true" optional="false" type="data" size="15641354"/>
    <uses file="H-CAL_FAC_DARM_ERR_H1_S5_U_060-822207076-303347974.gwf" link="input" register="true" transfer="true" optional="false" type="data" size="8415922"/>
    <uses file="H1-TMPLTBANK-744654801-2048.xml" link="input" register="true" transfer="true" optional="false" type="data" size="974988"/>
    <uses file="H1-INSPIRAL-744654801-2048.xml" link="output" register="true" transfer="true" optional="false" type="data" size="304835"/>
  </job>
  <job id="ID00245" namespace="LIGO" name="Inspiral" version="1.0" level="1" runtime="301.98">
    <uses file="HL-INJECTIONS_100-764742901-8331440.xml" link="input" register="true" transfer="true" optional="false" type="data" size="2421423"/>
    <uses file="H-CAL_REF_DARM_ERR_H1_S5_V1-879933656-8.gwf" link="input" register="true" transfer="true" optional="false" type="data" size="902334"/>
    <uses file="H-H1_RDS_L4-751174579-1024.gwf" link="input" register="true" transfer="true" optional="false" type="data" size="15563276"/>
    <uses file="H-CAL_FAC_DARM_ERR_H1_S5_U_060-822207076-303347974.gwf" link="input" register="true" transfer="true" optional="false" type="data" size="8415922"/>
    <uses file="H-H1_RDS_L4-727188548-1024.gwf" link="input" register="true" transfer="true" optional="false" type="data" size="15567290"/>
    <uses file="H1-TMPLTBANK-854273153-2048.xml" link="input" register="true" transfer="true" optional="false" type="data" size="962766"/>
    <uses file="H1-INSPIRAL-854273153-2048.xml" link="output" register="true" transfer="true" optional="false" type="data" size="431839"/>
  </job>
  <job id="ID00246" namespace="LIGO" name="Inspiral" version="1.0" level="1" runtime="307.72">
    <uses file="HL-INJECTIONS_100-764742901-8331440.xml" link="input" register="true" transfer="true" optional="false" type="data" size="2421423"/>
    <uses file="H-CAL_REF_DARM_ERR_H1_S5_V1-879933656-8.gwf" link="input" register="true" transfer="true" optional="false" type="data" size="902334"/>
    <uses file="H-H1_RDS_L4-727188549-1024.gwf" link="input" register="true" transfer="true" optional="false" type="data" size="15603662"/>
    <uses file="H-H1_RDS_L4-751174580-1024.gwf" link="input" register="true" transfer="true" optional="false" type="data" size="15602354"/>
    <uses file="H-CAL_FAC_DARM_ERR_H1_S5_U_060-822207076-303347974.gwf" link="input" register="true" transfer="true" optional="false" type="data" size="8415922"/>
    <uses file="H1-TMPLTBANK-824199821-2048.xml" link="input" register="true" transfer="true" optional="false" type="data" size="996632"/>
    <uses file="H1-INSPIRAL-824199821-2048.xml" link="output" register="true" transfer="true" optional="false" type="data" size="227369"/>
  </job>
  <job id="ID00247" namespace="LIGO" name="Inspiral" version="1.0" level="1" runtime="557.99">
    <uses file="HL-INJECTIONS_100-764742901-8331440.xml" link="input" register="true" transfer="true" optional="false" type="data" size="2421423"/>
    <uses file="H-CAL_REF_DARM_ERR_H1_S5_V1-879933656-8.gwf" link="input" register="true" transfer="true" optional="false" type="data" size="902334"/>
    <uses file="H-H1_RDS_L4-751174581-1024.gwf" link="input" register="true" transfer="true" optional="false" type="data" size="15597376"/>
    <uses file="H-H1_RDS_L4-727188550-1024.gwf" link="input" register="true" transfer="true" optional="false" type="data" size="15596131"/>
    <uses file="H-CAL_FAC_DARM_ERR_H1_S5_U_060-822207076-303347974.gwf" link="input" register="true" transfer="true" optional="false" type="data" size="8415922"/>
    <uses file="H1-TMPLTBANK-879186228-2048.xml" link="input" register="true" transfer="true" optional="false" type="data" size="957500"/>
    <uses file="H1-INSPIRAL-879186228-2048.xml" link="output" register="true" transfer="true" optional="false" type="data" size="377860"/>
  </job>
  <job id="ID00248" namespace="LIGO" name="Inspiral" version="1.0" level="1" runtime="623.50">
    <uses file="HL-INJECTIONS_100-764742901-8331440.xml" link="input" register="true" transfer="true" optional="false" type="data" size="2421423"/>
    <uses file="H-CAL_REF_DARM_ERR_H1_S5_V1-879933656-8.gwf" link="input" register="true" transfer="true" optional="false" type="data" size="902334"/>
    <uses file="H-H1_RDS_L4-751174582-1024.gwf" link="input" register="true" transfer="true" optional="false" type="data" size="15554505"/>
    <uses file="H-H1_RDS_L4-727188551-1024.gwf" link="input" register="true" transfer="true" optional="false" type="data" size="15595140"/>
    <uses file="H-CAL_FAC_DARM_ERR_H1_S5_U_060-822207076-303347974.gwf" link="input" register="true" transfer="true" optional="false" type="data" size="8415922"/>
    <uses file="H1-TMPLTBANK-832408304-2048.xml" link="input" register="true" transfer="true" optional="false" type="data" size="998131"/>
    <uses file="H1-INSPIRAL-832408304-2048.xml" link="output" register="true" transfer="true" optional="false" type="data" size="186077"/>
  </job>
  <job id="ID00249" namespace="LIGO" name="Inspiral" version="1.0" level="1" runtime="387.68">
    <uses file="HL-INJECTIONS_100-764742901-8331440.xml" link="input" register="true" transfer="true" optional="false" type="data" size="2421423"/>
    <uses file="H-CAL_REF_DARM_ERR_H1_S5_V1-879933656-8.gwf" link="input" register="true" transfer="true" optional="false" type="data" size="902334"/>
    <uses file="H-H1_RDS_L4-751174583-1024.gwf" link="input" register="true" transfer="true" optional="false" type="data" size="15568078"/>
    <uses file="H-H1_RDS_L4-727188552-1024.gwf" link="input" register="true" transfer="true" optional="false" type="data" size="15574689"/>
    <uses file="H-CAL_FAC_DARM_ERR_H1_S5_U_060-822207076-303347974.gwf" link="input" register="true" transfer="true" optional="false" type="data" size="8415922"/>
    <uses file="H1-TMPLTBANK-764413619-2048.xml" link="input" register="true" transfer="true" optional="false" type="data" size="995520"/>
    <uses file="H1-INSPIRAL-764413619-2048.xml" link="output" register="true" transfer="true" optional="false" type="data" size="281643"/>
  </job>
  <job id="ID00250" namespace="LIGO" name="Inspiral" version="1.0" level="1" runtime="301.70">
    <uses file="HL-INJECTIONS_100-764742901-8331440.xml" link="input" register="true" transfer="true" optional="false" type="data" size="2421423"/>
    <uses file="H-CAL_REF_DARM_ERR_H1_S5_V1-879933656-8.gwf" link="input" register="true" transfer="true" optional="false" type="data" size="902334"/>
    <uses file="H-H1_RDS_L4-751174584-1024.gwf" link="input" register="true" transfer="true" optional="false" type="data" size="15614520"/>
    <uses file="H-H1_RDS_L4-727188553-1024.gwf" link="input" register="true" transfer="true" optional="false" type="data" size="15589583"/>
    <uses file="H-CAL_FAC_DARM_ERR_H1_S5_U_060-822207076-303347974.gwf" link="input" register="true" transfer="true" optional="false" type="data" size="8415922"/>
    <uses file="H1-TMPLTBANK-860611585-2048.xml" link="input" register="true" transfer="true" optional="false" type="data" size="975641"/>
    <uses file="H1-INSPIRAL-860611585-2048.xml" link="output" register="true" transfer="true" optional="false" type="data" size="269115"/>
  </job>
  <job id="ID00251" namespace="LIGO" name="Inspiral" version="1.0" level="1" runtime="490.30">
    <uses file="HL-INJECTIONS_100-764742901-8331440.xml" link="input" register="true" transfer="true" optional="false" type="data" size="2421423"/>
    <uses file="H-CAL_REF_DARM_ERR_H1_S5_V1-879933656-8.gwf" link="input" register="true" transfer="true" optional="false" type="data" size="902334"/>
    <uses file="H-H1_RDS_L4-751174585-1024.gwf" link="input" register="true" transfer="true" optional="false" type="data" size="15581129"/>
    <uses file="H-H1_RDS_L4-727188554-1024.gwf" link="input" register="true" transfer="true" optional="false" type="data" size="15592356"/>
    <uses file="H-CAL_FAC_DARM_ERR_H1_S5_U_060-822207076-303347974.gwf" link="input" register="true" transfer="true" optional="false" type="data" size="8415922"/>
    <uses file="H1-TMPLTBANK-861315553-2048.xml" link="input" register="true" transfer="true" optional="false" type="data" size="966889"/>
    <uses file="H1-INSPIRAL-861315553-2048.xml" link="output" register="true" transfer="true" optional="false" type="data" size="294989"/>
  </job>
  <job id="ID00252" namespace="LIGO" name="Inspiral" version="1.0" level="1" runtime="253.19">
    <uses file="HL-INJECTIONS_100-764742901-8331440.xml" link="input" register="true" transfer="true" optional="false" type="data" size="2421423"/>
    <uses file="H-CAL_REF_DARM_ERR_H1_S5_V1-879933656-8.gwf" link="input" register="true" transfer="true" optional="false" type="data" size="902334"/>
    <uses file="H-H1_RDS_L4-727188555-1024.gwf" link="input" register="true" transfer="true" optional="false" type="data" size="15580213"/>
    <uses file="H-H1_RDS_L4-751174586-1024.gwf" link="input" register="true" transfer="true" optional="false" type="data" size="15589000"/>
    <uses file="H-CAL_FAC_DARM_ERR_H1_S5_U_060-822207076-303347974.gwf" link="input" register="true" transfer="true" optional="false" type="data" size="8415922"/>
    <uses file="H1-TMPLTBANK-793422830-2048.xml" link="input" register="true" transfer="true" optional="false" type="data" size="1013196"/>
    <uses file="H1-INSPIRAL-793422830-2048.xml" link="output" register="true" transfer="true" optional="false" type="data" size="462050"/>
  </job>
  <job id="ID00253" namespace="LIGO" name="Inspiral" version="1.0" level="1" runtime="584.24">
    <uses file="HL-INJECTIONS_100-764742901-8331440.xml" link="input" register="true" transfer="true" optional="false" type="data" size="2421423"/>
    <uses file="H-CAL_REF_DARM_ERR_H1_S5_V1-879933656-8.gwf" link="input" register="true" transfer="true" optional="false" type="data" size="902334"/>
    <uses file="H-H1_RDS_L4-751174587-1024.gwf" link="input" register="true" transfer="true" optional="false" type="data" size="15600253"/>
    <uses file="H-CAL_FAC_DARM_ERR_H1_S5_U_060-822207076-303347974.gwf" link="input" register="true" transfer="true" optional="false" type="data" size="8415922"/>
    <uses file="H-H1_RDS_L4-727188556-1024.gwf" link="input" register="true" transfer="true" optional="false" type="data" size="15589390"/>
    <uses file="H1-TMPLTBANK-877133500-2048.xml" link="input" register="true" transfer="true" optional="false" type="data" size="986531"/>
    <uses file="H1-INSPIRAL-877133500-2048.xml" link="output" register="true" transfer="true" optional="false" type="data" size="222147"/>
  </job>
  <job id="ID00254" namespace="LIGO" name="Inspiral" version="1.0" level="1" runtime="387.96">
    <uses file="HL-INJECTIONS_100-764742901-8331440.xml" link="input" register="true" transfer="true" optional="false" type="data" size="2421423"/>
    <uses file="H-CAL_REF_DARM_ERR_H1_S5_V1-879933656-8.gwf" link="input" register="true" transfer="true" optional="false" type="data" size="902334"/>
    <uses file="H-H1_RDS_L4-727188557-1024.gwf" link="input" register="true" transfer="true" optional="false" type="data" size="15567870"/>
    <uses file="H-CAL_FAC_DARM_ERR_H1_S5_U_060-822207076-303347974.gwf" link="input" register="true" transfer="true" optional="false" type="data" size="8415922"/>
    <uses file="H-H1_RDS_L4-751174588-1024.gwf" link="input" register="true" transfer="true" optional="false" type="data" size="15569283"/>
    <uses file="H1-TMPLTBANK-853566596-2048.xml" link="input" register="true" transfer="true" optional="false" type="data" size="1023224"/>
    <uses file="H1-INSPIRAL-853566596-2048.xml" link="output" register="true" transfer="true" optional="false" type="data" size="428868"/>
  </job>
  <job id="ID00255" namespace="LIGO" name="Inspiral" version="1.0" level="1" runtime="538.29">
    <uses file="HL-INJECTIONS_100-764742901-8331440.xml" link="input" register="true" transfer="true" optional="false" type="data" size="2421423"/>
    <uses file="H-CAL_REF_DARM_ERR_H1_S5_V1-879933656-8.gwf" link="input" register="true" transfer="true" optional="false" type="data" size="902334"/>
    <uses file="H-H1_RDS_L4-751174589-1024.gwf" link="input" register="true" transfer="true" optional="false" type="data" size="15576891"/>
    <uses file="H-CAL_FAC_DARM_ERR_H1_S5_U_060-822207076-303347974.gwf" link="input" register="true" transfer="true" optional="false" type="data" size="8415922"/>
    <uses file="H-H1_RDS_L4-727188558-1024.gwf" link="input" register="true" transfer="true" optional="false" type="data" size="15572626"/>
    <uses file="H1-TMPLTBANK-785395632-2048.xml" link="input" register="true" transfer="true" optional="false" type="data" size="964034"/>
    <uses file="H1-INSPIRAL-785395632-2048.xml" link="output" register="true" transfer="true" optional="false" type="data" size="188741"/>
  </job>
  <job id="ID00256" namespace="LIGO" name="Inspiral" version="1.0" level="1" runtime="665.50">
    <uses file="HL-INJECTIONS_100-764742901-8331440.xml" link="input" register="true" transfer="true" optional="false" type="data" size="2421423"/>
    <uses file="H-CAL_REF_DARM_ERR_H1_S5_V1-879933656-8.gwf" link="input" register="true" transfer="true" optional="false" type="data" size="902334"/>
    <uses file="H-H1_RDS_L4-751174590-1024.gwf" link="input" register="true" transfer="true" optional="false" type="data" size="15605101"/>
    <uses file="H-H1_RDS_L4-727188559-1024.gwf" link="input" register="true" transfer="true" optional="false" type="data" size="15603741"/>
    <uses file="H-CAL_FAC_DARM_ERR_H1_S5_U_060-822207076-303347974.gwf" link="input" register="true" transfer="true" optional="false" type="data" size="8415922"/>
    <uses file="H1-TMPLTBANK-733031831-2048.xml" link="input" register="true" transfer="true" optional="false" type="data" size="995881"/>
    <uses file="H1-INSPIRAL-733031831-2048.xml" link="output" register="true" transfer="true" optional="false" type="data" size="461264"/>
  </job>
  <job id="ID00257" namespace="LIGO" name="Inspiral" version="1.0" level="1" runtime="613.68">
    <uses file="HL-INJECTIONS_100-764742901-8331440.xml" link="input" register="true" transfer="true" optional="false" type="data" size="2421423"/>
    <uses file="H-CAL_REF_DARM_ERR_H1_S5_V1-879933656-8.gwf" link="input" register="true" transfer="true" optional="false" type="data" size="902334"/>
    <uses file="H-H1_RDS_L4-727188560-1024.gwf" link="input" register="true" transfer="true" optional="false" type="data" size="15616164"/>
    <uses file="H-CAL_FAC_DARM_ERR_H1_S5_U_060-822207076-303347974.gwf" link="input" register="true" transfer="true" optional="false" type="data" size="8415922"/>
    <uses file="H-H1_RDS_L4-751174591-1024.gwf" link="input" register="true" transfer="true" optional="false" type="data" size="15604234"/>
    <uses file="H1-TMPLTBANK-853409585-2048.xml" link="input" register="true" transfer="true" optional="false" type="data" size="974013"/>
    <uses file="H1-INSPIRAL-853409585-2048.xml" link="output" register="true" transfer="true" optional="false" type="data" size="274686"/>
  </job>
  <job id="ID00258" namespace="LIGO" name="Inspiral" version="1.0" level="1" runtime="315.30">
    <uses file="HL-INJECTIONS_100-764742901-8331440.xml" link="input" register="true" transfer="true" optional="false" type="data" size="2421423"/>
    <uses file="H-CAL_REF_DARM_ERR_H1_S5_V1-879933656-8.gwf" link="input" register="true" transfer="true" optional="false" type="data" size="902334"/>
    <uses file="H-H1_RDS_L4-727188561-1024.gwf" link="input" register="true" transfer="true" optional="false" type="data" size="15581731"/>
    <uses file="H-CAL_FAC_DARM_ERR_H1_S5_U_060-822207076-303347974.gwf" link="input" register="true" transfer="true" optional="false" type="data" size="8415922"/>
    <uses file="H-H1_RDS_L4-751174592-1024.gwf" link="input" register="true" transfer="true" optional="false" type="data" size="15601105"/>
    <uses file="H1-TMPLTBANK-749980048-2048.xml" link="input" register="true" transfer="true" optional="false" type="data" size="990223"/>
    <uses file="H1-INSPIRAL-749980048-2048.xml" link="output" register="true" transfer="true" optional="false" type="data" size="215553"/>
  </job>
  <job id="ID00259" namespace="LIGO" name="Inspiral" version="1.0" level="1" runtime="516.06">
    <uses file="HL-INJECTIONS_100-764742901-8331440.xml" link="input" register="true" transfer="true" optional="false" type="data" size="2421423"/>
    <uses file="H-CAL_REF_DARM_ERR_H1_S5_V1-879933656-8.gwf" link="input" register="true" transfer="true" optional="false" type="data" size="902334"/>
    <uses file="H-H1_RDS_L4-751174593-1024.gwf" link="input" register="true" transfer="true" optional="false" type="data" size="15608965"/>
    <uses file="H-H1_RDS_L4-727188562-1024.gwf" link="input" register="true" transfer="true" optional="false" type="data" size="15590839"/>
    <uses file="H-CAL_FAC_DARM_ERR_H1_S5_U_060-822207076-303347974.gwf" link="input" register="true" transfer="true" optional="false" type="data" size="8415922"/>
    <uses file="H1-TMPLTBANK-872623134-2048.xml" link="input" register="true" transfer="true" optional="false" type="data" size="970582"/>
    <uses file="H1-INSPIRAL-872623134-2048.xml" link="output" register="true" transfer="true" optional="false" type="data" size="280472"/>
  </job>
  <job id="ID00260" namespace="LIGO" name="Inspiral" version="1.0" level="1" runtime="472.21">
    <uses file="HL-INJECTIONS_100-764742901-8331440.xml" link="input" register="true" transfer="true" optional="false" type="data" size="2421423"/>
    <uses file="H-CAL_REF_DARM_ERR_H1_S5_V1-879933656-8.gwf" link="input" register="true" transfer="true" optional="false" type="data" size="902334"/>
    <uses file="H-H1_RDS_L4-751174594-1024.gwf" link="input" register="true" transfer="true" optional="false" type="data" size="15587906"/>
    <uses file="H-H1_RDS_L4-727188563-1024.gwf" link="input" register="true" transfer="true" optional="false" type="data" size="15594096"/>
    <uses file="H-CAL_FAC_DARM_ERR_H1_S5_U_060-822207076-303347974.gwf" link="input" register="true" transfer="true" optional="false" type="data" size="8415922"/>
    <uses file="H1-TMPLTBANK-770995989-2048.xml" link="input" register="true" transfer="true" optional="false" type="data" size="952840"/>
    <uses file="H1-INSPIRAL-770995989-2048.xml" link="output" register="true" transfer="true" optional="false" type="data" size="231491"/>
  </job>
  <job id="ID00261" namespace="LIGO" name="Inspiral" version="1.0" level="1" runtime="689.55">
    <uses file="HL-INJECTIONS_100-764742901-8331440.xml" link="input" register="true" transfer="true" optional="false" type="data" size="2421423"/>
    <uses file="H-CAL_REF_DARM_ERR_H1_S5_V1-879933656-8.gwf" link="input" register="true" transfer="true" optional="false" type="data" size="902334"/>
    <uses file="H-H1_RDS_L4-751174595-1024.gwf" link="input" register="true" transfer="true" optional="false" type="data" size="15576875"/>
    <uses file="H-H1_RDS_L4-727188564-1024.gwf" link="input" register="true" transfer="true" optional="false" type="data" size="15586946"/>
    <uses file="H-CAL_FAC_DARM_ERR_H1_S5_U_060-822207076-303347974.gwf" link="input" register="true" transfer="true" optional="false" type="data" size="8415922"/>
    <uses file="H1-TMPLTBANK-743487066-2048.xml" link="input" register="true" transfer="true" optional="false" type="data" size="1003287"/>
    <uses file="H1-INSPIRAL-743487066-2048.xml" link="output" register="true" transfer="true" optional="false" type="data" size="289246"/>
  </job>
  <job id="ID00262" namespace="LIGO" name="Inspiral" version="1.0" level="1" runtime="688.69">
    <uses file="HL-INJECTIONS_100-764742901-8331440.xml" link="input" register="true" transfer="true" optional="false" type="data" size="2421423"/>
    <uses file="H-CAL_REF_DARM_ERR_H1_S5_V1-879933656-8.gwf" link="input" register="true" transfer="true" optional="false" type="data" size="902334"/>
    <uses file="H-H1_RDS_L4-751174596-1024.gwf" link="input" register="true" transfer="true" optional="false" type="data" size="15624617"/>
    <uses file="H-H1_RDS_L4-727188565-1024.gwf" link="input" register="true" transfer="true" optional="false" type="data" size="15567354"/>
    <uses file="H-CAL_FAC_DARM_ERR_H1_S5_U_060-822207076-303347974.gwf" link="input" register="true" transfer="true" optional="false" type="data" size="8415922"/>
    <uses file="H1-TMPLTBANK-876886766-2048.xml" link="input" register="true" transfer="true" optional="false" type="data" size="992171"/>
    <uses file="H1-INSPIRAL-876886766-2048.xml" link="output" register="true" transfer="true" optional="false" type="data" size="366309"/>
  </job>
  <job id="ID00263" namespace="LIGO" name="Inspiral" version="1.0" level="1" runtime="576.01">
    <uses file="HL-INJECTIONS_100-764742901-8331440.xml" link="input" register="true" transfer="true" optional="false" type="data" size="2421423"/>
    <uses file="H-CAL_REF_DARM_ERR_H1_S5_V1-879933656-8.gwf" link="input" register="true" transfer="true" optional="false" type="data" size="902334"/>
    <uses file="H-H1_RDS_L4-727188566-1024.gwf" link="input" register="true" transfer="true" optional="false" type="data" size="15616241"/>
    <uses file="H-H1_RDS_L4-751174597-1024.gwf" link="input" register="true" transfer="true" optional="false" type="data" size="15607120"/>
    <uses file="H-CAL_FAC_DARM_ERR_H1_S5_U_060-822207076-303347974.gwf" link="input" register="true" transfer="true" optional="false" type="data" size="8415922"/>
    <uses file="H1-TMPLTBANK-856632926-2048.xml" link="input" register="true" transfer="true" optional="false" type="data" size="973663"/>
    <uses file="H1-INSPIRAL-856632926-2048.xml" link="output" register="true" transfer="true" optional="false" type="data" size="237270"/>
  </job>
  <job id="ID00264" namespace="LIGO" name="Inspiral" version="1.0" level="1" runtime="493.25">
    <uses file="HL-INJECTIONS_100-764742901-8331440.xml" link="input" register="true" transfer="true" optional="false" type="data" size="2421423"/>
    <uses file="H-CAL_REF_DARM_ERR_H1_S5_V1-879933656-8.gwf" link="input" register="true" transfer="true" optional="false" type="data" size="902334"/>
    <uses file="H-H1_RDS_L4-727188567-1024.gwf" link="input" register="true" transfer="true" optional="false" type="data" size="15578245"/>
    <uses file="H-H1_RDS_L4-751174598-1024.gwf" link="input" register="true" transfer="true" optional="false" type="data" size="15607471"/>
    <uses file="H-CAL_FAC_DARM_ERR_H1_S5_U_060-822207076-303347974.gwf" link="input" register="true" transfer="true" optional="false" type="data" size="8415922"/>
    <uses file="H1-TMPLTBANK-784432212-2048.xml" link="input" register="true" transfer="true" optional="false" type="data" size="979577"/>
    <uses file="H1-INSPIRAL-784432212-2048.xml" link="output" register="true" transfer="true" optional="false" type="data" size="323564"/>
  </job>
  <job id="ID00265" namespace="LIGO" name="Inspiral" version="1.0" level="1" runtime="459.68">
    <uses file="HL-INJECTIONS_100-764742901-8331440.xml" link="input" register="true" transfer="true" optional="false" type="data" size="2421423"/>
    <uses file="H-CAL_REF_DARM_ERR_H1_S5_V1-879933656-8.gwf" link="input" register="true" transfer="true" optional="false" type="data" size="902334"/>
    <uses file="H-H1_RDS_L4-751174599-1024.gwf" link="input" register="true" transfer="true" optional="false" type="data" size="15582723"/>
    <uses file="H-H1_RDS_L4-727188568-1024.gwf" link="input" register="true" transfer="true" optional="false" type="data" size="15599618"/>
    <uses file="H-CAL_FAC_DARM_ERR_H1_S5_U_060-822207076-303347974.gwf" link="input" register="true" transfer="true" optional="false" type="data" size="8415922"/>
    <uses file="H1-TMPLTBANK-777612154-2048.xml" link="input" register="true" transfer="true" optional="false" type="data" size="988783"/>
    <uses file="H1-INSPIRAL-777612154-2048.xml" link="output" register="true" transfer="true" optional="false" type="data" size="262065"/>
  </job>
  <job id="ID00266" namespace="LIGO" name="Inspiral" version="1.0" level="1" runtime="499.64">
    <uses file="HL-INJECTIONS_100-764742901-8331440.xml" link="input" register="true" transfer="true" optional="false" type="data" size="2421423"/>
    <uses file="H-CAL_REF_DARM_ERR_H1_S5_V1-879933656-8.gwf" link="input" register="true" transfer="true" optional="false" type="data" size="902334"/>
    <uses file="H-H1_RDS_L4-727188569-1024.gwf" link="input" register="true" transfer="true" optional="false" type="data" size="15589232"/>
    <uses file="H-H1_RDS_L4-751174600-1024.gwf" link="input" register="true" transfer="true" optional="false" type="data" size="15573611"/>
    <uses file="H-CAL_FAC_DARM_ERR_H1_S5_U_060-822207076-303347974.gwf" link="input" register="true" transfer="true" optional="false" type="data" size="8415922"/>
    <uses file="H1-TMPLTBANK-781675551-2048.xml" link="input" register="true" transfer="true" optional="false" type="data" size="986469"/>
    <uses file="H1-INSPIRAL-781675551-2048.xml" link="output" register="true" transfer="true" optional="false" type="data" size="290183"/>
  </job>
  <job id="ID00267" namespace="LIGO" name="Inspiral" version="1.0" level="1" runtime="535.50">
    <uses file="HL-INJECTIONS_100-764742901-8331440.xml" link="input" register="true" transfer="true" optional="false" type="data" size="2421423"/>
    <uses file="H-CAL_REF_DARM_ERR_H1_S5_V1-879933656-8.gwf" link="input" register="true" transfer="true" optional="false" type="data" size="902334"/>
    <uses file="H-H1_RDS_L4-727188570-1024.gwf" link="input" register="true" transfer="true" optional="false" type="data" size="15596508"/>
    <uses file="H-H1_RDS_L4-751174601-1024.gwf" link="input" register="true" transfer="true" optional="false" type="data" size="15635002"/>
    <uses file="H-CAL_FAC_DARM_ERR_H1_S5_U_060-822207076-303347974.gwf" link="input" register="true" transfer="true" optional="false" type="data" size="8415922"/>
    <uses file="H1-TMPLTBANK-836579275-2048.xml" link="input" register="true" transfer="true" optional="false" type="data" size="968378"/>
    <uses file="H1-INSPIRAL-836579275-2048.xml" link="output" register="true" transfer="true" optional="false" type="data" size="396919"/>
  </job>
  <job id="ID00268" namespace="LIGO" name="Inspiral" version="1.0" level="1" runtime="523.94">
    <uses file="HL-INJECTIONS_100-764742901-8331440.xml" link="input" register="true" transfer="true" optional="false" type="data" size="2421423"/>
    <uses file="H-CAL_REF_DARM_ERR_H1_S5_V1-879933656-8.gwf" link="input" register="true" transfer="true" optional="false" type="data" size="902334"/>
    <uses file="H-H1_RDS_L4-751174602-1024.gwf" link="input" register="true" transfer="true" optional="false" type="data" size="15632879"/>
    <uses file="H-H1_RDS_L4-727188571-1024.gwf" link="input" register="true" transfer="true" optional="false" type="data" size="15545434"/>
    <uses file="H-CAL_FAC_DARM_ERR_H1_S5_U_060-822207076-303347974.gwf" link="input" register="true" transfer="true" optional="false" type="data" size="8415922"/>
    <uses file="H1-TMPLTBANK-800945204-2048.xml" link="input" register="true" transfer="true" optional="false" type="data" size="975560"/>
    <uses file="H1-INSPIRAL-800945204-2048.xml" link="output" register="true" transfer="true" optional="false" type="data" size="402293"/>
  </job>
  <job id="ID00269" namespace="LIGO" name="Inspiral" version="1.0" level="1" runtime="617.03">
    <uses file="HL-INJECTIONS_100-764742901-8331440.xml" link="input" register="true" transfer="true" optional="false" type="data" size="2421423"/>
    <uses file="H-CAL_REF_DARM_ERR_H1_S5_V1-879933656-8.gwf" link="input" register="true" transfer="true" optional="false" type="data" size="902334"/>
    <uses file="H-H1_RDS_L4-751174603-1024.gwf" link="input" register="true" transfer="true" optional="false" type="data" size="15592181"/>
    <uses file="H-H1_RDS_L4-727188572-1024.gwf" link="input" register="true" transfer="true" optional="false" type="data" size="15600975"/>
    <uses file="H-CAL_FAC_DARM_ERR_H1_S5_U_060-822207076-303347974.gwf" link="input" register="true" transfer="true" optional="false" type="data" size="8415922"/>
    <uses file="H1-TMPLTBANK-870803406-2048.xml" link="input" register="true" transfer="true" optional="false" type="data" size="1013220"/>
    <uses file="H1-INSPIRAL-870803406-2048.xml" link="output" register="true" transfer="true" optional="false" type="data" size="277700"/>
  </job>
  <job id="ID00270" namespace="LIGO" name="Inspiral" version="1.0" level="1" runtime="242.84">
    <uses file="HL-INJECTIONS_100-764742901-8331440.xml" link="input" register="true" transfer="true" optional="false" type="data" size="2421423"/>
    <uses file="H-CAL_REF_DARM_ERR_H1_S5_V1-879933656-8.gwf" link="input" register="true" transfer="true" optional="false" type="data" size="902334"/>
    <uses file="H-H1_RDS_L4-727188573-1024.gwf" link="input" register="true" transfer="true" optional="false" type="data" size="15583695"/>
    <uses file="H-CAL_FAC_DARM_ERR_H1_S5_U_060-822207076-303347974.gwf" link="input" register="true" transfer="true" optional="false" type="data" size="8415922"/>
    <uses file="H-H1_RDS_L4-751174604-1024.gwf" link="input" register="true" transfer="true" optional="false" type="data" size="15613793"/>
    <uses file="H1-TMPLTBANK-790444260-2048.xml" link="input" register="true" transfer="true" optional="false" type="data" size="985040"/>
    <uses file="H1-INSPIRAL-790444260-2048.xml" link="output" register="true" transfer="true" optional="false" type="data" size="258931"/>
  </job>
  <job id="ID00271" namespace="LIGO" name="Inspiral" version="1.0" level="1" runtime="367.63">
    <uses file="HL-INJECTIONS_100-764742901-8331440.xml" link="input" register="true" transfer="true" optional="false" type="data" size="2421423"/>
    <uses file="H-CAL_REF_DARM_ERR_H1_S5_V1-879933656-8.gwf" link="input" register="true" transfer="true" optional="false" type="data" size="902334"/>
    <uses file="H-H1_RDS_L4-727188574-1024.gwf" link="input" register="true" transfer="true" optional="false" type="data" size="15597045"/>
    <uses file="H-H1_RDS_L4-751174605-1024.gwf" link="input" register="true" transfer="true" optional="false" type="data" size="15589832"/>
    <uses file="H-CAL_FAC_DARM_ERR_H1_S5_U_060-822207076-303347974.gwf" link="input" register="true" transfer="true" optional="false" type="data" size="8415922"/>
    <uses file="H1-TMPLTBANK-729582833-2048.xml" link="input" register="true" transfer="true" optional="false" type="data" size="996823"/>
    <uses file="H1-INSPIRAL-729582833-2048.xml" link="output" register="true" transfer="true" optional="false" type="data" size="466015"/>
  </job>
  <job id="ID00272" namespace="LIGO" name="Inspiral" version="1.0" level="1" runtime="287.24">
    <uses file="HL-INJECTIONS_100-764742901-8331440.xml" link="input" register="true" transfer="true" optional="false" type="data" size="2421423"/>
    <uses file="H-CAL_REF_DARM_ERR_H1_S5_V1-879933656-8.gwf" link="input" register="true" transfer="true" optional="false" type="data" size="902334"/>
    <uses file="H-H1_RDS_L4-727188575-1024.gwf" link="input" register="true" transfer="true" optional="false" type="data" size="15572319"/>
    <uses file="H-H1_RDS_L4-751174606-1024.gwf" link="input" register="true" transfer="true" optional="false" type="data" size="15585928"/>
    <uses file="H-CAL_FAC_DARM_ERR_H1_S5_U_060-822207076-303347974.gwf" link="input" register="true" transfer="true" optional="false" type="data" size="8415922"/>
    <uses file="H1-TMPLTBANK-813381863-2048.xml" link="input" register="true" transfer="true" optional="false" type="data" size="986726"/>
    <uses file="H1-INSPIRAL-813381863-2048.xml" link="output" register="true" transfer="true" optional="false" type="data" size="224076"/>
  </job>
  <job id="ID00273" namespace="LIGO" name="Inspiral" version="1.0" level="1" runtime="298.61">
    <uses file="HL-INJECTIONS_100-764742901-8331440.xml" link="input" register="true" transfer="true" optional="false" type="data" size="2421423"/>
    <uses file="H-CAL_REF_DARM_ERR_H1_S5_V1-879933656-8.gwf" link="input" register="true" transfer="true" optional="false" type="data" size="902334"/>
    <uses file="H-H1_RDS_L4-727188576-1024.gwf" link="input" register="true" transfer="true" optional="false" type="data" size="15611457"/>
    <uses file="H-H1_RDS_L4-751174607-1024.gwf" link="input" register="true" transfer="true" optional="false" type="data" size="15620268"/>
    <uses file="H-CAL_FAC_DARM_ERR_H1_S5_U_060-822207076-303347974.gwf" link="input" register="true" transfer="true" optional="false" type="data" size="8415922"/>
    <uses file="H1-TMPLTBANK-821870376-2048.xml" link="input" register="true" transfer="true" optional="false" type="data" size="994030"/>
    <uses file="H1-INSPIRAL-821870376-2048.xml" link="output" register="true" transfer="true" optional="false" type="data" size="423307"/>
  </job>
  <job id="ID00274" namespace="LIGO" name="Inspiral" version="1.0" level="1" runtime="651.37">
    <uses file="HL-INJECTIONS_100-764742901-8331440.xml" link="input" register="true" transfer="true" optional="false" type="data" size="2421423"/>
    <uses file="H-CAL_REF_DARM_ERR_H1_S5_V1-879933656-8.gwf" link="input" register="true" transfer="true" optional="false" type="data" size="902334"/>
    <uses file="H-H1_RDS_L4-727188577-1024.gwf" link="input" register="true" transfer="true" optional="false" type="data" size="15605480"/>
    <uses file="H-H1_RDS_L4-751174608-1024.gwf" link="input" register="true" transfer="true" optional="false" type="data" size="15632536"/>
    <uses file="H-CAL_FAC_DARM_ERR_H1_S5_U_060-822207076-303347974.gwf" link="input" register="true" transfer="true" optional="false" type="data" size="8415922"/>
    <uses file="H1-TMPLTBANK-853076705-2048.xml" link="input" register="true" transfer="true" optional="false" type="data" size="968784"/>
    <uses file="H1-INSPIRAL-853076705-2048.xml" link="output" register="true" transfer="true" optional="false" type="data" size="178833"/>
  </job>
  <job id="ID00275" namespace="LIGO" name="Inspiral" version="1.0" level="1" runtime="339.01">
    <uses file="HL-INJECTIONS_100-764742901-8331440.xml" link="input" register="true" transfer="true" optional="false" type="data" size="2421423"/>
    <uses file="H-CAL_REF_DARM_ERR_H1_S5_V1-879933656-8.gwf" link="input" register="true" transfer="true" optional="false" type="data" size="902334"/>
    <uses file="H-H1_RDS_L4-751174609-1024.gwf" link="input" register="true" transfer="true" optional="false" type="data" size="15592041"/>
    <uses file="H-H1_RDS_L4-727188578-1024.gwf" link="input" register="true" transfer="true" optional="false" type="data" size="15591814"/>
    <uses file="H-CAL_FAC_DARM_ERR_H1_S5_U_060-822207076-303347974.gwf" link="input" register="true" transfer="true" optional="false" type="data" size="8415922"/>
    <uses file="H1-TMPLTBANK-846678336-2048.xml" link="input" register="true" transfer="true" optional="false" type="data" size="986952"/>
    <uses file="H1-INSPIRAL-846678336-2048.xml" link="output" register="true" transfer="true" optional="false" type="data" size="466955"/>
  </job>
  <job id="ID00276" namespace="LIGO" name="Inspiral" version="1.0" level="1" runtime="561.47">
    <uses file="HL-INJECTIONS_100-764742901-8331440.xml" link="input" register="true" transfer="true" optional="false" type="data" size="2421423"/>
    <uses file="H-CAL_REF_DARM_ERR_H1_S5_V1-879933656-8.gwf" link="input" register="true" transfer="true" optional="false" type="data" size="902334"/>
    <uses file="H-H1_RDS_L4-727188579-1024.gwf" link="input" register="true" transfer="true" optional="false" type="data" size="15621931"/>
    <uses file="H-H1_RDS_L4-751174610-1024.gwf" link="input" register="true" transfer="true" optional="false" type="data" size="15573294"/>
    <uses file="H-CAL_FAC_DARM_ERR_H1_S5_U_060-822207076-303347974.gwf" link="input" register="true" transfer="true" optional="false" type="data" size="8415922"/>
    <uses file="H1-TMPLTBANK-788274141-2048.xml" link="input" register="true" transfer="true" optional="false" type="data" size="967842"/>
    <uses file="H1-INSPIRAL-788274141-2048.xml" link="output" register="true" transfer="true" optional="false" type="data" size="382790"/>
  </job>
  <job id="ID00277" namespace="LIGO" name="Inspiral" version="1.0" level="1" runtime="562.38">
    <uses file="HL-INJECTIONS_100-764742901-8331440.xml" link="input" register="true" transfer="true" optional="false" type="data" size="2421423"/>
    <uses file="H-CAL_REF_DARM_ERR_H1_S5_V1-879933656-8.gwf" link="input" register="true" transfer="true" optional="false" type="data" size="902334"/>
    <uses file="H-H1_RDS_L4-727188580-1024.gwf" link="input" register="true" transfer="true" optional="false" type="data" size="15569491"/>
    <uses file="H-CAL_FAC_DARM_ERR_H1_S5_U_060-822207076-303347974.gwf" link="input" register="true" transfer="true" optional="false" type="data" size="8415922"/>
    <uses file="H-H1_RDS_L4-751174611-1024.gwf" link="input" register="true" transfer="true" optional="false" type="data" size="15563784"/>
    <uses file="H1-TMPLTBANK-814110052-2048.xml" link="input" register="true" transfer="true" optional="false" type="data" size="976045"/>
    <uses file="H1-INSPIRAL-814110052-2048.xml" link="output" register="true" transfer="true" optional="false" type="data" size="292584"/>
  </job>
  <job id="ID00278" namespace="LIGO" name="Inspiral" version="1.0" level="1" runtime="560.32">
    <uses file="HL-INJECTIONS_100-764742901-8331440.xml" link="input" register="true" transfer="true" optional="false" type="data" size="2421423"/>
    <uses file="H-CAL_REF_DARM_ERR_H1_S5_V1-879933656-8.gwf" link="input" register="true" transfer="true" optional="false" type="data" size="902334"/>
    <uses file="H-H1_RDS_L4-751174612-1024.gwf" link="input" register="true" transfer="true" optional="false" type="data" size="15595320"/>
    <uses file="H-H1_RDS_L4-727188581-1024.gwf" link="input" register="true" transfer="true" optional="false" type="data" size="15605534"/>
    <uses file="H-CAL_FAC_DARM_ERR_H1_S5_U_060-822207076-303347974.gwf" link="input" register="true" transfer="true" optional="false" type="data" size="8415922"/>
    <uses file="H1-TMPLTBANK-829587616-2048.xml" link="input" register="true" transfer="true" optional="false" type="data" size="981823"/>
    <uses file="H1-INSPIRAL-829587616-2048.xml" link="output" register="true" transfer="true" optional="false" type="data" size="302134"/>
  </job>
  <job id="ID00279" namespace="LIGO" name="Inspiral" version="1.0" level="1" runtime="273.07">
    <uses file="HL-INJECTIONS_100-764742901-8331440.xml" link="input" register="true" transfer="true" optional="false" type="data" size="2421423"/>
    <uses file="H-CAL_REF_DARM_ERR_H1_S5_V1-879933656-8.gwf" link="input" register="true" transfer="true" optional="false" type="data" size="902334"/>
    <uses file="H-H1_RDS_L4-751174613-1024.gwf" link="input" register="true" transfer="true" optional="false" type="data" size="15591581"/>
    <uses file="H-H1_RDS_L4-727188582-1024.gwf" link="input" register="true" transfer="true" optional="false" type="data" size="15624970"/>
    <uses file="H-CAL_FAC_DARM_ERR_H1_S5_U_060-822207076-303347974.gwf" link="input" register="true" transfer="true" optional="false" type="data" size="8415922"/>
    <uses file="H1-TMPLTBANK-847493384-2048.xml" link="input" register="true" transfer="true" optional="false" type="data" size="967213"/>
    <uses file="H1-INSPIRAL-847493384-2048.xml" link="output" register="true" transfer="true" optional="false" type="data" size="157006"/>
  </job>
  <job id="ID00280" namespace="LIGO" name="Inspiral" version="1.0" level="1" runtime="615.57">
    <uses file="HL-INJECTIONS_100-764742901-8331440.xml" link="input" register="true" transfer="true" optional="false" type="data" size="2421423"/>
    <uses file="H-CAL_REF_DARM_ERR_H1_S5_V1-879933656-8.gwf" link="input" register="true" transfer="true" optional="false" type="data" size="902334"/>
    <uses file="H-H1_RDS_L4-727188583-1024.gwf" link="input" register="true" transfer="true" optional="false" type="data" size="15628351"/>
    <uses file="H-H1_RDS_L4-751174614-1024.gwf" link="input" register="true" transfer="true" optional="false" type="data" size="15586566"/>
    <uses file="H-CAL_FAC_DARM_ERR_H1_S5_U_060-822207076-303347974.gwf" link="input" register="true" transfer="true" optional="false" type="data" size="8415922"/>
    <uses file="H1-TMPLTBANK-864200441-2048.xml" link="input" register="true" transfer="true" optional="false" type="data" size="967614"/>
    <uses file="H1-INSPIRAL-864200441-2048.xml" link="output" register="true" transfer="true" optional="false" type="data" size="164348"/>
  </job>
  <job id="ID00281" namespace="LIGO" name="Inspiral" version="1.0" level="1" runtime="299.81">
    <uses file="HL-INJECTIONS_100-764742901-8331440.xml" link="input" register="true" transfer="true" optional="false" type="data" size="2421423"/>
    <uses file="H-CAL_REF_DARM_ERR_H1_S5_V1-879933656-8.gwf" link="input" register="true" transfer="true" optional="false" type="data" size="902334"/>
    <uses file="H-CAL_FAC_DARM_ERR_H1_S5_U_060-822207076-303347974.gwf" link="input" register="true" transfer="true" optional="false" type="data" size="8415922"/>
    <uses file="H-H1_RDS_L4-751174615-1024.gwf" link="input" register="true" transfer="true" optional="false" type="data" size="15609873"/>
    <uses file="H-H1_RDS_L4-727188584-1024.gwf" link="input" register="true" transfer="true" optional="false" type="data" size="15599242"/>
    <uses file="H1-TMPLTBANK-759009693-2048.xml" link="input" register="true" transfer="true" optional="false" type="data" size="962714"/>
    <uses file="H1-INSPIRAL-759009693-2048.xml" link="output" register="true" transfer="true" optional="false" type="data" size="167604"/>
  </job>
  <job id="ID00282" namespace="LIGO" name="Inspiral" version="1.0" level="1" runtime="446.18">
    <uses file="HL-INJECTIONS_100-764742901-8331440.xml" link="input" register="true" transfer="true" optional="false" type="data" size="2421423"/>
    <uses file="H-CAL_REF_DARM_ERR_H1_S5_V1-879933656-8.gwf" link="input" register="true" transfer="true" optional="false" type="data" size="902334"/>
    <uses file="H-H1_RDS_L4-727188585-1024.gwf" link="input" register="true" transfer="true" optional="false" type="data" size="15581700"/>
    <uses file="H-H1_RDS_L4-751174616-1024.gwf" link="input" register="true" transfer="true" optional="false" type="data" size="15580534"/>
    <uses file="H-CAL_FAC_DARM_ERR_H1_S5_U_060-822207076-303347974.gwf" link="input" register="true" transfer="true" optional="false" type="data" size="8415922"/>
    <uses file="H1-TMPLTBANK-808338722-2048.xml" link="input" register="true" transfer="true" optional="false" type="data" size="985067"/>
    <uses file="H1-INSPIRAL-808338722-2048.xml" link="output" register="true" transfer="true" optional="false" type="data" size="368890"/>
  </job>
  <job id="ID00283" namespace="LIGO" name="Inspiral" version="1.0" level="1" runtime="233.69">
    <uses file="HL-INJECTIONS_100-764742901-8331440.xml" link="input" register="true" transfer="true" optional="false" type="data" size="2421423"/>
    <uses file="H-CAL_REF_DARM_ERR_H1_S5_V1-879933656-8.gwf" link="input" register="true" transfer="true" optional="false" type="data" size="902334"/>
    <uses file="H-H1_RDS_L4-751174617-1024.gwf" link="input" register="true" transfer="true" optional="false" type="data" size="15600513"/>
    <uses file="H-CAL_FAC_DARM_ERR_H1_S5_U_060-822207076-303347974.gwf" link="input" register="true" transfer="true" optional="false" type="data" size="8415922"/>
    <uses file="H-H1_RDS_L4-727188586-1024.gwf" link="input" register="true" transfer="true" optional="false" type="data" size="15579480"/>
    <uses file="H1-TMPLTBANK-728883831-2048.xml" link="input" register="true" transfer="true" optional="false" type="data" size="1018882"/>
    <uses file="H1-INSPIRAL-728883831-2048.xml" link="output" register="true" transfer="true" optional="false" type="data" size="368848"/>
  </job>
  <job id="ID00284" namespace="LIGO" name="Inspiral" version="1.0" level="1" runtime="461.68">
    <uses file="HL-INJECTIONS_100-764742901-8331440.xml" link="input" register="true" transfer="true" optional="false" type="data" size="2421423"/>
    <uses file="H-CAL_REF_DARM_ERR_H1_S5_V1-879933656-8.gwf" link="input" register="true" transfer="true" optional="false" type="data" size="902334"/>
    <uses file="H-H1_RDS_L4-727188587-1024.gwf" link="input" register="true" transfer="true" optional="false" type="data" size="15577700"/>
    <uses file="H-CAL_FAC_DARM_ERR_H1_S5_U_060-822207076-303347974.gwf" link="input" register="true" transfer="true" optional="false" type="data" size="8415922"/>
    <uses file="H-H1_RDS_L4-751174618-1024.gwf" link="input" register="true" transfer="true" optional="false" type="data" size="15583486"/>
    <uses file="H1-TMPLTBANK-780776322-2048.xml" link="input" register="true" transfer="true" optional="false" type="data" size="979165"/>
    <uses file="H1-INSPIRAL-780776322-2048.xml" link="output" register="true" transfer="true" optional="false" type="data" size="300670"/>
  </job>
  <job id="ID00285" namespace="LIGO" name="Inspiral" version="1.0" level="1" runtime="645.73">
    <uses file="HL-INJECTIONS_100-764742901-8331440.xml" link="input" register="true" transfer="true" optional="false" type="data" size="2421423"/>
    <uses file="H-CAL_REF_DARM_ERR_H1_S5_V1-879933656-8.gwf" link="input" register="true" transfer="true" optional="false" type="data" size="902334"/>
    <uses file="H-H1_RDS_L4-751174619-1024.gwf" link="input" register="true" transfer="true" optional="false" type="data" size="15606651"/>
    <uses file="H-CAL_FAC_DARM_ERR_H1_S5_U_060-822207076-303347974.gwf" link="input" register="true" transfer="true" optional="false" type="data" size="8415922"/>
    <uses file="H-H1_RDS_L4-727188588-1024.gwf" link="input" register="true" transfer="true" optional="false" type="data" size="15592717"/>
    <uses file="H1-TMPLTBANK-782491858-2048.xml" link="input" register="true" transfer="true" optional="false" type="data" size="999219"/>
    <uses file="H1-INSPIRAL-782491858-2048.xml" link="output" register="true" transfer="true" optional="false" type="data" size="368769"/>
  </job>
  <job id="ID00286" namespace="LIGO" name="Inspiral" version="1.0" level="1" runtime="520.88">
    <uses file="HL-INJECTIONS_100-764742901-8331440.xml" link="input" register="true" transfer="true" optional="false" type="data" size="2421423"/>
    <uses file="H-CAL_REF_DARM_ERR_H1_S5_V1-879933656-8.gwf" link="input" register="true" transfer="true" optional="false" type="data" size="902334"/>
    <uses file="H-H1_RDS_L4-727188589-1024.gwf" link="input" register="true" transfer="true" optional="false" type="data" size="15583086"/>
    <uses file="H-H1_RDS_L4-751174620-1024.gwf" link="input" register="true" transfer="true" optional="false" type="data" size="15567068"/>
    <uses file="H-CAL_FAC_DARM_ERR_H1_S5_U_060-822207076-303347974.gwf" link="input" register="true" transfer="true" optional="false" type="data" size="8415922"/>
    <uses file="H1-TMPLTBANK-878614554-2048.xml" link="input" register="true" transfer="true" optional="false" type="data" size="1006144"/>
    <uses file="H1-INSPIRAL-878614554-2048.xml" link="output" register="true" transfer="true" optional="false" type="data" size="211003"/>
  </job>
  <job id="ID00287" namespace="LIGO" name="Inspiral" version="1.0" level="1" runtime="633.43">
    <uses file="HL-INJECTIONS_100-764742901-8331440.xml" link="input" register="true" transfer="true" optional="false" type="data" size="2421423"/>
    <uses file="H-CAL_REF_DARM_ERR_H1_S5_V1-879933656-8.gwf" link="input" register="true" transfer="true" optional="false" type="data" size="902334"/>
    <uses file="H-H1_RDS_L4-751174621-1024.gwf" link="input" register="true" transfer="true" optional="false" type="data" size="15600871"/>
    <uses file="H-CAL_FAC_DARM_ERR_H1_S5_U_060-822207076-303347974.gwf" link="input" register="true" transfer="true" optional="false" type="data" size="8415922"/>
    <uses file="H-H1_RDS_L4-727188590-1024.gwf" link="input" register="true" transfer="true" optional="false" type="data" size="15591750"/>
    <uses file="H1-TMPLTBANK-838256347-2048.xml" link="input" register="true" transfer="true" optional="false" type="data" size="979538"/>
    <uses file="H1-INSPIRAL-838256347-2048.xml" link="output" register="true" transfer="true" optional="false" type="data" size="231430"/>
  </job>
  <job id="ID00288" namespace="LIGO" name="Inspiral" version="1.0" level="1" runtime="444.30">
    <uses file="HL-INJECTIONS_100-764742901-8331440.xml" link="input" register="true" transfer="true" optional="false" type="data" size="2421423"/>
    <uses file="H-CAL_REF_DARM_ERR_H1_S5_V1-879933656-8.gwf" link="input" register="true" transfer="true" optional="false" type="data" size="902334"/>
    <uses file="H-H1_RDS_L4-751174622-1024.gwf" link="input" register="true" transfer="true" optional="false" type="data" size="15572214"/>
    <uses file="H-H1_RDS_L4-727188591-1024.gwf" link="input" register="true" transfer="true" optional="false" type="data" size="15578272"/>
    <uses file="H-CAL_FAC_DARM_ERR_H1_S5_U_060-822207076-303347974.gwf" link="input" register="true" transfer="true" optional="false" type="data" size="8415922"/>
    <uses file="H1-TMPLTBANK-781841681-2048.xml" link="input" register="true" transfer="true" optional="false" type="data" size="970963"/>
    <uses file="H1-INSPIRAL-781841681-2048.xml" link="output" register="true" transfer="true" optional="false" type="data" size="452112"/>
  </job>
  <job id="ID00289" namespace="LIGO" name="Inspiral" version="1.0" level="1" runtime="262.54">
    <uses file="HL-INJECTIONS_100-764742901-8331440.xml" link="input" register="true" transfer="true" optional="false" type="data" size="2421423"/>
    <uses file="H-CAL_REF_DARM_ERR_H1_S5_V1-879933656-8.gwf" link="input" register="true" transfer="true" optional="false" type="data" size="902334"/>
    <uses file="H-H1_RDS_L4-727188592-1024.gwf" link="input" register="true" transfer="true" optional="false" type="data" size="15593500"/>
    <uses file="H-H1_RDS_L4-751174623-1024.gwf" link="input" register="true" transfer="true" optional="false" type="data" size="15601216"/>
    <uses file="H-CAL_FAC_DARM_ERR_H1_S5_U_060-822207076-303347974.gwf" link="input" register="true" transfer="true" optional="false" type="data" size="8415922"/>
    <uses file="H1-TMPLTBANK-757011856-2048.xml" link="input" register="true" transfer="true" optional="false" type="data" size="999688"/>
    <uses file="H1-INSPIRAL-757011856-2048.xml" link="output" register="true" transfer="true" optional="false" type="data" size="292726"/>
  </job>
  <job id="ID00290" namespace="LIGO" name="Inspiral" version="1.0" level="1" runtime="335.69">
    <uses file="HL-INJECTIONS_100-764742901-8331440.xml" link="input" register="true" transfer="true" optional="false" type="data" size="2421423"/>
    <uses file="H-CAL_REF_DARM_ERR_H1_S5_V1-879933656-8.gwf" link="input" register="true" transfer="true" optional="false" type="data" size="902334"/>
    <uses file="H-H1_RDS_L4-751174624-1024.gwf" link="input" register="true" transfer="true" optional="false" type="data" size="15557552"/>
    <uses file="H-H1_RDS_L4-727188593-1024.gwf" link="input" register="true" transfer="true" optional="false" type="data" size="15593073"/>
    <uses file="H-CAL_FAC_DARM_ERR_H1_S5_U_060-822207076-303347974.gwf" link="input" register="true" transfer="true" optional="false" type="data" size="8415922"/>
    <uses file="H1-TMPLTBANK-839140935-2048.xml" link="input" register="true" transfer="true" optional="false" type="data" size="987719"/>
    <uses file="H1-INSPIRAL-839140935-2048.xml" link="output" register="true" transfer="true" optional="false" type="data" size="175585"/>
  </job>
  <job id="ID00291" namespace="LIGO" name="Inspiral" version="1.0" level="1" runtime="533.92">
    <uses file="HL-INJECTIONS_100-764742901-8331440.xml" link="input" register="true" transfer="true" optional="false" type="data" size="2421423"/>
    <uses file="H-CAL_REF_DARM_ERR_H1_S5_V1-879933656-8.gwf" link="input" register="true" transfer="true" optional="false" type="data" size="902334"/>
    <uses file="H-H1_RDS_L4-727188594-1024.gwf" link="input" register="true" transfer="true" optional="false" type="data" size="15602192"/>
    <uses file="H-H1_RDS_L4-751174625-1024.gwf" link="input" register="true" transfer="true" optional="false" type="data" size="15593080"/>
    <uses file="H-CAL_FAC_DARM_ERR_H1_S5_U_060-822207076-303347974.gwf" link="input" register="true" transfer="true" optional="false" type="data" size="8415922"/>
    <uses file="H1-TMPLTBANK-734500026-2048.xml" link="input" register="true" transfer="true" optional="false" type="data" size="1024180"/>
    <uses file="H1-INSPIRAL-734500026-2048.xml" link="output" register="true" transfer="true" optional="false" type="data" size="286739"/>
  </job>
  <job id="ID00292" namespace="LIGO" name="Inspiral" version="1.0" level="1" runtime="652.07">
    <uses file="HL-INJECTIONS_100-764742901-8331440.xml" link="input" register="true" transfer="true" optional="false" type="data" size="2421423"/>
    <uses file="H-CAL_REF_DARM_ERR_H1_S5_V1-879933656-8.gwf" link="input" register="true" transfer="true" optional="false" type="data" size="902334"/>
    <uses file="H-H1_RDS_L4-727188595-1024.gwf" link="input" register="true" transfer="true" optional="false" type="data" size="15582666"/>
    <uses file="H-H1_RDS_L4-751174626-1024.gwf" link="input" register="true" transfer="true" optional="false" type="data" size="15593690"/>
    <uses file="H-CAL_FAC_DARM_ERR_H1_S5_U_060-822207076-303347974.gwf" link="input" register="true" transfer="true" optional="false" type="data" size="8415922"/>
    <uses file="H1-TMPLTBANK-856681433-2048.xml" link="input" register="true" transfer="true" optional="false" type="data" size="985787"/>
    <uses file="H1-INSPIRAL-856681433-2048.xml" link="output" register="true" transfer="true" optional="false" type="data" size="267351"/>
  </job>
  <job id="ID00293" namespace="LIGO" name="Inspiral" version="1.0" level="1" runtime="463.44">
    <uses file="HL-INJECTIONS_100-764742901-8331440.xml" link="input" register="true" transfer="true" optional="false" type="data" size="2421423"/>
    <uses file="H-CAL_REF_DARM_ERR_H1_S5_V1-879933656-8.gwf" link="input" register="true" transfer="true" optional="false" type="data" size="902334"/>
    <uses file="H-H1_RDS_L4-727188596-1024.gwf" link="input" register="true" transfer="true" optional="false" type="data" size="15596173"/>
    <uses file="H-H1_RDS_L4-751174627-1024.gwf" link="input" register="true" transfer="true" optional="false" type="data" size="15624933"/>
    <uses file="H-CAL_FAC_DARM_ERR_H1_S5_U_060-822207076-303347974.gwf" link="input" register="true" transfer="true" optional="false" type="data" size="8415922"/>
    <uses file="H1-TMPLTBANK-877665950-2048.xml" link="input" register="true" transfer="true" optional="false" type="data" size="993261"/>
    <uses file="H1-INSPIRAL-877665950-2048.xml" link="output" register="true" transfer="true" optional="false" type="data" size="374457"/>
  </job>
  <job id="ID00294" namespace="LIGO" name="Inspiral" version="1.0" level="1" runtime="459.73">
    <uses file="HL-INJECTIONS_100-764742901-8331440.xml" link="input" register="true" transfer="true" optional="false" type="data" size="2421423"/>
    <uses file="H-CAL_REF_DARM_ERR_H1_S5_V1-879933656-8.gwf" link="input" register="true" transfer="true" optional="false" type="data" size="902334"/>
    <uses file="H-H1_RDS_L4-751174628-1024.gwf" link="input" register="true" transfer="true" optional="false" type="data" size="15619290"/>
    <uses file="H-H1_RDS_L4-727188597-1024.gwf" link="input" register="true" transfer="true" optional="false" type="data" size="15588138"/>
    <uses file="H-CAL_FAC_DARM_ERR_H1_S5_U_060-822207076-303347974.gwf" link="input" register="true" transfer="true" optional="false" type="data" size="8415922"/>
    <uses file="H1-TMPLTBANK-723969569-2048.xml" link="input" register="true" transfer="true" optional="false" type="data" size="1003240"/>
    <uses file="H1-INSPIRAL-723969569-2048.xml" link="output" register="true" transfer="true" optional="false" type="data" size="409276"/>
  </job>
  <job id="ID00295" namespace="LIGO" name="Inspiral" version="1.0" level="1" runtime="557.68">
    <uses file="HL-INJECTIONS_100-764742901-8331440.xml" link="input" register="true" transfer="true" optional="false" type="data" size="2421423"/>
    <uses file="H-CAL_REF_DARM_ERR_H1_S5_V1-879933656-8.gwf" link="input" register="true" transfer="true" optional="false" type="data" size="902334"/>
    <uses file="H-CAL_FAC_DARM_ERR_H1_S5_U_060-822207076-303347974.gwf" link="input" register="true" transfer="true" optional="false" type="data" size="8415922"/>
    <uses file="H-H1_RDS_L4-751174629-1024.gwf" link="input" register="true" transfer="true" optional="false" type="data" size="15590300"/>
    <uses file="H-H1_RDS_L4-727188598-1024.gwf" link="input" register="true" transfer="true" optional="false" type="data" size="15609636"/>
    <uses file="H1-TMPLTBANK-828138946-2048.xml" link="input" register="true" transfer="true" optional="false" type="data" size="967933"/>
    <uses file="H1-INSPIRAL-828138946-2048.xml" link="output" register="true" transfer="true" optional="false" type="data" size="438193"/>
  </job>
  <job id="ID00296" namespace="LIGO" name="Inspiral" version="1.0" level="1" runtime="667.70">
    <uses file="HL-INJECTIONS_100-764742901-8331440.xml" link="input" register="true" transfer="true" optional="false" type="data" size="2421423"/>
    <uses file="H-CAL_REF_DARM_ERR_H1_S5_V1-879933656-8.gwf" link="input" register="true" transfer="true" optional="false" type="data" size="902334"/>
    <uses file="H-H1_RDS_L4-751174630-1024.gwf" link="input" register="true" transfer="true" optional="false" type="data" size="15582267"/>
    <uses file="H-H1_RDS_L4-727188599-1024.gwf" link="input" register="true" transfer="true" optional="false" type="data" size="15579576"/>
    <uses file="H-CAL_FAC_DARM_ERR_H1_S5_U_060-822207076-303347974.gwf" link="input" register="true" transfer="true" optional="false" type="data" size="8415922"/>
    <uses file="H1-TMPLTBANK-830935815-2048.xml" link="input" register="true" transfer="true" optional="false" type="data" size="1003323"/>
    <uses file="H1-INSPIRAL-830935815-2048.xml" link="output" register="true" transfer="true" optional="false" type="data" size="366001"/>
  </job>
  <job id="ID00297" namespace="LIGO" name="Inspiral" version="1.0" level="1" runtime="376.94">
    <uses file="HL-INJECTIONS_100-764742901-8331440.xml" link="input" register="true" transfer="true" optional="false" type="data" size="2421423"/>
    <uses file="H-CAL_REF_DARM_ERR_H1_S5_V1-879933656-8.gwf" link="input" register="true" transfer="true" optional="false" type="data" size="902334"/>
    <uses file="H-H1_RDS_L4-727188600-1024.gwf" link="input" register="true" transfer="true" optional="false" type="data" size="15585168"/>
    <uses file="H-H1_RDS_L4-751174631-1024.gwf" link="input" register="true" transfer="true" optional="false" type="data" size="15579264"/>
    <uses file="H-CAL_FAC_DARM_ERR_H1_S5_U_060-822207076-303347974.gwf" link="input" register="true" transfer="true" optional="false" type="data" size="8415922"/>
    <uses file="H1-TMPLTBANK-866213862-2048.xml" link="input" register="true" transfer="true" optional="false" type="data" size="1005765"/>
    <uses file="H1-INSPIRAL-866213862-2048.xml" link="output" register="true" transfer="true" optional="false" type="data" size="454576"/>
  </job>
  <job id="ID00298" namespace="LIGO" name="Inspiral" version="1.0" level="1" runtime="425.21">
    <uses file="HL-INJECTIONS_100-764742901-8331440.xml" link="input" register="true" transfer="true" optional="false" type="data" size="2421423"/>
    <uses file="H-CAL_REF_DARM_ERR_H1_S5_V1-879933656-8.gwf" link="input" register="true" transfer="true" optional="false" type="data" size="902334"/>
    <uses file="H-H1_RDS_L4-751174632-1024.gwf" link="input" register="true" transfer="true" optional="false" type="data" size="15610767"/>
    <uses file="H-H1_RDS_L4-727188601-1024.gwf" link="input" register="true" transfer="true" optional="false" type="data" size="15617585"/>
    <uses file="H-CAL_FAC_DARM_ERR_H1_S5_U_060-822207076-303347974.gwf" link="input" register="true" transfer="true" optional="false" type="data" size="8415922"/>
    <uses file="H1-TMPLTBANK-792266347-2048.xml" link="input" register="true" transfer="true" optional="false" type="data" size="972914"/>
    <uses file="H1-INSPIRAL-792266347-2048.xml" link="output" register="true" transfer="true" optional="false" type="data" size="174765"/>
  </job>
  <job id="ID00299" namespace="LIGO" name="Inspiral" version="1.0" level="1" runtime="474.93">
    <uses file="HL-INJECTIONS_100-764742901-8331440.xml" link="input" register="true" transfer="true" optional="false" type="data" size="2421423"/>
    <uses file="H-CAL_REF_DARM_ERR_H1_S5_V1-879933656-8.gwf" link="input" register="true" transfer="true" optional="false" type="data" size="902334"/>
    <uses file="H-H1_RDS_L4-727188602-1024.gwf" link="input" register="true" transfer="true" optional="false" type="data" size="15602878"/>
    <uses file="H-CAL_FAC_DARM_ERR_H1_S5_U_060-822207076-303347974.gwf" link="input" register="true" transfer="true" optional="false" type="data" size="8415922"/>
    <uses file="H-H1_RDS_L4-751174633-1024.gwf" link="input" register="true" transfer="true" optional="false" type="data" size="15607806"/>
    <uses file="H1-TMPLTBANK-813320396-2048.xml" link="input" register="true" transfer="true" optional="false" type="data" size="1006965"/>
    <uses file="H1-INSPIRAL-813320396-2048.xml" link="output" register="true" transfer="true" optional="false" type="data" size="231098"/>
  </job>
  <job id="ID00300" namespace="LIGO" name="Inspiral" version="1.0" level="1" runtime="541.66">
    <uses file="HL-INJECTIONS_100-764742901-8331440.xml" link="input" register="true" transfer="true" optional="false" type="data" size="2421423"/>
    <uses file="H-CAL_REF_DARM_ERR_H1_S5_V1-879933656-8.gwf" link="input" register="true" transfer="true" optional="false" type="data" size="902334"/>
    <uses file="H-H1_RDS_L4-727188603-1024.gwf" link="input" register="true" transfer="true" optional="false" type="data" size="15607842"/>
    <uses file="H-CAL_FAC_DARM_ERR_H1_S5_U_060-822207076-303347974.gwf" link="input" register="true" transfer="true" optional="false" type="data" size="8415922"/>
    <uses file="H-H1_RDS_L4-751174634-1024.gwf" link="input" register="true" transfer="true" optional="false" type="data" size="15606692"/>
    <uses file="H1-TMPLTBANK-831435825-2048.xml" link="input" register="true" transfer="true" optional="false" type="data" size="962074"/>
    <uses file="H1-INSPIRAL-831435825-2048.xml" link="output" register="true" transfer="true" optional="false" type="data" size="276875"/>
  </job>
  <job id="ID00301" namespace="LIGO" name="Inspiral" version="1.0" level="1" runtime="513.51">
    <uses file="HL-INJECTIONS_100-764742901-8331440.xml" link="input" register="true" transfer="true" optional="false" type="data" size="2421423"/>
    <uses file="H-CAL_REF_DARM_ERR_H1_S5_V1-879933656-8.gwf" link="input" register="true" transfer="true" optional="false" type="data" size="902334"/>
    <uses file="H-H1_RDS_L4-751174635-1024.gwf" link="input" register="true" transfer="true" optional="false" type="data" size="15584000"/>
    <uses file="H-H1_RDS_L4-727188604-1024.gwf" link="input" register="true" transfer="true" optional="false" type="data" size="15612943"/>
    <uses file="H-CAL_FAC_DARM_ERR_H1_S5_U_060-822207076-303347974.gwf" link="input" register="true" transfer="true" optional="false" type="data" size="8415922"/>
    <uses file="H1-TMPLTBANK-858463459-2048.xml" link="input" register="true" transfer="true" optional="false" type="data" size="996733"/>
    <uses file="H1-INSPIRAL-858463459-2048.xml" link="output" register="true" transfer="true" optional="false" type="data" size="369834"/>
  </job>
  <job id="ID00302" namespace="LIGO" name="Inspiral" version="1.0" level="1" runtime="273.07">
    <uses file="HL-INJECTIONS_100-764742901-8331440.xml" link="input" register="true" transfer="true" optional="false" type="data" size="2421423"/>
    <uses file="H-CAL_REF_DARM_ERR_H1_S5_V1-879933656-8.gwf" link="input" register="true" transfer="true" optional="false" type="data" size="902334"/>
    <uses file="H-H1_RDS_L4-751174636-1024.gwf" link="input" register="true" transfer="true" optional="false" type="data" size="15594320"/>
    <uses file="H-CAL_FAC_DARM_ERR_H1_S5_U_060-822207076-303347974.gwf" link="input" register="true" transfer="true" optional="false" type="data" size="8415922"/>
    <uses file="H-H1_RDS_L4-727188605-1024.gwf" link="input" register="true" transfer="true" optional="false" type="data" size="15593209"/>
    <uses file="H1-TMPLTBANK-764050848-2048.xml" link="input" register="true" transfer="true" optional="false" type="data" size="1000232"/>
    <uses file="H1-INSPIRAL-764050848-2048.xml" link="output" register="true" transfer="true" optional="false" type="data" size="392959"/>
  </job>
  <job id="ID00303" namespace="LIGO" name="Inspiral" version="1.0" level="1" runtime="368.62">
    <uses file="HL-INJECTIONS_100-764742901-8331440.xml" link="input" register="true" transfer="true" optional="false" type="data" size="2421423"/>
    <uses file="H-CAL_REF_DARM_ERR_H1_S5_V1-879933656-8.gwf" link="input" register="true" transfer="true" optional="false" type="data" size="902334"/>
    <uses file="H-H1_RDS_L4-751174637-1024.gwf" link="input" register="true" transfer="true" optional="false" type="data" size="15616556"/>
    <uses file="H-CAL_FAC_DARM_ERR_H1_S5_U_060-822207076-303347974.gwf" link="input" register="true" transfer="true" optional="false" type="data" size="8415922"/>
    <uses file="H-H1_RDS_L4-727188606-1024.gwf" link="input" register="true" transfer="true" optional="false" type="data" size="15601070"/>
    <uses file="H1-TMPLTBANK-802664676-2048.xml" link="input" register="true" transfer="true" optional="false" type="data" size="978357"/>
    <uses file="H1-INSPIRAL-802664676-2048.xml" link="output" register="true" transfer="true" optional="false" type="data" size="315103"/>
  </job>
  <job id="ID00304" namespace="LIGO" name="Inspiral" version="1.0" level="1" runtime="655.67">
    <uses file="HL-INJECTIONS_100-764742901-8331440.xml" link="input" register="true" transfer="true" optional="false" type="data" size="2421423"/>
    <uses file="H-CAL_REF_DARM_ERR_H1_S5_V1-879933656-8.gwf" link="input" register="true" transfer="true" optional="false" type="data" size="902334"/>
    <uses file="H-H1_RDS_L4-727188607-1024.gwf" link="input" register="true" transfer="true" optional="false" type="data" size="15561134"/>
    <uses file="H-H1_RDS_L4-751174638-1024.gwf" link="input" register="true" transfer="true" optional="false" type="data" size="15619278"/>
    <uses file="H-CAL_FAC_DARM_ERR_H1_S5_U_060-822207076-303347974.gwf" link="input" register="true" transfer="true" optional="false" type="data" size="8415922"/>
    <uses file="H1-TMPLTBANK-807095142-2048.xml" link="input" register="true" transfer="true" optional="false" type="data" size="985862"/>
    <uses file="H1-INSPIRAL-807095142-2048.xml" link="output" register="true" transfer="true" optional="false" type="data" size="446335"/>
  </job>
  <job id="ID00305" namespace="LIGO" name="Inspiral" version="1.0" level="1" runtime="330.92">
    <uses file="HL-INJECTIONS_100-764742901-8331440.xml" link="input" register="true" transfer="true" optional="false" type="data" size="2421423"/>
    <uses file="H-CAL_REF_DARM_ERR_H1_S5_V1-879933656-8.gwf" link="input" register="true" transfer="true" optional="false" type="data" size="902334"/>
    <uses file="H-H1_RDS_L4-751174639-1024.gwf" link="input" register="true" transfer="true" optional="false" type="data" size="15619723"/>
    <uses file="H-H1_RDS_L4-727188608-1024.gwf" link="input" register="true" transfer="true" optional="false" type="data" size="15612922"/>
    <uses file="H-CAL_FAC_DARM_ERR_H1_S5_U_060-822207076-303347974.gwf" link="input" register="true" transfer="true" optional="false" type="data" size="8415922"/>
    <uses file="H1-TMPLTBANK-723469440-2048.xml" link="input" register="true" transfer="true" optional="false" type="data" size="984780"/>
    <uses file="H1-INSPIRAL-723469440-2048.xml" link="output" register="true" transfer="true" optional="false" type="data" size="437135"/>
  </job>
  <job id="ID00306" namespace="LIGO" name="Inspiral" version="1.0" level="1" runtime="540.90">
    <uses file="HL-INJECTIONS_100-764742901-8331440.xml" link="input" register="true" transfer="true" optional="false" type="data" size="2421423"/>
    <uses file="H-CAL_REF_DARM_ERR_H1_S5_V1-879933656-8.gwf" link="input" register="true" transfer="true" optional="false" type="data" size="902334"/>
    <uses file="H-H1_RDS_L4-727188609-1024.gwf" link="input" register="true" transfer="true" optional="false" type="data" size="15574988"/>
    <uses file="H-CAL_FAC_DARM_ERR_H1_S5_U_060-822207076-303347974.gwf" link="input" register="true" transfer="true" optional="false" type="data" size="8415922"/>
    <uses file="H-H1_RDS_L4-751174640-1024.gwf" link="input" register="true" transfer="true" optional="false" type="data" size="15574227"/>
    <uses file="H1-TMPLTBANK-788935249-2048.xml" link="input" register="true" transfer="true" optional="false" type="data" size="995785"/>
    <uses file="H1-INSPIRAL-788935249-2048.xml" link="output" register="true" transfer="true" optional="false" type="data" size="409631"/>
  </job>
  <job id="ID00307" namespace="LIGO" name="Inspiral" version="1.0" level="1" runtime="331.77">
    <uses file="HL-INJECTIONS_100-764742901-8331440.xml" link="input" register="true" transfer="true" optional="false" type="data" size="2421423"/>
    <uses file="H-CAL_REF_DARM_ERR_H1_S5_V1-879933656-8.gwf" link="input" register="true" transfer="true" optional="false" type="data" size="902334"/>
    <uses file="H-H1_RDS_L4-751174641-1024.gwf" link="input" register="true" transfer="true" optional="false" type="data" size="15587334"/>
    <uses file="H-H1_RDS_L4-727188610-1024.gwf" link="input" register="true" transfer="true" optional="false" type="data" size="15611156"/>
    <uses file="H-CAL_FAC_DARM_ERR_H1_S5_U_060-822207076-303347974.gwf" link="input" register="true" transfer="true" optional="false" type="data" size="8415922"/>
    <uses file="H1-TMPLTBANK-791529030-2048.xml" link="input" register="true" transfer="true" optional="false" type="data" size="997647"/>
    <uses file="H1-INSPIRAL-791529030-2048.xml" link="output" register="true" transfer="true" optional="false" type="data" size="357807"/>
  </job>
  <job id="ID00308" namespace="LIGO" name="Inspiral" version="1.0" level="1" runtime="300.43">
    <uses file="HL-INJECTIONS_100-764742901-8331440.xml" link="input" register="true" transfer="true" optional="false" type="data" size="2421423"/>
    <uses file="H-CAL_REF_DARM_ERR_H1_S5_V1-879933656-8.gwf" link="input" register="true" transfer="true" optional="false" type="data" size="902334"/>
    <uses file="H-H1_RDS_L4-751174642-1024.gwf" link="input" register="true" transfer="true" optional="false" type="data" size="15588955"/>
    <uses file="H-CAL_FAC_DARM_ERR_H1_S5_U_060-822207076-303347974.gwf" link="input" register="true" transfer="true" optional="false" type="data" size="8415922"/>
    <uses file="H-H1_RDS_L4-727188611-1024.gwf" link="input" register="true" transfer="true" optional="false" type="data" size="15609539"/>
    <uses file="H1-TMPLTBANK-829853001-2048.xml" link="input" register="true" transfer="true" optional="false" type="data" size="970514"/>
    <uses file="H1-INSPIRAL-829853001-2048.xml" link="output" register="true" transfer="true" optional="false" type="data" size="432426"/>
  </job>
  <job id="ID00309" namespace="LIGO" name="Inspiral" version="1.0" level="1" runtime="421.71">
    <uses file="HL-INJECTIONS_100-764742901-8331440.xml" link="input" register="true" transfer="true" optional="false" type="data" size="2421423"/>
    <uses file="H-CAL_REF_DARM_ERR_H1_S5_V1-879933656-8.gwf" link="input" register="true" transfer="true" optional="false" type="data" size="902334"/>
    <uses file="H-H1_RDS_L4-751174643-1024.gwf" link="input" register="true" transfer="true" optional="false" type="data" size="15622069"/>
    <uses file="H-H1_RDS_L4-727188612-1024.gwf" link="input" register="true" transfer="true" optional="false" type="data" size="15572289"/>
    <uses file="H-CAL_FAC_DARM_ERR_H1_S5_U_060-822207076-303347974.gwf" link="input" register="true" transfer="true" optional="false" type="data" size="8415922"/>
    <uses file="H1-TMPLTBANK-867347939-2048.xml" link="input" register="true" transfer="true" optional="false" type="data" size="978956"/>
    <uses file="H1-INSPIRAL-867347939-2048.xml" link="output" register="true" transfer="true" optional="false" type="data" size="301731"/>
  </job>
  <job id="ID00310" namespace="LIGO" name="Inspiral" version="1.0" level="1" runtime="322.60">
    <uses file="HL-INJECTIONS_100-764742901-8331440.xml" link="input" register="true" transfer="true" optional="false" type="data" size="2421423"/>
    <uses file="H-CAL_REF_DARM_ERR_H1_S5_V1-879933656-8.gwf" link="input" register="true" transfer="true" optional="false" type="data" size="902334"/>
    <uses file="H-H1_RDS_L4-727188613-1024.gwf" link="input" register="true" transfer="true" optional="false" type="data" size="15596853"/>
    <uses file="H-H1_RDS_L4-751174644-1024.gwf" link="input" register="true" transfer="true" optional="false" type="data" size="15619438"/>
    <uses file="H-CAL_FAC_DARM_ERR_H1_S5_U_060-822207076-303347974.gwf" link="input" register="true" transfer="true" optional="false" type="data" size="8415922"/>
    <uses file="H1-TMPLTBANK-732669230-2048.xml" link="input" register="true" transfer="true" optional="false" type="data" size="1001788"/>
    <uses file="H1-INSPIRAL-732669230-2048.xml" link="output" register="true" transfer="true" optional="false" type="data" size="222278"/>
  </job>
  <job id="ID00311" namespace="LIGO" name="Inspiral" version="1.0" level="1" runtime="401.49">
    <uses file="HL-INJECTIONS_100-764742901-8331440.xml" link="input" register="true" transfer="true" optional="false" type="data" size="2421423"/>
    <uses file="H-CAL_REF_DARM_ERR_H1_S5_V1-879933656-8.gwf" link="input" register="true" transfer="true" optional="false" type="data" size="902334"/>
    <uses file="H-H1_RDS_L4-751174645-1024.gwf" link="input" register="true" transfer="true" optional="false" type="data" size="15558172"/>
    <uses file="H-H1_RDS_L4-727188614-1024.gwf" link="input" register="true" transfer="true" optional="false" type="data" size="15592995"/>
    <uses file="H-CAL_FAC_DARM_ERR_H1_S5_U_060-822207076-303347974.gwf" link="input" register="true" transfer="true" optional="false" type="data" size="8415922"/>
    <uses file="H1-TMPLTBANK-839821331-2048.xml" link="input" register="true" transfer="true" optional="false" type="data" size="1023027"/>
    <uses file="H1-INSPIRAL-839821331-2048.xml" link="output" register="true" transfer="true" optional="false" type="data" size="446219"/>
  </job>
  <job id="ID00312" namespace="LIGO" name="Inspiral" version="1.0" level="1" runtime="308.80">
    <uses file="HL-INJECTIONS_100-764742901-8331440.xml" link="input" register="true" transfer="true" optional="false" type="data" size="2421423"/>
    <uses file="H-CAL_REF_DARM_ERR_H1_S5_V1-879933656-8.gwf" link="input" register="true" transfer="true" optional="false" type="data" size="902334"/>
    <uses file="H-H1_RDS_L4-751174646-1024.gwf" link="input" register="true" transfer="true" optional="false" type="data" size="15588693"/>
    <uses file="H-CAL_FAC_DARM_ERR_H1_S5_U_060-822207076-303347974.gwf" link="input" register="true" transfer="true" optional="false" type="data" size="8415922"/>
    <uses file="H-H1_RDS_L4-727188615-1024.gwf" link="input" register="true" transfer="true" optional="false" type="data" size="15621144"/>
    <uses file="H1-TMPLTBANK-818866365-2048.xml" link="input" register="true" transfer="true" optional="false" type="data" size="1009859"/>
    <uses file="H1-INSPIRAL-818866365-2048.xml" link="output" register="true" transfer="true" optional="false" type="data" size="199931"/>
  </job>
  <job id="ID00313" namespace="LIGO" name="Inspiral" version="1.0" level="1" runtime="393.22">
    <uses file="HL-INJECTIONS_100-764742901-8331440.xml" link="input" register="true" transfer="true" optional="false" type="data" size="2421423"/>
    <uses file="H-CAL_REF_DARM_ERR_H1_S5_V1-879933656-8.gwf" link="input" register="true" transfer="true" optional="false" type="data" size="902334"/>
    <uses file="H-H1_RDS_L4-751174647-1024.gwf" link="input" register="true" transfer="true" optional="false" type="data" size="15590008"/>
    <uses file="H-H1_RDS_L4-727188616-1024.gwf" link="input" register="true" transfer="true" optional="false" type="data" size="15623157"/>
    <uses file="H-CAL_FAC_DARM_ERR_H1_S5_U_060-822207076-303347974.gwf" link="input" register="true" transfer="true" optional="false" type="data" size="8415922"/>
    <uses file="H1-TMPLTBANK-724389339-2048.xml" link="input" register="true" transfer="true" optional="false" type="data" size="989936"/>
    <uses file="H1-INSPIRAL-724389339-2048.xml" link="output" register="true" transfer="true" optional="false" type="data" size="329952"/>
  </job>
  <job id="ID00314" namespace="LIGO" name="Inspiral" version="1.0" level="1" runtime="292.68">
    <uses file="HL-INJECTIONS_100-764742901-8331440.xml" link="input" register="true" transfer="true" optional="false" type="data" size="2421423"/>
    <uses file="H-CAL_REF_DARM_ERR_H1_S5_V1-879933656-8.gwf" link="input" register="true" transfer="true" optional="false" type="data" size="902334"/>
    <uses file="H-H1_RDS_L4-727188617-1024.gwf" link="input" register="true" transfer="true" optional="false" type="data" size="15589013"/>
    <uses file="H-CAL_FAC_DARM_ERR_H1_S5_U_060-822207076-303347974.gwf" link="input" register="true" transfer="true" optional="false" type="data" size="8415922"/>
    <uses file="H-H1_RDS_L4-751174648-1024.gwf" link="input" register="true" transfer="true" optional="false" type="data" size="15611422"/>
    <uses file="H1-TMPLTBANK-775741172-2048.xml" link="input" register="true" transfer="true" optional="false" type="data" size="969744"/>
    <uses file="H1-INSPIRAL-775741172-2048.xml" link="output" register="true" transfer="true" optional="false" type="data" size="254009"/>
  </job>
  <job id="ID00315" namespace="LIGO" name="Inspiral" version="1.0" level="1" runtime="514.98">
    <uses file="HL-INJECTIONS_100-764742901-8331440.xml" link="input" register="true" transfer="true" optional="false" type="data" size="2421423"/>
    <uses file="H-CAL_REF_DARM_ERR_H1_S5_V1-879933656-8.gwf" link="input" register="true" transfer="true" optional="false" type="data" size="902334"/>
    <uses file="H-H1_RDS_L4-751174649-1024.gwf" link="input" register="true" transfer="true" optional="false" type="data" size="15582797"/>
    <uses file="H-H1_RDS_L4-727188618-1024.gwf" link="input" register="true" transfer="true" optional="false" type="data" size="15606272"/>
    <uses file="H-CAL_FAC_DARM_ERR_H1_S5_U_060-822207076-303347974.gwf" link="input" register="true" transfer="true" optional="false" type="data" size="8415922"/>
    <uses file="H1-TMPLTBANK-808800352-2048.xml" link="input" register="true" transfer="true" optional="false" type="data" size="985941"/>
    <uses file="H1-INSPIRAL-808800352-2048.xml" link="output" register="true" transfer="true" optional="false" type="data" size="259937"/>
  </job>
  <job id="ID00316" namespace="LIGO" name="Inspiral" version="1.0" level="1" runtime="623.26">
    <uses file="HL-INJECTIONS_100-764742901-8331440.xml" link="input" register="true" transfer="true" optional="false" type="data" size="2421423"/>
    <uses file="H-CAL_REF_DARM_ERR_H1_S5_V1-879933656-8.gwf" link="input" register="true" transfer="true" optional="false" type="data" size="902334"/>
    <uses file="H-H1_RDS_L4-727188619-1024.gwf" link="input" register="true" transfer="true" optional="false" type="data" size="15594768"/>
    <uses file="H-CAL_FAC_DARM_ERR_H1_S5_U_060-822207076-303347974.gwf" link="input" register="true" transfer="true" optional="false" type="data" size="8415922"/>
    <uses file="H-H1_RDS_L4-751174650-1024.gwf" link="input" register="true" transfer="true" optional="false" type="data" size="15572160"/>
    <uses file="H1-TMPLTBANK-825658456-2048.xml" link="input" register="true" transfer="true" optional="false" type="data" size="1004829"/>
    <uses file="H1-INSPIRAL-825658456-2048.xml" link="output" register="true" transfer="true" optional="false" type="data" size="468999"/>
  </job>
  <job id="ID00317" namespace="LIGO" name="Inspiral" version="1.0" level="1" runtime="371.37">
    <uses file="HL-INJECTIONS_100-764742901-8331440.xml" link="input" register="true" transfer="true" optional="false" type="data" size="2421423"/>
    <uses file="H-CAL_REF_DARM_ERR_H1_S5_V1-879933656-8.gwf" link="input" register="true" transfer="true" optional="false" type="data" size="902334"/>
    <uses file="H-H1_RDS_L4-727188620-1024.gwf" link="input" register="true" transfer="true" optional="false" type="data" size="15570547"/>
    <uses file="H-H1_RDS_L4-751174651-1024.gwf" link="input" register="true" transfer="true" optional="false" type="data" size="15602894"/>
    <uses file="H-CAL_FAC_DARM_ERR_H1_S5_U_060-822207076-303347974.gwf" link="input" register="true" transfer="true" optional="false" type="data" size="8415922"/>
    <uses file="H1-TMPLTBANK-749041027-2048.xml" link="input" register="true" transfer="true" optional="false" type="data" size="994446"/>
    <uses file="H1-INSPIRAL-749041027-2048.xml" link="output" register="true" transfer="true" optional="false" type="data" size="376973"/>
  </job>
  <job id="ID00318" namespace="LIGO" name="Inspiral" version="1.0" level="1" runtime="665.49">
    <uses file="HL-INJECTIONS_100-764742901-8331440.xml" link="input" register="true" transfer="true" optional="false" type="data" size="2421423"/>
    <uses file="H-CAL_REF_DARM_ERR_H1_S5_V1-879933656-8.gwf" link="input" register="true" transfer="true" optional="false" type="data" size="902334"/>
    <uses file="H-H1_RDS_L4-727188621-1024.gwf" link="input" register="true" transfer="true" optional="false" type="data" size="15581389"/>
    <uses file="H-CAL_FAC_DARM_ERR_H1_S5_U_060-822207076-303347974.gwf" link="input" register="true" transfer="true" optional="false" type="data" size="8415922"/>
    <uses file="H-H1_RDS_L4-751174652-1024.gwf" link="input" register="true" transfer="true" optional="false" type="data" size="15600916"/>
    <uses file="H1-TMPLTBANK-852200713-2048.xml" link="input" register="true" transfer="true" optional="false" type="data" size="1014239"/>
    <uses file="H1-INSPIRAL-852200713-2048.xml" link="output" register="true" transfer="true" optional="false" type="data" size="425085"/>
  </job>
  <job id="ID00319" namespace="LIGO" name="Inspiral" version="1.0" level="1" runtime="675.74">
    <uses file="HL-INJECTIONS_100-764742901-8331440.xml" link="input" register="true" transfer="true" optional="false" type="data" size="2421423"/>
    <uses file="H-CAL_REF_DARM_ERR_H1_S5_V1-879933656-8.gwf" link="input" register="true" transfer="true" optional="false" type="data" size="902334"/>
    <uses file="H-H1_RDS_L4-751174653-1024.gwf" link="input" register="true" transfer="true" optional="false" type="data" size="15619025"/>
    <uses file="H-CAL_FAC_DARM_ERR_H1_S5_U_060-822207076-303347974.gwf" link="input" register="true" transfer="true" optional="false" type="data" size="8415922"/>
    <uses file="H-H1_RDS_L4-727188622-1024.gwf" link="input" register="true" transfer="true" optional="false" type="data" size="15588760"/>
    <uses file="H1-TMPLTBANK-836739063-2048.xml" link="input" register="true" transfer="true" optional="false" type="data" size="1005332"/>
    <uses file="H1-INSPIRAL-836739063-2048.xml" link="output" register="true" transfer="true" optional="false" type="data" size="233770"/>
  </job>
  <job id="ID00320" namespace="LIGO" name="Inspiral" version="1.0" level="1" runtime="401.17">
    <uses file="HL-INJECTIONS_100-764742901-8331440.xml" link="input" register="true" transfer="true" optional="false" type="data" size="2421423"/>
    <uses file="H-CAL_REF_DARM_ERR_H1_S5_V1-879933656-8.gwf" link="input" register="true" transfer="true" optional="false" type="data" size="902334"/>
    <uses file="H-H1_RDS_L4-751174654-1024.gwf" link="input" register="true" transfer="true" optional="false" type="data" size="15625736"/>
    <uses file="H-H1_RDS_L4-727188623-1024.gwf" link="input" register="true" transfer="true" optional="false" type="data" size="15614742"/>
    <uses file="H-CAL_FAC_DARM_ERR_H1_S5_U_060-822207076-303347974.gwf" link="input" register="true" transfer="true" optional="false" type="data" size="8415922"/>
    <uses file="H1-TMPLTBANK-791042470-2048.xml" link="input" register="true" transfer="true" optional="false" type="data" size="1012041"/>
    <uses file="H1-INSPIRAL-791042470-2048.xml" link="output" register="true" transfer="true" optional="false" type="data" size="311027"/>
  </job>
  <job id="ID00321" namespace="LIGO" name="Inspiral" version="1.0" level="1" runtime="499.56">
    <uses file="HL-INJECTIONS_100-764742901-8331440.xml" link="input" register="true" transfer="true" optional="false" type="data" size="2421423"/>
    <uses file="H-CAL_REF_DARM_ERR_H1_S5_V1-879933656-8.gwf" link="input" register="true" transfer="true" optional="false" type="data" size="902334"/>
    <uses file="H-H1_RDS_L4-751174655-1024.gwf" link="input" register="true" transfer="true" optional="false" type="data" size="15568955"/>
    <uses file="H-CAL_FAC_DARM_ERR_H1_S5_U_060-822207076-303347974.gwf" link="input" register="true" transfer="true" optional="false" type="data" size="8415922"/>
    <uses file="H-H1_RDS_L4-727188624-1024.gwf" link="input" register="true" transfer="true" optional="false" type="data" size="15583969"/>
    <uses file="H1-TMPLTBANK-816835959-2048.xml" link="input" register="true" transfer="true" optional="false" type="data" size="1031150"/>
    <uses file="H1-INSPIRAL-816835959-2048.xml" link="output" register="true" transfer="true" optional="false" type="data" size="432727"/>
  </job>
  <job id="ID00322" namespace="LIGO" name="Inspiral" version="1.0" level="1" runtime="271.75">
    <uses file="HL-INJECTIONS_100-764742901-8331440.xml" link="input" register="true" transfer="true" optional="false" type="data" size="2421423"/>
    <uses file="H-CAL_REF_DARM_ERR_H1_S5_V1-879933656-8.gwf" link="input" register="true" transfer="true" optional="false" type="data" size="902334"/>
    <uses file="H-H1_RDS_L4-727188625-1024.gwf" link="input" register="true" transfer="true" optional="false" type="data" size="15602063"/>
    <uses file="H-H1_RDS_L4-751174656-1024.gwf" link="input" register="true" transfer="true" optional="false" type="data" size="15616115"/>
    <uses file="H-CAL_FAC_DARM_ERR_H1_S5_U_060-822207076-303347974.gwf" link="input" register="true" transfer="true" optional="false" type="data" size="8415922"/>
    <uses file="H1-TMPLTBANK-826154667-2048.xml" link="input" register="true" transfer="true" optional="false" type="data" size="1003217"/>
    <uses file="H1-INSPIRAL-826154667-2048.xml" link="output" register="true" transfer="true" optional="false" type="data" size="235116"/>
  </job>
  <job id="ID00323" namespace="LIGO" name="Inspiral" version="1.0" level="1" runtime="288.97">
    <uses file="HL-INJECTIONS_100-764742901-8331440.xml" link="input" register="true" transfer="true" optional="false" type="data" size="2421423"/>
    <uses file="H-CAL_REF_DARM_ERR_H1_S5_V1-879933656-8.gwf" link="input" register="true" transfer="true" optional="false" type="data" size="902334"/>
    <uses file="H-H1_RDS_L4-751174657-1024.gwf" link="input" register="true" transfer="true" optional="false" type="data" size="15559166"/>
    <uses file="H-CAL_FAC_DARM_ERR_H1_S5_U_060-822207076-303347974.gwf" link="input" register="true" transfer="true" optional="false" type="data" size="8415922"/>
    <uses file="H-H1_RDS_L4-727188626-1024.gwf" link="input" register="true" transfer="true" optional="false" type="data" size="15605279"/>
    <uses file="H1-TMPLTBANK-833047386-2048.xml" link="input" register="true" transfer="true" optional="false" type="data" size="975405"/>
    <uses file="H1-INSPIRAL-833047386-2048.xml" link="output" register="true" transfer="true" optional="false" type="data" size="464029"/>
  </job>
  <job id="ID00324" namespace="LIGO" name="Inspiral" version="1.0" level="1" runtime="614.65">
    <uses file="HL-INJECTIONS_100-764742901-8331440.xml" link="input" register="true" transfer="true" optional="false" type="data" size="2421423"/>
    <uses file="H-CAL_REF_DARM_ERR_H1_S5_V1-879933656-8.gwf" link="input" register="true" transfer="true" optional="false" type="data" size="902334"/>
    <uses file="H-H1_RDS_L4-727188627-1024.gwf" link="input" register="true" transfer="true" optional="false" type="data" size="15605150"/>
    <uses file="H-CAL_FAC_DARM_ERR_H1_S5_U_060-822207076-303347974.gwf" link="input" register="true" transfer="true" optional="false" type="data" size="8415922"/>
    <uses file="H-H1_RDS_L4-751174658-1024.gwf" link="input" register="true" transfer="true" optional="false" type="data" size="15602794"/>
    <uses file="H1-TMPLTBANK-752003371-2048.xml" link="input" register="true" transfer="true" optional="false" type="data" size="982896"/>
    <uses file="H1-INSPIRAL-752003371-2048.xml" link="output" register="true" transfer="true" optional="false" type="data" size="391370"/>
  </job>
  <job id="ID00325" namespace="LIGO" name="Inspiral" version="1.0" level="1" runtime="420.23">
    <uses file="HL-INJECTIONS_100-764742901-8331440.xml" link="input" register="true" transfer="true" optional="false" type="data" size="2421423"/>
    <uses file="H-CAL_REF_DARM_ERR_H1_S5_V1-879933656-8.gwf" link="input" register="true" transfer="true" optional="false" type="data" size="902334"/>
    <uses file="H-H1_RDS_L4-727188628-1024.gwf" link="input" register="true" transfer="true" optional="false" type="data" size="15594204"/>
    <uses file="H-H1_RDS_L4-751174659-1024.gwf" link="input" register="true" transfer="true" optional="false" type="data" size="15594974"/>
    <uses file="H-CAL_FAC_DARM_ERR_H1_S5_U_060-822207076-303347974.gwf" link="input" register="true" transfer="true" optional="false" type="data" size="8415922"/>
    <uses file="H1-TMPLTBANK-869330548-2048.xml" link="input" register="true" transfer="true" optional="false" type="data" size="984083"/>
    <uses file="H1-INSPIRAL-869330548-2048.xml" link="output" register="true" transfer="true" optional="false" type="data" size="426260"/>
  </job>
  <job id="ID00326" namespace="LIGO" name="Inspiral" version="1.0" level="1" runtime="483.77">
    <uses file="HL-INJECTIONS_100-764742901-8331440.xml" link="input" register="true" transfer="true" optional="false" type="data" size="2421423"/>
    <uses file="H-CAL_REF_DARM_ERR_H1_S5_V1-879933656-8.gwf" link="input" register="true" transfer="true" optional="false" type="data" size="902334"/>
    <uses file="H-H1_RDS_L4-727188629-1024.gwf" link="input" register="true" transfer="true" optional="false" type="data" size="15597040"/>
    <uses file="H-H1_RDS_L4-751174660-1024.gwf" link="input" register="true" transfer="true" optional="false" type="data" size="15594672"/>
    <uses file="H-CAL_FAC_DARM_ERR_H1_S5_U_060-822207076-303347974.gwf" link="input" register="true" transfer="true" optional="false" type="data" size="8415922"/>
    <uses file="H1-TMPLTBANK-871885066-2048.xml" link="input" register="true" transfer="true" optional="false" type="data" size="1011227"/>
    <uses file="H1-INSPIRAL-871885066-2048.xml" link="output" register="true" transfer="true" optional="false" type="data" size="264199"/>
  </job>
  <job id="ID00327" namespace="LIGO" name="Inspiral" version="1.0" level="1" runtime="333.90">
    <uses file="HL-INJECTIONS_100-764742901-8331440.xml" link="input" register="true" transfer="true" optional="false" type="data" size="2421423"/>
    <uses file="H-CAL_REF_DARM_ERR_H1_S5_V1-879933656-8.gwf" link="input" register="true" transfer="true" optional="false" type="data" size="902334"/>
    <uses file="H-H1_RDS_L4-727188630-1024.gwf" link="input" register="true" transfer="true" optional="false" type="data" size="15569326"/>
    <uses file="H-H1_RDS_L4-751174661-1024.gwf" link="input" register="true" transfer="true" optional="false" type="data" size="15596661"/>
    <uses file="H-CAL_FAC_DARM_ERR_H1_S5_U_060-822207076-303347974.gwf" link="input" register="true" transfer="true" optional="false" type="data" size="8415922"/>
    <uses file="H1-TMPLTBANK-720178250-2048.xml" link="input" register="true" transfer="true" optional="false" type="data" size="997925"/>
    <uses file="H1-INSPIRAL-720178250-2048.xml" link="output" register="true" transfer="true" optional="false" type="data" size="298214"/>
  </job>
  <job id="ID00328" namespace="LIGO" name="Inspiral" version="1.0" level="1" runtime="544.29">
    <uses file="HL-INJECTIONS_100-764742901-8331440.xml" link="input" register="true" transfer="true" optional="false" type="data" size="2421423"/>
    <uses file="H-CAL_REF_DARM_ERR_H1_S5_V1-879933656-8.gwf" link="input" register="true" transfer="true" optional="false" type="data" size="902334"/>
    <uses file="H-H1_RDS_L4-727188631-1024.gwf" link="input" register="true" transfer="true" optional="false" type="data" size="15601804"/>
    <uses file="H-CAL_FAC_DARM_ERR_H1_S5_U_060-822207076-303347974.gwf" link="input" register="true" transfer="true" optional="false" type="data" size="8415922"/>
    <uses file="H-H1_RDS_L4-751174662-1024.gwf" link="input" register="true" transfer="true" optional="false" type="data" size="15584558"/>
    <uses file="H1-TMPLTBANK-773335809-2048.xml" link="input" register="true" transfer="true" optional="false" type="data" size="982942"/>
    <uses file="H1-INSPIRAL-773335809-2048.xml" link="output" register="true" transfer="true" optional="false" type="data" size="422204"/>
  </job>
  <job id="ID00329" namespace="LIGO" name="Inspiral" version="1.0" level="1" runtime="241.12">
    <uses file="HL-INJECTIONS_100-764742901-8331440.xml" link="input" register="true" transfer="true" optional="false" type="data" size="2421423"/>
    <uses file="H-CAL_REF_DARM_ERR_H1_S5_V1-879933656-8.gwf" link="input" register="true" transfer="true" optional="false" type="data" size="902334"/>
    <uses file="H-H1_RDS_L4-727188632-1024.gwf" link="input" register="true" transfer="true" optional="false" type="data" size="15583216"/>
    <uses file="H-H1_RDS_L4-751174663-1024.gwf" link="input" register="true" transfer="true" optional="false" type="data" size="15587308"/>
    <uses file="H-CAL_FAC_DARM_ERR_H1_S5_U_060-822207076-303347974.gwf" link="input" register="true" transfer="true" optional="false" type="data" size="8415922"/>
    <uses file="H1-TMPLTBANK-737080962-2048.xml" link="input" register="true" transfer="true" optional="false" type="data" size="989682"/>
    <uses file="H1-INSPIRAL-737080962-2048.xml" link="output" register="true" transfer="true" optional="false" type="data" size="431491"/>
  </job>
  <job id="ID00330" namespace="LIGO" name="Inspiral" version="1.0" level="1" runtime="363.08">
    <uses file="HL-INJECTIONS_100-764742901-8331440.xml" link="input" register="true" transfer="true" optional="false" type="data" size="2421423"/>
    <uses file="H-CAL_REF_DARM_ERR_H1_S5_V1-879933656-8.gwf" link="input" register="true" transfer="true" optional="false" type="data" size="902334"/>
    <uses file="H-H1_RDS_L4-751174664-1024.gwf" link="input" register="true" transfer="true" optional="false" type="data" size="15595814"/>
    <uses file="H-H1_RDS_L4-727188633-1024.gwf" link="input" register="true" transfer="true" optional="false" type="data" size="15620171"/>
    <uses file="H-CAL_FAC_DARM_ERR_H1_S5_U_060-822207076-303347974.gwf" link="input" register="true" transfer="true" optional="false" type="data" size="8415922"/>
    <uses file="H1-TMPLTBANK-843750015-2048.xml" link="input" register="true" transfer="true" optional="false" type="data" size="978702"/>
    <uses file="H1-INSPIRAL-843750015-2048.xml" link="output" register="true" transfer="true" optional="false" type="data" size="176022"/>
  </job>
  <job id="ID00331" namespace="LIGO" name="Inspiral" version="1.0" level="1" runtime="306.12">
    <uses file="HL-INJECTIONS_100-764742901-8331440.xml" link="input" register="true" transfer="true" optional="false" type="data" size="2421423"/>
    <uses file="H-CAL_REF_DARM_ERR_H1_S5_V1-879933656-8.gwf" link="input" register="true" transfer="true" optional="false" type="data" size="902334"/>
    <uses file="H-H1_RDS_L4-751174665-1024.gwf" link="input" register="true" transfer="true" optional="false" type="data" size="15604171"/>
    <uses file="H-H1_RDS_L4-727188634-1024.gwf" link="input" register="true" transfer="true" optional="false" type="data" size="15580231"/>
    <uses file="H-CAL_FAC_DARM_ERR_H1_S5_U_060-822207076-303347974.gwf" link="input" register="true" transfer="true" optional="false" type="data" size="8415922"/>
    <uses file="H1-TMPLTBANK-835669821-2048.xml" link="input" register="true" transfer="true" optional="false" type="data" size="1007121"/>
    <uses file="H1-INSPIRAL-835669821-2048.xml" link="output" register="true" transfer="true" optional="false" type="data" size="168257"/>
  </job>
  <job id="ID00332" namespace="LIGO" name="Inspiral" version="1.0" level="1" runtime="262.82">
    <uses file="HL-INJECTIONS_100-764742901-8331440.xml" link="input" register="true" transfer="true" optional="false" type="data" size="2421423"/>
    <uses file="H-CAL_REF_DARM_ERR_H1_S5_V1-879933656-8.gwf" link="input" register="true" transfer="true" optional="false" type="data" size="902334"/>
    <uses file="H-H1_RDS_L4-751174666-1024.gwf" link="input" register="true" transfer="true" optional="false" type="data" size="15599497"/>
    <uses file="H-H1_RDS_L4-727188635-1024.gwf" link="input" register="true" transfer="true" optional="false" type="data" size="15608786"/>
    <uses file="H-CAL_FAC_DARM_ERR_H1_S5_U_060-822207076-303347974.gwf" link="input" register="true" transfer="true" optional="false" type="data" size="8415922"/>
    <uses file="H1-TMPLTBANK-772800523-2048.xml" link="input" register="true" transfer="true" optional="false" type="data" size="992676"/>
    <uses file="H1-INSPIRAL-772800523-2048.xml" link="output" register="true" transfer="true" optional="false" type="data" size="183446"/>
  </job>
  <job id="ID00333" namespace="LIGO" name="Inspiral" version="1.0" level="1" runtime="479.56">
    <uses file="HL-INJECTIONS_100-764742901-8331440.xml" link="input" register="true" transfer="true" optional="false" type="data" size="2421423"/>
    <uses file="H-CAL_REF_DARM_ERR_H1_S5_V1-879933656-8.gwf" link="input" register="true" transfer="true" optional="false" type="data" size="902334"/>
    <uses file="H-H1_RDS_L4-727188636-1024.gwf" link="input" register="true" transfer="true" optional="false" type="data" size="15608871"/>
    <uses file="H-CAL_FAC_DARM_ERR_H1_S5_U_060-822207076-303347974.gwf" link="input" register="true" transfer="true" optional="false" type="data" size="8415922"/>
    <uses file="H-H1_RDS_L4-751174667-1024.gwf" link="input" register="true" transfer="true" optional="false" type="data" size="15590353"/>
    <uses file="H1-TMPLTBANK-841156616-2048.xml" link="input" register="true" transfer="true" optional="false" type="data" size="1035145"/>
    <uses file="H1-INSPIRAL-841156616-2048.xml" link="output" register="true" transfer="true" optional="false" type="data" size="445459"/>
  </job>
  <job id="ID00334" namespace="LIGO" name="Inspiral" version="1.0" level="1" runtime="503.24">
    <uses file="HL-INJECTIONS_100-764742901-8331440.xml" link="input" register="true" transfer="true" optional="false" type="data" size="2421423"/>
    <uses file="H-CAL_REF_DARM_ERR_H1_S5_V1-879933656-8.gwf" link="input" register="true" transfer="true" optional="false" type="data" size="902334"/>
    <uses file="H-H1_RDS_L4-751174668-1024.gwf" link="input" register="true" transfer="true" optional="false" type="data" size="15575175"/>
    <uses file="H-CAL_FAC_DARM_ERR_H1_S5_U_060-822207076-303347974.gwf" link="input" register="true" transfer="true" optional="false" type="data" size="8415922"/>
    <uses file="H-H1_RDS_L4-727188637-1024.gwf" link="input" register="true" transfer="true" optional="false" type="data" size="15582892"/>
    <uses file="H1-TMPLTBANK-758101011-2048.xml" link="input" register="true" transfer="true" optional="false" type="data" size="979005"/>
    <uses file="H1-INSPIRAL-758101011-2048.xml" link="output" register="true" transfer="true" optional="false" type="data" size="293533"/>
  </job>
  <job id="ID00335" namespace="LIGO" name="Inspiral" version="1.0" level="1" runtime="486.32">
    <uses file="HL-INJECTIONS_100-764742901-8331440.xml" link="input" register="true" transfer="true" optional="false" type="data" size="2421423"/>
    <uses file="H-CAL_REF_DARM_ERR_H1_S5_V1-879933656-8.gwf" link="input" register="true" transfer="true" optional="false" type="data" size="902334"/>
    <uses file="H-H1_RDS_L4-751174669-1024.gwf" link="input" register="true" transfer="true" optional="false" type="data" size="15544983"/>
    <uses file="H-H1_RDS_L4-727188638-1024.gwf" link="input" register="true" transfer="true" optional="false" type="data" size="15617190"/>
    <uses file="H-CAL_FAC_DARM_ERR_H1_S5_U_060-822207076-303347974.gwf" link="input" register="true" transfer="true" optional="false" type="data" size="8415922"/>
    <uses file="H1-TMPLTBANK-819978964-2048.xml" link="input" register="true" transfer="true" optional="false" type="data" size="992488"/>
    <uses file="H1-INSPIRAL-819978964-2048.xml" link="output" register="true" transfer="true" optional="false" type="data" size="257050"/>
  </job>
  <job id="ID00336" namespace="LIGO" name="Inspiral" version="1.0" level="1" runtime="665.60">
    <uses file="HL-INJECTIONS_100-764742901-8331440.xml" link="input" register="true" transfer="true" optional="false" type="data" size="2421423"/>
    <uses file="H-CAL_REF_DARM_ERR_H1_S5_V1-879933656-8.gwf" link="input" register="true" transfer="true" optional="false" type="data" size="902334"/>
    <uses file="H-H1_RDS_L4-751174670-1024.gwf" link="input" register="true" transfer="true" optional="false" type="data" size="15596185"/>
    <uses file="H-CAL_FAC_DARM_ERR_H1_S5_U_060-822207076-303347974.gwf" link="input" register="true" transfer="true" optional="false" type="data" size="8415922"/>
    <uses file="H-H1_RDS_L4-727188639-1024.gwf" link="input" register="true" transfer="true" optional="false" type="data" size="15596237"/>
    <uses file="H1-TMPLTBANK-813442746-2048.xml" link="input" register="true" transfer="true" optional="false" type="data" size="1003161"/>
    <uses file="H1-INSPIRAL-813442746-2048.xml" link="output" register="true" transfer="true" optional="false" type="data" size="356206"/>
  </job>
  <job id="ID00337" namespace="LIGO" name="Inspiral" version="1.0" level="1" runtime="419.92">
    <uses file="HL-INJECTIONS_100-764742901-8331440.xml" link="input" register="true" transfer="true" optional="false" type="data" size="2421423"/>
    <uses file="H-CAL_REF_DARM_ERR_H1_S5_V1-879933656-8.gwf" link="input" register="true" transfer="true" optional="false" type="data" size="902334"/>
    <uses file="H-H1_RDS_L4-751174671-1024.gwf" link="input" register="true" transfer="true" optional="false" type="data" size="15584200"/>
    <uses file="H-H1_RDS_L4-727188640-1024.gwf" link="input" register="true" transfer="true" optional="false" type="data" size="15608659"/>
    <uses file="H-CAL_FAC_DARM_ERR_H1_S5_U_060-822207076-303347974.gwf" link="input" register="true" transfer="true" optional="false" type="data" size="8415922"/>
    <uses file="H1-TMPLTBANK-851372187-2048.xml" link="input" register="true" transfer="true" optional="false" type="data" size="965462"/>
    <uses file="H1-INSPIRAL-851372187-2048.xml" link="output" register="true" transfer="true" optional="false" type="data" size="222822"/>
  </job>
  <job id="ID00338" namespace="LIGO" name="Inspiral" version="1.0" level="1" runtime="634.12">
    <uses file="HL-INJECTIONS_100-764742901-8331440.xml" link="input" register="true" transfer="true" optional="false" type="data" size="2421423"/>
    <uses file="H-CAL_REF_DARM_ERR_H1_S5_V1-879933656-8.gwf" link="input" register="true" transfer="true" optional="false" type="data" size="902334"/>
    <uses file="H-H1_RDS_L4-751174672-1024.gwf" link="input" register="true" transfer="true" optional="false" type="data" size="15633545"/>
    <uses file="H-H1_RDS_L4-727188641-1024.gwf" link="input" register="true" transfer="true" optional="false" type="data" size="15559767"/>
    <uses file="H-CAL_FAC_DARM_ERR_H1_S5_U_060-822207076-303347974.gwf" link="input" register="true" transfer="true" optional="false" type="data" size="8415922"/>
    <uses file="H1-TMPLTBANK-798519823-2048.xml" link="input" register="true" transfer="true" optional="false" type="data" size="943029"/>
    <uses file="H1-INSPIRAL-798519823-2048.xml" link="output" register="true" transfer="true" optional="false" type="data" size="466086"/>
  </job>
  <job id="ID00339" namespace="LIGO" name="Inspiral" version="1.0" level="1" runtime="646.91">
    <uses file="HL-INJECTIONS_100-764742901-8331440.xml" link="input" register="true" transfer="true" optional="false" type="data" size="2421423"/>
    <uses file="H-CAL_REF_DARM_ERR_H1_S5_V1-879933656-8.gwf" link="input" register="true" transfer="true" optional="false" type="data" size="902334"/>
    <uses file="H-H1_RDS_L4-751174673-1024.gwf" link="input" register="true" transfer="true" optional="false" type="data" size="15583295"/>
    <uses file="H-CAL_FAC_DARM_ERR_H1_S5_U_060-822207076-303347974.gwf" link="input" register="true" transfer="true" optional="false" type="data" size="8415922"/>
    <uses file="H-H1_RDS_L4-727188642-1024.gwf" link="input" register="true" transfer="true" optional="false" type="data" size="15580161"/>
    <uses file="H1-TMPLTBANK-760640870-2048.xml" link="input" register="true" transfer="true" optional="false" type="data" size="969178"/>
    <uses file="H1-INSPIRAL-760640870-2048.xml" link="output" register="true" transfer="true" optional="false" type="data" size="466981"/>
  </job>
  <job id="ID00340" namespace="LIGO" name="Inspiral" version="1.0" level="1" runtime="499.56">
    <uses file="HL-INJECTIONS_100-764742901-8331440.xml" link="input" register="true" transfer="true" optional="false" type="data" size="2421423"/>
    <uses file="H-CAL_REF_DARM_ERR_H1_S5_V1-879933656-8.gwf" link="input" register="true" transfer="true" optional="false" type="data" size="902334"/>
    <uses file="H-H1_RDS_L4-751174674-1024.gwf" link="input" register="true" transfer="true" optional="false" type="data" size="15588689"/>
    <uses file="H-CAL_FAC_DARM_ERR_H1_S5_U_060-822207076-303347974.gwf" link="input" register="true" transfer="true" optional="false" type="data" size="8415922"/>
    <uses file="H-H1_RDS_L4-727188643-1024.gwf" link="input" register="true" transfer="true" optional="false" type="data" size="15592886"/>
    <uses file="H1-TMPLTBANK-807744906-2048.xml" link="input" register="true" transfer="true" optional="false" type="data" size="991130"/>
    <uses file="H1-INSPIRAL-807744906-2048.xml" link="output" register="true" transfer="true" optional="false" type="data" size="322072"/>
  </job>
  <job id="ID00341" namespace="LIGO" name="Inspiral" version="1.0" level="1" runtime="577.61">
    <uses file="HL-INJECTIONS_100-764742901-8331440.xml" link="input" register="true" transfer="true" optional="false" type="data" size="2421423"/>
    <uses file="H-CAL_REF_DARM_ERR_H1_S5_V1-879933656-8.gwf" link="input" register="true" transfer="true" optional="false" type="data" size="902334"/>
    <uses file="H-H1_RDS_L4-751174675-1024.gwf" link="input" register="true" transfer="true" optional="false" type="data" size="15573212"/>
    <uses file="H-CAL_FAC_DARM_ERR_H1_S5_U_060-822207076-303347974.gwf" link="input" register="true" transfer="true" optional="false" type="data" size="8415922"/>
    <uses file="H-H1_RDS_L4-727188644-1024.gwf" link="input" register="true" transfer="true" optional="false" type="data" size="15649828"/>
    <uses file="H1-TMPLTBANK-823714228-2048.xml" link="input" register="true" transfer="true" optional="false" type="data" size="982069"/>
    <uses file="H1-INSPIRAL-823714228-2048.xml" link="output" register="true" transfer="true" optional="false" type="data" size="189366"/>
  </job>
  <job id="ID00342" namespace="LIGO" name="Inspiral" version="1.0" level="1" runtime="436.66">
    <uses file="HL-INJECTIONS_100-764742901-8331440.xml" link="input" register="true" transfer="true" optional="false" type="data" size="2421423"/>
    <uses file="H-CAL_REF_DARM_ERR_H1_S5_V1-879933656-8.gwf" link="input" register="true" transfer="true" optional="false" type="data" size="902334"/>
    <uses file="H-H1_RDS_L4-727188645-1024.gwf" link="input" register="true" transfer="true" optional="false" type="data" size="15566321"/>
    <uses file="H-CAL_FAC_DARM_ERR_H1_S5_U_060-822207076-303347974.gwf" link="input" register="true" transfer="true" optional="false" type="data" size="8415922"/>
    <uses file="H-H1_RDS_L4-751174676-1024.gwf" link="input" register="true" transfer="true" optional="false" type="data" size="15610959"/>
    <uses file="H1-TMPLTBANK-765993980-2048.xml" link="input" register="true" transfer="true" optional="false" type="data" size="953874"/>
    <uses file="H1-INSPIRAL-765993980-2048.xml" link="output" register="true" transfer="true" optional="false" type="data" size="322825"/>
  </job>
  <job id="ID00343" namespace="LIGO" name="Inspiral" version="1.0" level="1" runtime="293.71">
    <uses file="HL-INJECTIONS_100-764742901-8331440.xml" link="input" register="true" transfer="true" optional="false" type="data" size="2421423"/>
    <uses file="H-CAL_REF_DARM_ERR_H1_S5_V1-879933656-8.gwf" link="input" register="true" transfer="true" optional="false" type="data" size="902334"/>
    <uses file="H-H1_RDS_L4-727188646-1024.gwf" link="input" register="true" transfer="true" optional="false" type="data" size="15597172"/>
    <uses file="H-H1_RDS_L4-751174677-1024.gwf" link="input" register="true" transfer="true" optional="false" type="data" size="15585549"/>
    <uses file="H-CAL_FAC_DARM_ERR_H1_S5_U_060-822207076-303347974.gwf" link="input" register="true" transfer="true" optional="false" type="data" size="8415922"/>
    <uses file="H1-TMPLTBANK-808895224-2048.xml" link="input" register="true" transfer="true" optional="false" type="data" size="982425"/>
    <uses file="H1-INSPIRAL-808895224-2048.xml" link="output" register="true" transfer="true" optional="false" type="data" size="281423"/>
  </job>
  <job id="ID00344" namespace="LIGO" name="Inspiral" version="1.0" level="1" runtime="303.02">
    <uses file="HL-INJECTIONS_100-764742901-8331440.xml" link="input" register="true" transfer="true" optional="false" type="data" size="2421423"/>
    <uses file="H-CAL_REF_DARM_ERR_H1_S5_V1-879933656-8.gwf" link="input" register="true" transfer="true" optional="false" type="data" size="902334"/>
    <uses file="H-H1_RDS_L4-727188647-1024.gwf" link="input" register="true" transfer="true" optional="false" type="data" size="15591811"/>
    <uses file="H-CAL_FAC_DARM_ERR_H1_S5_U_060-822207076-303347974.gwf" link="input" register="true" transfer="true" optional="false" type="data" size="8415922"/>
    <uses file="H-H1_RDS_L4-751174678-1024.gwf" link="input" register="true" transfer="true" optional="false" type="data" size="15634644"/>
    <uses file="H1-TMPLTBANK-774415262-2048.xml" link="input" register="true" transfer="true" optional="false" type="data" size="982475"/>
    <uses file="H1-INSPIRAL-774415262-2048.xml" link="output" register="true" transfer="true" optional="false" type="data" size="275000"/>
  </job>
  <job id="ID00345" namespace="LIGO" name="Inspiral" version="1.0" level="1" runtime="294.03">
    <uses file="HL-INJECTIONS_100-764742901-8331440.xml" link="input" register="true" transfer="true" optional="false" type="data" size="2421423"/>
    <uses file="H-CAL_REF_DARM_ERR_H1_S5_V1-879933656-8.gwf" link="input" register="true" transfer="true" optional="false" type="data" size="902334"/>
    <uses file="H-H1_RDS_L4-727188648-1024.gwf" link="input" register="true" transfer="true" optional="false" type="data" size="15612686"/>
    <uses file="H-CAL_FAC_DARM_ERR_H1_S5_U_060-822207076-303347974.gwf" link="input" register="true" transfer="true" optional="false" type="data" size="8415922"/>
    <uses file="H-H1_RDS_L4-751174679-1024.gwf" link="input" register="true" transfer="true" optional="false" type="data" size="15602287"/>
    <uses file="H1-TMPLTBANK-775505121-2048.xml" link="input" register="true" transfer="true" optional="false" type="data" size="962251"/>
    <uses file="H1-INSPIRAL-775505121-2048.xml" link="output" register="true" transfer="true" optional="false" type="data" size="343775"/>
  </job>
  <job id="ID00346" namespace="LIGO" name="Inspiral" version="1.0" level="1" runtime="542.41">
    <uses file="HL-INJECTIONS_100-764742901-8331440.xml" link="input" register="true" transfer="true" optional="false" type="data" size="2421423"/>
    <uses file="H-CAL_REF_DARM_ERR_H1_S5_V1-879933656-8.gwf" link="input" register="true" transfer="true" optional="false" type="data" size="902334"/>
    <uses file="H-H1_RDS_L4-727188649-1024.gwf" link="input" register="true" transfer="true" optional="false" type="data" size="15613125"/>
    <uses file="H-CAL_FAC_DARM_ERR_H1_S5_U_060-822207076-303347974.gwf" link="input" register="true" transfer="true" optional="false" type="data" size="8415922"/>
    <uses file="H-H1_RDS_L4-751174680-1024.gwf" link="input" register="true" transfer="true" optional="false" type="data" size="15590704"/>
    <uses file="H1-TMPLTBANK-874572177-2048.xml" link="input" register="true" transfer="true" optional="false" type="data" size="956717"/>
    <uses file="H1-INSPIRAL-874572177-2048.xml" link="output" register="true" transfer="true" optional="false" type="data" size="275889"/>
  </job>
  <job id="ID00347" namespace="LIGO" name="Inspiral" version="1.0" level="1" runtime="288.75">
    <uses file="HL-INJECTIONS_100-764742901-8331440.xml" link="input" register="true" transfer="true" optional="false" type="data" size="2421423"/>
    <uses file="H-CAL_REF_DARM_ERR_H1_S5_V1-879933656-8.gwf" link="input" register="true" transfer="true" optional="false" type="data" size="902334"/>
    <uses file="H-CAL_FAC_DARM_ERR_H1_S5_U_060-822207076-303347974.gwf" link="input" register="true" transfer="true" optional="false" type="data" size="8415922"/>
    <uses file="H-H1_RDS_L4-727188650-1024.gwf" link="input" register="true" transfer="true" optional="false" type="data" size="15597535"/>
    <uses file="H-H1_RDS_L4-751174681-1024.gwf" link="input" register="true" transfer="true" optional="false" type="data" size="15576983"/>
    <uses file="H1-TMPLTBANK-754829247-2048.xml" link="input" register="true" transfer="true" optional="false" type="data" size="991995"/>
    <uses file="H1-INSPIRAL-754829247-2048.xml" link="output" register="true" transfer="true" optional="false" type="data" size="350094"/>
  </job>
  <job id="ID00348" namespace="LIGO" name="Inspiral" version="1.0" level="1" runtime="462.16">
    <uses file="HL-INJECTIONS_100-764742901-8331440.xml" link="input" register="true" transfer="true" optional="false" type="data" size="2421423"/>
    <uses file="H-CAL_REF_DARM_ERR_H1_S5_V1-879933656-8.gwf" link="input" register="true" transfer="true" optional="false" type="data" size="902334"/>
    <uses file="H-H1_RDS_L4-727188651-1024.gwf" link="input" register="true" transfer="true" optional="false" type="data" size="15576708"/>
    <uses file="H-H1_RDS_L4-751174682-1024.gwf" link="input" register="true" transfer="true" optional="false" type="data" size="15641593"/>
    <uses file="H-CAL_FAC_DARM_ERR_H1_S5_U_060-822207076-303347974.gwf" link="input" register="true" transfer="true" optional="false" type="data" size="8415922"/>
    <uses file="H1-TMPLTBANK-744736639-2048.xml" link="input" register="true" transfer="true" optional="false" type="data" size="986792"/>
    <uses file="H1-INSPIRAL-744736639-2048.xml" link="output" register="true" transfer="true" optional="false" type="data" size="351941"/>
  </job>
  <job id="ID00349" namespace="LIGO" name="Inspiral" version="1.0" level="1" runtime="635.63">
    <uses file="HL-INJECTIONS_100-764742901-8331440.xml" link="input" register="true" transfer="true" optional="false" type="data" size="2421423"/>
    <uses file="H-CAL_REF_DARM_ERR_H1_S5_V1-879933656-8.gwf" link="input" register="true" transfer="true" optional="false" type="data" size="902334"/>
    <uses file="H-H1_RDS_L4-727188652-1024.gwf" link="input" register="true" transfer="true" optional="false" type="data" size="15570982"/>
    <uses file="H-H1_RDS_L4-751174683-1024.gwf" link="input" register="true" transfer="true" optional="false" type="data" size="15619485"/>
    <uses file="H-CAL_FAC_DARM_ERR_H1_S5_U_060-822207076-303347974.gwf" link="input" register="true" transfer="true" optional="false" type="data" size="8415922"/>
    <uses file="H1-TMPLTBANK-858365810-2048.xml" link="input" register="true" transfer="true" optional="false" type="data" size="1005183"/>
    <uses file="H1-INSPIRAL-858365810-2048.xml" link="output" register="true" transfer="true" optional="false" type="data" size="370684"/>
  </job>
  <job id="ID00350" namespace="LIGO" name="Inspiral" version="1.0" level="1" runtime="404.66">
    <uses file="HL-INJECTIONS_100-764742901-8331440.xml" link="input" register="true" transfer="true" optional="false" type="data" size="2421423"/>
    <uses file="H-CAL_REF_DARM_ERR_H1_S5_V1-879933656-8.gwf" link="input" register="true" transfer="true" optional="false" type="data" size="902334"/>
    <uses file="H-H1_RDS_L4-727188653-1024.gwf" link="input" register="true" transfer="true" optional="false" type="data" size="15601148"/>
    <uses file="H-CAL_FAC_DARM_ERR_H1_S5_U_060-822207076-303347974.gwf" link="input" register="true" transfer="true" optional="false" type="data" size="8415922"/>
    <uses file="H-H1_RDS_L4-751174684-1024.gwf" link="input" register="true" transfer="true" optional="false" type="data" size="15603567"/>
    <uses file="H1-TMPLTBANK-828887257-2048.xml" link="input" register="true" transfer="true" optional="false" type="data" size="1000520"/>
    <uses file="H1-INSPIRAL-828887257-2048.xml" link="output" register="true" transfer="true" optional="false" type="data" size="189637"/>
  </job>
  <job id="ID00351" namespace="LIGO" name="Inspiral" version="1.0" level="1" runtime="461.86">
    <uses file="HL-INJECTIONS_100-764742901-8331440.xml" link="input" register="true" transfer="true" optional="false" type="data" size="2421423"/>
    <uses file="H-CAL_REF_DARM_ERR_H1_S5_V1-879933656-8.gwf" link="input" register="true" transfer="true" optional="false" type="data" size="902334"/>
    <uses file="H-CAL_FAC_DARM_ERR_H1_S5_U_060-822207076-303347974.gwf" link="input" register="true" transfer="true" optional="false" type="data" size="8415922"/>
    <uses file="H-H1_RDS_L4-727188654-1024.gwf" link="input" register="true" transfer="true" optional="false" type="data" size="15587632"/>
    <uses file="H-H1_RDS_L4-751174685-1024.gwf" link="input" register="true" transfer="true" optional="false" type="data" size="15564046"/>
    <uses file="H1-TMPLTBANK-720049066-2048.xml" link="input" register="true" transfer="true" optional="false" type="data" size="1012153"/>
    <uses file="H1-INSPIRAL-720049066-2048.xml" link="output" register="true" transfer="true" optional="false" type="data" size="184064"/>
  </job>
  <job id="ID00352" namespace="LIGO" name="Inspiral" version="1.0" level="1" runtime="417.25">
    <uses file="HL-INJECTIONS_100-764742901-8331440.xml" link="input" register="true" transfer="true" optional="false" type="data" size="2421423"/>
    <uses file="H-CAL_REF_DARM_ERR_H1_S5_V1-879933656-8.gwf" link="input" register="true" transfer="true" optional="false" type="data" size="902334"/>
    <uses file="H-H1_RDS_L4-751174686-1024.gwf" link="input" register="true" transfer="true" optional="false" type="data" size="15593447"/>
    <uses file="H-H1_RDS_L4-727188655-1024.gwf" link="input" register="true" transfer="true" optional="false" type="data" size="15578627"/>
    <uses file="H-CAL_FAC_DARM_ERR_H1_S5_U_060-822207076-303347974.gwf" link="input" register="true" transfer="true" optional="false" type="data" size="8415922"/>
    <uses file="H1-TMPLTBANK-755538452-2048.xml" link="input" register="true" transfer="true" optional="false" type="data" size="980213"/>
    <uses file="H1-INSPIRAL-755538452-2048.xml" link="output" register="true" transfer="true" optional="false" type="data" size="162283"/>
  </job>
  <job id="ID00353" namespace="LIGO" name="Inspiral" version="1.0" level="1" runtime="678.93">
    <uses file="HL-INJECTIONS_100-764742901-8331440.xml" link="input" register="true" transfer="true" optional="false" type="data" size="2421423"/>
    <uses file="H-CAL_REF_DARM_ERR_H1_S5_V1-879933656-8.gwf" link="input" register="true" transfer="true" optional="false" type="data" size="902334"/>
    <uses file="H-H1_RDS_L4-751174687-1024.gwf" link="input" register="true" transfer="true" optional="false" type="data" size="15598406"/>
    <uses file="H-H1_RDS_L4-727188656-1024.gwf" link="input" register="true" transfer="true" optional="false" type="data" size="15582524"/>
    <uses file="H-CAL_FAC_DARM_ERR_H1_S5_U_060-822207076-303347974.gwf" link="input" register="true" transfer="true" optional="false" type="data" size="8415922"/>
    <uses file="H1-TMPLTBANK-725305113-2048.xml" link="input" register="true" transfer="true" optional="false" type="data" size="1007141"/>
    <uses file="H1-INSPIRAL-725305113-2048.xml" link="output" register="true" transfer="true" optional="false" type="data" size="217652"/>
  </job>
  <job id="ID00354" namespace="LIGO" name="Inspiral" version="1.0" level="1" runtime="556.24">
    <uses file="HL-INJECTIONS_100-764742901-8331440.xml" link="input" register="true" transfer="true" optional="false" type="data" size="2421423"/>
    <uses file="H-CAL_REF_DARM_ERR_H1_S5_V1-879933656-8.gwf" link="input" register="true" transfer="true" optional="false" type="data" size="902334"/>
    <uses file="H-H1_RDS_L4-727188657-1024.gwf" link="input" register="true" transfer="true" optional="false" type="data" size="15595792"/>
    <uses file="H-H1_RDS_L4-751174688-1024.gwf" link="input" register="true" transfer="true" optional="false" type="data" size="15600802"/>
    <uses file="H-CAL_FAC_DARM_ERR_H1_S5_U_060-822207076-303347974.gwf" link="input" register="true" transfer="true" optional="false" type="data" size="8415922"/>
    <uses file="H1-TMPLTBANK-877350747-2048.xml" link="input" register="true" transfer="true" optional="false" type="data" size="1004728"/>
    <uses file="H1-INSPIRAL-877350747-2048.xml" link="output" register="true" transfer="true" optional="false" type="data" size="418136"/>
  </job>
  <job id="ID00355" namespace="LIGO" name="Inspiral" version="1.0" level="1" runtime="436.22">
    <uses file="HL-INJECTIONS_100-764742901-8331440.xml" link="input" register="true" transfer="true" optional="false" type="data" size="2421423"/>
    <uses file="H-CAL_REF_DARM_ERR_H1_S5_V1-879933656-8.gwf" link="input" register="true" transfer="true" optional="false" type="data" size="902334"/>
    <uses file="H-H1_RDS_L4-751174689-1024.gwf" link="input" register="true" transfer="true" optional="false" type="data" size="15573445"/>
    <uses file="H-CAL_FAC_DARM_ERR_H1_S5_U_060-822207076-303347974.gwf" link="input" register="true" transfer="true" optional="false" type="data" size="8415922"/>
    <uses file="H-H1_RDS_L4-727188658-1024.gwf" link="input" register="true" transfer="true" optional="false" type="data" size="15607997"/>
    <uses file="H1-TMPLTBANK-730870256-2048.xml" link="input" register="true" transfer="true" optional="false" type="data" size="994586"/>
    <uses file="H1-INSPIRAL-730870256-2048.xml" link="output" register="true" transfer="true" optional="false" type="data" size="161761"/>
  </job>
  <job id="ID00356" namespace="LIGO" name="Inspiral" version="1.0" level="1" runtime="556.55">
    <uses file="HL-INJECTIONS_100-764742901-8331440.xml" link="input" register="true" transfer="true" optional="false" type="data" size="2421423"/>
    <uses file="H-CAL_REF_DARM_ERR_H1_S5_V1-879933656-8.gwf" link="input" register="true" transfer="true" optional="false" type="data" size="902334"/>
    <uses file="H-H1_RDS_L4-727188659-1024.gwf" link="input" register="true" transfer="true" optional="false" type="data" size="15587961"/>
    <uses file="H-H1_RDS_L4-751174690-1024.gwf" link="input" register="true" transfer="true" optional="false" type="data" size="15582966"/>
    <uses file="H-CAL_FAC_DARM_ERR_H1_S5_U_060-822207076-303347974.gwf" link="input" register="true" transfer="true" optional="false" type="data" size="8415922"/>
    <uses file="H1-TMPLTBANK-867825492-2048.xml" link="input" register="true" transfer="true" optional="false" type="data" size="975199"/>
    <uses file="H1-INSPIRAL-867825492-2048.xml" link="output" register="true" transfer="true" optional="false" type="data" size="351347"/>
  </job>
  <job id="ID00357" namespace="LIGO" name="Inspiral" version="1.0" level="1" runtime="273.18">
    <uses file="HL-INJECTIONS_100-764742901-8331440.xml" link="input" register="true" transfer="true" optional="false" type="data" size="2421423"/>
    <uses file="H-CAL_REF_DARM_ERR_H1_S5_V1-879933656-8.gwf" link="input" register="true" transfer="true" optional="false" type="data" size="902334"/>
    <uses file="H-H1_RDS_L4-727188660-1024.gwf" link="input" register="true" transfer="true" optional="false" type="data" size="15621611"/>
    <uses file="H-H1_RDS_L4-751174691-1024.gwf" link="input" register="true" transfer="true" optional="false" type="data" size="15629998"/>
    <uses file="H-CAL_FAC_DARM_ERR_H1_S5_U_060-822207076-303347974.gwf" link="input" register="true" transfer="true" optional="false" type="data" size="8415922"/>
    <uses file="H1-TMPLTBANK-747373116-2048.xml" link="input" register="true" transfer="true" optional="false" type="data" size="1024014"/>
    <uses file="H1-INSPIRAL-747373116-2048.xml" link="output" register="true" transfer="true" optional="false" type="data" size="283769"/>
  </job>
  <job id="ID00358" namespace="LIGO" name="Inspiral" version="1.0" level="1" runtime="487.53">
    <uses file="HL-INJECTIONS_100-764742901-8331440.xml" link="input" register="true" transfer="true" optional="false" type="data" size="2421423"/>
    <uses file="H-CAL_REF_DARM_ERR_H1_S5_V1-879933656-8.gwf" link="input" register="true" transfer="true" optional="false" type="data" size="902334"/>
    <uses file="H-H1_RDS_L4-727188661-1024.gwf" link="input" register="true" transfer="true" optional="false" type="data" size="15598601"/>
    <uses file="H-CAL_FAC_DARM_ERR_H1_S5_U_060-822207076-303347974.gwf" link="input" register="true" transfer="true" optional="false" type="data" size="8415922"/>
    <uses file="H-H1_RDS_L4-751174692-1024.gwf" link="input" register="true" transfer="true" optional="false" type="data" size="15584819"/>
    <uses file="H1-TMPLTBANK-791080016-2048.xml" link="input" register="true" transfer="true" optional="false" type="data" size="982757"/>
    <uses file="H1-INSPIRAL-791080016-2048.xml" link="output" register="true" transfer="true" optional="false" type="data" size="311152"/>
  </job>
  <job id="ID00359" namespace="LIGO" name="Inspiral" version="1.0" level="1" runtime="506.07">
    <uses file="HL-INJECTIONS_100-764742901-8331440.xml" link="input" register="true" transfer="true" optional="false" type="data" size="2421423"/>
    <uses file="H-CAL_REF_DARM_ERR_H1_S5_V1-879933656-8.gwf" link="input" register="true" transfer="true" optional="false" type="data" size="902334"/>
    <uses file="H-H1_RDS_L4-727188662-1024.gwf" link="input" register="true" transfer="true" optional="false" type="data" size="15596707"/>
    <uses file="H-H1_RDS_L4-751174693-1024.gwf" link="input" register="true" transfer="true" optional="false" type="data" size="15604319"/>
    <uses file="H-CAL_FAC_DARM_ERR_H1_S5_U_060-822207076-303347974.gwf" link="input" register="true" transfer="true" optional="false" type="data" size="8415922"/>
    <uses file="H1-TMPLTBANK-878429377-2048.xml" link="input" register="true" transfer="true" optional="false" type="data" size="988709"/>
    <uses file="H1-INSPIRAL-878429377-2048.xml" link="output" register="true" transfer="true" optional="false" type="data" size="385222"/>
  </job>
  <job id="ID00360" namespace="LIGO" name="Inspiral" version="1.0" level="1" runtime="504.67">
    <uses file="HL-INJECTIONS_100-764742901-8331440.xml" link="input" register="true" transfer="true" optional="false" type="data" size="2421423"/>
    <uses file="H-CAL_REF_DARM_ERR_H1_S5_V1-879933656-8.gwf" link="input" register="true" transfer="true" optional="false" type="data" size="902334"/>
    <uses file="H-H1_RDS_L4-727188663-1024.gwf" link="input" register="true" transfer="true" optional="false" type="data" size="15583770"/>
    <uses file="H-H1_RDS_L4-751174694-1024.gwf" link="input" register="true" transfer="true" optional="false" type="data" size="15587393"/>
    <uses file="H-CAL_FAC_DARM_ERR_H1_S5_U_060-822207076-303347974.gwf" link="input" register="true" transfer="true" optional="false" type="data" size="8415922"/>
    <uses file="H1-TMPLTBANK-825161002-2048.xml" link="input" register="true" transfer="true" optional="false" type="data" size="1001618"/>
    <uses file="H1-INSPIRAL-825161002-2048.xml" link="output" register="true" transfer="true" optional="false" type="data" size="197094"/>
  </job>
  <job id="ID00361" namespace="LIGO" name="Inspiral" version="1.0" level="1" runtime="356.35">
    <uses file="HL-INJECTIONS_100-764742901-8331440.xml" link="input" register="true" transfer="true" optional="false" type="data" size="2421423"/>
    <uses file="H-CAL_REF_DARM_ERR_H1_S5_V1-879933656-8.gwf" link="input" register="true" transfer="true" optional="false" type="data" size="902334"/>
    <uses file="H-H1_RDS_L4-751174695-1024.gwf" link="input" register="true" transfer="true" optional="false" type="data" size="15632191"/>
    <uses file="H-H1_RDS_L4-727188664-1024.gwf" link="input" register="true" transfer="true" optional="false" type="data" size="15619323"/>
    <uses file="H-CAL_FAC_DARM_ERR_H1_S5_U_060-822207076-303347974.gwf" link="input" register="true" transfer="true" optional="false" type="data" size="8415922"/>
    <uses file="H1-TMPLTBANK-837197171-2048.xml" link="input" register="true" transfer="true" optional="false" type="data" size="976190"/>
    <uses file="H1-INSPIRAL-837197171-2048.xml" link="output" register="true" transfer="true" optional="false" type="data" size="381936"/>
  </job>
  <job id="ID00362" namespace="LIGO" name="Inspiral" version="1.0" level="1" runtime="446.92">
    <uses file="HL-INJECTIONS_100-764742901-8331440.xml" link="input" register="true" transfer="true" optional="false" type="data" size="2421423"/>
    <uses file="H-CAL_REF_DARM_ERR_H1_S5_V1-879933656-8.gwf" link="input" register="true" transfer="true" optional="false" type="data" size="902334"/>
    <uses file="H-H1_RDS_L4-727188665-1024.gwf" link="input" register="true" transfer="true" optional="false" type="data" size="15588884"/>
    <uses file="H-H1_RDS_L4-751174696-1024.gwf" link="input" register="true" transfer="true" optional="false" type="data" size="15596108"/>
    <uses file="H-CAL_FAC_DARM_ERR_H1_S5_U_060-822207076-303347974.gwf" link="input" register="true" transfer="true" optional="false" type="data" size="8415922"/>
    <uses file="H1-TMPLTBANK-725606001-2048.xml" link="input" register="true" transfer="true" optional="false" type="data" size="1003580"/>
    <uses file="H1-INSPIRAL-725606001-2048.xml" link="output" register="true" transfer="true" optional="false" type="data" size="321630"/>
  </job>
  <job id="ID00363" namespace="LIGO" name="Inspiral" version="1.0" level="1" runtime="373.72">
    <uses file="HL-INJECTIONS_100-764742901-8331440.xml" link="input" register="true" transfer="true" optional="false" type="data" size="2421423"/>
    <uses file="H-CAL_REF_DARM_ERR_H1_S5_V1-879933656-8.gwf" link="input" register="true" transfer="true" optional="false" type="data" size="902334"/>
    <uses file="H-H1_RDS_L4-751174697-1024.gwf" link="input" register="true" transfer="true" optional="false" type="data" size="15590938"/>
    <uses file="H-H1_RDS_L4-727188666-1024.gwf" link="input" register="true" transfer="true" optional="false" type="data" size="15571501"/>
    <uses file="H-CAL_FAC_DARM_ERR_H1_S5_U_060-822207076-303347974.gwf" link="input" register="true" transfer="true" optional="false" type="data" size="8415922"/>
    <uses file="H1-TMPLTBANK-732178339-2048.xml" link="input" register="true" transfer="true" optional="false" type="data" size="974276"/>
    <uses file="H1-INSPIRAL-732178339-2048.xml" link="output" register="true" transfer="true" optional="false" type="data" size="296581"/>
  </job>
  <job id="ID00364" namespace="LIGO" name="Inspiral" version="1.0" level="1" runtime="539.40">
    <uses file="HL-INJECTIONS_100-764742901-8331440.xml" link="input" register="true" transfer="true" optional="false" type="data" size="2421423"/>
    <uses file="H-CAL_REF_DARM_ERR_H1_S5_V1-879933656-8.gwf" link="input" register="true" transfer="true" optional="false" type="data" size="902334"/>
    <uses file="H-H1_RDS_L4-751174698-1024.gwf" link="input" register="true" transfer="true" optional="false" type="data" size="15598504"/>
    <uses file="H-H1_RDS_L4-727188667-1024.gwf" link="input" register="true" transfer="true" optional="false" type="data" size="15554435"/>
    <uses file="H-CAL_FAC_DARM_ERR_H1_S5_U_060-822207076-303347974.gwf" link="input" register="true" transfer="true" optional="false" type="data" size="8415922"/>
    <uses file="H1-TMPLTBANK-836730240-2048.xml" link="input" register="true" transfer="true" optional="false" type="data" size="957558"/>
    <uses file="H1-INSPIRAL-836730240-2048.xml" link="output" register="true" transfer="true" optional="false" type="data" size="382739"/>
  </job>
  <job id="ID00365" namespace="LIGO" name="Inspiral" version="1.0" level="1" runtime="587.25">
    <uses file="HL-INJECTIONS_100-764742901-8331440.xml" link="input" register="true" transfer="true" optional="false" type="data" size="2421423"/>
    <uses file="H-CAL_REF_DARM_ERR_H1_S5_V1-879933656-8.gwf" link="input" register="true" transfer="true" optional="false" type="data" size="902334"/>
    <uses file="H-H1_RDS_L4-751174699-1024.gwf" link="input" register="true" transfer="true" optional="false" type="data" size="15596949"/>
    <uses file="H-H1_RDS_L4-727188668-1024.gwf" link="input" register="true" transfer="true" optional="false" type="data" size="15604084"/>
    <uses file="H-CAL_FAC_DARM_ERR_H1_S5_U_060-822207076-303347974.gwf" link="input" register="true" transfer="true" optional="false" type="data" size="8415922"/>
    <uses file="H1-TMPLTBANK-818004665-2048.xml" link="input" register="true" transfer="true" optional="false" type="data" size="944260"/>
    <uses file="H1-INSPIRAL-818004665-2048.xml" link="output" register="true" transfer="true" optional="false" type="data" size="459099"/>
  </job>
  <job id="ID00366" namespace="LIGO" name="Inspiral" version="1.0" level="1" runtime="668.35">
    <uses file="HL-INJECTIONS_100-764742901-8331440.xml" link="input" register="true" transfer="true" optional="false" type="data" size="2421423"/>
    <uses file="H-CAL_REF_DARM_ERR_H1_S5_V1-879933656-8.gwf" link="input" register="true" transfer="true" optional="false" type="data" size="902334"/>
    <uses file="H-H1_RDS_L4-727188669-1024.gwf" link="input" register="true" transfer="true" optional="false" type="data" size="15606882"/>
    <uses file="H-H1_RDS_L4-751174700-1024.gwf" link="input" register="true" transfer="true" optional="false" type="data" size="15583150"/>
    <uses file="H-CAL_FAC_DARM_ERR_H1_S5_U_060-822207076-303347974.gwf" link="input" register="true" transfer="true" optional="false" type="data" size="8415922"/>
    <uses file="H1-TMPLTBANK-753809322-2048.xml" link="input" register="true" transfer="true" optional="false" type="data" size="944658"/>
    <uses file="H1-INSPIRAL-753809322-2048.xml" link="output" register="true" transfer="true" optional="false" type="data" size="432056"/>
  </job>
  <job id="ID00367" namespace="LIGO" name="Inspiral" version="1.0" level="1" runtime="375.60">
    <uses file="HL-INJECTIONS_100-764742901-8331440.xml" link="input" register="true" transfer="true" optional="false" type="data" size="2421423"/>
    <uses file="H-CAL_REF_DARM_ERR_H1_S5_V1-879933656-8.gwf" link="input" register="true" transfer="true" optional="false" type="data" size="902334"/>
    <uses file="H-H1_RDS_L4-751174701-1024.gwf" link="input" register="true" transfer="true" optional="false" type="data" size="15621250"/>
    <uses file="H-CAL_FAC_DARM_ERR_H1_S5_U_060-822207076-303347974.gwf" link="input" register="true" transfer="true" optional="false" type="data" size="8415922"/>
    <uses file="H-H1_RDS_L4-727188670-1024.gwf" link="input" register="true" transfer="true" optional="false" type="data" size="15592735"/>
    <uses file="H1-TMPLTBANK-813239467-2048.xml" link="input" register="true" transfer="true" optional="false" type="data" size="967388"/>
    <uses file="H1-INSPIRAL-813239467-2048.xml" link="output" register="true" transfer="true" optional="false" type="data" size="233496"/>
  </job>
  <job id="ID00368" namespace="LIGO" name="Inspiral" version="1.0" level="1" runtime="500.12">
    <uses file="HL-INJECTIONS_100-764742901-8331440.xml" link="input" register="true" transfer="true" optional="false" type="data" size="2421423"/>
    <uses file="H-CAL_REF_DARM_ERR_H1_S5_V1-879933656-8.gwf" link="input" register="true" transfer="true" optional="false" type="data" size="902334"/>
    <uses file="H-H1_RDS_L4-751174702-1024.gwf" link="input" register="true" transfer="true" optional="false" type="data" size="15600667"/>
    <uses file="H-H1_RDS_L4-727188671-1024.gwf" link="input" register="true" transfer="true" optional="false" type="data" size="15615204"/>
    <uses file="H-CAL_FAC_DARM_ERR_H1_S5_U_060-822207076-303347974.gwf" link="input" register="true" transfer="true" optional="false" type="data" size="8415922"/>
    <uses file="H1-TMPLTBANK-810219168-2048.xml" link="input" register="true" transfer="true" optional="false" type="data" size="999182"/>
    <uses file="H1-INSPIRAL-810219168-2048.xml" link="output" register="true" transfer="true" optional="false" type="data" size="427005"/>
  </job>
  <job id="ID00369" namespace="LIGO" name="Inspiral" version="1.0" level="1" runtime="488.82">
    <uses file="HL-INJECTIONS_100-764742901-8331440.xml" link="input" register="true" transfer="true" optional="false" type="data" size="2421423"/>
    <uses file="H-CAL_REF_DARM_ERR_H1_S5_V1-879933656-8.gwf" link="input" register="true" transfer="true" optional="false" type="data" size="902334"/>
    <uses file="H-H1_RDS_L4-751174703-1024.gwf" link="input" register="true" transfer="true" optional="false" type="data" size="15592904"/>
    <uses file="H-H1_RDS_L4-727188672-1024.gwf" link="input" register="true" transfer="true" optional="false" type="data" size="15620076"/>
    <uses file="H-CAL_FAC_DARM_ERR_H1_S5_U_060-822207076-303347974.gwf" link="input" register="true" transfer="true" optional="false" type="data" size="8415922"/>
    <uses file="H1-TMPLTBANK-730831921-2048.xml" link="input" register="true" transfer="true" optional="false" type="data" size="974897"/>
    <uses file="H1-INSPIRAL-730831921-2048.xml" link="output" register="true" transfer="true" optional="false" type="data" size="296698"/>
  </job>
  <job id="ID00370" namespace="LIGO" name="Inspiral" version="1.0" level="1" runtime="339.34">
    <uses file="HL-INJECTIONS_100-764742901-8331440.xml" link="input" register="true" transfer="true" optional="false" type="data" size="2421423"/>
    <uses file="H-CAL_REF_DARM_ERR_H1_S5_V1-879933656-8.gwf" link="input" register="true" transfer="true" optional="false" type="data" size="902334"/>
    <uses file="H-H1_RDS_L4-727188673-1024.gwf" link="input" register="true" transfer="true" optional="false" type="data" size="15594544"/>
    <uses file="H-H1_RDS_L4-751174704-1024.gwf" link="input" register="true" transfer="true" optional="false" type="data" size="15586143"/>
    <uses file="H-CAL_FAC_DARM_ERR_H1_S5_U_060-822207076-303347974.gwf" link="input" register="true" transfer="true" optional="false" type="data" size="8415922"/>
    <uses file="H1-TMPLTBANK-781053750-2048.xml" link="input" register="true" transfer="true" optional="false" type="data" size="990430"/>
    <uses file="H1-INSPIRAL-781053750-2048.xml" link="output" register="true" transfer="true" optional="false" type="data" size="173438"/>
  </job>
  <job id="ID00371" namespace="LIGO" name="Inspiral" version="1.0" level="1" runtime="576.39">
    <uses file="HL-INJECTIONS_100-764742901-8331440.xml" link="input" register="true" transfer="true" optional="false" type="data" size="2421423"/>
    <uses file="H-CAL_REF_DARM_ERR_H1_S5_V1-879933656-8.gwf" link="input" register="true" transfer="true" optional="false" type="data" size="902334"/>
    <uses file="H-H1_RDS_L4-751174705-1024.gwf" link="input" register="true" transfer="true" optional="false" type="data" size="15636872"/>
    <uses file="H-H1_RDS_L4-727188674-1024.gwf" link="input" register="true" transfer="true" optional="false" type="data" size="15596979"/>
    <uses file="H-CAL_FAC_DARM_ERR_H1_S5_U_060-822207076-303347974.gwf" link="input" register="true" transfer="true" optional="false" type="data" size="8415922"/>
    <uses file="H1-TMPLTBANK-806316266-2048.xml" link="input" register="true" transfer="true" optional="false" type="data" size="982649"/>
    <uses file="H1-INSPIRAL-806316266-2048.xml" link="output" register="true" transfer="true" optional="false" type="data" size="407253"/>
  </job>
  <job id="ID00372" namespace="LIGO" name="Inspiral" version="1.0" level="1" runtime="271.02">
    <uses file="HL-INJECTIONS_100-764742901-8331440.xml" link="input" register="true" transfer="true" optional="false" type="data" size="2421423"/>
    <uses file="H-CAL_REF_DARM_ERR_H1_S5_V1-879933656-8.gwf" link="input" register="true" transfer="true" optional="false" type="data" size="902334"/>
    <uses file="H-H1_RDS_L4-727188675-1024.gwf" link="input" register="true" transfer="true" optional="false" type="data" size="15580839"/>
    <uses file="H-H1_RDS_L4-751174706-1024.gwf" link="input" register="true" transfer="true" optional="false" type="data" size="15579333"/>
    <uses file="H-CAL_FAC_DARM_ERR_H1_S5_U_060-822207076-303347974.gwf" link="input" register="true" transfer="true" optional="false" type="data" size="8415922"/>
    <uses file="H1-TMPLTBANK-740487360-2048.xml" link="input" register="true" transfer="true" optional="false" type="data" size="990939"/>
    <uses file="H1-INSPIRAL-740487360-2048.xml" link="output" register="true" transfer="true" optional="false" type="data" size="195707"/>
  </job>
  <job id="ID00373" namespace="LIGO" name="Inspiral" version="1.0" level="1" runtime="463.03">
    <uses file="HL-INJECTIONS_100-764742901-8331440.xml" link="input" register="true" transfer="true" optional="false" type="data" size="2421423"/>
    <uses file="H-CAL_REF_DARM_ERR_H1_S5_V1-879933656-8.gwf" link="input" register="true" transfer="true" optional="false" type="data" size="902334"/>
    <uses file="H-H1_RDS_L4-727188676-1024.gwf" link="input" register="true" transfer="true" optional="false" type="data" size="15617506"/>
    <uses file="H-H1_RDS_L4-751174707-1024.gwf" link="input" register="true" transfer="true" optional="false" type="data" size="15574240"/>
    <uses file="H-CAL_FAC_DARM_ERR_H1_S5_U_060-822207076-303347974.gwf" link="input" register="true" transfer="true" optional="false" type="data" size="8415922"/>
    <uses file="H1-TMPLTBANK-783234563-2048.xml" link="input" register="true" transfer="true" optional="false" type="data" size="1010353"/>
    <uses file="H1-INSPIRAL-783234563-2048.xml" link="output" register="true" transfer="true" optional="false" type="data" size="425679"/>
  </job>
  <job id="ID00374" namespace="LIGO" name="Inspiral" version="1.0" level="1" runtime="332.56">
    <uses file="HL-INJECTIONS_100-764742901-8331440.xml" link="input" register="true" transfer="true" optional="false" type="data" size="2421423"/>
    <uses file="H-CAL_REF_DARM_ERR_H1_S5_V1-879933656-8.gwf" link="input" register="true" transfer="true" optional="false" type="data" size="902334"/>
    <uses file="H-H1_RDS_L4-751174708-1024.gwf" link="input" register="true" transfer="true" optional="false" type="data" size="15599671"/>
    <uses file="H-H1_RDS_L4-727188677-1024.gwf" link="input" register="true" transfer="true" optional="false" type="data" size="15625082"/>
    <uses file="H-CAL_FAC_DARM_ERR_H1_S5_U_060-822207076-303347974.gwf" link="input" register="true" transfer="true" optional="false" type="data" size="8415922"/>
    <uses file="H1-TMPLTBANK-791081221-2048.xml" link="input" register="true" transfer="true" optional="false" type="data" size="978002"/>
    <uses file="H1-INSPIRAL-791081221-2048.xml" link="output" register="true" transfer="true" optional="false" type="data" size="204488"/>
  </job>
  <job id="ID00375" namespace="LIGO" name="Inspiral" version="1.0" level="1" runtime="476.82">
    <uses file="HL-INJECTIONS_100-764742901-8331440.xml" link="input" register="true" transfer="true" optional="false" type="data" size="2421423"/>
    <uses file="H-CAL_REF_DARM_ERR_H1_S5_V1-879933656-8.gwf" link="input" register="true" transfer="true" optional="false" type="data" size="902334"/>
    <uses file="H-H1_RDS_L4-751174709-1024.gwf" link="input" register="true" transfer="true" optional="false" type="data" size="15590171"/>
    <uses file="H-CAL_FAC_DARM_ERR_H1_S5_U_060-822207076-303347974.gwf" link="input" register="true" transfer="true" optional="false" type="data" size="8415922"/>
    <uses file="H-H1_RDS_L4-727188678-1024.gwf" link="input" register="true" transfer="true" optional="false" type="data" size="15608442"/>
    <uses file="H1-TMPLTBANK-823976565-2048.xml" link="input" register="true" transfer="true" optional="false" type="data" size="978609"/>
    <uses file="H1-INSPIRAL-823976565-2048.xml" link="output" register="true" transfer="true" optional="false" type="data" size="274944"/>
  </job>
  <job id="ID00376" namespace="LIGO" name="Inspiral" version="1.0" level="1" runtime="478.77">
    <uses file="HL-INJECTIONS_100-764742901-8331440.xml" link="input" register="true" transfer="true" optional="false" type="data" size="2421423"/>
    <uses file="H-CAL_REF_DARM_ERR_H1_S5_V1-879933656-8.gwf" link="input" register="true" transfer="true" optional="false" type="data" size="902334"/>
    <uses file="H-H1_RDS_L4-751174710-1024.gwf" link="input" register="true" transfer="true" optional="false" type="data" size="15582129"/>
    <uses file="H-H1_RDS_L4-727188679-1024.gwf" link="input" register="true" transfer="true" optional="false" type="data" size="15601710"/>
    <uses file="H-CAL_FAC_DARM_ERR_H1_S5_U_060-822207076-303347974.gwf" link="input" register="true" transfer="true" optional="false" type="data" size="8415922"/>
    <uses file="H1-TMPLTBANK-733061326-2048.xml" link="input" register="true" transfer="true" optional="false" type="data" size="950519"/>
    <uses file="H1-INSPIRAL-733061326-2048.xml" link="output" register="true" transfer="true" optional="false" type="data" size="303343"/>
  </job>
  <job id="ID00377" namespace="LIGO" name="Inspiral" version="1.0" level="1" runtime="679.64">
    <uses file="HL-INJECTIONS_100-764742901-8331440.xml" link="input" register="true" transfer="true" optional="false" type="data" size="2421423"/>
    <uses file="H-CAL_REF_DARM_ERR_H1_S5_V1-879933656-8.gwf" link="input" register="true" transfer="true" optional="false" type="data" size="902334"/>
    <uses file="H-H1_RDS_L4-751174711-1024.gwf" link="input" register="true" transfer="true" optional="false" type="data" size="15601636"/>
    <uses file="H-H1_RDS_L4-727188680-1024.gwf" link="input" register="true" transfer="true" optional="false" type="data" size="15582893"/>
    <uses file="H-CAL_FAC_DARM_ERR_H1_S5_U_060-822207076-303347974.gwf" link="input" register="true" transfer="true" optional="false" type="data" size="8415922"/>
    <uses file="H1-TMPLTBANK-751795876-2048.xml" link="input" register="true" transfer="true" optional="false" type="data" size="998584"/>
    <uses file="H1-INSPIRAL-751795876-2048.xml" link="output" register="true" transfer="true" optional="false" type="data" size="286487"/>
  </job>
  <job id="ID00378" namespace="LIGO" name="Inspiral" version="1.0" level="1" runtime="484.97">
    <uses file="HL-INJECTIONS_100-764742901-8331440.xml" link="input" register="true" transfer="true" optional="false" type="data" size="2421423"/>
    <uses file="H-CAL_REF_DARM_ERR_H1_S5_V1-879933656-8.gwf" link="input" register="true" transfer="true" optional="false" type="data" size="902334"/>
    <uses file="H-H1_RDS_L4-751174712-1024.gwf" link="input" register="true" transfer="true" optional="false" type="data" size="15574940"/>
    <uses file="H-CAL_FAC_DARM_ERR_H1_S5_U_060-822207076-303347974.gwf" link="input" register="true" transfer="true" optional="false" type="data" size="8415922"/>
    <uses file="H-H1_RDS_L4-727188681-1024.gwf" link="input" register="true" transfer="true" optional="false" type="data" size="15608390"/>
    <uses file="H1-TMPLTBANK-856305201-2048.xml" link="input" register="true" transfer="true" optional="false" type="data" size="1022320"/>
    <uses file="H1-INSPIRAL-856305201-2048.xml" link="output" register="true" transfer="true" optional="false" type="data" size="202911"/>
  </job>
  <job id="ID00379" namespace="LIGO" name="Inspiral" version="1.0" level="1" runtime="253.21">
    <uses file="HL-INJECTIONS_100-764742901-8331440.xml" link="input" register="true" transfer="true" optional="false" type="data" size="2421423"/>
    <uses file="H-CAL_REF_DARM_ERR_H1_S5_V1-879933656-8.gwf" link="input" register="true" transfer="true" optional="false" type="data" size="902334"/>
    <uses file="H-H1_RDS_L4-727188682-1024.gwf" link="input" register="true" transfer="true" optional="false" type="data" size="15604866"/>
    <uses file="H-CAL_FAC_DARM_ERR_H1_S5_U_060-822207076-303347974.gwf" link="input" register="true" transfer="true" optional="false" type="data" size="8415922"/>
    <uses file="H-H1_RDS_L4-751174713-1024.gwf" link="input" register="true" transfer="true" optional="false" type="data" size="15584259"/>
    <uses file="H1-TMPLTBANK-788612439-2048.xml" link="input" register="true" transfer="true" optional="false" type="data" size="991111"/>
    <uses file="H1-INSPIRAL-788612439-2048.xml" link="output" register="true" transfer="true" optional="false" type="data" size="393473"/>
  </job>
  <job id="ID00380" namespace="LIGO" name="Inspiral" version="1.0" level="1" runtime="349.21">
    <uses file="HL-INJECTIONS_100-764742901-8331440.xml" link="input" register="true" transfer="true" optional="false" type="data" size="2421423"/>
    <uses file="H-CAL_REF_DARM_ERR_H1_S5_V1-879933656-8.gwf" link="input" register="true" transfer="true" optional="false" type="data" size="902334"/>
    <uses file="H-H1_RDS_L4-751174714-1024.gwf" link="input" register="true" transfer="true" optional="false" type="data" size="15613936"/>
    <uses file="H-H1_RDS_L4-727188683-1024.gwf" link="input" register="true" transfer="true" optional="false" type="data" size="15630413"/>
    <uses file="H-CAL_FAC_DARM_ERR_H1_S5_U_060-822207076-303347974.gwf" link="input" register="true" transfer="true" optional="false" type="data" size="8415922"/>
    <uses file="H1-TMPLTBANK-874673433-2048.xml" link="input" register="true" transfer="true" optional="false" type="data" size="971140"/>
    <uses file="H1-INSPIRAL-874673433-2048.xml" link="output" register="true" transfer="true" optional="false" type="data" size="289929"/>
  </job>
  <job id="ID00381" namespace="LIGO" name="Inspiral" version="1.0" level="1" runtime="547.52">
    <uses file="HL-INJECTIONS_100-764742901-8331440.xml" link="input" register="true" transfer="true" optional="false" type="data" size="2421423"/>
    <uses file="H-CAL_REF_DARM_ERR_H1_S5_V1-879933656-8.gwf" link="input" register="true" transfer="true" optional="false" type="data" size="902334"/>
    <uses file="H-H1_RDS_L4-751174715-1024.gwf" link="input" register="true" transfer="true" optional="false" type="data" size="15556608"/>
    <uses file="H-H1_RDS_L4-727188684-1024.gwf" link="input" register="true" transfer="true" optional="false" type="data" size="15602885"/>
    <uses file="H-CAL_FAC_DARM_ERR_H1_S5_U_060-822207076-303347974.gwf" link="input" register="true" transfer="true" optional="false" type="data" size="8415922"/>
    <uses file="H1-TMPLTBANK-730292062-2048.xml" link="input" register="true" transfer="true" optional="false" type="data" size="960835"/>
    <uses file="H1-INSPIRAL-730292062-2048.xml" link="output" register="true" transfer="true" optional="false" type="data" size="354785"/>
  </job>
  <job id="ID00382" namespace="LIGO" name="Inspiral" version="1.0" level="1" runtime="452.15">
    <uses file="HL-INJECTIONS_100-764742901-8331440.xml" link="input" register="true" transfer="true" optional="false" type="data" size="2421423"/>
    <uses file="H-CAL_REF_DARM_ERR_H1_S5_V1-879933656-8.gwf" link="input" register="true" transfer="true" optional="false" type="data" size="902334"/>
    <uses file="H-H1_RDS_L4-727188685-1024.gwf" link="input" register="true" transfer="true" optional="false" type="data" size="15631938"/>
    <uses file="H-CAL_FAC_DARM_ERR_H1_S5_U_060-822207076-303347974.gwf" link="input" register="true" transfer="true" optional="false" type="data" size="8415922"/>
    <uses file="H-H1_RDS_L4-751174716-1024.gwf" link="input" register="true" transfer="true" optional="false" type="data" size="15612082"/>
    <uses file="H1-TMPLTBANK-878689828-2048.xml" link="input" register="true" transfer="true" optional="false" type="data" size="1005777"/>
    <uses file="H1-INSPIRAL-878689828-2048.xml" link="output" register="true" transfer="true" optional="false" type="data" size="257142"/>
  </job>
  <job id="ID00383" namespace="LIGO" name="Inspiral" version="1.0" level="1" runtime="351.23">
    <uses file="HL-INJECTIONS_100-764742901-8331440.xml" link="input" register="true" transfer="true" optional="false" type="data" size="2421423"/>
    <uses file="H-CAL_REF_DARM_ERR_H1_S5_V1-879933656-8.gwf" link="input" register="true" transfer="true" optional="false" type="data" size="902334"/>
    <uses file="H-H1_RDS_L4-751174717-1024.gwf" link="input" register="true" transfer="true" optional="false" type="data" size="15589422"/>
    <uses file="H-H1_RDS_L4-727188686-1024.gwf" link="input" register="true" transfer="true" optional="false" type="data" size="15579211"/>
    <uses file="H-CAL_FAC_DARM_ERR_H1_S5_U_060-822207076-303347974.gwf" link="input" register="true" transfer="true" optional="false" type="data" size="8415922"/>
    <uses file="H1-TMPLTBANK-865497489-2048.xml" link="input" register="true" transfer="true" optional="false" type="data" size="948628"/>
    <uses file="H1-INSPIRAL-865497489-2048.xml" link="output" register="true" transfer="true" optional="false" type="data" size="324086"/>
  </job>
  <job id="ID00384" namespace="LIGO" name="Inspiral" version="1.0" level="1" runtime="333.41">
    <uses file="HL-INJECTIONS_100-764742901-8331440.xml" link="input" register="true" transfer="true" optional="false" type="data" size="2421423"/>
    <uses file="H-CAL_REF_DARM_ERR_H1_S5_V1-879933656-8.gwf" link="input" register="true" transfer="true" optional="false" type="data" size="902334"/>
    <uses file="H-H1_RDS_L4-751174718-1024.gwf" link="input" register="true" transfer="true" optional="false" type="data" size="15614490"/>
    <uses file="H-CAL_FAC_DARM_ERR_H1_S5_U_060-822207076-303347974.gwf" link="input" register="true" transfer="true" optional="false" type="data" size="8415922"/>
    <uses file="H-H1_RDS_L4-727188687-1024.gwf" link="input" register="true" transfer="true" optional="false" type="data" size="15609158"/>
    <uses file="H1-TMPLTBANK-745955276-2048.xml" link="input" register="true" transfer="true" optional="false" type="data" size="1012516"/>
    <uses file="H1-INSPIRAL-745955276-2048.xml" link="output" register="true" transfer="true" optional="false" type="data" size="437946"/>
  </job>
  <job id="ID00385" namespace="LIGO" name="Inspiral" version="1.0" level="1" runtime="413.01">
    <uses file="HL-INJECTIONS_100-764742901-8331440.xml" link="input" register="true" transfer="true" optional="false" type="data" size="2421423"/>
    <uses file="H-CAL_REF_DARM_ERR_H1_S5_V1-879933656-8.gwf" link="input" register="true" transfer="true" optional="false" type="data" size="902334"/>
    <uses file="H-H1_RDS_L4-751174719-1024.gwf" link="input" register="true" transfer="true" optional="false" type="data" size="15586991"/>
    <uses file="H-H1_RDS_L4-727188688-1024.gwf" link="input" register="true" transfer="true" optional="false" type="data" size="15591172"/>
    <uses file="H-CAL_FAC_DARM_ERR_H1_S5_U_060-822207076-303347974.gwf" link="input" register="true" transfer="true" optional="false" type="data" size="8415922"/>
    <uses file="H1-TMPLTBANK-779644479-2048.xml" link="input" register="true" transfer="true" optional="false" type="data" size="1012674"/>
    <uses file="H1-INSPIRAL-779644479-2048.xml" link="output" register="true" transfer="true" optional="false" type="data" size="291566"/>
  </job>
  <job id="ID00386" namespace="LIGO" name="Inspiral" version="1.0" level="1" runtime="613.41">
    <uses file="HL-INJECTIONS_100-764742901-8331440.xml" link="input" register="true" transfer="true" optional="false" type="data" size="2421423"/>
    <uses file="H-CAL_REF_DARM_ERR_H1_S5_V1-879933656-8.gwf" link="input" register="true" transfer="true" optional="false" type="data" size="902334"/>
    <uses file="H-H1_RDS_L4-727188689-1024.gwf" link="input" register="true" transfer="true" optional="false" type="data" size="15575889"/>
    <uses file="H-H1_RDS_L4-751174720-1024.gwf" link="input" register="true" transfer="true" optional="false" type="data" size="15610020"/>
    <uses file="H-CAL_FAC_DARM_ERR_H1_S5_U_060-822207076-303347974.gwf" link="input" register="true" transfer="true" optional="false" type="data" size="8415922"/>
    <uses file="H1-TMPLTBANK-857832334-2048.xml" link="input" register="true" transfer="true" optional="false" type="data" size="972397"/>
    <uses file="H1-INSPIRAL-857832334-2048.xml" link="output" register="true" transfer="true" optional="false" type="data" size="259073"/>
  </job>
  <job id="ID00387" namespace="LIGO" name="Inspiral" version="1.0" level="1" runtime="508.46">
    <uses file="HL-INJECTIONS_100-764742901-8331440.xml" link="input" register="true" transfer="true" optional="false" type="data" size="2421423"/>
    <uses file="H-CAL_REF_DARM_ERR_H1_S5_V1-879933656-8.gwf" link="input" register="true" transfer="true" optional="false" type="data" size="902334"/>
    <uses file="H-H1_RDS_L4-727188690-1024.gwf" link="input" register="true" transfer="true" optional="false" type="data" size="15606512"/>
    <uses file="H-H1_RDS_L4-751174721-1024.gwf" link="input" register="true" transfer="true" optional="false" type="data" size="15607710"/>
    <uses file="H-CAL_FAC_DARM_ERR_H1_S5_U_060-822207076-303347974.gwf" link="input" register="true" transfer="true" optional="false" type="data" size="8415922"/>
    <uses file="H1-TMPLTBANK-792397043-2048.xml" link="input" register="true" transfer="true" optional="false" type="data" size="1011791"/>
    <uses file="H1-INSPIRAL-792397043-2048.xml" link="output" register="true" transfer="true" optional="false" type="data" size="336230"/>
  </job>
  <job id="ID00388" namespace="LIGO" name="Inspiral" version="1.0" level="1" runtime="549.58">
    <uses file="HL-INJECTIONS_100-764742901-8331440.xml" link="input" register="true" transfer="true" optional="false" type="data" size="2421423"/>
    <uses file="H-CAL_REF_DARM_ERR_H1_S5_V1-879933656-8.gwf" link="input" register="true" transfer="true" optional="false" type="data" size="902334"/>
    <uses file="H-H1_RDS_L4-727188691-1024.gwf" link="input" register="true" transfer="true" optional="false" type="data" size="15581072"/>
    <uses file="H-CAL_FAC_DARM_ERR_H1_S5_U_060-822207076-303347974.gwf" link="input" register="true" transfer="true" optional="false" type="data" size="8415922"/>
    <uses file="H-H1_RDS_L4-751174722-1024.gwf" link="input" register="true" transfer="true" optional="false" type="data" size="15633475"/>
    <uses file="H1-TMPLTBANK-802986724-2048.xml" link="input" register="true" transfer="true" optional="false" type="data" size="953527"/>
    <uses file="H1-INSPIRAL-802986724-2048.xml" link="output" register="true" transfer="true" optional="false" type="data" size="314754"/>
  </job>
  <job id="ID00389" namespace="LIGO" name="Inspiral" version="1.0" level="1" runtime="407.89">
    <uses file="HL-INJECTIONS_100-764742901-8331440.xml" link="input" register="true" transfer="true" optional="false" type="data" size="2421423"/>
    <uses file="H-CAL_REF_DARM_ERR_H1_S5_V1-879933656-8.gwf" link="input" register="true" transfer="true" optional="false" type="data" size="902334"/>
    <uses file="H-H1_RDS_L4-751174723-1024.gwf" link="input" register="true" transfer="true" optional="false" type="data" size="15581086"/>
    <uses file="H-CAL_FAC_DARM_ERR_H1_S5_U_060-822207076-303347974.gwf" link="input" register="true" transfer="true" optional="false" type="data" size="8415922"/>
    <uses file="H-H1_RDS_L4-727188692-1024.gwf" link="input" register="true" transfer="true" optional="false" type="data" size="15583732"/>
    <uses file="H1-TMPLTBANK-771658163-2048.xml" link="input" register="true" transfer="true" optional="false" type="data" size="996600"/>
    <uses file="H1-INSPIRAL-771658163-2048.xml" link="output" register="true" transfer="true" optional="false" type="data" size="455201"/>
  </job>
  <job id="ID00390" namespace="LIGO" name="Inspiral" version="1.0" level="1" runtime="531.56">
    <uses file="HL-INJECTIONS_100-764742901-8331440.xml" link="input" register="true" transfer="true" optional="false" type="data" size="2421423"/>
    <uses file="H-CAL_REF_DARM_ERR_H1_S5_V1-879933656-8.gwf" link="input" register="true" transfer="true" optional="false" type="data" size="902334"/>
    <uses file="H-H1_RDS_L4-751174724-1024.gwf" link="input" register="true" transfer="true" optional="false" type="data" size="15568299"/>
    <uses file="H-H1_RDS_L4-727188693-1024.gwf" link="input" register="true" transfer="true" optional="false" type="data" size="15615754"/>
    <uses file="H-CAL_FAC_DARM_ERR_H1_S5_U_060-822207076-303347974.gwf" link="input" register="true" transfer="true" optional="false" type="data" size="8415922"/>
    <uses file="H1-TMPLTBANK-789311940-2048.xml" link="input" register="true" transfer="true" optional="false" type="data" size="953716"/>
    <uses file="H1-INSPIRAL-789311940-2048.xml" link="output" register="true" transfer="true" optional="false" type="data" size="323664"/>
  </job>
  <job id="ID00391" namespace="LIGO" name="Inspiral" version="1.0" level="1" runtime="460.93">
    <uses file="HL-INJECTIONS_100-764742901-8331440.xml" link="input" register="true" transfer="true" optional="false" type="data" size="2421423"/>
    <uses file="H-CAL_REF_DARM_ERR_H1_S5_V1-879933656-8.gwf" link="input" register="true" transfer="true" optional="false" type="data" size="902334"/>
    <uses file="H-H1_RDS_L4-751174725-1024.gwf" link="input" register="true" transfer="true" optional="false" type="data" size="15623038"/>
    <uses file="H-H1_RDS_L4-727188694-1024.gwf" link="input" register="true" transfer="true" optional="false" type="data" size="15605501"/>
    <uses file="H-CAL_FAC_DARM_ERR_H1_S5_U_060-822207076-303347974.gwf" link="input" register="true" transfer="true" optional="false" type="data" size="8415922"/>
    <uses file="H1-TMPLTBANK-758720885-2048.xml" link="input" register="true" transfer="true" optional="false" type="data" size="1009236"/>
    <uses file="H1-INSPIRAL-758720885-2048.xml" link="output" register="true" transfer="true" optional="false" type="data" size="240756"/>
  </job>
  <job id="ID00392" namespace="LIGO" name="Inspiral" version="1.0" level="1" runtime="658.14">
    <uses file="HL-INJECTIONS_100-764742901-8331440.xml" link="input" register="true" transfer="true" optional="false" type="data" size="2421423"/>
    <uses file="H-CAL_REF_DARM_ERR_H1_S5_V1-879933656-8.gwf" link="input" register="true" transfer="true" optional="false" type="data" size="902334"/>
    <uses file="H-H1_RDS_L4-727188695-1024.gwf" link="input" register="true" transfer="true" optional="false" type="data" size="15566332"/>
    <uses file="H-H1_RDS_L4-751174726-1024.gwf" link="input" register="true" transfer="true" optional="false" type="data" size="15596498"/>
    <uses file="H-CAL_FAC_DARM_ERR_H1_S5_U_060-822207076-303347974.gwf" link="input" register="true" transfer="true" optional="false" type="data" size="8415922"/>
    <uses file="H1-TMPLTBANK-836935876-2048.xml" link="input" register="true" transfer="true" optional="false" type="data" size="1002122"/>
    <uses file="H1-INSPIRAL-836935876-2048.xml" link="output" register="true" transfer="true" optional="false" type="data" size="201758"/>
  </job>
  <job id="ID00393" namespace="LIGO" name="Inspiral" version="1.0" level="1" runtime="457.75">
    <uses file="HL-INJECTIONS_100-764742901-8331440.xml" link="input" register="true" transfer="true" optional="false" type="data" size="2421423"/>
    <uses file="H-CAL_REF_DARM_ERR_H1_S5_V1-879933656-8.gwf" link="input" register="true" transfer="true" optional="false" type="data" size="902334"/>
    <uses file="H-H1_RDS_L4-751174727-1024.gwf" link="input" register="true" transfer="true" optional="false" type="data" size="15597220"/>
    <uses file="H-CAL_FAC_DARM_ERR_H1_S5_U_060-822207076-303347974.gwf" link="input" register="true" transfer="true" optional="false" type="data" size="8415922"/>
    <uses file="H-H1_RDS_L4-727188696-1024.gwf" link="input" register="true" transfer="true" optional="false" type="data" size="15627533"/>
    <uses file="H1-TMPLTBANK-840141990-2048.xml" link="input" register="true" transfer="true" optional="false" type="data" size="946282"/>
    <uses file="H1-INSPIRAL-840141990-2048.xml" link="output" register="true" transfer="true" optional="false" type="data" size="184465"/>
  </job>
  <job id="ID00394" namespace="LIGO" name="Inspiral" version="1.0" level="1" runtime="262.11">
    <uses file="HL-INJECTIONS_100-764742901-8331440.xml" link="input" register="true" transfer="true" optional="false" type="data" size="2421423"/>
    <uses file="H-CAL_REF_DARM_ERR_H1_S5_V1-879933656-8.gwf" link="input" register="true" transfer="true" optional="false" type="data" size="902334"/>
    <uses file="H-H1_RDS_L4-751174728-1024.gwf" link="input" register="true" transfer="true" optional="false" type="data" size="15579729"/>
    <uses file="H-H1_RDS_L4-727188697-1024.gwf" link="input" register="true" transfer="true" optional="false" type="data" size="15606922"/>
    <uses file="H-CAL_FAC_DARM_ERR_H1_S5_U_060-822207076-303347974.gwf" link="input" register="true" transfer="true" optional="false" type="data" size="8415922"/>
    <uses file="H1-TMPLTBANK-846667039-2048.xml" link="input" register="true" transfer="true" optional="false" type="data" size="995211"/>
    <uses file="H1-INSPIRAL-846667039-2048.xml" link="output" register="true" transfer="true" optional="false" type="data" size="390569"/>
  </job>
  <job id="ID00395" namespace="LIGO" name="Inspiral" version="1.0" level="1" runtime="641.75">
    <uses file="HL-INJECTIONS_100-764742901-8331440.xml" link="input" register="true" transfer="true" optional="false" type="data" size="2421423"/>
    <uses file="H-CAL_REF_DARM_ERR_H1_S5_V1-879933656-8.gwf" link="input" register="true" transfer="true" optional="false" type="data" size="902334"/>
    <uses file="H-H1_RDS_L4-727188698-1024.gwf" link="input" register="true" transfer="true" optional="false" type="data" size="15571330"/>
    <uses file="H-CAL_FAC_DARM_ERR_H1_S5_U_060-822207076-303347974.gwf" link="input" register="true" transfer="true" optional="false" type="data" size="8415922"/>
    <uses file="H-H1_RDS_L4-751174729-1024.gwf" link="input" register="true" transfer="true" optional="false" type="data" size="15623634"/>
    <uses file="H1-TMPLTBANK-790312244-2048.xml" link="input" register="true" transfer="true" optional="false" type="data" size="982414"/>
    <uses file="H1-INSPIRAL-790312244-2048.xml" link="output" register="true" transfer="true" optional="false" type="data" size="251946"/>
  </job>
  <job id="ID00396" namespace="LIGO" name="Inspiral" version="1.0" level="1" runtime="372.09">
    <uses file="HL-INJECTIONS_100-764742901-8331440.xml" link="input" register="true" transfer="true" optional="false" type="data" size="2421423"/>
    <uses file="H-CAL_REF_DARM_ERR_H1_S5_V1-879933656-8.gwf" link="input" register="true" transfer="true" optional="false" type="data" size="902334"/>
    <uses file="H-H1_RDS_L4-751174730-1024.gwf" link="input" register="true" transfer="true" optional="false" type="data" size="15596821"/>
    <uses file="H-H1_RDS_L4-727188699-1024.gwf" link="input" register="true" transfer="true" optional="false" type="data" size="15587827"/>
    <uses file="H-CAL_FAC_DARM_ERR_H1_S5_U_060-822207076-303347974.gwf" link="input" register="true" transfer="true" optional="false" type="data" size="8415922"/>
    <uses file="H1-TMPLTBANK-724323084-2048.xml" link="input" register="true" transfer="true" optional="false" type="data" size="971220"/>
    <uses file="H1-INSPIRAL-724323084-2048.xml" link="output" register="true" transfer="true" optional="false" type="data" size="454512"/>
  </job>
  <job id="ID00397" namespace="LIGO" name="Inspiral" version="1.0" level="1" runtime="377.36">
    <uses file="HL-INJECTIONS_100-764742901-8331440.xml" link="input" register="true" transfer="true" optional="false" type="data" size="2421423"/>
    <uses file="H-CAL_REF_DARM_ERR_H1_S5_V1-879933656-8.gwf" link="input" register="true" transfer="true" optional="false" type="data" size="902334"/>
    <uses file="H-H1_RDS_L4-727188700-1024.gwf" link="input" register="true" transfer="true" optional="false" type="data" size="15594852"/>
    <uses file="H-CAL_FAC_DARM_ERR_H1_S5_U_060-822207076-303347974.gwf" link="input" register="true" transfer="true" optional="false" type="data" size="8415922"/>
    <uses file="H-H1_RDS_L4-751174731-1024.gwf" link="input" register="true" transfer="true" optional="false" type="data" size="15610557"/>
    <uses file="H1-TMPLTBANK-728886206-2048.xml" link="input" register="true" transfer="true" optional="false" type="data" size="984366"/>
    <uses file="H1-INSPIRAL-728886206-2048.xml" link="output" register="true" transfer="true" optional="false" type="data" size="238356"/>
  </job>
  <job id="ID00398" namespace="LIGO" name="Inspiral" version="1.0" level="1" runtime="528.16">
    <uses file="HL-INJECTIONS_100-764742901-8331440.xml" link="input" register="true" transfer="true" optional="false" type="data" size="2421423"/>
    <uses file="H-CAL_REF_DARM_ERR_H1_S5_V1-879933656-8.gwf" link="input" register="true" transfer="true" optional="false" type="data" size="902334"/>
    <uses file="H-H1_RDS_L4-751174732-1024.gwf" link="input" register="true" transfer="true" optional="false" type="data" size="15616056"/>
    <uses file="H-H1_RDS_L4-727188701-1024.gwf" link="input" register="true" transfer="true" optional="false" type="data" size="15581042"/>
    <uses file="H-CAL_FAC_DARM_ERR_H1_S5_U_060-822207076-303347974.gwf" link="input" register="true" transfer="true" optional="false" type="data" size="8415922"/>
    <uses file="H1-TMPLTBANK-859729364-2048.xml" link="input" register="true" transfer="true" optional="false" type="data" size="987637"/>
    <uses file="H1-INSPIRAL-859729364-2048.xml" link="output" register="true" transfer="true" optional="false" type="data" size="254201"/>
  </job>
  <job id="ID00399" namespace="LIGO" name="Inspiral" version="1.0" level="1" runtime="323.64">
    <uses file="HL-INJECTIONS_100-764742901-8331440.xml" link="input" register="true" transfer="true" optional="false" type="data" size="2421423"/>
    <uses file="H-CAL_REF_DARM_ERR_H1_S5_V1-879933656-8.gwf" link="input" register="true" transfer="true" optional="false" type="data" size="902334"/>
    <uses file="H-H1_RDS_L4-727188702-1024.gwf" link="input" register="true" transfer="true" optional="false" type="data" size="15619969"/>
    <uses file="H-CAL_FAC_DARM_ERR_H1_S5_U_060-822207076-303347974.gwf" link="input" register="true" transfer="true" optional="false" type="data" size="8415922"/>
    <uses file="H-H1_RDS_L4-751174733-1024.gwf" link="input" register="true" transfer="true" optional="false" type="data" size="15590650"/>
    <uses file="H1-TMPLTBANK-812313844-2048.xml" link="input" register="true" transfer="true" optional="false" type="data" size="967686"/>
    <uses file="H1-INSPIRAL-812313844-2048.xml" link="output" register="true" transfer="true" optional="false" type="data" size="289406"/>
  </job>
  <job id="ID00400" namespace="LIGO" name="Inspiral" version="1.0" level="1" runtime="588.06">
    <uses file="HL-INJECTIONS_100-764742901-8331440.xml" link="input" register="true" transfer="true" optional="false" type="data" size="2421423"/>
    <uses file="H-CAL_REF_DARM_ERR_H1_S5_V1-879933656-8.gwf" link="input" register="true" transfer="true" optional="false" type="data" size="902334"/>
    <uses file="H-CAL_FAC_DARM_ERR_H1_S5_U_060-822207076-303347974.gwf" link="input" register="true" transfer="true" optional="false" type="data" size="8415922"/>
    <uses file="H-H1_RDS_L4-751174734-1024.gwf" link="input" register="true" transfer="true" optional="false" type="data" size="15559251"/>
    <uses file="H-H1_RDS_L4-727188703-1024.gwf" link="input" register="true" transfer="true" optional="false" type="data" size="15617183"/>
    <uses file="H1-TMPLTBANK-791188239-2048.xml" link="input" register="true" transfer="true" optional="false" type="data" size="983268"/>
    <uses file="H1-INSPIRAL-791188239-2048.xml" link="output" register="true" transfer="true" optional="false" type="data" size="164938"/>
  </job>
  <job id="ID00401" namespace="LIGO" name="Inspiral" version="1.0" level="1" runtime="518.87">
    <uses file="HL-INJECTIONS_100-764742901-8331440.xml" link="input" register="true" transfer="true" optional="false" type="data" size="2421423"/>
    <uses file="H-CAL_REF_DARM_ERR_H1_S5_V1-879933656-8.gwf" link="input" register="true" transfer="true" optional="false" type="data" size="902334"/>
    <uses file="H-H1_RDS_L4-727188704-1024.gwf" link="input" register="true" transfer="true" optional="false" type="data" size="15603487"/>
    <uses file="H-H1_RDS_L4-751174735-1024.gwf" link="input" register="true" transfer="true" optional="false" type="data" size="15606605"/>
    <uses file="H-CAL_FAC_DARM_ERR_H1_S5_U_060-822207076-303347974.gwf" link="input" register="true" transfer="true" optional="false" type="data" size="8415922"/>
    <uses file="H1-TMPLTBANK-838895672-2048.xml" link="input" register="true" transfer="true" optional="false" type="data" size="966648"/>
    <uses file="H1-INSPIRAL-838895672-2048.xml" link="output" register="true" transfer="true" optional="false" type="data" size="173393"/>
  </job>
  <job id="ID00402" namespace="LIGO" name="Inspiral" version="1.0" level="1" runtime="550.38">
    <uses file="HL-INJECTIONS_100-764742901-8331440.xml" link="input" register="true" transfer="true" optional="false" type="data" size="2421423"/>
    <uses file="H-CAL_REF_DARM_ERR_H1_S5_V1-879933656-8.gwf" link="input" register="true" transfer="true" optional="false" type="data" size="902334"/>
    <uses file="H-H1_RDS_L4-751174736-1024.gwf" link="input" register="true" transfer="true" optional="false" type="data" size="15615211"/>
    <uses file="H-H1_RDS_L4-727188705-1024.gwf" link="input" register="true" transfer="true" optional="false" type="data" size="15604422"/>
    <uses file="H-CAL_FAC_DARM_ERR_H1_S5_U_060-822207076-303347974.gwf" link="input" register="true" transfer="true" optional="false" type="data" size="8415922"/>
    <uses file="H1-TMPLTBANK-772584548-2048.xml" link="input" register="true" transfer="true" optional="false" type="data" size="950283"/>
    <uses file="H1-INSPIRAL-772584548-2048.xml" link="output" register="true" transfer="true" optional="false" type="data" size="224074"/>
  </job>
  <job id="ID00403" namespace="LIGO" name="Inspiral" version="1.0" level="1" runtime="613.28">
    <uses file="HL-INJECTIONS_100-764742901-8331440.xml" link="input" register="true" transfer="true" optional="false" type="data" size="2421423"/>
    <uses file="H-CAL_REF_DARM_ERR_H1_S5_V1-879933656-8.gwf" link="input" register="true" transfer="true" optional="false" type="data" size="902334"/>
    <uses file="H-H1_RDS_L4-751174737-1024.gwf" link="input" register="true" transfer="true" optional="false" type="data" size="15631131"/>
    <uses file="H-H1_RDS_L4-727188706-1024.gwf" link="input" register="true" transfer="true" optional="false" type="data" size="15633977"/>
    <uses file="H-CAL_FAC_DARM_ERR_H1_S5_U_060-822207076-303347974.gwf" link="input" register="true" transfer="true" optional="false" type="data" size="8415922"/>
    <uses file="H1-TMPLTBANK-792791793-2048.xml" link="input" register="true" transfer="true" optional="false" type="data" size="1008326"/>
    <uses file="H1-INSPIRAL-792791793-2048.xml" link="output" register="true" transfer="true" optional="false" type="data" size="452293"/>
  </job>
  <job id="ID00404" namespace="LIGO" name="Inspiral" version="1.0" level="1" runtime="381.16">
    <uses file="HL-INJECTIONS_100-764742901-8331440.xml" link="input" register="true" transfer="true" optional="false" type="data" size="2421423"/>
    <uses file="H-CAL_REF_DARM_ERR_H1_S5_V1-879933656-8.gwf" link="input" register="true" transfer="true" optional="false" type="data" size="902334"/>
    <uses file="H-H1_RDS_L4-727188707-1024.gwf" link="input" register="true" transfer="true" optional="false" type="data" size="15580504"/>
    <uses file="H-CAL_FAC_DARM_ERR_H1_S5_U_060-822207076-303347974.gwf" link="input" register="true" transfer="true" optional="false" type="data" size="8415922"/>
    <uses file="H-H1_RDS_L4-751174738-1024.gwf" link="input" register="true" transfer="true" optional="false" type="data" size="15625912"/>
    <uses file="H1-TMPLTBANK-747734588-2048.xml" link="input" register="true" transfer="true" optional="false" type="data" size="1014468"/>
    <uses file="H1-INSPIRAL-747734588-2048.xml" link="output" register="true" transfer="true" optional="false" type="data" size="445759"/>
  </job>
  <job id="ID00405" namespace="LIGO" name="Inspiral" version="1.0" level="1" runtime="591.12">
    <uses file="HL-INJECTIONS_100-764742901-8331440.xml" link="input" register="true" transfer="true" optional="false" type="data" size="2421423"/>
    <uses file="H-CAL_REF_DARM_ERR_H1_S5_V1-879933656-8.gwf" link="input" register="true" transfer="true" optional="false" type="data" size="902334"/>
    <uses file="H-H1_RDS_L4-751174739-1024.gwf" link="input" register="true" transfer="true" optional="false" type="data" size="15590248"/>
    <uses file="H-H1_RDS_L4-727188708-1024.gwf" link="input" register="true" transfer="true" optional="false" type="data" size="15622933"/>
    <uses file="H-CAL_FAC_DARM_ERR_H1_S5_U_060-822207076-303347974.gwf" link="input" register="true" transfer="true" optional="false" type="data" size="8415922"/>
    <uses file="H1-TMPLTBANK-726157946-2048.xml" link="input" register="true" transfer="true" optional="false" type="data" size="989508"/>
    <uses file="H1-INSPIRAL-726157946-2048.xml" link="output" register="true" transfer="true" optional="false" type="data" size="381413"/>
  </job>
  <job id="ID00406" namespace="LIGO" name="Inspiral" version="1.0" level="1" runtime="599.45">
    <uses file="HL-INJECTIONS_100-764742901-8331440.xml" link="input" register="true" transfer="true" optional="false" type="data" size="2421423"/>
    <uses file="H-CAL_REF_DARM_ERR_H1_S5_V1-879933656-8.gwf" link="input" register="true" transfer="true" optional="false" type="data" size="902334"/>
    <uses file="H-H1_RDS_L4-727188709-1024.gwf" link="input" register="true" transfer="true" optional="false" type="data" size="15563784"/>
    <uses file="H-CAL_FAC_DARM_ERR_H1_S5_U_060-822207076-303347974.gwf" link="input" register="true" transfer="true" optional="false" type="data" size="8415922"/>
    <uses file="H-H1_RDS_L4-751174740-1024.gwf" link="input" register="true" transfer="true" optional="false" type="data" size="15584388"/>
    <uses file="H1-TMPLTBANK-845955534-2048.xml" link="input" register="true" transfer="true" optional="false" type="data" size="994400"/>
    <uses file="H1-INSPIRAL-845955534-2048.xml" link="output" register="true" transfer="true" optional="false" type="data" size="332424"/>
  </job>
  <job id="ID00407" namespace="LIGO" name="Inspiral" version="1.0" level="1" runtime="321.40">
    <uses file="HL-INJECTIONS_100-764742901-8331440.xml" link="input" register="true" transfer="true" optional="false" type="data" size="2421423"/>
    <uses file="H-CAL_REF_DARM_ERR_H1_S5_V1-879933656-8.gwf" link="input" register="true" transfer="true" optional="false" type="data" size="902334"/>
    <uses file="H-H1_RDS_L4-751174741-1024.gwf" link="input" register="true" transfer="true" optional="false" type="data" size="15606903"/>
    <uses file="H-H1_RDS_L4-727188710-1024.gwf" link="input" register="true" transfer="true" optional="false" type="data" size="15610598"/>
    <uses file="H-CAL_FAC_DARM_ERR_H1_S5_U_060-822207076-303347974.gwf" link="input" register="true" transfer="true" optional="false" type="data" size="8415922"/>
    <uses file="H1-TMPLTBANK-751573837-2048.xml" link="input" register="true" transfer="true" optional="false" type="data" size="977142"/>
    <uses file="H1-INSPIRAL-751573837-2048.xml" link="output" register="true" transfer="true" optional="false" type="data" size="426463"/>
  </job>
  <job id="ID00408" namespace="LIGO" name="Inspiral" version="1.0" level="1" runtime="615.87">
    <uses file="HL-INJECTIONS_100-764742901-8331440.xml" link="input" register="true" transfer="true" optional="false" type="data" size="2421423"/>
    <uses file="H-CAL_REF_DARM_ERR_H1_S5_V1-879933656-8.gwf" link="input" register="true" transfer="true" optional="false" type="data" size="902334"/>
    <uses file="H-H1_RDS_L4-727188711-1024.gwf" link="input" register="true" transfer="true" optional="false" type="data" size="15603491"/>
    <uses file="H-H1_RDS_L4-751174742-1024.gwf" link="input" register="true" transfer="true" optional="false" type="data" size="15583535"/>
    <uses file="H-CAL_FAC_DARM_ERR_H1_S5_U_060-822207076-303347974.gwf" link="input" register="true" transfer="true" optional="false" type="data" size="8415922"/>
    <uses file="H1-TMPLTBANK-838157882-2048.xml" link="input" register="true" transfer="true" optional="false" type="data" size="977253"/>
    <uses file="H1-INSPIRAL-838157882-2048.xml" link="output" register="true" transfer="true" optional="false" type="data" size="238565"/>
  </job>
  <job id="ID00409" namespace="LIGO" name="Inspiral" version="1.0" level="1" runtime="545.11">
    <uses file="HL-INJECTIONS_100-764742901-8331440.xml" link="input" register="true" transfer="true" optional="false" type="data" size="2421423"/>
    <uses file="H-CAL_REF_DARM_ERR_H1_S5_V1-879933656-8.gwf" link="input" register="true" transfer="true" optional="false" type="data" size="902334"/>
    <uses file="H-H1_RDS_L4-727188712-1024.gwf" link="input" register="true" transfer="true" optional="false" type="data" size="15595004"/>
    <uses file="H-CAL_FAC_DARM_ERR_H1_S5_U_060-822207076-303347974.gwf" link="input" register="true" transfer="true" optional="false" type="data" size="8415922"/>
    <uses file="H-H1_RDS_L4-751174743-1024.gwf" link="input" register="true" transfer="true" optional="false" type="data" size="15624746"/>
    <uses file="H1-TMPLTBANK-721203289-2048.xml" link="input" register="true" transfer="true" optional="false" type="data" size="996943"/>
    <uses file="H1-INSPIRAL-721203289-2048.xml" link="output" register="true" transfer="true" optional="false" type="data" size="323276"/>
  </job>
  <job id="ID00410" namespace="LIGO" name="Inspiral" version="1.0" level="1" runtime="478.52">
    <uses file="HL-INJECTIONS_100-764742901-8331440.xml" link="input" register="true" transfer="true" optional="false" type="data" size="2421423"/>
    <uses file="H-CAL_REF_DARM_ERR_H1_S5_V1-879933656-8.gwf" link="input" register="true" transfer="true" optional="false" type="data" size="902334"/>
    <uses file="H-H1_RDS_L4-751174744-1024.gwf" link="input" register="true" transfer="true" optional="false" type="data" size="15599721"/>
    <uses file="H-CAL_FAC_DARM_ERR_H1_S5_U_060-822207076-303347974.gwf" link="input" register="true" transfer="true" optional="false" type="data" size="8415922"/>
    <uses file="H-H1_RDS_L4-727188713-1024.gwf" link="input" register="true" transfer="true" optional="false" type="data" size="15581490"/>
    <uses file="H1-TMPLTBANK-739905545-2048.xml" link="input" register="true" transfer="true" optional="false" type="data" size="1009761"/>
    <uses file="H1-INSPIRAL-739905545-2048.xml" link="output" register="true" transfer="true" optional="false" type="data" size="224224"/>
  </job>
  <job id="ID00411" namespace="LIGO" name="Inspiral" version="1.0" level="1" runtime="355.93">
    <uses file="HL-INJECTIONS_100-764742901-8331440.xml" link="input" register="true" transfer="true" optional="false" type="data" size="2421423"/>
    <uses file="H-CAL_REF_DARM_ERR_H1_S5_V1-879933656-8.gwf" link="input" register="true" transfer="true" optional="false" type="data" size="902334"/>
    <uses file="H-H1_RDS_L4-751174745-1024.gwf" link="input" register="true" transfer="true" optional="false" type="data" size="15581245"/>
    <uses file="H-H1_RDS_L4-727188714-1024.gwf" link="input" register="true" transfer="true" optional="false" type="data" size="15565493"/>
    <uses file="H-CAL_FAC_DARM_ERR_H1_S5_U_060-822207076-303347974.gwf" link="input" register="true" transfer="true" optional="false" type="data" size="8415922"/>
    <uses file="H1-TMPLTBANK-795471478-2048.xml" link="input" register="true" transfer="true" optional="false" type="data" size="1007711"/>
    <uses file="H1-INSPIRAL-795471478-2048.xml" link="output" register="true" transfer="true" optional="false" type="data" size="290577"/>
  </job>
  <job id="ID00412" namespace="LIGO" name="Inspiral" version="1.0" level="1" runtime="384.66">
    <uses file="HL-INJECTIONS_100-764742901-8331440.xml" link="input" register="true" transfer="true" optional="false" type="data" size="2421423"/>
    <uses file="H-CAL_REF_DARM_ERR_H1_S5_V1-879933656-8.gwf" link="input" register="true" transfer="true" optional="false" type="data" size="902334"/>
    <uses file="H-H1_RDS_L4-751174746-1024.gwf" link="input" register="true" transfer="true" optional="false" type="data" size="15611045"/>
    <uses file="H-CAL_FAC_DARM_ERR_H1_S5_U_060-822207076-303347974.gwf" link="input" register="true" transfer="true" optional="false" type="data" size="8415922"/>
    <uses file="H-H1_RDS_L4-727188715-1024.gwf" link="input" register="true" transfer="true" optional="false" type="data" size="15607470"/>
    <uses file="H1-TMPLTBANK-848835015-2048.xml" link="input" register="true" transfer="true" optional="false" type="data" size="989665"/>
    <uses file="H1-INSPIRAL-848835015-2048.xml" link="output" register="true" transfer="true" optional="false" type="data" size="438793"/>
  </job>
  <job id="ID00413" namespace="LIGO" name="Inspiral" version="1.0" level="1" runtime="240.12">
    <uses file="HL-INJECTIONS_100-764742901-8331440.xml" link="input" register="true" transfer="true" optional="false" type="data" size="2421423"/>
    <uses file="H-CAL_REF_DARM_ERR_H1_S5_V1-879933656-8.gwf" link="input" register="true" transfer="true" optional="false" type="data" size="902334"/>
    <uses file="H-H1_RDS_L4-727188716-1024.gwf" link="input" register="true" transfer="true" optional="false" type="data" size="15570976"/>
[truncated: 568,926 more chars]
