# Supplementary material for: Dynamic Voltage Frequency Scaling Simulator for Real Workflows Energy-Aware Management in Green Cloud Computing
Source: PLoS One. 2017 Jan 13;12(1):e0169803. doi: 10.1371/journal.pone.0169803 (PMC5234838; doi:10.1371/journal.pone.0169803)
Supplement: S4 File — Proposed simulator source code, also available at [24]. (ZIP) [file pone.0169803.s004.zip › WFSPow/config/dax/Inspiral_30.xml]

<?xml version="1.0" encoding="UTF-8"?>
<!-- generated: 2008-09-24T14:29:13-07:00 -->
<!-- generated by: shishir [??] -->
<adag xmlns="http://pegasus.isi.edu/schema/DAX" xmlns:xsi="http://www.w3.org/2001/XMLSchema-instance" xsi:schemaLocation="http://pegasus.isi.edu/schema/DAX http://pegasus.isi.edu/schema/dax-2.1.xsd" version="2.1" count="1" index="0" name="test" jobCount="30" fileCount="0" childCount="23">
<!-- part 1: list of all referenced files (may be empty) -->
<!-- part 2: definition of all jobs (at least one) -->
  <job id="ID00000" namespace="LIGO" name="TmpltBank" version="1.0" level="0" runtime="17.83">
    <uses file="H-H1_RDS_L4-814271587-1024.gwf" link="input" register="true" transfer="true" optional="false" type="data" size="15628226"/>
    <uses file="H-CAL_FAC_DARM_ERR_H1_S5_U_060-816431677-271513184.gwf" link="input" register="true" transfer="true" optional="false" type="data" size="8415922"/>
    <uses file="H-CAL_REF_DARM_ERR_H1_S5_V1-791418971-8.gwf" link="input" register="true" transfer="true" optional="false" type="data" size="902334"/>
    <uses file="H-H1_RDS_L4-855853705-1024.gwf" link="input" register="true" transfer="true" optional="false" type="data" size="15609369"/>
    <uses file="H1-TMPLTBANK-813213228-2048.xml" link="output" register="true" transfer="true" optional="false" type="data" size="992860"/>
  </job>
  <job id="ID00001" namespace="LIGO" name="TmpltBank" version="1.0" level="0" runtime="17.97">
    <uses file="H-CAL_FAC_DARM_ERR_H1_S5_U_060-816431677-271513184.gwf" link="input" register="true" transfer="true" optional="false" type="data" size="8415922"/>
    <uses file="H-CAL_REF_DARM_ERR_H1_S5_V1-791418971-8.gwf" link="input" register="true" transfer="true" optional="false" type="data" size="902334"/>
    <uses file="H-H1_RDS_L4-855853706-1024.gwf" link="input" register="true" transfer="true" optional="false" type="data" size="15598939"/>
    <uses file="H-H1_RDS_L4-814271588-1024.gwf" link="input" register="true" transfer="true" optional="false" type="data" size="15641620"/>
    <uses file="H1-TMPLTBANK-786551430-2048.xml" link="output" register="true" transfer="true" optional="false" type="data" size="983877"/>
  </job>
  <job id="ID00002" namespace="LIGO" name="TmpltBank" version="1.0" level="0" runtime="17.62">
    <uses file="H-CAL_FAC_DARM_ERR_H1_S5_U_060-816431677-271513184.gwf" link="input" register="true" transfer="true" optional="false" type="data" size="8415922"/>
    <uses file="H-CAL_REF_DARM_ERR_H1_S5_V1-791418971-8.gwf" link="input" register="true" transfer="true" optional="false" type="data" size="902334"/>
    <uses file="H-H1_RDS_L4-814271589-1024.gwf" link="input" register="true" transfer="true" optional="false" type="data" size="15586481"/>
    <uses file="H-H1_RDS_L4-855853707-1024.gwf" link="input" register="true" transfer="true" optional="false" type="data" size="15600372"/>
    <uses file="H1-TMPLTBANK-821310543-2048.xml" link="output" register="true" transfer="true" optional="false" type="data" size="982316"/>
  </job>
  <job id="ID00003" namespace="LIGO" name="TmpltBank" version="1.0" level="0" runtime="17.75">
    <uses file="H-H1_RDS_L4-855853708-1024.gwf" link="input" register="true" transfer="true" optional="false" type="data" size="15576090"/>
    <uses file="H-CAL_FAC_DARM_ERR_H1_S5_U_060-816431677-271513184.gwf" link="input" register="true" transfer="true" optional="false" type="data" size="8415922"/>
    <uses file="H-H1_RDS_L4-814271590-1024.gwf" link="input" register="true" transfer="true" optional="false" type="data" size="15591099"/>
    <uses file="H-CAL_REF_DARM_ERR_H1_S5_V1-791418971-8.gwf" link="input" register="true" transfer="true" optional="false" type="data" size="902334"/>
    <uses file="H1-TMPLTBANK-800458030-2048.xml" link="output" register="true" transfer="true" optional="false" type="data" size="1009501"/>
  </job>
  <job id="ID00004" namespace="LIGO" name="TmpltBank" version="1.0" level="0" runtime="18.05">
    <uses file="H-CAL_FAC_DARM_ERR_H1_S5_U_060-816431677-271513184.gwf" link="input" register="true" transfer="true" optional="false" type="data" size="8415922"/>
    <uses file="H-H1_RDS_L4-814271591-1024.gwf" link="input" register="true" transfer="true" optional="false" type="data" size="15581755"/>
    <uses file="H-CAL_REF_DARM_ERR_H1_S5_V1-791418971-8.gwf" link="input" register="true" transfer="true" optional="false" type="data" size="902334"/>
    <uses file="H-H1_RDS_L4-855853709-1024.gwf" link="input" register="true" transfer="true" optional="false" type="data" size="15583818"/>
    <uses file="H1-TMPLTBANK-795197586-2048.xml" link="output" register="true" transfer="true" optional="false" type="data" size="989550"/>
  </job>
  <job id="ID00005" namespace="LIGO" name="TmpltBank" version="1.0" level="0" runtime="17.57">
    <uses file="H-H1_RDS_L4-855853710-1024.gwf" link="input" register="true" transfer="true" optional="false" type="data" size="15579970"/>
    <uses file="H-CAL_FAC_DARM_ERR_H1_S5_U_060-816431677-271513184.gwf" link="input" register="true" transfer="true" optional="false" type="data" size="8415922"/>
    <uses file="H-CAL_REF_DARM_ERR_H1_S5_V1-791418971-8.gwf" link="input" register="true" transfer="true" optional="false" type="data" size="902334"/>
    <uses file="H-H1_RDS_L4-814271592-1024.gwf" link="input" register="true" transfer="true" optional="false" type="data" size="15603086"/>
    <uses file="H1-TMPLTBANK-879058836-2048.xml" link="output" register="true" transfer="true" optional="false" type="data" size="995701"/>
  </job>
  <job id="ID00006" namespace="LIGO" name="TmpltBank" version="1.0" level="0" runtime="18.23">
    <uses file="H-H1_RDS_L4-814271593-1024.gwf" link="input" register="true" transfer="true" optional="false" type="data" size="15597923"/>
    <uses file="H-CAL_FAC_DARM_ERR_H1_S5_U_060-816431677-271513184.gwf" link="input" register="true" transfer="true" optional="false" type="data" size="8415922"/>
    <uses file="H-CAL_REF_DARM_ERR_H1_S5_V1-791418971-8.gwf" link="input" register="true" transfer="true" optional="false" type="data" size="902334"/>
    <uses file="H-H1_RDS_L4-855853711-1024.gwf" link="input" register="true" transfer="true" optional="false" type="data" size="15580489"/>
    <uses file="H1-TMPLTBANK-824915220-2048.xml" link="output" register="true" transfer="true" optional="false" type="data" size="978215"/>
  </job>
  <job id="ID00007" namespace="LIGO" name="Inspiral" version="1.0" level="1" runtime="674.74">
    <uses file="HL-INJECTIONS_100-877182655-7357981.xml" link="input" register="true" transfer="true" optional="false" type="data" size="2421423"/>
    <uses file="H-H1_RDS_L4-814271587-1024.gwf" link="input" register="true" transfer="true" optional="false" type="data" size="15628226"/>
    <uses file="H-CAL_FAC_DARM_ERR_H1_S5_U_060-816431677-271513184.gwf" link="input" register="true" transfer="true" optional="false" type="data" size="8415922"/>
    <uses file="H-CAL_REF_DARM_ERR_H1_S5_V1-791418971-8.gwf" link="input" register="true" transfer="true" optional="false" type="data" size="902334"/>
    <uses file="H-H1_RDS_L4-855853705-1024.gwf" link="input" register="true" transfer="true" optional="false" type="data" size="15609369"/>
    <uses file="H1-TMPLTBANK-813213228-2048.xml" link="input" register="true" transfer="true" optional="false" type="data" size="992860"/>
    <uses file="H1-INSPIRAL-813213228-2048.xml" link="output" register="true" transfer="true" optional="false" type="data" size="341444"/>
  </job>
  <job id="ID00008" namespace="LIGO" name="Inspiral" version="1.0" level="1" runtime="350.25">
    <uses file="HL-INJECTIONS_100-877182655-7357981.xml" link="input" register="true" transfer="true" optional="false" type="data" size="2421423"/>
    <uses file="H-CAL_FAC_DARM_ERR_H1_S5_U_060-816431677-271513184.gwf" link="input" register="true" transfer="true" optional="false" type="data" size="8415922"/>
    <uses file="H-CAL_REF_DARM_ERR_H1_S5_V1-791418971-8.gwf" link="input" register="true" transfer="true" optional="false" type="data" size="902334"/>
    <uses file="H-H1_RDS_L4-855853706-1024.gwf" link="input" register="true" transfer="true" optional="false" type="data" size="15598939"/>
    <uses file="H-H1_RDS_L4-814271588-1024.gwf" link="input" register="true" transfer="true" optional="false" type="data" size="15641620"/>
    <uses file="H1-TMPLTBANK-786551430-2048.xml" link="input" register="true" transfer="true" optional="false" type="data" size="983877"/>
    <uses file="H1-INSPIRAL-786551430-2048.xml" link="output" register="true" transfer="true" optional="false" type="data" size="165251"/>
  </job>
  <job id="ID00009" namespace="LIGO" name="Inspiral" version="1.0" level="1" runtime="594.63">
    <uses file="HL-INJECTIONS_100-877182655-7357981.xml" link="input" register="true" transfer="true" optional="false" type="data" size="2421423"/>
    <uses file="H-CAL_FAC_DARM_ERR_H1_S5_U_060-816431677-271513184.gwf" link="input" register="true" transfer="true" optional="false" type="data" size="8415922"/>
    <uses file="H-CAL_REF_DARM_ERR_H1_S5_V1-791418971-8.gwf" link="input" register="true" transfer="true" optional="false" type="data" size="902334"/>
    <uses file="H-H1_RDS_L4-814271589-1024.gwf" link="input" register="true" transfer="true" optional="false" type="data" size="15586481"/>
    <uses file="H-H1_RDS_L4-855853707-1024.gwf" link="input" register="true" transfer="true" optional="false" type="data" size="15600372"/>
    <uses file="H1-TMPLTBANK-821310543-2048.xml" link="input" register="true" transfer="true" optional="false" type="data" size="982316"/>
    <uses file="H1-INSPIRAL-821310543-2048.xml" link="output" register="true" transfer="true" optional="false" type="data" size="402601"/>
  </job>
  <job id="ID00010" namespace="LIGO" name="Inspiral" version="1.0" level="1" runtime="519.19">
    <uses file="HL-INJECTIONS_100-877182655-7357981.xml" link="input" register="true" transfer="true" optional="false" type="data" size="2421423"/>
    <uses file="H-H1_RDS_L4-855853708-1024.gwf" link="input" register="true" transfer="true" optional="false" type="data" size="15576090"/>
    <uses file="H-CAL_FAC_DARM_ERR_H1_S5_U_060-816431677-271513184.gwf" link="input" register="true" transfer="true" optional="false" type="data" size="8415922"/>
    <uses file="H-H1_RDS_L4-814271590-1024.gwf" link="input" register="true" transfer="true" optional="false" type="data" size="15591099"/>
    <uses file="H-CAL_REF_DARM_ERR_H1_S5_V1-791418971-8.gwf" link="input" register="true" transfer="true" optional="false" type="data" size="902334"/>
    <uses file="H1-TMPLTBANK-800458030-2048.xml" link="input" register="true" transfer="true" optional="false" type="data" size="1009501"/>
    <uses file="H1-INSPIRAL-800458030-2048.xml" link="output" register="true" transfer="true" optional="false" type="data" size="228253"/>
  </job>
  <job id="ID00011" namespace="LIGO" name="Inspiral" version="1.0" level="1" runtime="535.21">
    <uses file="HL-INJECTIONS_100-877182655-7357981.xml" link="input" register="true" transfer="true" optional="false" type="data" size="2421423"/>
    <uses file="H-CAL_FAC_DARM_ERR_H1_S5_U_060-816431677-271513184.gwf" link="input" register="true" transfer="true" optional="false" type="data" size="8415922"/>
    <uses file="H-H1_RDS_L4-814271591-1024.gwf" link="input" register="true" transfer="true" optional="false" type="data" size="15581755"/>
    <uses file="H-CAL_REF_DARM_ERR_H1_S5_V1-791418971-8.gwf" link="input" register="true" transfer="true" optional="false" type="data" size="902334"/>
    <uses file="H-H1_RDS_L4-855853709-1024.gwf" link="input" register="true" transfer="true" optional="false" type="data" size="15583818"/>
    <uses file="H1-TMPLTBANK-795197586-2048.xml" link="input" register="true" transfer="true" optional="false" type="data" size="989550"/>
    <uses file="H1-INSPIRAL-795197586-2048.xml" link="output" register="true" transfer="true" optional="false" type="data" size="233774"/>
  </job>
  <job id="ID00012" namespace="LIGO" name="Inspiral" version="1.0" level="1" runtime="332.09">
    <uses file="HL-INJECTIONS_100-877182655-7357981.xml" link="input" register="true" transfer="true" optional="false" type="data" size="2421423"/>
    <uses file="H-H1_RDS_L4-855853710-1024.gwf" link="input" register="true" transfer="true" optional="false" type="data" size="15579970"/>
    <uses file="H-CAL_FAC_DARM_ERR_H1_S5_U_060-816431677-271513184.gwf" link="input" register="true" transfer="true" optional="false" type="data" size="8415922"/>
    <uses file="H-CAL_REF_DARM_ERR_H1_S5_V1-791418971-8.gwf" link="input" register="true" transfer="true" optional="false" type="data" size="902334"/>
    <uses file="H-H1_RDS_L4-814271592-1024.gwf" link="input" register="true" transfer="true" optional="false" type="data" size="15603086"/>
    <uses file="H1-TMPLTBANK-879058836-2048.xml" link="input" register="true" transfer="true" optional="false" type="data" size="995701"/>
    <uses file="H1-INSPIRAL-879058836-2048.xml" link="output" register="true" transfer="true" optional="false" type="data" size="275315"/>
  </job>
  <job id="ID00013" namespace="LIGO" name="Inspiral" version="1.0" level="1" runtime="344.11">
    <uses file="HL-INJECTIONS_100-877182655-7357981.xml" link="input" register="true" transfer="true" optional="false" type="data" size="2421423"/>
    <uses file="H-H1_RDS_L4-814271593-1024.gwf" link="input" register="true" transfer="true" optional="false" type="data" size="15597923"/>
    <uses file="H-CAL_FAC_DARM_ERR_H1_S5_U_060-816431677-271513184.gwf" link="input" register="true" transfer="true" optional="false" type="data" size="8415922"/>
    <uses file="H-CAL_REF_DARM_ERR_H1_S5_V1-791418971-8.gwf" link="input" register="true" transfer="true" optional="false" type="data" size="902334"/>
    <uses file="H-H1_RDS_L4-855853711-1024.gwf" link="input" register="true" transfer="true" optional="false" type="data" size="15580489"/>
    <uses file="H1-TMPLTBANK-824915220-2048.xml" link="input" register="true" transfer="true" optional="false" type="data" size="978215"/>
    <uses file="H1-INSPIRAL-824915220-2048.xml" link="output" register="true" transfer="true" optional="false" type="data" size="410359"/>
  </job>
  <job id="ID00014" namespace="LIGO" name="Thinca" version="1.0" level="2" runtime="5.61">
    <uses file="H1-INSPIRAL-813213228-2048.xml" link="input" register="true" transfer="true" optional="false" type="data" size="341444"/>
    <uses file="H1-INSPIRAL-786551430-2048.xml" link="input" register="true" transfer="true" optional="false" type="data" size="165251"/>
    <uses file="H1-INSPIRAL-821310543-2048.xml" link="input" register="true" transfer="true" optional="false" type="data" size="402601"/>
    <uses file="H1-INSPIRAL-800458030-2048.xml" link="input" register="true" transfer="true" optional="false" type="data" size="228253"/>
    <uses file="H1-INSPIRAL-795197586-2048.xml" link="input" register="true" transfer="true" optional="false" type="data" size="233774"/>
    <uses file="H1-INSPIRAL-879058836-2048.xml" link="input" register="true" transfer="true" optional="false" type="data" size="275315"/>
    <uses file="H1-INSPIRAL-824915220-2048.xml" link="input" register="true" transfer="true" optional="false" type="data" size="410359"/>
    <uses file="H1-THINCA-879058836-2048.xml" link="output" register="true" transfer="true" optional="false" type="data" size="41274"/>
  </job>
  <job id="ID00015" namespace="LIGO" name="TrigBank" version="1.0" level="3" runtime="5.77">
    <uses file="H1-THINCA-879058836-2048.xml" link="input" register="true" transfer="true" optional="false" type="data" size="41274"/>
    <uses file="H1-TRIGBANK_H1-752964562-4102.xml" link="output" register="true" transfer="true" optional="false" type="data" size="7733"/>
  </job>
  <job id="ID00016" namespace="LIGO" name="TrigBank" version="1.0" level="3" runtime="5.43">
    <uses file="H1-THINCA-879058836-2048.xml" link="input" register="true" transfer="true" optional="false" type="data" size="30607"/>
    <uses file="H1-TRIGBANK_H1-830618747-9830.xml" link="output" register="true" transfer="true" optional="false" type="data" size="15310"/>
  </job>
  <job id="ID00017" namespace="LIGO" name="TrigBank" version="1.0" level="3" runtime="4.93">
    <uses file="H1-THINCA-879058836-2048.xml" link="input" register="true" transfer="true" optional="false" type="data" size="20368"/>
    <uses file="H1-TRIGBANK_H1-732568484-2327.xml" link="output" register="true" transfer="true" optional="false" type="data" size="16310"/>
  </job>
  <job id="ID00018" namespace="LIGO" name="TrigBank" version="1.0" level="3" runtime="5.26">
    <uses file="H1-THINCA-879058836-2048.xml" link="input" register="true" transfer="true" optional="false" type="data" size="19233"/>
    <uses file="H1-TRIGBANK_H1-735717319-2531.xml" link="output" register="true" transfer="true" optional="false" type="data" size="8309"/>
  </job>
  <job id="ID00019" namespace="LIGO" name="TrigBank" version="1.0" level="3" runtime="4.98">
    <uses file="H1-THINCA-879058836-2048.xml" link="input" register="true" transfer="true" optional="false" type="data" size="18140"/>
    <uses file="H1-TRIGBANK_H1-767422387-1058.xml" link="output" register="true" transfer="true" optional="false" type="data" size="6501"/>
  </job>
  <job id="ID00020" namespace="LIGO" name="TrigBank" version="1.0" level="3" runtime="5.35">
    <uses file="H1-THINCA-879058836-2048.xml" link="input" register="true" transfer="true" optional="false" type="data" size="30194"/>
    <uses file="H1-TRIGBANK_H1-746740535-43.xml" link="output" register="true" transfer="true" optional="false" type="data" size="6836"/>
  </job>
  <job id="ID00021" namespace="LIGO" name="TrigBank" version="1.0" level="3" runtime="5.26">
    <uses file="H1-THINCA-879058836-2048.xml" link="input" register="true" transfer="true" optional="false" type="data" size="40707"/>
    <uses file="H1-TRIGBANK_H1-750172401-7977.xml" link="output" register="true" transfer="true" optional="false" type="data" size="16024"/>
  </job>
  <job id="ID00022" namespace="LIGO" name="Inspiral" version="1.0" level="4" runtime="626.38">
    <uses file="HL-INJECTIONS_100-877182655-7357981.xml" link="input" register="true" transfer="true" optional="false" type="data" size="2421423"/>
    <uses file="H-H1_RDS_L4-814271587-1024.gwf" link="input" register="true" transfer="true" optional="false" type="data" size="15628226"/>
    <uses file="H-CAL_FAC_DARM_ERR_H1_S5_U_060-816431677-271513184.gwf" link="input" register="true" transfer="true" optional="false" type="data" size="8415922"/>
    <uses file="H-CAL_REF_DARM_ERR_H1_S5_V1-791418971-8.gwf" link="input" register="true" transfer="true" optional="false" type="data" size="902334"/>
    <uses file="H-H1_RDS_L4-855853705-1024.gwf" link="input" register="true" transfer="true" optional="false" type="data" size="15609369"/>
    <uses file="H1-TRIGBANK_H1-752964562-4102.xml" link="input" register="true" transfer="true" optional="false" type="data" size="7733"/>
    <uses file="H1-INSPIRAL_H1-752964562-4102.xml" link="output" register="true" transfer="true" optional="false" type="data" size="455353"/>
  </job>
  <job id="ID00023" namespace="LIGO" name="Inspiral" version="1.0" level="4" runtime="612.78">
    <uses file="HL-INJECTIONS_100-877182655-7357981.xml" link="input" register="true" transfer="true" optional="false" type="data" size="2421423"/>
    <uses file="H-CAL_FAC_DARM_ERR_H1_S5_U_060-816431677-271513184.gwf" link="input" register="true" transfer="true" optional="false" type="data" size="8415922"/>
    <uses file="H-CAL_REF_DARM_ERR_H1_S5_V1-791418971-8.gwf" link="input" register="true" transfer="true" optional="false" type="data" size="902334"/>
    <uses file="H-H1_RDS_L4-855853706-1024.gwf" link="input" register="true" transfer="true" optional="false" type="data" size="15598939"/>
    <uses file="H-H1_RDS_L4-814271588-1024.gwf" link="input" register="true" transfer="true" optional="false" type="data" size="15641620"/>
    <uses file="H1-TRIGBANK_H1-830618747-9830.xml" link="input" register="true" transfer="true" optional="false" type="data" size="15310"/>
    <uses file="H1-INSPIRAL_H1-830618747-9830.xml" link="output" register="true" transfer="true" optional="false" type="data" size="273971"/>
  </job>
  <job id="ID00024" namespace="LIGO" name="Inspiral" version="1.0" level="4" runtime="418.39">
    <uses file="HL-INJECTIONS_100-877182655-7357981.xml" link="input" register="true" transfer="true" optional="false" type="data" size="2421423"/>
    <uses file="H-CAL_FAC_DARM_ERR_H1_S5_U_060-816431677-271513184.gwf" link="input" register="true" transfer="true" optional="false" type="data" size="8415922"/>
    <uses file="H-CAL_REF_DARM_ERR_H1_S5_V1-791418971-8.gwf" link="input" register="true" transfer="true" optional="false" type="data" size="902334"/>
    <uses file="H-H1_RDS_L4-814271589-1024.gwf" link="input" register="true" transfer="true" optional="false" type="data" size="15586481"/>
    <uses file="H-H1_RDS_L4-855853707-1024.gwf" link="input" register="true" transfer="true" optional="false" type="data" size="15600372"/>
    <uses file="H1-TRIGBANK_H1-732568484-2327.xml" link="input" register="true" transfer="true" optional="false" type="data" size="16310"/>
    <uses file="H1-INSPIRAL_H1-732568484-2327.xml" link="output" register="true" transfer="true" optional="false" type="data" size="308593"/>
  </job>
  <job id="ID00025" namespace="LIGO" name="Inspiral" version="1.0" level="4" runtime="255.61">
    <uses file="HL-INJECTIONS_100-877182655-7357981.xml" link="input" register="true" transfer="true" optional="false" type="data" size="2421423"/>
    <uses file="H-H1_RDS_L4-855853708-1024.gwf" link="input" register="true" transfer="true" optional="false" type="data" size="15576090"/>
    <uses file="H-CAL_FAC_DARM_ERR_H1_S5_U_060-816431677-271513184.gwf" link="input" register="true" transfer="true" optional="false" type="data" size="8415922"/>
    <uses file="H-H1_RDS_L4-814271590-1024.gwf" link="input" register="true" transfer="true" optional="false" type="data" size="15591099"/>
    <uses file="H-CAL_REF_DARM_ERR_H1_S5_V1-791418971-8.gwf" link="input" register="true" transfer="true" optional="false" type="data" size="902334"/>
    <uses file="H1-TRIGBANK_H1-735717319-2531.xml" link="input" register="true" transfer="true" optional="false" type="data" size="8309"/>
    <uses file="H1-INSPIRAL_H1-735717319-2531.xml" link="output" register="true" transfer="true" optional="false" type="data" size="412189"/>
  </job>
  <job id="ID00026" namespace="LIGO" name="Inspiral" version="1.0" level="4" runtime="305.70">
    <uses file="HL-INJECTIONS_100-877182655-7357981.xml" link="input" register="true" transfer="true" optional="false" type="data" size="2421423"/>
    <uses file="H-CAL_FAC_DARM_ERR_H1_S5_U_060-816431677-271513184.gwf" link="input" register="true" transfer="true" optional="false" type="data" size="8415922"/>
    <uses file="H-H1_RDS_L4-814271591-1024.gwf" link="input" register="true" transfer="true" optional="false" type="data" size="15581755"/>
    <uses file="H-CAL_REF_DARM_ERR_H1_S5_V1-791418971-8.gwf" link="input" register="true" transfer="true" optional="false" type="data" size="902334"/>
    <uses file="H-H1_RDS_L4-855853709-1024.gwf" link="input" register="true" transfer="true" optional="false" type="data" size="15583818"/>
    <uses file="H1-TRIGBANK_H1-767422387-1058.xml" link="input" register="true" transfer="true" optional="false" type="data" size="6501"/>
    <uses file="H1-INSPIRAL_H1-767422387-1058.xml" link="output" register="true" transfer="true" optional="false" type="data" size="278778"/>
  </job>
  <job id="ID00027" namespace="LIGO" name="Inspiral" version="1.0" level="4" runtime="510.37">
    <uses file="HL-INJECTIONS_100-877182655-7357981.xml" link="input" register="true" transfer="true" optional="false" type="data" size="2421423"/>
    <uses file="H-H1_RDS_L4-855853710-1024.gwf" link="input" register="true" transfer="true" optional="false" type="data" size="15579970"/>
    <uses file="H-CAL_FAC_DARM_ERR_H1_S5_U_060-816431677-271513184.gwf" link="input" register="true" transfer="true" optional="false" type="data" size="8415922"/>
    <uses file="H-CAL_REF_DARM_ERR_H1_S5_V1-791418971-8.gwf" link="input" register="true" transfer="true" optional="false" type="data" size="902334"/>
    <uses file="H-H1_RDS_L4-814271592-1024.gwf" link="input" register="true" transfer="true" optional="false" type="data" size="15603086"/>
    <uses file="H1-TRIGBANK_H1-746740535-43.xml" link="input" register="true" transfer="true" optional="false" type="data" size="6836"/>
    <uses file="H1-INSPIRAL_H1-746740535-43.xml" link="output" register="true" transfer="true" optional="false" type="data" size="395715"/>
  </job>
  <job id="ID00028" namespace="LIGO" name="Inspiral" version="1.0" level="4" runtime="365.16">
    <uses file="HL-INJECTIONS_100-877182655-7357981.xml" link="input" register="true" transfer="true" optional="false" type="data" size="2421423"/>
    <uses file="H-H1_RDS_L4-814271593-1024.gwf" link="input" register="true" transfer="true" optional="false" type="data" size="15597923"/>
    <uses file="H-CAL_FAC_DARM_ERR_H1_S5_U_060-816431677-271513184.gwf" link="input" register="true" transfer="true" optional="false" type="data" size="8415922"/>
    <uses file="H-CAL_REF_DARM_ERR_H1_S5_V1-791418971-8.gwf" link="input" register="true" transfer="true" optional="false" type="data" size="902334"/>
    <uses file="H-H1_RDS_L4-855853711-1024.gwf" link="input" register="true" transfer="true" optional="false" type="data" size="15580489"/>
    <uses file="H1-TRIGBANK_H1-750172401-7977.xml" link="input" register="true" transfer="true" optional="false" type="data" size="16024"/>
    <uses file="H1-INSPIRAL_H1-750172401-7977.xml" link="output" register="true" transfer="true" optional="false" type="data" size="367983"/>
  </job>
  <job id="ID00029" namespace="LIGO" name="Thinca" version="1.0" level="5" runtime="4.85">
    <uses file="H1-INSPIRAL_H1-752964562-4102.xml" link="input" register="true" transfer="true" optional="false" type="data" size="455353"/>
    <uses file="H1-INSPIRAL_H1-830618747-9830.xml" link="input" register="true" transfer="true" optional="false" type="data" size="273971"/>
    <uses file="H1-INSPIRAL_H1-732568484-2327.xml" link="input" register="true" transfer="true" optional="false" type="data" size="308593"/>
    <uses file="H1-INSPIRAL_H1-735717319-2531.xml" link="input" register="true" transfer="true" optional="false" type="data" size="412189"/>
    <uses file="H1-INSPIRAL_H1-767422387-1058.xml" link="input" register="true" transfer="true" optional="false" type="data" size="278778"/>
    <uses file="H1-INSPIRAL_H1-746740535-43.xml" link="input" register="true" transfer="true" optional="false" type="data" size="395715"/>
    <uses file="H1-INSPIRAL_H1-750172401-7977.xml" link="input" register="true" transfer="true" optional="false" type="data" size="367983"/>
    <uses file="H1-THINCA_H1-746740535-43.xml" link="output" register="true" transfer="true" optional="false" type="data" size="25535"/>
  </job>
<!-- part 3: list of control-flow dependencies (may be empty) -->
  <child ref="ID00007">
    <parent ref="ID00000"/>
  </child>
  <child ref="ID00008">
    <parent ref="ID00001"/>
  </child>
  <child ref="ID00009">
    <parent ref="ID00002"/>
  </child>
  <child ref="ID00010">
    <parent ref="ID00003"/>
  </child>
  <child ref="ID00011">
    <parent ref="ID00004"/>
  </child>
  <child ref="ID00012">
    <parent ref="ID00005"/>
  </child>
  <child ref="ID00013">
    <parent ref="ID00006"/>
  </child>
  <child ref="ID00014">
    <parent ref="ID00012"/>
    <parent ref="ID00013"/>
    <parent ref="ID00010"/>
    <parent ref="ID00011"/>
    <parent ref="ID00009"/>
    <parent ref="ID00008"/>
    <parent ref="ID00007"/>
  </child>
  <child ref="ID00015">
    <parent ref="ID00014"/>
  </child>
  <child ref="ID00016">
    <parent ref="ID00014"/>
  </child>
  <child ref="ID00017">
    <parent ref="ID00014"/>
  </child>
  <child ref="ID00018">
    <parent ref="ID00014"/>
  </child>
  <child ref="ID00019">
    <parent ref="ID00014"/>
  </child>
  <child ref="ID00020">
    <parent ref="ID00014"/>
  </child>
  <child ref="ID00021">
    <parent ref="ID00014"/>
  </child>
  <child ref="ID00022">
    <parent ref="ID00015"/>
  </child>
  <child ref="ID00023">
    <parent ref="ID00016"/>
  </child>
  <child ref="ID00024">
    <parent ref="ID00017"/>
  </child>
  <child ref="ID00025">
    <parent ref="ID00018"/>
  </child>
  <child ref="ID00026">
    <parent ref="ID00019"/>
  </child>
  <child ref="ID00027">
    <parent ref="ID00020"/>
  </child>
  <child ref="ID00028">
    <parent ref="ID00021"/>
  </child>
  <child ref="ID00029">
    <parent ref="ID00022"/>
    <parent ref="ID00023"/>
    <parent ref="ID00024"/>
    <parent ref="ID00025"/>
    <parent ref="ID00026"/>
    <parent ref="ID00027"/>
    <parent ref="ID00028"/>
  </child>
</adag>
