# Supplementary material for: Dynamic Voltage Frequency Scaling Simulator for Real Workflows Energy-Aware Management in Green Cloud Computing
Source: PLoS One. 2017 Jan 13;12(1):e0169803. doi: 10.1371/journal.pone.0169803 (PMC5234838; doi:10.1371/journal.pone.0169803)
Supplement: S4 File — Proposed simulator source code, also available at [24]. (ZIP) [file pone.0169803.s004.zip › WFSPow/config/dax/Inspiral_50.xml]

<?xml version="1.0" encoding="UTF-8"?>
<!-- generated: 2008-09-24T14:29:18-07:00 -->
<!-- generated by: shishir [??] -->
<adag xmlns="http://pegasus.isi.edu/schema/DAX" xmlns:xsi="http://www.w3.org/2001/XMLSchema-instance" xsi:schemaLocation="http://pegasus.isi.edu/schema/DAX http://pegasus.isi.edu/schema/dax-2.1.xsd" version="2.1" count="1" index="0" name="test" jobCount="50" fileCount="0" childCount="38">
<!-- part 1: list of all referenced files (may be empty) -->
<!-- part 2: definition of all jobs (at least one) -->
  <job id="ID00000" namespace="LIGO" name="TmpltBank" version="1.0" level="0" runtime="18.06">
    <uses file="H-CAL_REF_DARM_ERR_H1_S5_V1-839032991-8.gwf" link="input" register="true" transfer="true" optional="false" type="data" size="902334"/>
    <uses file="H-H1_RDS_L4-860608397-1024.gwf" link="input" register="true" transfer="true" optional="false" type="data" size="15594816"/>
    <uses file="H-H1_RDS_L4-833023172-1024.gwf" link="input" register="true" transfer="true" optional="false" type="data" size="15605445"/>
    <uses file="H-CAL_FAC_DARM_ERR_H1_S5_U_060-844919651-299251712.gwf" link="input" register="true" transfer="true" optional="false" type="data" size="8415922"/>
    <uses file="H1-TMPLTBANK-790638955-2048.xml" link="output" register="true" transfer="true" optional="false" type="data" size="986360"/>
  </job>
  <job id="ID00001" namespace="LIGO" name="TmpltBank" version="1.0" level="0" runtime="18.17">
    <uses file="H-CAL_REF_DARM_ERR_H1_S5_V1-839032991-8.gwf" link="input" register="true" transfer="true" optional="false" type="data" size="902334"/>
    <uses file="H-H1_RDS_L4-860608398-1024.gwf" link="input" register="true" transfer="true" optional="false" type="data" size="15602220"/>
    <uses file="H-H1_RDS_L4-833023173-1024.gwf" link="input" register="true" transfer="true" optional="false" type="data" size="15583398"/>
    <uses file="H-CAL_FAC_DARM_ERR_H1_S5_U_060-844919651-299251712.gwf" link="input" register="true" transfer="true" optional="false" type="data" size="8415922"/>
    <uses file="H1-TMPLTBANK-864294401-2048.xml" link="output" register="true" transfer="true" optional="false" type="data" size="972431"/>
  </job>
  <job id="ID00002" namespace="LIGO" name="TmpltBank" version="1.0" level="0" runtime="17.95">
    <uses file="H-CAL_REF_DARM_ERR_H1_S5_V1-839032991-8.gwf" link="input" register="true" transfer="true" optional="false" type="data" size="902334"/>
    <uses file="H-H1_RDS_L4-833023174-1024.gwf" link="input" register="true" transfer="true" optional="false" type="data" size="15593968"/>
    <uses file="H-CAL_FAC_DARM_ERR_H1_S5_U_060-844919651-299251712.gwf" link="input" register="true" transfer="true" optional="false" type="data" size="8415922"/>
    <uses file="H-H1_RDS_L4-860608399-1024.gwf" link="input" register="true" transfer="true" optional="false" type="data" size="15598204"/>
    <uses file="H1-TMPLTBANK-781255546-2048.xml" link="output" register="true" transfer="true" optional="false" type="data" size="998873"/>
  </job>
  <job id="ID00003" namespace="LIGO" name="TmpltBank" version="1.0" level="0" runtime="18.63">
    <uses file="H-CAL_REF_DARM_ERR_H1_S5_V1-839032991-8.gwf" link="input" register="true" transfer="true" optional="false" type="data" size="902334"/>
    <uses file="H-H1_RDS_L4-860608400-1024.gwf" link="input" register="true" transfer="true" optional="false" type="data" size="15604345"/>
    <uses file="H-H1_RDS_L4-833023175-1024.gwf" link="input" register="true" transfer="true" optional="false" type="data" size="15590375"/>
    <uses file="H-CAL_FAC_DARM_ERR_H1_S5_U_060-844919651-299251712.gwf" link="input" register="true" transfer="true" optional="false" type="data" size="8415922"/>
    <uses file="H1-TMPLTBANK-843097299-2048.xml" link="output" register="true" transfer="true" optional="false" type="data" size="950797"/>
  </job>
  <job id="ID00004" namespace="LIGO" name="TmpltBank" version="1.0" level="0" runtime="18.27">
    <uses file="H-CAL_REF_DARM_ERR_H1_S5_V1-839032991-8.gwf" link="input" register="true" transfer="true" optional="false" type="data" size="902334"/>
    <uses file="H-H1_RDS_L4-833023176-1024.gwf" link="input" register="true" transfer="true" optional="false" type="data" size="15604310"/>
    <uses file="H-CAL_FAC_DARM_ERR_H1_S5_U_060-844919651-299251712.gwf" link="input" register="true" transfer="true" optional="false" type="data" size="8415922"/>
    <uses file="H-H1_RDS_L4-860608401-1024.gwf" link="input" register="true" transfer="true" optional="false" type="data" size="15586234"/>
    <uses file="H1-TMPLTBANK-773400419-2048.xml" link="output" register="true" transfer="true" optional="false" type="data" size="993450"/>
  </job>
  <job id="ID00005" namespace="LIGO" name="TmpltBank" version="1.0" level="0" runtime="18.05">
    <uses file="H-CAL_REF_DARM_ERR_H1_S5_V1-839032991-8.gwf" link="input" register="true" transfer="true" optional="false" type="data" size="902334"/>
    <uses file="H-H1_RDS_L4-833023177-1024.gwf" link="input" register="true" transfer="true" optional="false" type="data" size="15577650"/>
    <uses file="H-CAL_FAC_DARM_ERR_H1_S5_U_060-844919651-299251712.gwf" link="input" register="true" transfer="true" optional="false" type="data" size="8415922"/>
    <uses file="H-H1_RDS_L4-860608402-1024.gwf" link="input" register="true" transfer="true" optional="false" type="data" size="15555390"/>
    <uses file="H1-TMPLTBANK-726771249-2048.xml" link="output" register="true" transfer="true" optional="false" type="data" size="954179"/>
  </job>
  <job id="ID00006" namespace="LIGO" name="TmpltBank" version="1.0" level="0" runtime="18.10">
    <uses file="H-CAL_REF_DARM_ERR_H1_S5_V1-839032991-8.gwf" link="input" register="true" transfer="true" optional="false" type="data" size="902334"/>
    <uses file="H-H1_RDS_L4-833023178-1024.gwf" link="input" register="true" transfer="true" optional="false" type="data" size="15583582"/>
    <uses file="H-H1_RDS_L4-860608403-1024.gwf" link="input" register="true" transfer="true" optional="false" type="data" size="15603730"/>
    <uses file="H-CAL_FAC_DARM_ERR_H1_S5_U_060-844919651-299251712.gwf" link="input" register="true" transfer="true" optional="false" type="data" size="8415922"/>
    <uses file="H1-TMPLTBANK-773167668-2048.xml" link="output" register="true" transfer="true" optional="false" type="data" size="958002"/>
  </job>
  <job id="ID00007" namespace="LIGO" name="TmpltBank" version="1.0" level="0" runtime="17.46">
    <uses file="H-CAL_REF_DARM_ERR_H1_S5_V1-839032991-8.gwf" link="input" register="true" transfer="true" optional="false" type="data" size="902334"/>
    <uses file="H-H1_RDS_L4-860608404-1024.gwf" link="input" register="true" transfer="true" optional="false" type="data" size="15613476"/>
    <uses file="H-CAL_FAC_DARM_ERR_H1_S5_U_060-844919651-299251712.gwf" link="input" register="true" transfer="true" optional="false" type="data" size="8415922"/>
    <uses file="H-H1_RDS_L4-833023179-1024.gwf" link="input" register="true" transfer="true" optional="false" type="data" size="15626259"/>
    <uses file="H1-TMPLTBANK-809569869-2048.xml" link="output" register="true" transfer="true" optional="false" type="data" size="974790"/>
  </job>
  <job id="ID00008" namespace="LIGO" name="TmpltBank" version="1.0" level="0" runtime="18.40">
    <uses file="H-CAL_REF_DARM_ERR_H1_S5_V1-839032991-8.gwf" link="input" register="true" transfer="true" optional="false" type="data" size="902334"/>
    <uses file="H-H1_RDS_L4-860608405-1024.gwf" link="input" register="true" transfer="true" optional="false" type="data" size="15625354"/>
    <uses file="H-H1_RDS_L4-833023180-1024.gwf" link="input" register="true" transfer="true" optional="false" type="data" size="15609395"/>
    <uses file="H-CAL_FAC_DARM_ERR_H1_S5_U_060-844919651-299251712.gwf" link="input" register="true" transfer="true" optional="false" type="data" size="8415922"/>
    <uses file="H1-TMPLTBANK-799107719-2048.xml" link="output" register="true" transfer="true" optional="false" type="data" size="987959"/>
  </job>
  <job id="ID00009" namespace="LIGO" name="TmpltBank" version="1.0" level="0" runtime="18.81">
    <uses file="H-CAL_REF_DARM_ERR_H1_S5_V1-839032991-8.gwf" link="input" register="true" transfer="true" optional="false" type="data" size="902334"/>
    <uses file="H-H1_RDS_L4-833023181-1024.gwf" link="input" register="true" transfer="true" optional="false" type="data" size="15619979"/>
    <uses file="H-CAL_FAC_DARM_ERR_H1_S5_U_060-844919651-299251712.gwf" link="input" register="true" transfer="true" optional="false" type="data" size="8415922"/>
    <uses file="H-H1_RDS_L4-860608406-1024.gwf" link="input" register="true" transfer="true" optional="false" type="data" size="15593374"/>
    <uses file="H1-TMPLTBANK-785015167-2048.xml" link="output" register="true" transfer="true" optional="false" type="data" size="980842"/>
  </job>
  <job id="ID00010" namespace="LIGO" name="TmpltBank" version="1.0" level="0" runtime="18.29">
    <uses file="H-CAL_REF_DARM_ERR_H1_S5_V1-839032991-8.gwf" link="input" register="true" transfer="true" optional="false" type="data" size="902334"/>
    <uses file="H-H1_RDS_L4-860608407-1024.gwf" link="input" register="true" transfer="true" optional="false" type="data" size="15568426"/>
    <uses file="H-H1_RDS_L4-833023182-1024.gwf" link="input" register="true" transfer="true" optional="false" type="data" size="15607267"/>
    <uses file="H-CAL_FAC_DARM_ERR_H1_S5_U_060-844919651-299251712.gwf" link="input" register="true" transfer="true" optional="false" type="data" size="8415922"/>
    <uses file="H1-TMPLTBANK-776944816-2048.xml" link="output" register="true" transfer="true" optional="false" type="data" size="996105"/>
  </job>
  <job id="ID00011" namespace="LIGO" name="TmpltBank" version="1.0" level="0" runtime="18.19">
    <uses file="H-CAL_REF_DARM_ERR_H1_S5_V1-839032991-8.gwf" link="input" register="true" transfer="true" optional="false" type="data" size="902334"/>
    <uses file="H-H1_RDS_L4-833023183-1024.gwf" link="input" register="true" transfer="true" optional="false" type="data" size="15595898"/>
    <uses file="H-CAL_FAC_DARM_ERR_H1_S5_U_060-844919651-299251712.gwf" link="input" register="true" transfer="true" optional="false" type="data" size="8415922"/>
    <uses file="H-H1_RDS_L4-860608408-1024.gwf" link="input" register="true" transfer="true" optional="false" type="data" size="15604667"/>
    <uses file="H1-TMPLTBANK-791474652-2048.xml" link="output" register="true" transfer="true" optional="false" type="data" size="1028192"/>
  </job>
  <job id="ID00012" namespace="LIGO" name="Inspiral" version="1.0" level="1" runtime="378.00">
    <uses file="HL-INJECTIONS_100-753680949-8666410.xml" link="input" register="true" transfer="true" optional="false" type="data" size="2421423"/>
    <uses file="H-CAL_REF_DARM_ERR_H1_S5_V1-839032991-8.gwf" link="input" register="true" transfer="true" optional="false" type="data" size="902334"/>
    <uses file="H-H1_RDS_L4-860608397-1024.gwf" link="input" register="true" transfer="true" optional="false" type="data" size="15594816"/>
    <uses file="H-H1_RDS_L4-833023172-1024.gwf" link="input" register="true" transfer="true" optional="false" type="data" size="15605445"/>
    <uses file="H-CAL_FAC_DARM_ERR_H1_S5_U_060-844919651-299251712.gwf" link="input" register="true" transfer="true" optional="false" type="data" size="8415922"/>
    <uses file="H1-TMPLTBANK-790638955-2048.xml" link="input" register="true" transfer="true" optional="false" type="data" size="986360"/>
    <uses file="H1-INSPIRAL-790638955-2048.xml" link="output" register="true" transfer="true" optional="false" type="data" size="221205"/>
  </job>
  <job id="ID00013" namespace="LIGO" name="Inspiral" version="1.0" level="1" runtime="483.32">
    <uses file="HL-INJECTIONS_100-753680949-8666410.xml" link="input" register="true" transfer="true" optional="false" type="data" size="2421423"/>
    <uses file="H-CAL_REF_DARM_ERR_H1_S5_V1-839032991-8.gwf" link="input" register="true" transfer="true" optional="false" type="data" size="902334"/>
    <uses file="H-H1_RDS_L4-860608398-1024.gwf" link="input" register="true" transfer="true" optional="false" type="data" size="15602220"/>
    <uses file="H-H1_RDS_L4-833023173-1024.gwf" link="input" register="true" transfer="true" optional="false" type="data" size="15583398"/>
    <uses file="H-CAL_FAC_DARM_ERR_H1_S5_U_060-844919651-299251712.gwf" link="input" register="true" transfer="true" optional="false" type="data" size="8415922"/>
    <uses file="H1-TMPLTBANK-864294401-2048.xml" link="input" register="true" transfer="true" optional="false" type="data" size="972431"/>
    <uses file="H1-INSPIRAL-864294401-2048.xml" link="output" register="true" transfer="true" optional="false" type="data" size="336074"/>
  </job>
  <job id="ID00014" namespace="LIGO" name="Inspiral" version="1.0" level="1" runtime="285.03">
    <uses file="HL-INJECTIONS_100-753680949-8666410.xml" link="input" register="true" transfer="true" optional="false" type="data" size="2421423"/>
    <uses file="H-CAL_REF_DARM_ERR_H1_S5_V1-839032991-8.gwf" link="input" register="true" transfer="true" optional="false" type="data" size="902334"/>
    <uses file="H-H1_RDS_L4-833023174-1024.gwf" link="input" register="true" transfer="true" optional="false" type="data" size="15593968"/>
    <uses file="H-CAL_FAC_DARM_ERR_H1_S5_U_060-844919651-299251712.gwf" link="input" register="true" transfer="true" optional="false" type="data" size="8415922"/>
    <uses file="H-H1_RDS_L4-860608399-1024.gwf" link="input" register="true" transfer="true" optional="false" type="data" size="15598204"/>
    <uses file="H1-TMPLTBANK-781255546-2048.xml" link="input" register="true" transfer="true" optional="false" type="data" size="998873"/>
    <uses file="H1-INSPIRAL-781255546-2048.xml" link="output" register="true" transfer="true" optional="false" type="data" size="321352"/>
  </job>
  <job id="ID00015" namespace="LIGO" name="Inspiral" version="1.0" level="1" runtime="300.19">
    <uses file="HL-INJECTIONS_100-753680949-8666410.xml" link="input" register="true" transfer="true" optional="false" type="data" size="2421423"/>
    <uses file="H-CAL_REF_DARM_ERR_H1_S5_V1-839032991-8.gwf" link="input" register="true" transfer="true" optional="false" type="data" size="902334"/>
    <uses file="H-H1_RDS_L4-860608400-1024.gwf" link="input" register="true" transfer="true" optional="false" type="data" size="15604345"/>
    <uses file="H-H1_RDS_L4-833023175-1024.gwf" link="input" register="true" transfer="true" optional="false" type="data" size="15590375"/>
    <uses file="H-CAL_FAC_DARM_ERR_H1_S5_U_060-844919651-299251712.gwf" link="input" register="true" transfer="true" optional="false" type="data" size="8415922"/>
    <uses file="H1-TMPLTBANK-843097299-2048.xml" link="input" register="true" transfer="true" optional="false" type="data" size="950797"/>
    <uses file="H1-INSPIRAL-843097299-2048.xml" link="output" register="true" transfer="true" optional="false" type="data" size="468598"/>
  </job>
  <job id="ID00016" namespace="LIGO" name="Inspiral" version="1.0" level="1" runtime="560.33">
    <uses file="HL-INJECTIONS_100-753680949-8666410.xml" link="input" register="true" transfer="true" optional="false" type="data" size="2421423"/>
    <uses file="H-CAL_REF_DARM_ERR_H1_S5_V1-839032991-8.gwf" link="input" register="true" transfer="true" optional="false" type="data" size="902334"/>
    <uses file="H-H1_RDS_L4-833023176-1024.gwf" link="input" register="true" transfer="true" optional="false" type="data" size="15604310"/>
    <uses file="H-CAL_FAC_DARM_ERR_H1_S5_U_060-844919651-299251712.gwf" link="input" register="true" transfer="true" optional="false" type="data" size="8415922"/>
    <uses file="H-H1_RDS_L4-860608401-1024.gwf" link="input" register="true" transfer="true" optional="false" type="data" size="15586234"/>
    <uses file="H1-TMPLTBANK-773400419-2048.xml" link="input" register="true" transfer="true" optional="false" type="data" size="993450"/>
    <uses file="H1-INSPIRAL-773400419-2048.xml" link="output" register="true" transfer="true" optional="false" type="data" size="159433"/>
  </job>
  <job id="ID00017" namespace="LIGO" name="Inspiral" version="1.0" level="1" runtime="689.29">
    <uses file="HL-INJECTIONS_100-753680949-8666410.xml" link="input" register="true" transfer="true" optional="false" type="data" size="2421423"/>
    <uses file="H-CAL_REF_DARM_ERR_H1_S5_V1-839032991-8.gwf" link="input" register="true" transfer="true" optional="false" type="data" size="902334"/>
    <uses file="H-H1_RDS_L4-833023177-1024.gwf" link="input" register="true" transfer="true" optional="false" type="data" size="15577650"/>
    <uses file="H-CAL_FAC_DARM_ERR_H1_S5_U_060-844919651-299251712.gwf" link="input" register="true" transfer="true" optional="false" type="data" size="8415922"/>
    <uses file="H-H1_RDS_L4-860608402-1024.gwf" link="input" register="true" transfer="true" optional="false" type="data" size="15555390"/>
    <uses file="H1-TMPLTBANK-726771249-2048.xml" link="input" register="true" transfer="true" optional="false" type="data" size="954179"/>
    <uses file="H1-INSPIRAL-726771249-2048.xml" link="output" register="true" transfer="true" optional="false" type="data" size="199001"/>
  </job>
  <job id="ID00018" namespace="LIGO" name="Inspiral" version="1.0" level="1" runtime="662.65">
    <uses file="HL-INJECTIONS_100-753680949-8666410.xml" link="input" register="true" transfer="true" optional="false" type="data" size="2421423"/>
    <uses file="H-CAL_REF_DARM_ERR_H1_S5_V1-839032991-8.gwf" link="input" register="true" transfer="true" optional="false" type="data" size="902334"/>
    <uses file="H-H1_RDS_L4-833023178-1024.gwf" link="input" register="true" transfer="true" optional="false" type="data" size="15583582"/>
    <uses file="H-H1_RDS_L4-860608403-1024.gwf" link="input" register="true" transfer="true" optional="false" type="data" size="15603730"/>
    <uses file="H-CAL_FAC_DARM_ERR_H1_S5_U_060-844919651-299251712.gwf" link="input" register="true" transfer="true" optional="false" type="data" size="8415922"/>
    <uses file="H1-TMPLTBANK-773167668-2048.xml" link="input" register="true" transfer="true" optional="false" type="data" size="958002"/>
    <uses file="H1-INSPIRAL-773167668-2048.xml" link="output" register="true" transfer="true" optional="false" type="data" size="202897"/>
  </job>
  <job id="ID00019" namespace="LIGO" name="Inspiral" version="1.0" level="1" runtime="542.77">
    <uses file="HL-INJECTIONS_100-753680949-8666410.xml" link="input" register="true" transfer="true" optional="false" type="data" size="2421423"/>
    <uses file="H-CAL_REF_DARM_ERR_H1_S5_V1-839032991-8.gwf" link="input" register="true" transfer="true" optional="false" type="data" size="902334"/>
    <uses file="H-H1_RDS_L4-860608404-1024.gwf" link="input" register="true" transfer="true" optional="false" type="data" size="15613476"/>
    <uses file="H-CAL_FAC_DARM_ERR_H1_S5_U_060-844919651-299251712.gwf" link="input" register="true" transfer="true" optional="false" type="data" size="8415922"/>
    <uses file="H-H1_RDS_L4-833023179-1024.gwf" link="input" register="true" transfer="true" optional="false" type="data" size="15626259"/>
    <uses file="H1-TMPLTBANK-809569869-2048.xml" link="input" register="true" transfer="true" optional="false" type="data" size="974790"/>
    <uses file="H1-INSPIRAL-809569869-2048.xml" link="output" register="true" transfer="true" optional="false" type="data" size="303901"/>
  </job>
  <job id="ID00020" namespace="LIGO" name="Inspiral" version="1.0" level="1" runtime="495.09">
    <uses file="HL-INJECTIONS_100-753680949-8666410.xml" link="input" register="true" transfer="true" optional="false" type="data" size="2421423"/>
    <uses file="H-CAL_REF_DARM_ERR_H1_S5_V1-839032991-8.gwf" link="input" register="true" transfer="true" optional="false" type="data" size="902334"/>
    <uses file="H-H1_RDS_L4-860608405-1024.gwf" link="input" register="true" transfer="true" optional="false" type="data" size="15625354"/>
    <uses file="H-H1_RDS_L4-833023180-1024.gwf" link="input" register="true" transfer="true" optional="false" type="data" size="15609395"/>
    <uses file="H-CAL_FAC_DARM_ERR_H1_S5_U_060-844919651-299251712.gwf" link="input" register="true" transfer="true" optional="false" type="data" size="8415922"/>
    <uses file="H1-TMPLTBANK-799107719-2048.xml" link="input" register="true" transfer="true" optional="false" type="data" size="987959"/>
    <uses file="H1-INSPIRAL-799107719-2048.xml" link="output" register="true" transfer="true" optional="false" type="data" size="345061"/>
  </job>
  <job id="ID00021" namespace="LIGO" name="Inspiral" version="1.0" level="1" runtime="244.47">
    <uses file="HL-INJECTIONS_100-753680949-8666410.xml" link="input" register="true" transfer="true" optional="false" type="data" size="2421423"/>
    <uses file="H-CAL_REF_DARM_ERR_H1_S5_V1-839032991-8.gwf" link="input" register="true" transfer="true" optional="false" type="data" size="902334"/>
    <uses file="H-H1_RDS_L4-833023181-1024.gwf" link="input" register="true" transfer="true" optional="false" type="data" size="15619979"/>
    <uses file="H-CAL_FAC_DARM_ERR_H1_S5_U_060-844919651-299251712.gwf" link="input" register="true" transfer="true" optional="false" type="data" size="8415922"/>
    <uses file="H-H1_RDS_L4-860608406-1024.gwf" link="input" register="true" transfer="true" optional="false" type="data" size="15593374"/>
    <uses file="H1-TMPLTBANK-785015167-2048.xml" link="input" register="true" transfer="true" optional="false" type="data" size="980842"/>
    <uses file="H1-INSPIRAL-785015167-2048.xml" link="output" register="true" transfer="true" optional="false" type="data" size="160601"/>
  </job>
  <job id="ID00022" namespace="LIGO" name="Inspiral" version="1.0" level="1" runtime="470.14">
    <uses file="HL-INJECTIONS_100-753680949-8666410.xml" link="input" register="true" transfer="true" optional="false" type="data" size="2421423"/>
    <uses file="H-CAL_REF_DARM_ERR_H1_S5_V1-839032991-8.gwf" link="input" register="true" transfer="true" optional="false" type="data" size="902334"/>
    <uses file="H-H1_RDS_L4-860608407-1024.gwf" link="input" register="true" transfer="true" optional="false" type="data" size="15568426"/>
    <uses file="H-H1_RDS_L4-833023182-1024.gwf" link="input" register="true" transfer="true" optional="false" type="data" size="15607267"/>
    <uses file="H-CAL_FAC_DARM_ERR_H1_S5_U_060-844919651-299251712.gwf" link="input" register="true" transfer="true" optional="false" type="data" size="8415922"/>
    <uses file="H1-TMPLTBANK-776944816-2048.xml" link="input" register="true" transfer="true" optional="false" type="data" size="996105"/>
    <uses file="H1-INSPIRAL-776944816-2048.xml" link="output" register="true" transfer="true" optional="false" type="data" size="182454"/>
  </job>
  <job id="ID00023" namespace="LIGO" name="Inspiral" version="1.0" level="1" runtime="430.23">
    <uses file="HL-INJECTIONS_100-753680949-8666410.xml" link="input" register="true" transfer="true" optional="false" type="data" size="2421423"/>
    <uses file="H-CAL_REF_DARM_ERR_H1_S5_V1-839032991-8.gwf" link="input" register="true" transfer="true" optional="false" type="data" size="902334"/>
    <uses file="H-H1_RDS_L4-833023183-1024.gwf" link="input" register="true" transfer="true" optional="false" type="data" size="15595898"/>
    <uses file="H-CAL_FAC_DARM_ERR_H1_S5_U_060-844919651-299251712.gwf" link="input" register="true" transfer="true" optional="false" type="data" size="8415922"/>
    <uses file="H-H1_RDS_L4-860608408-1024.gwf" link="input" register="true" transfer="true" optional="false" type="data" size="15604667"/>
    <uses file="H1-TMPLTBANK-791474652-2048.xml" link="input" register="true" transfer="true" optional="false" type="data" size="1028192"/>
    <uses file="H1-INSPIRAL-791474652-2048.xml" link="output" register="true" transfer="true" optional="false" type="data" size="261596"/>
  </job>
  <job id="ID00024" namespace="LIGO" name="Thinca" version="1.0" level="2" runtime="5.29">
    <uses file="H1-INSPIRAL-790638955-2048.xml" link="input" register="true" transfer="true" optional="false" type="data" size="221205"/>
    <uses file="H1-INSPIRAL-864294401-2048.xml" link="input" register="true" transfer="true" optional="false" type="data" size="336074"/>
    <uses file="H1-INSPIRAL-781255546-2048.xml" link="input" register="true" transfer="true" optional="false" type="data" size="321352"/>
    <uses file="H1-INSPIRAL-843097299-2048.xml" link="input" register="true" transfer="true" optional="false" type="data" size="468598"/>
    <uses file="H1-INSPIRAL-773400419-2048.xml" link="input" register="true" transfer="true" optional="false" type="data" size="159433"/>
    <uses file="H1-INSPIRAL-726771249-2048.xml" link="input" register="true" transfer="true" optional="false" type="data" size="199001"/>
    <uses file="H1-INSPIRAL-773167668-2048.xml" link="input" register="true" transfer="true" optional="false" type="data" size="202897"/>
    <uses file="H1-INSPIRAL-809569869-2048.xml" link="input" register="true" transfer="true" optional="false" type="data" size="303901"/>
    <uses file="H1-INSPIRAL-799107719-2048.xml" link="input" register="true" transfer="true" optional="false" type="data" size="345061"/>
    <uses file="H1-INSPIRAL-785015167-2048.xml" link="input" register="true" transfer="true" optional="false" type="data" size="160601"/>
    <uses file="H1-INSPIRAL-776944816-2048.xml" link="input" register="true" transfer="true" optional="false" type="data" size="182454"/>
    <uses file="H1-INSPIRAL-791474652-2048.xml" link="input" register="true" transfer="true" optional="false" type="data" size="261596"/>
    <uses file="H1-THINCA-781255546-2048.xml" link="output" register="true" transfer="true" optional="false" type="data" size="35410"/>
  </job>
  <job id="ID00025" namespace="LIGO" name="TrigBank" version="1.0" level="3" runtime="5.13">
    <uses file="H1-THINCA-781255546-2048.xml" link="input" register="true" transfer="true" optional="false" type="data" size="35410"/>
    <uses file="H1-TRIGBANK_H1-877033505-1691.xml" link="output" register="true" transfer="true" optional="false" type="data" size="10511"/>
  </job>
  <job id="ID00026" namespace="LIGO" name="TrigBank" version="1.0" level="3" runtime="5.06">
    <uses file="H1-THINCA-781255546-2048.xml" link="input" register="true" transfer="true" optional="false" type="data" size="45873"/>
    <uses file="H1-TRIGBANK_H1-818587259-317.xml" link="output" register="true" transfer="true" optional="false" type="data" size="13843"/>
  </job>
  <job id="ID00027" namespace="LIGO" name="TrigBank" version="1.0" level="3" runtime="4.94">
    <uses file="H1-THINCA-781255546-2048.xml" link="input" register="true" transfer="true" optional="false" type="data" size="44392"/>
    <uses file="H1-TRIGBANK_H1-814213422-7635.xml" link="output" register="true" transfer="true" optional="false" type="data" size="18477"/>
  </job>
  <job id="ID00028" namespace="LIGO" name="TrigBank" version="1.0" level="3" runtime="4.89">
    <uses file="H1-THINCA-781255546-2048.xml" link="input" register="true" transfer="true" optional="false" type="data" size="41003"/>
    <uses file="H1-TRIGBANK_H1-756966463-7311.xml" link="output" register="true" transfer="true" optional="false" type="data" size="10399"/>
  </job>
  <job id="ID00029" namespace="LIGO" name="TrigBank" version="1.0" level="3" runtime="5.34">
    <uses file="H1-THINCA-781255546-2048.xml" link="input" register="true" transfer="true" optional="false" type="data" size="17210"/>
    <uses file="H1-TRIGBANK_H1-760056871-9292.xml" link="output" register="true" transfer="true" optional="false" type="data" size="13329"/>
  </job>
  <job id="ID00030" namespace="LIGO" name="TrigBank" version="1.0" level="3" runtime="4.95">
    <uses file="H1-THINCA-781255546-2048.xml" link="input" register="true" transfer="true" optional="false" type="data" size="42925"/>
    <uses file="H1-TRIGBANK_H1-764262117-6075.xml" link="output" register="true" transfer="true" optional="false" type="data" size="10556"/>
  </job>
  <job id="ID00031" namespace="LIGO" name="TrigBank" version="1.0" level="3" runtime="4.95">
    <uses file="H1-THINCA-781255546-2048.xml" link="input" register="true" transfer="true" optional="false" type="data" size="42753"/>
    <uses file="H1-TRIGBANK_H1-747468832-1298.xml" link="output" register="true" transfer="true" optional="false" type="data" size="13896"/>
  </job>
  <job id="ID00032" namespace="LIGO" name="TrigBank" version="1.0" level="3" runtime="5.26">
    <uses file="H1-THINCA-781255546-2048.xml" link="input" register="true" transfer="true" optional="false" type="data" size="33329"/>
    <uses file="H1-TRIGBANK_H1-852333933-3513.xml" link="output" register="true" transfer="true" optional="false" type="data" size="15855"/>
  </job>
  <job id="ID00033" namespace="LIGO" name="TrigBank" version="1.0" level="3" runtime="5.68">
    <uses file="H1-THINCA-781255546-2048.xml" link="input" register="true" transfer="true" optional="false" type="data" size="41834"/>
    <uses file="H1-TRIGBANK_H1-726808626-8630.xml" link="output" register="true" transfer="true" optional="false" type="data" size="11162"/>
  </job>
  <job id="ID00034" namespace="LIGO" name="TrigBank" version="1.0" level="3" runtime="5.21">
    <uses file="H1-THINCA-781255546-2048.xml" link="input" register="true" transfer="true" optional="false" type="data" size="26608"/>
    <uses file="H1-TRIGBANK_H1-789942195-9973.xml" link="output" register="true" transfer="true" optional="false" type="data" size="6744"/>
  </job>
  <job id="ID00035" namespace="LIGO" name="TrigBank" version="1.0" level="3" runtime="5.32">
    <uses file="H1-THINCA-781255546-2048.xml" link="input" register="true" transfer="true" optional="false" type="data" size="46647"/>
    <uses file="H1-TRIGBANK_H1-876475539-8699.xml" link="output" register="true" transfer="true" optional="false" type="data" size="12659"/>
  </job>
  <job id="ID00036" namespace="LIGO" name="TrigBank" version="1.0" level="3" runtime="4.89">
    <uses file="H1-THINCA-781255546-2048.xml" link="input" register="true" transfer="true" optional="false" type="data" size="48835"/>
    <uses file="H1-TRIGBANK_H1-836606047-617.xml" link="output" register="true" transfer="true" optional="false" type="data" size="7182"/>
  </job>
  <job id="ID00037" namespace="LIGO" name="Inspiral" version="1.0" level="4" runtime="687.76">
    <uses file="HL-INJECTIONS_100-753680949-8666410.xml" link="input" register="true" transfer="true" optional="false" type="data" size="2421423"/>
    <uses file="H-CAL_REF_DARM_ERR_H1_S5_V1-839032991-8.gwf" link="input" register="true" transfer="true" optional="false" type="data" size="902334"/>
    <uses file="H-H1_RDS_L4-860608397-1024.gwf" link="input" register="true" transfer="true" optional="false" type="data" size="15594816"/>
    <uses file="H-H1_RDS_L4-833023172-1024.gwf" link="input" register="true" transfer="true" optional="false" type="data" size="15605445"/>
    <uses file="H-CAL_FAC_DARM_ERR_H1_S5_U_060-844919651-299251712.gwf" link="input" register="true" transfer="true" optional="false" type="data" size="8415922"/>
    <uses file="H1-TRIGBANK_H1-877033505-1691.xml" link="input" register="true" transfer="true" optional="false" type="data" size="10511"/>
    <uses file="H1-INSPIRAL_H1-877033505-1691.xml" link="output" register="true" transfer="true" optional="false" type="data" size="394336"/>
  </job>
  <job id="ID00038" namespace="LIGO" name="Inspiral" version="1.0" level="4" runtime="271.31">
    <uses file="HL-INJECTIONS_100-753680949-8666410.xml" link="input" register="true" transfer="true" optional="false" type="data" size="2421423"/>
    <uses file="H-CAL_REF_DARM_ERR_H1_S5_V1-839032991-8.gwf" link="input" register="true" transfer="true" optional="false" type="data" size="902334"/>
    <uses file="H-H1_RDS_L4-860608398-1024.gwf" link="input" register="true" transfer="true" optional="false" type="data" size="15602220"/>
    <uses file="H-H1_RDS_L4-833023173-1024.gwf" link="input" register="true" transfer="true" optional="false" type="data" size="15583398"/>
    <uses file="H-CAL_FAC_DARM_ERR_H1_S5_U_060-844919651-299251712.gwf" link="input" register="true" transfer="true" optional="false" type="data" size="8415922"/>
    <uses file="H1-TRIGBANK_H1-818587259-317.xml" link="input" register="true" transfer="true" optional="false" type="data" size="13843"/>
    <uses file="H1-INSPIRAL_H1-818587259-317.xml" link="output" register="true" transfer="true" optional="false" type="data" size="219786"/>
  </job>
  <job id="ID00039" namespace="LIGO" name="Inspiral" version="1.0" level="4" runtime="494.07">
    <uses file="HL-INJECTIONS_100-753680949-8666410.xml" link="input" register="true" transfer="true" optional="false" type="data" size="2421423"/>
    <uses file="H-CAL_REF_DARM_ERR_H1_S5_V1-839032991-8.gwf" link="input" register="true" transfer="true" optional="false" type="data" size="902334"/>
    <uses file="H-H1_RDS_L4-833023174-1024.gwf" link="input" register="true" transfer="true" optional="false" type="data" size="15593968"/>
    <uses file="H-CAL_FAC_DARM_ERR_H1_S5_U_060-844919651-299251712.gwf" link="input" register="true" transfer="true" optional="false" type="data" size="8415922"/>
    <uses file="H-H1_RDS_L4-860608399-1024.gwf" link="input" register="true" transfer="true" optional="false" type="data" size="15598204"/>
    <uses file="H1-TRIGBANK_H1-814213422-7635.xml" link="input" register="true" transfer="true" optional="false" type="data" size="18477"/>
    <uses file="H1-INSPIRAL_H1-814213422-7635.xml" link="output" register="true" transfer="true" optional="false" type="data" size="245057"/>
  </job>
  <job id="ID00040" namespace="LIGO" name="Inspiral" version="1.0" level="4" runtime="636.81">
    <uses file="HL-INJECTIONS_100-753680949-8666410.xml" link="input" register="true" transfer="true" optional="false" type="data" size="2421423"/>
    <uses file="H-CAL_REF_DARM_ERR_H1_S5_V1-839032991-8.gwf" link="input" register="true" transfer="true" optional="false" type="data" size="902334"/>
    <uses file="H-H1_RDS_L4-860608400-1024.gwf" link="input" register="true" transfer="true" optional="false" type="data" size="15604345"/>
    <uses file="H-H1_RDS_L4-833023175-1024.gwf" link="input" register="true" transfer="true" optional="false" type="data" size="15590375"/>
    <uses file="H-CAL_FAC_DARM_ERR_H1_S5_U_060-844919651-299251712.gwf" link="input" register="true" transfer="true" optional="false" type="data" size="8415922"/>
    <uses file="H1-TRIGBANK_H1-756966463-7311.xml" link="input" register="true" transfer="true" optional="false" type="data" size="10399"/>
    <uses file="H1-INSPIRAL_H1-756966463-7311.xml" link="output" register="true" transfer="true" optional="false" type="data" size="371080"/>
  </job>
  <job id="ID00041" namespace="LIGO" name="Inspiral" version="1.0" level="4" runtime="472.41">
    <uses file="HL-INJECTIONS_100-753680949-8666410.xml" link="input" register="true" transfer="true" optional="false" type="data" size="2421423"/>
    <uses file="H-CAL_REF_DARM_ERR_H1_S5_V1-839032991-8.gwf" link="input" register="true" transfer="true" optional="false" type="data" size="902334"/>
    <uses file="H-H1_RDS_L4-833023176-1024.gwf" link="input" register="true" transfer="true" optional="false" type="data" size="15604310"/>
    <uses file="H-CAL_FAC_DARM_ERR_H1_S5_U_060-844919651-299251712.gwf" link="input" register="true" transfer="true" optional="false" type="data" size="8415922"/>
    <uses file="H-H1_RDS_L4-860608401-1024.gwf" link="input" register="true" transfer="true" optional="false" type="data" size="15586234"/>
    <uses file="H1-TRIGBANK_H1-760056871-9292.xml" link="input" register="true" transfer="true" optional="false" type="data" size="13329"/>
    <uses file="H1-INSPIRAL_H1-760056871-9292.xml" link="output" register="true" transfer="true" optional="false" type="data" size="310860"/>
  </job>
  <job id="ID00042" namespace="LIGO" name="Inspiral" version="1.0" level="4" runtime="616.34">
    <uses file="HL-INJECTIONS_100-753680949-8666410.xml" link="input" register="true" transfer="true" optional="false" type="data" size="2421423"/>
    <uses file="H-CAL_REF_DARM_ERR_H1_S5_V1-839032991-8.gwf" link="input" register="true" transfer="true" optional="false" type="data" size="902334"/>
    <uses file="H-H1_RDS_L4-833023177-1024.gwf" link="input" register="true" transfer="true" optional="false" type="data" size="15577650"/>
    <uses file="H-CAL_FAC_DARM_ERR_H1_S5_U_060-844919651-299251712.gwf" link="input" register="true" transfer="true" optional="false" type="data" size="8415922"/>
    <uses file="H-H1_RDS_L4-860608402-1024.gwf" link="input" register="true" transfer="true" optional="false" type="data" size="15555390"/>
    <uses file="H1-TRIGBANK_H1-764262117-6075.xml" link="input" register="true" transfer="true" optional="false" type="data" size="10556"/>
    <uses file="H1-INSPIRAL_H1-764262117-6075.xml" link="output" register="true" transfer="true" optional="false" type="data" size="417224"/>
  </job>
  <job id="ID00043" namespace="LIGO" name="Inspiral" version="1.0" level="4" runtime="475.50">
    <uses file="HL-INJECTIONS_100-753680949-8666410.xml" link="input" register="true" transfer="true" optional="false" type="data" size="2421423"/>
    <uses file="H-CAL_REF_DARM_ERR_H1_S5_V1-839032991-8.gwf" link="input" register="true" transfer="true" optional="false" type="data" size="902334"/>
    <uses file="H-H1_RDS_L4-833023178-1024.gwf" link="input" register="true" transfer="true" optional="false" type="data" size="15583582"/>
    <uses file="H-H1_RDS_L4-860608403-1024.gwf" link="input" register="true" transfer="true" optional="false" type="data" size="15603730"/>
    <uses file="H-CAL_FAC_DARM_ERR_H1_S5_U_060-844919651-299251712.gwf" link="input" register="true" transfer="true" optional="false" type="data" size="8415922"/>
    <uses file="H1-TRIGBANK_H1-747468832-1298.xml" link="input" register="true" transfer="true" optional="false" type="data" size="13896"/>
    <uses file="H1-INSPIRAL_H1-747468832-1298.xml" link="output" register="true" transfer="true" optional="false" type="data" size="255028"/>
  </job>
  <job id="ID00044" namespace="LIGO" name="Inspiral" version="1.0" level="4" runtime="641.92">
    <uses file="HL-INJECTIONS_100-753680949-8666410.xml" link="input" register="true" transfer="true" optional="false" type="data" size="2421423"/>
    <uses file="H-CAL_REF_DARM_ERR_H1_S5_V1-839032991-8.gwf" link="input" register="true" transfer="true" optional="false" type="data" size="902334"/>
    <uses file="H-H1_RDS_L4-860608404-1024.gwf" link="input" register="true" transfer="true" optional="false" type="data" size="15613476"/>
    <uses file="H-CAL_FAC_DARM_ERR_H1_S5_U_060-844919651-299251712.gwf" link="input" register="true" transfer="true" optional="false" type="data" size="8415922"/>
    <uses file="H-H1_RDS_L4-833023179-1024.gwf" link="input" register="true" transfer="true" optional="false" type="data" size="15626259"/>
    <uses file="H1-TRIGBANK_H1-852333933-3513.xml" link="input" register="true" transfer="true" optional="false" type="data" size="15855"/>
    <uses file="H1-INSPIRAL_H1-852333933-3513.xml" link="output" register="true" transfer="true" optional="false" type="data" size="414920"/>
  </job>
  <job id="ID00045" namespace="LIGO" name="Inspiral" version="1.0" level="4" runtime="393.45">
    <uses file="HL-INJECTIONS_100-753680949-8666410.xml" link="input" register="true" transfer="true" optional="false" type="data" size="2421423"/>
    <uses file="H-CAL_REF_DARM_ERR_H1_S5_V1-839032991-8.gwf" link="input" register="true" transfer="true" optional="false" type="data" size="902334"/>
    <uses file="H-H1_RDS_L4-860608405-1024.gwf" link="input" register="true" transfer="true" optional="false" type="data" size="15625354"/>
    <uses file="H-H1_RDS_L4-833023180-1024.gwf" link="input" register="true" transfer="true" optional="false" type="data" size="15609395"/>
    <uses file="H-CAL_FAC_DARM_ERR_H1_S5_U_060-844919651-299251712.gwf" link="input" register="true" transfer="true" optional="false" type="data" size="8415922"/>
    <uses file="H1-TRIGBANK_H1-726808626-8630.xml" link="input" register="true" transfer="true" optional="false" type="data" size="11162"/>
    <uses file="H1-INSPIRAL_H1-726808626-8630.xml" link="output" register="true" transfer="true" optional="false" type="data" size="348073"/>
  </job>
  <job id="ID00046" namespace="LIGO" name="Inspiral" version="1.0" level="4" runtime="381.65">
    <uses file="HL-INJECTIONS_100-753680949-8666410.xml" link="input" register="true" transfer="true" optional="false" type="data" size="2421423"/>
    <uses file="H-CAL_REF_DARM_ERR_H1_S5_V1-839032991-8.gwf" link="input" register="true" transfer="true" optional="false" type="data" size="902334"/>
    <uses file="H-H1_RDS_L4-833023181-1024.gwf" link="input" register="true" transfer="true" optional="false" type="data" size="15619979"/>
    <uses file="H-CAL_FAC_DARM_ERR_H1_S5_U_060-844919651-299251712.gwf" link="input" register="true" transfer="true" optional="false" type="data" size="8415922"/>
    <uses file="H-H1_RDS_L4-860608406-1024.gwf" link="input" register="true" transfer="true" optional="false" type="data" size="15593374"/>
    <uses file="H1-TRIGBANK_H1-789942195-9973.xml" link="input" register="true" transfer="true" optional="false" type="data" size="6744"/>
    <uses file="H1-INSPIRAL_H1-789942195-9973.xml" link="output" register="true" transfer="true" optional="false" type="data" size="236051"/>
  </job>
  <job id="ID00047" namespace="LIGO" name="Inspiral" version="1.0" level="4" runtime="381.21">
    <uses file="HL-INJECTIONS_100-753680949-8666410.xml" link="input" register="true" transfer="true" optional="false" type="data" size="2421423"/>
    <uses file="H-CAL_REF_DARM_ERR_H1_S5_V1-839032991-8.gwf" link="input" register="true" transfer="true" optional="false" type="data" size="902334"/>
    <uses file="H-H1_RDS_L4-860608407-1024.gwf" link="input" register="true" transfer="true" optional="false" type="data" size="15568426"/>
    <uses file="H-H1_RDS_L4-833023182-1024.gwf" link="input" register="true" transfer="true" optional="false" type="data" size="15607267"/>
    <uses file="H-CAL_FAC_DARM_ERR_H1_S5_U_060-844919651-299251712.gwf" link="input" register="true" transfer="true" optional="false" type="data" size="8415922"/>
    <uses file="H1-TRIGBANK_H1-876475539-8699.xml" link="input" register="true" transfer="true" optional="false" type="data" size="12659"/>
    <uses file="H1-INSPIRAL_H1-876475539-8699.xml" link="output" register="true" transfer="true" optional="false" type="data" size="331834"/>
  </job>
  <job id="ID00048" namespace="LIGO" name="Inspiral" version="1.0" level="4" runtime="477.44">
    <uses file="HL-INJECTIONS_100-753680949-8666410.xml" link="input" register="true" transfer="true" optional="false" type="data" size="2421423"/>
    <uses file="H-CAL_REF_DARM_ERR_H1_S5_V1-839032991-8.gwf" link="input" register="true" transfer="true" optional="false" type="data" size="902334"/>
    <uses file="H-H1_RDS_L4-833023183-1024.gwf" link="input" register="true" transfer="true" optional="false" type="data" size="15595898"/>
    <uses file="H-CAL_FAC_DARM_ERR_H1_S5_U_060-844919651-299251712.gwf" link="input" register="true" transfer="true" optional="false" type="data" size="8415922"/>
    <uses file="H-H1_RDS_L4-860608408-1024.gwf" link="input" register="true" transfer="true" optional="false" type="data" size="15604667"/>
    <uses file="H1-TRIGBANK_H1-836606047-617.xml" link="input" register="true" transfer="true" optional="false" type="data" size="7182"/>
    <uses file="H1-INSPIRAL_H1-836606047-617.xml" link="output" register="true" transfer="true" optional="false" type="data" size="443350"/>
  </job>
  <job id="ID00049" namespace="LIGO" name="Thinca" version="1.0" level="5" runtime="5.28">
    <uses file="H1-INSPIRAL_H1-877033505-1691.xml" link="input" register="true" transfer="true" optional="false" type="data" size="394336"/>
    <uses file="H1-INSPIRAL_H1-818587259-317.xml" link="input" register="true" transfer="true" optional="false" type="data" size="219786"/>
    <uses file="H1-INSPIRAL_H1-814213422-7635.xml" link="input" register="true" transfer="true" optional="false" type="data" size="245057"/>
    <uses file="H1-INSPIRAL_H1-756966463-7311.xml" link="input" register="true" transfer="true" optional="false" type="data" size="371080"/>
    <uses file="H1-INSPIRAL_H1-760056871-9292.xml" link="input" register="true" transfer="true" optional="false" type="data" size="310860"/>
    <uses file="H1-INSPIRAL_H1-764262117-6075.xml" link="input" register="true" transfer="true" optional="false" type="data" size="417224"/>
    <uses file="H1-INSPIRAL_H1-747468832-1298.xml" link="input" register="true" transfer="true" optional="false" type="data" size="255028"/>
    <uses file="H1-INSPIRAL_H1-852333933-3513.xml" link="input" register="true" transfer="true" optional="false" type="data" size="414920"/>
    <uses file="H1-INSPIRAL_H1-726808626-8630.xml" link="input" register="true" transfer="true" optional="false" type="data" size="348073"/>
    <uses file="H1-INSPIRAL_H1-789942195-9973.xml" link="input" register="true" transfer="true" optional="false" type="data" size="236051"/>
    <uses file="H1-INSPIRAL_H1-876475539-8699.xml" link="input" register="true" transfer="true" optional="false" type="data" size="331834"/>
    <uses file="H1-INSPIRAL_H1-836606047-617.xml" link="input" register="true" transfer="true" optional="false" type="data" size="443350"/>
    <uses file="H1-THINCA_H1-818587259-317.xml" link="output" register="true" transfer="true" optional="false" type="data" size="48036"/>
  </job>
<!-- part 3: list of control-flow dependencies (may be empty) -->
  <child ref="ID00012">
    <parent ref="ID00000"/>
  </child>
  <child ref="ID00013">
    <parent ref="ID00001"/>
  </child>
  <child ref="ID00014">
    <parent ref="ID00002"/>
  </child>
  <child ref="ID00015">
    <parent ref="ID00003"/>
  </child>
  <child ref="ID00016">
    <parent ref="ID00004"/>
  </child>
  <child ref="ID00017">
    <parent ref="ID00005"/>
  </child>
  <child ref="ID00018">
    <parent ref="ID00006"/>
  </child>
  <child ref="ID00019">
    <parent ref="ID00007"/>
  </child>
  <child ref="ID00020">
    <parent ref="ID00008"/>
  </child>
  <child ref="ID00021">
    <parent ref="ID00009"/>
  </child>
  <child ref="ID00022">
    <parent ref="ID00010"/>
  </child>
  <child ref="ID00023">
    <parent ref="ID00011"/>
  </child>
  <child ref="ID00024">
    <parent ref="ID00020"/>
    <parent ref="ID00021"/>
    <parent ref="ID00012"/>
    <parent ref="ID00022"/>
    <parent ref="ID00013"/>
    <parent ref="ID00023"/>
    <parent ref="ID00016"/>
    <parent ref="ID00017"/>
    <parent ref="ID00014"/>
    <parent ref="ID00015"/>
    <parent ref="ID00018"/>
    <parent ref="ID00019"/>
  </child>
  <child ref="ID00025">
    <parent ref="ID00024"/>
  </child>
  <child ref="ID00026">
    <parent ref="ID00024"/>
  </child>
  <child ref="ID00027">
    <parent ref="ID00024"/>
  </child>
  <child ref="ID00028">
    <parent ref="ID00024"/>
  </child>
  <child ref="ID00029">
    <parent ref="ID00024"/>
  </child>
  <child ref="ID00030">
    <parent ref="ID00024"/>
  </child>
  <child ref="ID00031">
    <parent ref="ID00024"/>
  </child>
  <child ref="ID00032">
    <parent ref="ID00024"/>
  </child>
  <child ref="ID00033">
    <parent ref="ID00024"/>
  </child>
  <child ref="ID00034">
    <parent ref="ID00024"/>
  </child>
  <child ref="ID00035">
    <parent ref="ID00024"/>
  </child>
  <child ref="ID00036">
    <parent ref="ID00024"/>
  </child>
  <child ref="ID00037">
    <parent ref="ID00025"/>
  </child>
  <child ref="ID00038">
    <parent ref="ID00026"/>
  </child>
  <child ref="ID00039">
    <parent ref="ID00027"/>
  </child>
  <child ref="ID00040">
    <parent ref="ID00028"/>
  </child>
  <child ref="ID00041">
    <parent ref="ID00029"/>
  </child>
  <child ref="ID00042">
    <parent ref="ID00030"/>
  </child>
  <child ref="ID00043">
    <parent ref="ID00031"/>
  </child>
  <child ref="ID00044">
    <parent ref="ID00032"/>
  </child>
  <child ref="ID00045">
    <parent ref="ID00033"/>
  </child>
  <child ref="ID00046">
    <parent ref="ID00034"/>
  </child>
  <child ref="ID00047">
    <parent ref="ID00035"/>
  </child>
  <child ref="ID00048">
    <parent ref="ID00036"/>
  </child>
  <child ref="ID00049">
    <parent ref="ID00043"/>
    <parent ref="ID00044"/>
    <parent ref="ID00045"/>
    <parent ref="ID00046"/>
    <parent ref="ID00040"/>
    <parent ref="ID00041"/>
    <parent ref="ID00042"/>
    <parent ref="ID00047"/>
    <parent ref="ID00038"/>
    <parent ref="ID00048"/>
    <parent ref="ID00039"/>
    <parent ref="ID00037"/>
  </child>
</adag>
