# Supplementary material for: Dynamic Voltage Frequency Scaling Simulator for Real Workflows Energy-Aware Management in Green Cloud Computing
Source: PLoS One. 2017 Jan 13;12(1):e0169803. doi: 10.1371/journal.pone.0169803 (PMC5234838; doi:10.1371/journal.pone.0169803)
Supplement: S4 File — Proposed simulator source code, also available at [24]. (ZIP) [file pone.0169803.s004.zip › WFSPow/config/dax/Montage_100.xml]

<?xml version="1.0" encoding="UTF-8"?>
<!-- generated: 2009-02-05T14:46:33-08:00 -->
<!-- generated by: shishir [??] -->
<adag xmlns="http://pegasus.isi.edu/schema/DAX" xmlns:xsi="http://www.w3.org/2001/XMLSchema-instance" xsi:schemaLocation="http://pegasus.isi.edu/schema/DAX http://pegasus.isi.edu/schema/dax-2.1.xsd" version="2.1" count="1" index="0" name="test" jobCount="100" fileCount="0" childCount="84">
<!-- part 1: list of all referenced files (may be empty) -->
<!-- part 2: definition of all jobs (at least one) -->
  <job id="ID00000" namespace="Montage" name="mProjectPP" version="1.0" runtime="13.85">
    <uses file="region.hdr" link="input" register="true" transfer="true" optional="false" type="data" size="304"/>
    <uses file="2mass-atlas-ID00000s-jID00000.fits" link="input" register="true" transfer="true" optional="false" type="data" size="4222080"/>
    <uses file="p2mass-atlas-ID00000s-jID00000.fits" link="output" register="false" transfer="false" optional="false" type="data" size="4157716"/>
    <uses file="p2mass-atlas-ID00000s-jID00000_area.fits" link="output" register="false" transfer="false" optional="false" type="data" size="4157716"/>
  </job>
  <job id="ID00001" namespace="Montage" name="mProjectPP" version="1.0" runtime="13.11">
    <uses file="region.hdr" link="input" register="true" transfer="true" optional="false" type="data" size="304"/>
    <uses file="2mass-atlas-ID00001s-jID00001.fits" link="input" register="true" transfer="true" optional="false" type="data" size="4222080"/>
    <uses file="p2mass-atlas-ID00001s-jID00001.fits" link="output" register="false" transfer="false" optional="false" type="data" size="4183167"/>
    <uses file="p2mass-atlas-ID00001s-jID00001_area.fits" link="output" register="false" transfer="false" optional="false" type="data" size="4183167"/>
  </job>
  <job id="ID00002" namespace="Montage" name="mProjectPP" version="1.0" runtime="13.42">
    <uses file="region.hdr" link="input" register="true" transfer="true" optional="false" type="data" size="304"/>
    <uses file="2mass-atlas-ID00002s-jID00002.fits" link="input" register="true" transfer="true" optional="false" type="data" size="4222080"/>
    <uses file="p2mass-atlas-ID00002s-jID00002.fits" link="output" register="false" transfer="false" optional="false" type="data" size="4163104"/>
    <uses file="p2mass-atlas-ID00002s-jID00002_area.fits" link="output" register="false" transfer="false" optional="false" type="data" size="4163104"/>
  </job>
  <job id="ID00003" namespace="Montage" name="mProjectPP" version="1.0" runtime="13.30">
    <uses file="region.hdr" link="input" register="true" transfer="true" optional="false" type="data" size="304"/>
    <uses file="2mass-atlas-ID00003s-jID00003.fits" link="input" register="true" transfer="true" optional="false" type="data" size="4222080"/>
    <uses file="p2mass-atlas-ID00003s-jID00003.fits" link="output" register="false" transfer="false" optional="false" type="data" size="4160478"/>
    <uses file="p2mass-atlas-ID00003s-jID00003_area.fits" link="output" register="false" transfer="false" optional="false" type="data" size="4160478"/>
  </job>
  <job id="ID00004" namespace="Montage" name="mProjectPP" version="1.0" runtime="13.16">
    <uses file="region.hdr" link="input" register="true" transfer="true" optional="false" type="data" size="304"/>
    <uses file="2mass-atlas-ID00004s-jID00004.fits" link="input" register="true" transfer="true" optional="false" type="data" size="4222080"/>
    <uses file="p2mass-atlas-ID00004s-jID00004.fits" link="output" register="false" transfer="false" optional="false" type="data" size="4146308"/>
    <uses file="p2mass-atlas-ID00004s-jID00004_area.fits" link="output" register="false" transfer="false" optional="false" type="data" size="4146308"/>
  </job>
  <job id="ID00005" namespace="Montage" name="mProjectPP" version="1.0" runtime="13.57">
    <uses file="region.hdr" link="input" register="true" transfer="true" optional="false" type="data" size="304"/>
    <uses file="2mass-atlas-ID00005s-jID00005.fits" link="input" register="true" transfer="true" optional="false" type="data" size="4222080"/>
    <uses file="p2mass-atlas-ID00005s-jID00005.fits" link="output" register="false" transfer="false" optional="false" type="data" size="4157375"/>
    <uses file="p2mass-atlas-ID00005s-jID00005_area.fits" link="output" register="false" transfer="false" optional="false" type="data" size="4157375"/>
  </job>
  <job id="ID00006" namespace="Montage" name="mProjectPP" version="1.0" runtime="13.25">
    <uses file="region.hdr" link="input" register="true" transfer="true" optional="false" type="data" size="304"/>
    <uses file="2mass-atlas-ID00006s-jID00006.fits" link="input" register="true" transfer="true" optional="false" type="data" size="4222080"/>
    <uses file="p2mass-atlas-ID00006s-jID00006.fits" link="output" register="false" transfer="false" optional="false" type="data" size="4149715"/>
    <uses file="p2mass-atlas-ID00006s-jID00006_area.fits" link="output" register="false" transfer="false" optional="false" type="data" size="4149715"/>
  </job>
  <job id="ID00007" namespace="Montage" name="mProjectPP" version="1.0" runtime="13.65">
    <uses file="region.hdr" link="input" register="true" transfer="true" optional="false" type="data" size="304"/>
    <uses file="2mass-atlas-ID00007s-jID00007.fits" link="input" register="true" transfer="true" optional="false" type="data" size="4222080"/>
    <uses file="p2mass-atlas-ID00007s-jID00007.fits" link="output" register="false" transfer="false" optional="false" type="data" size="4151438"/>
    <uses file="p2mass-atlas-ID00007s-jID00007_area.fits" link="output" register="false" transfer="false" optional="false" type="data" size="4151438"/>
  </job>
  <job id="ID00008" namespace="Montage" name="mProjectPP" version="1.0" runtime="13.63">
    <uses file="region.hdr" link="input" register="true" transfer="true" optional="false" type="data" size="304"/>
    <uses file="2mass-atlas-ID00008s-jID00008.fits" link="input" register="true" transfer="true" optional="false" type="data" size="4222080"/>
    <uses file="p2mass-atlas-ID00008s-jID00008.fits" link="output" register="false" transfer="false" optional="false" type="data" size="4158069"/>
    <uses file="p2mass-atlas-ID00008s-jID00008_area.fits" link="output" register="false" transfer="false" optional="false" type="data" size="4158069"/>
  </job>
  <job id="ID00009" namespace="Montage" name="mProjectPP" version="1.0" runtime="13.70">
    <uses file="region.hdr" link="input" register="true" transfer="true" optional="false" type="data" size="304"/>
    <uses file="2mass-atlas-ID00009s-jID00009.fits" link="input" register="true" transfer="true" optional="false" type="data" size="4222080"/>
    <uses file="p2mass-atlas-ID00009s-jID00009.fits" link="output" register="false" transfer="false" optional="false" type="data" size="4162206"/>
    <uses file="p2mass-atlas-ID00009s-jID00009_area.fits" link="output" register="false" transfer="false" optional="false" type="data" size="4162206"/>
  </job>
  <job id="ID00010" namespace="Montage" name="mProjectPP" version="1.0" runtime="13.55">
    <uses file="region.hdr" link="input" register="true" transfer="true" optional="false" type="data" size="304"/>
    <uses file="2mass-atlas-ID00010s-jID00010.fits" link="input" register="true" transfer="true" optional="false" type="data" size="4222080"/>
    <uses file="p2mass-atlas-ID00010s-jID00010.fits" link="output" register="false" transfer="false" optional="false" type="data" size="4156691"/>
    <uses file="p2mass-atlas-ID00010s-jID00010_area.fits" link="output" register="false" transfer="false" optional="false" type="data" size="4156691"/>
  </job>
  <job id="ID00011" namespace="Montage" name="mProjectPP" version="1.0" runtime="13.81">
    <uses file="region.hdr" link="input" register="true" transfer="true" optional="false" type="data" size="304"/>
    <uses file="2mass-atlas-ID00011s-jID00011.fits" link="input" register="true" transfer="true" optional="false" type="data" size="4222080"/>
    <uses file="p2mass-atlas-ID00011s-jID00011.fits" link="output" register="false" transfer="false" optional="false" type="data" size="4164317"/>
    <uses file="p2mass-atlas-ID00011s-jID00011_area.fits" link="output" register="false" transfer="false" optional="false" type="data" size="4164317"/>
  </job>
  <job id="ID00012" namespace="Montage" name="mProjectPP" version="1.0" runtime="13.62">
    <uses file="region.hdr" link="input" register="true" transfer="true" optional="false" type="data" size="304"/>
    <uses file="2mass-atlas-ID00012s-jID00012.fits" link="input" register="true" transfer="true" optional="false" type="data" size="4222080"/>
    <uses file="p2mass-atlas-ID00012s-jID00012.fits" link="output" register="false" transfer="false" optional="false" type="data" size="4165693"/>
    <uses file="p2mass-atlas-ID00012s-jID00012_area.fits" link="output" register="false" transfer="false" optional="false" type="data" size="4165693"/>
  </job>
  <job id="ID00013" namespace="Montage" name="mProjectPP" version="1.0" runtime="13.36">
    <uses file="region.hdr" link="input" register="true" transfer="true" optional="false" type="data" size="304"/>
    <uses file="2mass-atlas-ID00013s-jID00013.fits" link="input" register="true" transfer="true" optional="false" type="data" size="4222080"/>
    <uses file="p2mass-atlas-ID00013s-jID00013.fits" link="output" register="false" transfer="false" optional="false" type="data" size="4158003"/>
    <uses file="p2mass-atlas-ID00013s-jID00013_area.fits" link="output" register="false" transfer="false" optional="false" type="data" size="4158003"/>
  </job>
  <job id="ID00014" namespace="Montage" name="mProjectPP" version="1.0" runtime="13.17">
    <uses file="region.hdr" link="input" register="true" transfer="true" optional="false" type="data" size="304"/>
    <uses file="2mass-atlas-ID00014s-jID00014.fits" link="input" register="true" transfer="true" optional="false" type="data" size="4222080"/>
    <uses file="p2mass-atlas-ID00014s-jID00014.fits" link="output" register="false" transfer="false" optional="false" type="data" size="4160320"/>
    <uses file="p2mass-atlas-ID00014s-jID00014_area.fits" link="output" register="false" transfer="false" optional="false" type="data" size="4160320"/>
  </job>
  <job id="ID00015" namespace="Montage" name="mProjectPP" version="1.0" runtime="13.58">
    <uses file="region.hdr" link="input" register="true" transfer="true" optional="false" type="data" size="304"/>
    <uses file="2mass-atlas-ID00015s-jID00015.fits" link="input" register="true" transfer="true" optional="false" type="data" size="4222080"/>
    <uses file="p2mass-atlas-ID00015s-jID00015.fits" link="output" register="false" transfer="false" optional="false" type="data" size="4159619"/>
    <uses file="p2mass-atlas-ID00015s-jID00015_area.fits" link="output" register="false" transfer="false" optional="false" type="data" size="4159619"/>
  </job>
  <job id="ID00016" namespace="Montage" name="mDiffFit" version="1.0" runtime="10.57">
    <uses file="region.hdr" link="input" register="true" transfer="true" optional="false" type="data" size="304"/>
    <uses file="p2mass-atlas-ID00000s-jID00000.fits" link="input" register="false" transfer="false" optional="false" type="data" size="4157716"/>
    <uses file="p2mass-atlas-ID00000s-jID00000_area.fits" link="input" register="false" transfer="false" optional="false" type="data" size="4157716"/>
    <uses file="p2mass-atlas-ID00001s-jID00001.fits" link="input" register="false" transfer="false" optional="false" type="data" size="4183167"/>
    <uses file="p2mass-atlas-ID00001s-jID00001_area.fits" link="input" register="false" transfer="false" optional="false" type="data" size="4183167"/>
    <uses file="fit.txt" link="output" register="false" transfer="false" optional="false" type="data" size="264"/>
    <uses file="diff.txt" link="output" register="false" transfer="false" optional="false" type="data" size="178931"/>
  </job>
  <job id="ID00017" namespace="Montage" name="mDiffFit" version="1.0" runtime="10.60">
    <uses file="region.hdr" link="input" register="true" transfer="true" optional="false" type="data" size="304"/>
    <uses file="p2mass-atlas-ID00000s-jID00000.fits" link="input" register="false" transfer="false" optional="false" type="data" size="4165443"/>
    <uses file="p2mass-atlas-ID00000s-jID00000_area.fits" link="input" register="false" transfer="false" optional="false" type="data" size="4165443"/>
    <uses file="p2mass-atlas-ID00009s-jID00009.fits" link="input" register="false" transfer="false" optional="false" type="data" size="4162206"/>
    <uses file="p2mass-atlas-ID00009s-jID00009_area.fits" link="input" register="false" transfer="false" optional="false" type="data" size="4162206"/>
    <uses file="fit.txt" link="output" register="false" transfer="false" optional="false" type="data" size="273"/>
    <uses file="diff.txt" link="output" register="false" transfer="false" optional="false" type="data" size="156550"/>
  </job>
  <job id="ID00018" namespace="Montage" name="mDiffFit" version="1.0" runtime="10.58">
    <uses file="region.hdr" link="input" register="true" transfer="true" optional="false" type="data" size="304"/>
    <uses file="p2mass-atlas-ID00000s-jID00000.fits" link="input" register="false" transfer="false" optional="false" type="data" size="4160415"/>
    <uses file="p2mass-atlas-ID00000s-jID00000_area.fits" link="input" register="false" transfer="false" optional="false" type="data" size="4160415"/>
    <uses file="p2mass-atlas-ID00011s-jID00011.fits" link="input" register="false" transfer="false" optional="false" type="data" size="4164317"/>
    <uses file="p2mass-atlas-ID00011s-jID00011_area.fits" link="input" register="false" transfer="false" optional="false" type="data" size="4164317"/>
    <uses file="fit.txt" link="output" register="false" transfer="false" optional="false" type="data" size="268"/>
    <uses file="diff.txt" link="output" register="false" transfer="false" optional="false" type="data" size="399793"/>
  </job>
  <job id="ID00019" namespace="Montage" name="mDiffFit" version="1.0" runtime="10.64">
    <uses file="region.hdr" link="input" register="true" transfer="true" optional="false" type="data" size="304"/>
    <uses file="p2mass-atlas-ID00000s-jID00000.fits" link="input" register="false" transfer="false" optional="false" type="data" size="4171910"/>
    <uses file="p2mass-atlas-ID00000s-jID00000_area.fits" link="input" register="false" transfer="false" optional="false" type="data" size="4171910"/>
    <uses file="p2mass-atlas-ID00013s-jID00013.fits" link="input" register="false" transfer="false" optional="false" type="data" size="4158003"/>
    <uses file="p2mass-atlas-ID00013s-jID00013_area.fits" link="input" register="false" transfer="false" optional="false" type="data" size="4158003"/>
    <uses file="fit.txt" link="output" register="false" transfer="false" optional="false" type="data" size="276"/>
    <uses file="diff.txt" link="output" register="false" transfer="false" optional="false" type="data" size="307002"/>
  </job>
  <job id="ID00020" namespace="Montage" name="mDiffFit" version="1.0" runtime="10.45">
    <uses file="region.hdr" link="input" register="true" transfer="true" optional="false" type="data" size="304"/>
    <uses file="p2mass-atlas-ID00001s-jID00001.fits" link="input" register="false" transfer="false" optional="false" type="data" size="4164523"/>
    <uses file="p2mass-atlas-ID00001s-jID00001_area.fits" link="input" register="false" transfer="false" optional="false" type="data" size="4164523"/>
    <uses file="p2mass-atlas-ID00000s-jID00000.fits" link="input" register="false" transfer="false" optional="false" type="data" size="4167886"/>
    <uses file="p2mass-atlas-ID00000s-jID00000_area.fits" link="input" register="false" transfer="false" optional="false" type="data" size="4167886"/>
    <uses file="fit.txt" link="output" register="false" transfer="false" optional="false" type="data" size="273"/>
    <uses file="diff.txt" link="output" register="false" transfer="false" optional="false" type="data" size="368185"/>
  </job>
  <job id="ID00021" namespace="Montage" name="mDiffFit" version="1.0" runtime="10.64">
    <uses file="region.hdr" link="input" register="true" transfer="true" optional="false" type="data" size="304"/>
    <uses file="p2mass-atlas-ID00001s-jID00001.fits" link="input" register="false" transfer="false" optional="false" type="data" size="4171124"/>
    <uses file="p2mass-atlas-ID00001s-jID00001_area.fits" link="input" register="false" transfer="false" optional="false" type="data" size="4171124"/>
    <uses file="p2mass-atlas-ID00003s-jID00003.fits" link="input" register="false" transfer="false" optional="false" type="data" size="4160478"/>
    <uses file="p2mass-atlas-ID00003s-jID00003_area.fits" link="input" register="false" transfer="false" optional="false" type="data" size="4160478"/>
    <uses file="fit.txt" link="output" register="false" transfer="false" optional="false" type="data" size="263"/>
    <uses file="diff.txt" link="output" register="false" transfer="false" optional="false" type="data" size="337755"/>
  </job>
  <job id="ID00022" namespace="Montage" name="mDiffFit" version="1.0" runtime="10.58">
    <uses file="region.hdr" link="input" register="true" transfer="true" optional="false" type="data" size="304"/>
    <uses file="p2mass-atlas-ID00001s-jID00001.fits" link="input" register="false" transfer="false" optional="false" type="data" size="4164308"/>
    <uses file="p2mass-atlas-ID00001s-jID00001_area.fits" link="input" register="false" transfer="false" optional="false" type="data" size="4164308"/>
    <uses file="p2mass-atlas-ID00006s-jID00006.fits" link="input" register="false" transfer="false" optional="false" type="data" size="4149715"/>
    <uses file="p2mass-atlas-ID00006s-jID00006_area.fits" link="input" register="false" transfer="false" optional="false" type="data" size="4149715"/>
    <uses file="fit.txt" link="output" register="false" transfer="false" optional="false" type="data" size="260"/>
    <uses file="diff.txt" link="output" register="false" transfer="false" optional="false" type="data" size="198353"/>
  </job>
  <job id="ID00023" namespace="Montage" name="mDiffFit" version="1.0" runtime="10.74">
    <uses file="region.hdr" link="input" register="true" transfer="true" optional="false" type="data" size="304"/>
    <uses file="p2mass-atlas-ID00001s-jID00001.fits" link="input" register="false" transfer="false" optional="false" type="data" size="4166789"/>
    <uses file="p2mass-atlas-ID00001s-jID00001_area.fits" link="input" register="false" transfer="false" optional="false" type="data" size="4166789"/>
    <uses file="p2mass-atlas-ID00007s-jID00007.fits" link="input" register="false" transfer="false" optional="false" type="data" size="4151438"/>
    <uses file="p2mass-atlas-ID00007s-jID00007_area.fits" link="input" register="false" transfer="false" optional="false" type="data" size="4151438"/>
    <uses file="fit.txt" link="output" register="false" transfer="false" optional="false" type="data" size="276"/>
    <uses file="diff.txt" link="output" register="false" transfer="false" optional="false" type="data" size="230511"/>
  </job>
  <job id="ID00024" namespace="Montage" name="mDiffFit" version="1.0" runtime="10.61">
    <uses file="region.hdr" link="input" register="true" transfer="true" optional="false" type="data" size="304"/>
    <uses file="p2mass-atlas-ID00001s-jID00001.fits" link="input" register="false" transfer="false" optional="false" type="data" size="4158911"/>
    <uses file="p2mass-atlas-ID00001s-jID00001_area.fits" link="input" register="false" transfer="false" optional="false" type="data" size="4158911"/>
    <uses file="p2mass-atlas-ID00008s-jID00008.fits" link="input" register="false" transfer="false" optional="false" type="data" size="4158069"/>
    <uses file="p2mass-atlas-ID00008s-jID00008_area.fits" link="input" register="false" transfer="false" optional="false" type="data" size="4158069"/>
    <uses file="fit.txt" link="output" register="false" transfer="false" optional="false" type="data" size="266"/>
    <uses file="diff.txt" link="output" register="false" transfer="false" optional="false" type="data" size="400569"/>
  </job>
  <job id="ID00025" namespace="Montage" name="mDiffFit" version="1.0" runtime="10.58">
    <uses file="region.hdr" link="input" register="true" transfer="true" optional="false" type="data" size="304"/>
    <uses file="p2mass-atlas-ID00001s-jID00001.fits" link="input" register="false" transfer="false" optional="false" type="data" size="4150384"/>
    <uses file="p2mass-atlas-ID00001s-jID00001_area.fits" link="input" register="false" transfer="false" optional="false" type="data" size="4150384"/>
    <uses file="p2mass-atlas-ID00009s-jID00009.fits" link="input" register="false" transfer="false" optional="false" type="data" size="4174868"/>
    <uses file="p2mass-atlas-ID00009s-jID00009_area.fits" link="input" register="false" transfer="false" optional="false" type="data" size="4174868"/>
    <uses file="fit.txt" link="output" register="false" transfer="false" optional="false" type="data" size="252"/>
    <uses file="diff.txt" link="output" register="false" transfer="false" optional="false" type="data" size="282709"/>
  </job>
  <job id="ID00026" namespace="Montage" name="mDiffFit" version="1.0" runtime="10.67">
    <uses file="region.hdr" link="input" register="true" transfer="true" optional="false" type="data" size="304"/>
    <uses file="p2mass-atlas-ID00001s-jID00001.fits" link="input" register="false" transfer="false" optional="false" type="data" size="4154593"/>
    <uses file="p2mass-atlas-ID00001s-jID00001_area.fits" link="input" register="false" transfer="false" optional="false" type="data" size="4154593"/>
    <uses file="p2mass-atlas-ID00012s-jID00012.fits" link="input" register="false" transfer="false" optional="false" type="data" size="4165693"/>
    <uses file="p2mass-atlas-ID00012s-jID00012_area.fits" link="input" register="false" transfer="false" optional="false" type="data" size="4165693"/>
    <uses file="fit.txt" link="output" register="false" transfer="false" optional="false" type="data" size="259"/>
    <uses file="diff.txt" link="output" register="false" transfer="false" optional="false" type="data" size="351800"/>
  </job>
  <job id="ID00027" namespace="Montage" name="mDiffFit" version="1.0" runtime="10.67">
    <uses file="region.hdr" link="input" register="true" transfer="true" optional="false" type="data" size="304"/>
    <uses file="p2mass-atlas-ID00001s-jID00001.fits" link="input" register="false" transfer="false" optional="false" type="data" size="4159635"/>
    <uses file="p2mass-atlas-ID00001s-jID00001_area.fits" link="input" register="false" transfer="false" optional="false" type="data" size="4159635"/>
    <uses file="p2mass-atlas-ID00013s-jID00013.fits" link="input" register="false" transfer="false" optional="false" type="data" size="4154080"/>
    <uses file="p2mass-atlas-ID00013s-jID00013_area.fits" link="input" register="false" transfer="false" optional="false" type="data" size="4154080"/>
    <uses file="fit.txt" link="output" register="false" transfer="false" optional="false" type="data" size="275"/>
    <uses file="diff.txt" link="output" register="false" transfer="false" optional="false" type="data" size="312503"/>
  </job>
  <job id="ID00028" namespace="Montage" name="mDiffFit" version="1.0" runtime="10.57">
    <uses file="region.hdr" link="input" register="true" transfer="true" optional="false" type="data" size="304"/>
    <uses file="p2mass-atlas-ID00001s-jID00001.fits" link="input" register="false" transfer="false" optional="false" type="data" size="4165076"/>
    <uses file="p2mass-atlas-ID00001s-jID00001_area.fits" link="input" register="false" transfer="false" optional="false" type="data" size="4165076"/>
    <uses file="p2mass-atlas-ID00015s-jID00015.fits" link="input" register="false" transfer="false" optional="false" type="data" size="4159619"/>
    <uses file="p2mass-atlas-ID00015s-jID00015_area.fits" link="input" register="false" transfer="false" optional="false" type="data" size="4159619"/>
    <uses file="fit.txt" link="output" register="false" transfer="false" optional="false" type="data" size="275"/>
    <uses file="diff.txt" link="output" register="false" transfer="false" optional="false" type="data" size="373385"/>
  </job>
  <job id="ID00029" namespace="Montage" name="mDiffFit" version="1.0" runtime="10.74">
    <uses file="region.hdr" link="input" register="true" transfer="true" optional="false" type="data" size="304"/>
    <uses file="p2mass-atlas-ID00002s-jID00002.fits" link="input" register="false" transfer="false" optional="false" type="data" size="4163104"/>
    <uses file="p2mass-atlas-ID00002s-jID00002_area.fits" link="input" register="false" transfer="false" optional="false" type="data" size="4163104"/>
    <uses file="p2mass-atlas-ID00003s-jID00003.fits" link="input" register="false" transfer="false" optional="false" type="data" size="4157888"/>
    <uses file="p2mass-atlas-ID00003s-jID00003_area.fits" link="input" register="false" transfer="false" optional="false" type="data" size="4157888"/>
    <uses file="fit.txt" link="output" register="false" transfer="false" optional="false" type="data" size="265"/>
    <uses file="diff.txt" link="output" register="false" transfer="false" optional="false" type="data" size="249020"/>
  </job>
  <job id="ID00030" namespace="Montage" name="mDiffFit" version="1.0" runtime="10.91">
    <uses file="region.hdr" link="input" register="true" transfer="true" optional="false" type="data" size="304"/>
    <uses file="p2mass-atlas-ID00002s-jID00002.fits" link="input" register="false" transfer="false" optional="false" type="data" size="4158673"/>
    <uses file="p2mass-atlas-ID00002s-jID00002_area.fits" link="input" register="false" transfer="false" optional="false" type="data" size="4158673"/>
    <uses file="p2mass-atlas-ID00006s-jID00006.fits" link="input" register="false" transfer="false" optional="false" type="data" size="4154926"/>
    <uses file="p2mass-atlas-ID00006s-jID00006_area.fits" link="input" register="false" transfer="false" optional="false" type="data" size="4154926"/>
    <uses file="fit.txt" link="output" register="false" transfer="false" optional="false" type="data" size="256"/>
    <uses file="diff.txt" link="output" register="false" transfer="false" optional="false" type="data" size="378333"/>
  </job>
  <job id="ID00031" namespace="Montage" name="mDiffFit" version="1.0" runtime="10.55">
    <uses file="region.hdr" link="input" register="true" transfer="true" optional="false" type="data" size="304"/>
    <uses file="p2mass-atlas-ID00003s-jID00003.fits" link="input" register="false" transfer="false" optional="false" type="data" size="4166458"/>
    <uses file="p2mass-atlas-ID00003s-jID00003_area.fits" link="input" register="false" transfer="false" optional="false" type="data" size="4166458"/>
    <uses file="p2mass-atlas-ID00007s-jID00007.fits" link="input" register="false" transfer="false" optional="false" type="data" size="4164166"/>
    <uses file="p2mass-atlas-ID00007s-jID00007_area.fits" link="input" register="false" transfer="false" optional="false" type="data" size="4164166"/>
    <uses file="fit.txt" link="output" register="false" transfer="false" optional="false" type="data" size="276"/>
    <uses file="diff.txt" link="output" register="false" transfer="false" optional="false" type="data" size="386166"/>
  </job>
  <job id="ID00032" namespace="Montage" name="mDiffFit" version="1.0" runtime="10.49">
    <uses file="region.hdr" link="input" register="true" transfer="true" optional="false" type="data" size="304"/>
    <uses file="p2mass-atlas-ID00003s-jID00003.fits" link="input" register="false" transfer="false" optional="false" type="data" size="4143864"/>
    <uses file="p2mass-atlas-ID00003s-jID00003_area.fits" link="input" register="false" transfer="false" optional="false" type="data" size="4143864"/>
    <uses file="p2mass-atlas-ID00012s-jID00012.fits" link="input" register="false" transfer="false" optional="false" type="data" size="4174424"/>
    <uses file="p2mass-atlas-ID00012s-jID00012_area.fits" link="input" register="false" transfer="false" optional="false" type="data" size="4174424"/>
    <uses file="fit.txt" link="output" register="false" transfer="false" optional="false" type="data" size="271"/>
    <uses file="diff.txt" link="output" register="false" transfer="false" optional="false" type="data" size="236443"/>
  </job>
  <job id="ID00033" namespace="Montage" name="mDiffFit" version="1.0" runtime="10.61">
    <uses file="region.hdr" link="input" register="true" transfer="true" optional="false" type="data" size="304"/>
    <uses file="p2mass-atlas-ID00003s-jID00003.fits" link="input" register="false" transfer="false" optional="false" type="data" size="4170320"/>
    <uses file="p2mass-atlas-ID00003s-jID00003_area.fits" link="input" register="false" transfer="false" optional="false" type="data" size="4170320"/>
    <uses file="p2mass-atlas-ID00013s-jID00013.fits" link="input" register="false" transfer="false" optional="false" type="data" size="4172690"/>
    <uses file="p2mass-atlas-ID00013s-jID00013_area.fits" link="input" register="false" transfer="false" optional="false" type="data" size="4172690"/>
    <uses file="fit.txt" link="output" register="false" transfer="false" optional="false" type="data" size="275"/>
    <uses file="diff.txt" link="output" register="false" transfer="false" optional="false" type="data" size="350882"/>
  </job>
  <job id="ID00034" namespace="Montage" name="mDiffFit" version="1.0" runtime="10.53">
    <uses file="region.hdr" link="input" register="true" transfer="true" optional="false" type="data" size="304"/>
    <uses file="p2mass-atlas-ID00003s-jID00003.fits" link="input" register="false" transfer="false" optional="false" type="data" size="4173699"/>
    <uses file="p2mass-atlas-ID00003s-jID00003_area.fits" link="input" register="false" transfer="false" optional="false" type="data" size="4173699"/>
    <uses file="p2mass-atlas-ID00015s-jID00015.fits" link="input" register="false" transfer="false" optional="false" type="data" size="4155723"/>
    <uses file="p2mass-atlas-ID00015s-jID00015_area.fits" link="input" register="false" transfer="false" optional="false" type="data" size="4155723"/>
    <uses file="fit.txt" link="output" register="false" transfer="false" optional="false" type="data" size="285"/>
    <uses file="diff.txt" link="output" register="false" transfer="false" optional="false" type="data" size="221385"/>
  </job>
  <job id="ID00035" namespace="Montage" name="mDiffFit" version="1.0" runtime="10.53">
    <uses file="region.hdr" link="input" register="true" transfer="true" optional="false" type="data" size="304"/>
    <uses file="p2mass-atlas-ID00004s-jID00004.fits" link="input" register="false" transfer="false" optional="false" type="data" size="4146308"/>
    <uses file="p2mass-atlas-ID00004s-jID00004_area.fits" link="input" register="false" transfer="false" optional="false" type="data" size="4146308"/>
    <uses file="p2mass-atlas-ID00002s-jID00002.fits" link="input" register="false" transfer="false" optional="false" type="data" size="4184913"/>
    <uses file="p2mass-atlas-ID00002s-jID00002_area.fits" link="input" register="false" transfer="false" optional="false" type="data" size="4184913"/>
    <uses file="fit.txt" link="output" register="false" transfer="false" optional="false" type="data" size="269"/>
    <uses file="diff.txt" link="output" register="false" transfer="false" optional="false" type="data" size="344835"/>
  </job>
  <job id="ID00036" namespace="Montage" name="mDiffFit" version="1.0" runtime="10.67">
    <uses file="region.hdr" link="input" register="true" transfer="true" optional="false" type="data" size="304"/>
    <uses file="p2mass-atlas-ID00004s-jID00004.fits" link="input" register="false" transfer="false" optional="false" type="data" size="4193984"/>
    <uses file="p2mass-atlas-ID00004s-jID00004_area.fits" link="input" register="false" transfer="false" optional="false" type="data" size="4193984"/>
    <uses file="p2mass-atlas-ID00012s-jID00012.fits" link="input" register="false" transfer="false" optional="false" type="data" size="4160788"/>
    <uses file="p2mass-atlas-ID00012s-jID00012_area.fits" link="input" register="false" transfer="false" optional="false" type="data" size="4160788"/>
    <uses file="fit.txt" link="output" register="false" transfer="false" optional="false" type="data" size="289"/>
    <uses file="diff.txt" link="output" register="false" transfer="false" optional="false" type="data" size="358810"/>
  </job>
  <job id="ID00037" namespace="Montage" name="mDiffFit" version="1.0" runtime="10.54">
    <uses file="region.hdr" link="input" register="true" transfer="true" optional="false" type="data" size="304"/>
    <uses file="p2mass-atlas-ID00004s-jID00004.fits" link="input" register="false" transfer="false" optional="false" type="data" size="4158906"/>
    <uses file="p2mass-atlas-ID00004s-jID00004_area.fits" link="input" register="false" transfer="false" optional="false" type="data" size="4158906"/>
    <uses file="p2mass-atlas-ID00013s-jID00013.fits" link="input" register="false" transfer="false" optional="false" type="data" size="4164034"/>
    <uses file="p2mass-atlas-ID00013s-jID00013_area.fits" link="input" register="false" transfer="false" optional="false" type="data" size="4164034"/>
    <uses file="fit.txt" link="output" register="false" transfer="false" optional="false" type="data" size="273"/>
    <uses file="diff.txt" link="output" register="false" transfer="false" optional="false" type="data" size="349453"/>
  </job>
  <job id="ID00038" namespace="Montage" name="mDiffFit" version="1.0" runtime="10.41">
    <uses file="region.hdr" link="input" register="true" transfer="true" optional="false" type="data" size="304"/>
    <uses file="p2mass-atlas-ID00005s-jID00005.fits" link="input" register="false" transfer="false" optional="false" type="data" size="4157375"/>
    <uses file="p2mass-atlas-ID00005s-jID00005_area.fits" link="input" register="false" transfer="false" optional="false" type="data" size="4157375"/>
    <uses file="p2mass-atlas-ID00001s-jID00001.fits" link="input" register="false" transfer="false" optional="false" type="data" size="4161093"/>
    <uses file="p2mass-atlas-ID00001s-jID00001_area.fits" link="input" register="false" transfer="false" optional="false" type="data" size="4161093"/>
    <uses file="fit.txt" link="output" register="false" transfer="false" optional="false" type="data" size="266"/>
    <uses file="diff.txt" link="output" register="false" transfer="false" optional="false" type="data" size="183983"/>
  </job>
  <job id="ID00039" namespace="Montage" name="mDiffFit" version="1.0" runtime="10.58">
    <uses file="region.hdr" link="input" register="true" transfer="true" optional="false" type="data" size="304"/>
    <uses file="p2mass-atlas-ID00006s-jID00006.fits" link="input" register="false" transfer="false" optional="false" type="data" size="4170651"/>
    <uses file="p2mass-atlas-ID00006s-jID00006_area.fits" link="input" register="false" transfer="false" optional="false" type="data" size="4170651"/>
    <uses file="p2mass-atlas-ID00001s-jID00001.fits" link="input" register="false" transfer="false" optional="false" type="data" size="4169672"/>
    <uses file="p2mass-atlas-ID00001s-jID00001_area.fits" link="input" register="false" transfer="false" optional="false" type="data" size="4169672"/>
    <uses file="fit.txt" link="output" register="false" transfer="false" optional="false" type="data" size="266"/>
    <uses file="diff.txt" link="output" register="false" transfer="false" optional="false" type="data" size="227424"/>
  </job>
  <job id="ID00040" namespace="Montage" name="mDiffFit" version="1.0" runtime="10.51">
    <uses file="region.hdr" link="input" register="true" transfer="true" optional="false" type="data" size="304"/>
    <uses file="p2mass-atlas-ID00006s-jID00006.fits" link="input" register="false" transfer="false" optional="false" type="data" size="4162077"/>
    <uses file="p2mass-atlas-ID00006s-jID00006_area.fits" link="input" register="false" transfer="false" optional="false" type="data" size="4162077"/>
    <uses file="p2mass-atlas-ID00004s-jID00004.fits" link="input" register="false" transfer="false" optional="false" type="data" size="4179678"/>
    <uses file="p2mass-atlas-ID00004s-jID00004_area.fits" link="input" register="false" transfer="false" optional="false" type="data" size="4179678"/>
    <uses file="fit.txt" link="output" register="false" transfer="false" optional="false" type="data" size="275"/>
    <uses file="diff.txt" link="output" register="false" transfer="false" optional="false" type="data" size="345235"/>
  </job>
  <job id="ID00041" namespace="Montage" name="mDiffFit" version="1.0" runtime="10.77">
    <uses file="region.hdr" link="input" register="true" transfer="true" optional="false" type="data" size="304"/>
    <uses file="p2mass-atlas-ID00006s-jID00006.fits" link="input" register="false" transfer="false" optional="false" type="data" size="4169945"/>
    <uses file="p2mass-atlas-ID00006s-jID00006_area.fits" link="input" register="false" transfer="false" optional="false" type="data" size="4169945"/>
    <uses file="p2mass-atlas-ID00008s-jID00008.fits" link="input" register="false" transfer="false" optional="false" type="data" size="4180143"/>
    <uses file="p2mass-atlas-ID00008s-jID00008_area.fits" link="input" register="false" transfer="false" optional="false" type="data" size="4180143"/>
    <uses file="fit.txt" link="output" register="false" transfer="false" optional="false" type="data" size="257"/>
    <uses file="diff.txt" link="output" register="false" transfer="false" optional="false" type="data" size="356906"/>
  </job>
  <job id="ID00042" namespace="Montage" name="mDiffFit" version="1.0" runtime="10.46">
    <uses file="region.hdr" link="input" register="true" transfer="true" optional="false" type="data" size="304"/>
    <uses file="p2mass-atlas-ID00006s-jID00006.fits" link="input" register="false" transfer="false" optional="false" type="data" size="4162840"/>
    <uses file="p2mass-atlas-ID00006s-jID00006_area.fits" link="input" register="false" transfer="false" optional="false" type="data" size="4162840"/>
    <uses file="p2mass-atlas-ID00009s-jID00009.fits" link="input" register="false" transfer="false" optional="false" type="data" size="4165169"/>
    <uses file="p2mass-atlas-ID00009s-jID00009_area.fits" link="input" register="false" transfer="false" optional="false" type="data" size="4165169"/>
    <uses file="fit.txt" link="output" register="false" transfer="false" optional="false" type="data" size="263"/>
    <uses file="diff.txt" link="output" register="false" transfer="false" optional="false" type="data" size="411551"/>
  </job>
  <job id="ID00043" namespace="Montage" name="mDiffFit" version="1.0" runtime="10.40">
    <uses file="region.hdr" link="input" register="true" transfer="true" optional="false" type="data" size="304"/>
    <uses file="p2mass-atlas-ID00006s-jID00006.fits" link="input" register="false" transfer="false" optional="false" type="data" size="4168959"/>
    <uses file="p2mass-atlas-ID00006s-jID00006_area.fits" link="input" register="false" transfer="false" optional="false" type="data" size="4168959"/>
    <uses file="p2mass-atlas-ID00010s-jID00010.fits" link="input" register="false" transfer="false" optional="false" type="data" size="4156691"/>
    <uses file="p2mass-atlas-ID00010s-jID00010_area.fits" link="input" register="false" transfer="false" optional="false" type="data" size="4156691"/>
    <uses file="fit.txt" link="output" register="false" transfer="false" optional="false" type="data" size="275"/>
    <uses file="diff.txt" link="output" register="false" transfer="false" optional="false" type="data" size="249626"/>
  </job>
  <job id="ID00044" namespace="Montage" name="mDiffFit" version="1.0" runtime="10.54">
    <uses file="region.hdr" link="input" register="true" transfer="true" optional="false" type="data" size="304"/>
    <uses file="p2mass-atlas-ID00006s-jID00006.fits" link="input" register="false" transfer="false" optional="false" type="data" size="4163301"/>
    <uses file="p2mass-atlas-ID00006s-jID00006_area.fits" link="input" register="false" transfer="false" optional="false" type="data" size="4163301"/>
    <uses file="p2mass-atlas-ID00012s-jID00012.fits" link="input" register="false" transfer="false" optional="false" type="data" size="4169209"/>
    <uses file="p2mass-atlas-ID00012s-jID00012_area.fits" link="input" register="false" transfer="false" optional="false" type="data" size="4169209"/>
    <uses file="fit.txt" link="output" register="false" transfer="false" optional="false" type="data" size="273"/>
    <uses file="diff.txt" link="output" register="false" transfer="false" optional="false" type="data" size="336954"/>
  </job>
  <job id="ID00045" namespace="Montage" name="mDiffFit" version="1.0" runtime="10.56">
    <uses file="region.hdr" link="input" register="true" transfer="true" optional="false" type="data" size="304"/>
    <uses file="p2mass-atlas-ID00007s-jID00007.fits" link="input" register="false" transfer="false" optional="false" type="data" size="4180044"/>
    <uses file="p2mass-atlas-ID00007s-jID00007_area.fits" link="input" register="false" transfer="false" optional="false" type="data" size="4180044"/>
    <uses file="p2mass-atlas-ID00000s-jID00000.fits" link="input" register="false" transfer="false" optional="false" type="data" size="4165871"/>
    <uses file="p2mass-atlas-ID00000s-jID00000_area.fits" link="input" register="false" transfer="false" optional="false" type="data" size="4165871"/>
    <uses file="fit.txt" link="output" register="false" transfer="false" optional="false" type="data" size="272"/>
    <uses file="diff.txt" link="output" register="false" transfer="false" optional="false" type="data" size="211113"/>
  </job>
  <job id="ID00046" namespace="Montage" name="mDiffFit" version="1.0" runtime="10.62">
    <uses file="region.hdr" link="input" register="true" transfer="true" optional="false" type="data" size="304"/>
    <uses file="p2mass-atlas-ID00007s-jID00007.fits" link="input" register="false" transfer="false" optional="false" type="data" size="4173202"/>
    <uses file="p2mass-atlas-ID00007s-jID00007_area.fits" link="input" register="false" transfer="false" optional="false" type="data" size="4173202"/>
    <uses file="p2mass-atlas-ID00002s-jID00002.fits" link="input" register="false" transfer="false" optional="false" type="data" size="4183471"/>
    <uses file="p2mass-atlas-ID00002s-jID00002_area.fits" link="input" register="false" transfer="false" optional="false" type="data" size="4183471"/>
    <uses file="fit.txt" link="output" register="false" transfer="false" optional="false" type="data" size="281"/>
    <uses file="diff.txt" link="output" register="false" transfer="false" optional="false" type="data" size="227822"/>
  </job>
  <job id="ID00047" namespace="Montage" name="mDiffFit" version="1.0" runtime="10.59">
    <uses file="region.hdr" link="input" register="true" transfer="true" optional="false" type="data" size="304"/>
    <uses file="p2mass-atlas-ID00007s-jID00007.fits" link="input" register="false" transfer="false" optional="false" type="data" size="4166419"/>
    <uses file="p2mass-atlas-ID00007s-jID00007_area.fits" link="input" register="false" transfer="false" optional="false" type="data" size="4166419"/>
    <uses file="p2mass-atlas-ID00003s-jID00003.fits" link="input" register="false" transfer="false" optional="false" type="data" size="4158842"/>
    <uses file="p2mass-atlas-ID00003s-jID00003_area.fits" link="input" register="false" transfer="false" optional="false" type="data" size="4158842"/>
    <uses file="fit.txt" link="output" register="false" transfer="false" optional="false" type="data" size="268"/>
    <uses file="diff.txt" link="output" register="false" transfer="false" optional="false" type="data" size="321779"/>
  </job>
  <job id="ID00048" namespace="Montage" name="mDiffFit" version="1.0" runtime="10.48">
    <uses file="region.hdr" link="input" register="true" transfer="true" optional="false" type="data" size="304"/>
    <uses file="p2mass-atlas-ID00007s-jID00007.fits" link="input" register="false" transfer="false" optional="false" type="data" size="4182535"/>
    <uses file="p2mass-atlas-ID00007s-jID00007_area.fits" link="input" register="false" transfer="false" optional="false" type="data" size="4182535"/>
    <uses file="p2mass-atlas-ID00011s-jID00011.fits" link="input" register="false" transfer="false" optional="false" type="data" size="4156756"/>
    <uses file="p2mass-atlas-ID00011s-jID00011_area.fits" link="input" register="false" transfer="false" optional="false" type="data" size="4156756"/>
    <uses file="fit.txt" link="output" register="false" transfer="false" optional="false" type="data" size="288"/>
    <uses file="diff.txt" link="output" register="false" transfer="false" optional="false" type="data" size="385592"/>
  </job>
  <job id="ID00049" namespace="Montage" name="mDiffFit" version="1.0" runtime="10.69">
    <uses file="region.hdr" link="input" register="true" transfer="true" optional="false" type="data" size="304"/>
    <uses file="p2mass-atlas-ID00008s-jID00008.fits" link="input" register="false" transfer="false" optional="false" type="data" size="4163934"/>
    <uses file="p2mass-atlas-ID00008s-jID00008_area.fits" link="input" register="false" transfer="false" optional="false" type="data" size="4163934"/>
    <uses file="p2mass-atlas-ID00004s-jID00004.fits" link="input" register="false" transfer="false" optional="false" type="data" size="4165813"/>
    <uses file="p2mass-atlas-ID00004s-jID00004_area.fits" link="input" register="false" transfer="false" optional="false" type="data" size="4165813"/>
    <uses file="fit.txt" link="output" register="false" transfer="false" optional="false" type="data" size="275"/>
    <uses file="diff.txt" link="output" register="false" transfer="false" optional="false" type="data" size="193627"/>
  </job>
  <job id="ID00050" namespace="Montage" name="mDiffFit" version="1.0" runtime="10.65">
    <uses file="region.hdr" link="input" register="true" transfer="true" optional="false" type="data" size="304"/>
    <uses file="p2mass-atlas-ID00008s-jID00008.fits" link="input" register="false" transfer="false" optional="false" type="data" size="4139936"/>
    <uses file="p2mass-atlas-ID00008s-jID00008_area.fits" link="input" register="false" transfer="false" optional="false" type="data" size="4139936"/>
    <uses file="p2mass-atlas-ID00007s-jID00007.fits" link="input" register="false" transfer="false" optional="false" type="data" size="4146997"/>
    <uses file="p2mass-atlas-ID00007s-jID00007_area.fits" link="input" register="false" transfer="false" optional="false" type="data" size="4146997"/>
    <uses file="fit.txt" link="output" register="false" transfer="false" optional="false" type="data" size="271"/>
    <uses file="diff.txt" link="output" register="false" transfer="false" optional="false" type="data" size="334486"/>
  </job>
  <job id="ID00051" namespace="Montage" name="mDiffFit" version="1.0" runtime="10.55">
    <uses file="region.hdr" link="input" register="true" transfer="true" optional="false" type="data" size="304"/>
    <uses file="p2mass-atlas-ID00008s-jID00008.fits" link="input" register="false" transfer="false" optional="false" type="data" size="4149557"/>
    <uses file="p2mass-atlas-ID00008s-jID00008_area.fits" link="input" register="false" transfer="false" optional="false" type="data" size="4149557"/>
    <uses file="fit.txt" link="output" register="false" transfer="false" optional="false" type="data" size="282"/>
    <uses file="diff.txt" link="output" register="false" transfer="false" optional="false" type="data" size="418121"/>
  </job>
  <job id="ID00052" namespace="Montage" name="mDiffFit" version="1.0" runtime="10.66">
    <uses file="region.hdr" link="input" register="true" transfer="true" optional="false" type="data" size="304"/>
    <uses file="p2mass-atlas-ID00008s-jID00008.fits" link="input" register="false" transfer="false" optional="false" type="data" size="4167198"/>
    <uses file="p2mass-atlas-ID00008s-jID00008_area.fits" link="input" register="false" transfer="false" optional="false" type="data" size="4167198"/>
    <uses file="p2mass-atlas-ID00010s-jID00010.fits" link="input" register="false" transfer="false" optional="false" type="data" size="4171439"/>
    <uses file="p2mass-atlas-ID00010s-jID00010_area.fits" link="input" register="false" transfer="false" optional="false" type="data" size="4171439"/>
    <uses file="fit.txt" link="output" register="false" transfer="false" optional="false" type="data" size="259"/>
    <uses file="diff.txt" link="output" register="false" transfer="false" optional="false" type="data" size="158263"/>
  </job>
  <job id="ID00053" namespace="Montage" name="mDiffFit" version="1.0" runtime="10.55">
    <uses file="region.hdr" link="input" register="true" transfer="true" optional="false" type="data" size="304"/>
    <uses file="p2mass-atlas-ID00008s-jID00008.fits" link="input" register="false" transfer="false" optional="false" type="data" size="4176316"/>
    <uses file="p2mass-atlas-ID00008s-jID00008_area.fits" link="input" register="false" transfer="false" optional="false" type="data" size="4176316"/>
    <uses file="p2mass-atlas-ID00011s-jID00011.fits" link="input" register="false" transfer="false" optional="false" type="data" size="4153086"/>
    <uses file="p2mass-atlas-ID00011s-jID00011_area.fits" link="input" register="false" transfer="false" optional="false" type="data" size="4153086"/>
    <uses file="fit.txt" link="output" register="false" transfer="false" optional="false" type="data" size="284"/>
    <uses file="diff.txt" link="output" register="false" transfer="false" optional="false" type="data" size="360905"/>
  </job>
  <job id="ID00054" namespace="Montage" name="mDiffFit" version="1.0" runtime="10.56">
    <uses file="region.hdr" link="input" register="true" transfer="true" optional="false" type="data" size="304"/>
    <uses file="p2mass-atlas-ID00009s-jID00009.fits" link="input" register="false" transfer="false" optional="false" type="data" size="4160230"/>
    <uses file="p2mass-atlas-ID00009s-jID00009_area.fits" link="input" register="false" transfer="false" optional="false" type="data" size="4160230"/>
    <uses file="fit.txt" link="output" register="false" transfer="false" optional="false" type="data" size="262"/>
    <uses file="diff.txt" link="output" register="false" transfer="false" optional="false" type="data" size="371340"/>
  </job>
  <job id="ID00055" namespace="Montage" name="mDiffFit" version="1.0" runtime="10.47">
    <uses file="region.hdr" link="input" register="true" transfer="true" optional="false" type="data" size="304"/>
    <uses file="p2mass-atlas-ID00010s-jID00010.fits" link="input" register="false" transfer="false" optional="false" type="data" size="4158752"/>
    <uses file="p2mass-atlas-ID00010s-jID00010_area.fits" link="input" register="false" transfer="false" optional="false" type="data" size="4158752"/>
    <uses file="p2mass-atlas-ID00001s-jID00001.fits" link="input" register="false" transfer="false" optional="false" type="data" size="4159169"/>
    <uses file="p2mass-atlas-ID00001s-jID00001_area.fits" link="input" register="false" transfer="false" optional="false" type="data" size="4159169"/>
    <uses file="fit.txt" link="output" register="false" transfer="false" optional="false" type="data" size="270"/>
    <uses file="diff.txt" link="output" register="false" transfer="false" optional="false" type="data" size="143886"/>
  </job>
  <job id="ID00056" namespace="Montage" name="mDiffFit" version="1.0" runtime="10.48">
    <uses file="region.hdr" link="input" register="true" transfer="true" optional="false" type="data" size="304"/>
    <uses file="p2mass-atlas-ID00010s-jID00010.fits" link="input" register="false" transfer="false" optional="false" type="data" size="4163477"/>
    <uses file="p2mass-atlas-ID00010s-jID00010_area.fits" link="input" register="false" transfer="false" optional="false" type="data" size="4163477"/>
    <uses file="p2mass-atlas-ID00003s-jID00003.fits" link="input" register="false" transfer="false" optional="false" type="data" size="4158169"/>
    <uses file="p2mass-atlas-ID00003s-jID00003_area.fits" link="input" register="false" transfer="false" optional="false" type="data" size="4158169"/>
    <uses file="fit.txt" link="output" register="false" transfer="false" optional="false" type="data" size="258"/>
    <uses file="diff.txt" link="output" register="false" transfer="false" optional="false" type="data" size="353366"/>
  </job>
  <job id="ID00057" namespace="Montage" name="mDiffFit" version="1.0" runtime="10.51">
    <uses file="region.hdr" link="input" register="true" transfer="true" optional="false" type="data" size="304"/>
    <uses file="p2mass-atlas-ID00010s-jID00010.fits" link="input" register="false" transfer="false" optional="false" type="data" size="4158554"/>
    <uses file="p2mass-atlas-ID00010s-jID00010_area.fits" link="input" register="false" transfer="false" optional="false" type="data" size="4158554"/>
    <uses file="p2mass-atlas-ID00005s-jID00005.fits" link="input" register="false" transfer="false" optional="false" type="data" size="4156769"/>
    <uses file="p2mass-atlas-ID00005s-jID00005_area.fits" link="input" register="false" transfer="false" optional="false" type="data" size="4156769"/>
    <uses file="fit.txt" link="output" register="false" transfer="false" optional="false" type="data" size="250"/>
    <uses file="diff.txt" link="output" register="false" transfer="false" optional="false" type="data" size="321395"/>
  </job>
  <job id="ID00058" namespace="Montage" name="mDiffFit" version="1.0" runtime="10.59">
    <uses file="region.hdr" link="input" register="true" transfer="true" optional="false" type="data" size="304"/>
    <uses file="p2mass-atlas-ID00010s-jID00010.fits" link="input" register="false" transfer="false" optional="false" type="data" size="4162770"/>
    <uses file="p2mass-atlas-ID00010s-jID00010_area.fits" link="input" register="false" transfer="false" optional="false" type="data" size="4162770"/>
    <uses file="p2mass-atlas-ID00007s-jID00007.fits" link="input" register="false" transfer="false" optional="false" type="data" size="4165057"/>
    <uses file="p2mass-atlas-ID00007s-jID00007_area.fits" link="input" register="false" transfer="false" optional="false" type="data" size="4165057"/>
    <uses file="fit.txt" link="output" register="false" transfer="false" optional="false" type="data" size="286"/>
    <uses file="diff.txt" link="output" register="false" transfer="false" optional="false" type="data" size="225744"/>
  </job>
  <job id="ID00059" namespace="Montage" name="mDiffFit" version="1.0" runtime="10.72">
    <uses file="region.hdr" link="input" register="true" transfer="true" optional="false" type="data" size="304"/>
    <uses file="p2mass-atlas-ID00010s-jID00010.fits" link="input" register="false" transfer="false" optional="false" type="data" size="4174310"/>
    <uses file="p2mass-atlas-ID00010s-jID00010_area.fits" link="input" register="false" transfer="false" optional="false" type="data" size="4174310"/>
    <uses file="fit.txt" link="output" register="false" transfer="false" optional="false" type="data" size="281"/>
    <uses file="diff.txt" link="output" register="false" transfer="false" optional="false" type="data" size="352586"/>
  </job>
  <job id="ID00060" namespace="Montage" name="mDiffFit" version="1.0" runtime="10.49">
    <uses file="region.hdr" link="input" register="true" transfer="true" optional="false" type="data" size="304"/>
    <uses file="p2mass-atlas-ID00010s-jID00010.fits" link="input" register="false" transfer="false" optional="false" type="data" size="4153783"/>
    <uses file="p2mass-atlas-ID00010s-jID00010_area.fits" link="input" register="false" transfer="false" optional="false" type="data" size="4153783"/>
    <uses file="p2mass-atlas-ID00013s-jID00013.fits" link="input" register="false" transfer="false" optional="false" type="data" size="4167926"/>
    <uses file="p2mass-atlas-ID00013s-jID00013_area.fits" link="input" register="false" transfer="false" optional="false" type="data" size="4167926"/>
    <uses file="fit.txt" link="output" register="false" transfer="false" optional="false" type="data" size="273"/>
    <uses file="diff.txt" link="output" register="false" transfer="false" optional="false" type="data" size="198205"/>
  </job>
  <job id="ID00061" namespace="Montage" name="mDiffFit" version="1.0" runtime="10.64">
    <uses file="region.hdr" link="input" register="true" transfer="true" optional="false" type="data" size="304"/>
    <uses file="p2mass-atlas-ID00010s-jID00010.fits" link="input" register="false" transfer="false" optional="false" type="data" size="4180931"/>
    <uses file="p2mass-atlas-ID00010s-jID00010_area.fits" link="input" register="false" transfer="false" optional="false" type="data" size="4180931"/>
    <uses file="p2mass-atlas-ID00014s-jID00014.fits" link="input" register="false" transfer="false" optional="false" type="data" size="4160320"/>
    <uses file="p2mass-atlas-ID00014s-jID00014_area.fits" link="input" register="false" transfer="false" optional="false" type="data" size="4160320"/>
    <uses file="fit.txt" link="output" register="false" transfer="false" optional="false" type="data" size="275"/>
    <uses file="diff.txt" link="output" register="false" transfer="false" optional="false" type="data" size="168036"/>
  </job>
  <job id="ID00062" namespace="Montage" name="mDiffFit" version="1.0" runtime="10.46">
    <uses file="region.hdr" link="input" register="true" transfer="true" optional="false" type="data" size="304"/>
    <uses file="p2mass-atlas-ID00011s-jID00011.fits" link="input" register="false" transfer="false" optional="false" type="data" size="4161623"/>
    <uses file="p2mass-atlas-ID00011s-jID00011_area.fits" link="input" register="false" transfer="false" optional="false" type="data" size="4161623"/>
    <uses file="p2mass-atlas-ID00000s-jID00000.fits" link="input" register="false" transfer="false" optional="false" type="data" size="4169459"/>
    <uses file="p2mass-atlas-ID00000s-jID00000_area.fits" link="input" register="false" transfer="false" optional="false" type="data" size="4169459"/>
    <uses file="fit.txt" link="output" register="false" transfer="false" optional="false" type="data" size="285"/>
    <uses file="diff.txt" link="output" register="false" transfer="false" optional="false" type="data" size="344267"/>
  </job>
  <job id="ID00063" namespace="Montage" name="mDiffFit" version="1.0" runtime="10.35">
    <uses file="region.hdr" link="input" register="true" transfer="true" optional="false" type="data" size="304"/>
    <uses file="p2mass-atlas-ID00011s-jID00011.fits" link="input" register="false" transfer="false" optional="false" type="data" size="4178771"/>
    <uses file="p2mass-atlas-ID00011s-jID00011_area.fits" link="input" register="false" transfer="false" optional="false" type="data" size="4178771"/>
    <uses file="p2mass-atlas-ID00008s-jID00008.fits" link="input" register="false" transfer="false" optional="false" type="data" size="4161045"/>
    <uses file="p2mass-atlas-ID00008s-jID00008_area.fits" link="input" register="false" transfer="false" optional="false" type="data" size="4161045"/>
    <uses file="fit.txt" link="output" register="false" transfer="false" optional="false" type="data" size="266"/>
    <uses file="diff.txt" link="output" register="false" transfer="false" optional="false" type="data" size="213184"/>
  </job>
  <job id="ID00064" namespace="Montage" name="mDiffFit" version="1.0" runtime="10.64">
    <uses file="region.hdr" link="input" register="true" transfer="true" optional="false" type="data" size="304"/>
    <uses file="p2mass-atlas-ID00011s-jID00011.fits" link="input" register="false" transfer="false" optional="false" type="data" size="4156068"/>
    <uses file="p2mass-atlas-ID00011s-jID00011_area.fits" link="input" register="false" transfer="false" optional="false" type="data" size="4156068"/>
    <uses file="p2mass-atlas-ID00014s-jID00014.fits" link="input" register="false" transfer="false" optional="false" type="data" size="4149368"/>
    <uses file="p2mass-atlas-ID00014s-jID00014_area.fits" link="input" register="false" transfer="false" optional="false" type="data" size="4149368"/>
    <uses file="fit.txt" link="output" register="false" transfer="false" optional="false" type="data" size="272"/>
    <uses file="diff.txt" link="output" register="false" transfer="false" optional="false" type="data" size="368991"/>
  </job>
  <job id="ID00065" namespace="Montage" name="mDiffFit" version="1.0" runtime="10.59">
    <uses file="region.hdr" link="input" register="true" transfer="true" optional="false" type="data" size="304"/>
    <uses file="p2mass-atlas-ID00012s-jID00012.fits" link="input" register="false" transfer="false" optional="false" type="data" size="4147534"/>
    <uses file="p2mass-atlas-ID00012s-jID00012_area.fits" link="input" register="false" transfer="false" optional="false" type="data" size="4147534"/>
    <uses file="p2mass-atlas-ID00004s-jID00004.fits" link="input" register="false" transfer="false" optional="false" type="data" size="4170936"/>
    <uses file="p2mass-atlas-ID00004s-jID00004_area.fits" link="input" register="false" transfer="false" optional="false" type="data" size="4170936"/>
    <uses file="fit.txt" link="output" register="false" transfer="false" optional="false" type="data" size="278"/>
    <uses file="diff.txt" link="output" register="false" transfer="false" optional="false" type="data" size="157385"/>
  </job>
  <job id="ID00066" namespace="Montage" name="mDiffFit" version="1.0" runtime="10.72">
    <uses file="region.hdr" link="input" register="true" transfer="true" optional="false" type="data" size="304"/>
    <uses file="p2mass-atlas-ID00012s-jID00012.fits" link="input" register="false" transfer="false" optional="false" type="data" size="4159193"/>
    <uses file="p2mass-atlas-ID00012s-jID00012_area.fits" link="input" register="false" transfer="false" optional="false" type="data" size="4159193"/>
    <uses file="fit.txt" link="output" register="false" transfer="false" optional="false" type="data" size="268"/>
    <uses file="diff.txt" link="output" register="false" transfer="false" optional="false" type="data" size="316446"/>
  </job>
  <job id="ID00067" namespace="Montage" name="mDiffFit" version="1.0" runtime="10.57">
    <uses file="region.hdr" link="input" register="true" transfer="true" optional="false" type="data" size="304"/>
    <uses file="p2mass-atlas-ID00012s-jID00012.fits" link="input" register="false" transfer="false" optional="false" type="data" size="4161958"/>
    <uses file="p2mass-atlas-ID00012s-jID00012_area.fits" link="input" register="false" transfer="false" optional="false" type="data" size="4161958"/>
    <uses file="p2mass-atlas-ID00015s-jID00015.fits" link="input" register="false" transfer="false" optional="false" type="data" size="4169560"/>
    <uses file="p2mass-atlas-ID00015s-jID00015_area.fits" link="input" register="false" transfer="false" optional="false" type="data" size="4169560"/>
    <uses file="fit.txt" link="output" register="false" transfer="false" optional="false" type="data" size="292"/>
    <uses file="diff.txt" link="output" register="false" transfer="false" optional="false" type="data" size="274392"/>
  </job>
  <job id="ID00068" namespace="Montage" name="mDiffFit" version="1.0" runtime="10.61">
    <uses file="region.hdr" link="input" register="true" transfer="true" optional="false" type="data" size="304"/>
    <uses file="p2mass-atlas-ID00013s-jID00013.fits" link="input" register="false" transfer="false" optional="false" type="data" size="4161735"/>
    <uses file="p2mass-atlas-ID00013s-jID00013_area.fits" link="input" register="false" transfer="false" optional="false" type="data" size="4161735"/>
    <uses file="p2mass-atlas-ID00001s-jID00001.fits" link="input" register="false" transfer="false" optional="false" type="data" size="4156674"/>
    <uses file="p2mass-atlas-ID00001s-jID00001_area.fits" link="input" register="false" transfer="false" optional="false" type="data" size="4156674"/>
    <uses file="fit.txt" link="output" register="false" transfer="false" optional="false" type="data" size="271"/>
    <uses file="diff.txt" link="output" register="false" transfer="false" optional="false" type="data" size="251338"/>
  </job>
  <job id="ID00069" namespace="Montage" name="mDiffFit" version="1.0" runtime="10.66">
    <uses file="region.hdr" link="input" register="true" transfer="true" optional="false" type="data" size="304"/>
    <uses file="p2mass-atlas-ID00013s-jID00013.fits" link="input" register="false" transfer="false" optional="false" type="data" size="4157783"/>
    <uses file="p2mass-atlas-ID00013s-jID00013_area.fits" link="input" register="false" transfer="false" optional="false" type="data" size="4157783"/>
    <uses file="p2mass-atlas-ID00005s-jID00005.fits" link="input" register="false" transfer="false" optional="false" type="data" size="4162742"/>
    <uses file="p2mass-atlas-ID00005s-jID00005_area.fits" link="input" register="false" transfer="false" optional="false" type="data" size="4162742"/>
    <uses file="fit.txt" link="output" register="false" transfer="false" optional="false" type="data" size="258"/>
    <uses file="diff.txt" link="output" register="false" transfer="false" optional="false" type="data" size="259107"/>
  </job>
  <job id="ID00070" namespace="Montage" name="mDiffFit" version="1.0" runtime="10.77">
    <uses file="region.hdr" link="input" register="true" transfer="true" optional="false" type="data" size="304"/>
    <uses file="p2mass-atlas-ID00013s-jID00013.fits" link="input" register="false" transfer="false" optional="false" type="data" size="4166093"/>
    <uses file="p2mass-atlas-ID00013s-jID00013_area.fits" link="input" register="false" transfer="false" optional="false" type="data" size="4166093"/>
    <uses file="p2mass-atlas-ID00007s-jID00007.fits" link="input" register="false" transfer="false" optional="false" type="data" size="4178510"/>
    <uses file="p2mass-atlas-ID00007s-jID00007_area.fits" link="input" register="false" transfer="false" optional="false" type="data" size="4178510"/>
    <uses file="fit.txt" link="output" register="false" transfer="false" optional="false" type="data" size="274"/>
    <uses file="diff.txt" link="output" register="false" transfer="false" optional="false" type="data" size="420860"/>
  </job>
  <job id="ID00071" namespace="Montage" name="mDiffFit" version="1.0" runtime="10.43">
    <uses file="region.hdr" link="input" register="true" transfer="true" optional="false" type="data" size="304"/>
    <uses file="p2mass-atlas-ID00013s-jID00013.fits" link="input" register="false" transfer="false" optional="false" type="data" size="4149490"/>
    <uses file="p2mass-atlas-ID00013s-jID00013_area.fits" link="input" register="false" transfer="false" optional="false" type="data" size="4149490"/>
    <uses file="p2mass-atlas-ID00012s-jID00012.fits" link="input" register="false" transfer="false" optional="false" type="data" size="4157504"/>
    <uses file="p2mass-atlas-ID00012s-jID00012_area.fits" link="input" register="false" transfer="false" optional="false" type="data" size="4157504"/>
    <uses file="fit.txt" link="output" register="false" transfer="false" optional="false" type="data" size="280"/>
    <uses file="diff.txt" link="output" register="false" transfer="false" optional="false" type="data" size="165358"/>
  </job>
  <job id="ID00072" namespace="Montage" name="mDiffFit" version="1.0" runtime="10.79">
    <uses file="region.hdr" link="input" register="true" transfer="true" optional="false" type="data" size="304"/>
    <uses file="p2mass-atlas-ID00013s-jID00013.fits" link="input" register="false" transfer="false" optional="false" type="data" size="4168911"/>
    <uses file="p2mass-atlas-ID00013s-jID00013_area.fits" link="input" register="false" transfer="false" optional="false" type="data" size="4168911"/>
    <uses file="fit.txt" link="output" register="false" transfer="false" optional="false" type="data" size="270"/>
    <uses file="diff.txt" link="output" register="false" transfer="false" optional="false" type="data" size="254590"/>
  </job>
  <job id="ID00073" namespace="Montage" name="mDiffFit" version="1.0" runtime="10.65">
    <uses file="region.hdr" link="input" register="true" transfer="true" optional="false" type="data" size="304"/>
    <uses file="p2mass-atlas-ID00015s-jID00015.fits" link="input" register="false" transfer="false" optional="false" type="data" size="4157920"/>
    <uses file="p2mass-atlas-ID00015s-jID00015_area.fits" link="input" register="false" transfer="false" optional="false" type="data" size="4157920"/>
    <uses file="p2mass-atlas-ID00002s-jID00002.fits" link="input" register="false" transfer="false" optional="false" type="data" size="4154767"/>
    <uses file="p2mass-atlas-ID00002s-jID00002_area.fits" link="input" register="false" transfer="false" optional="false" type="data" size="4154767"/>
    <uses file="fit.txt" link="output" register="false" transfer="false" optional="false" type="data" size="278"/>
    <uses file="diff.txt" link="output" register="false" transfer="false" optional="false" type="data" size="308378"/>
  </job>
  <job id="ID00074" namespace="Montage" name="mDiffFit" version="1.0" runtime="10.49">
    <uses file="region.hdr" link="input" register="true" transfer="true" optional="false" type="data" size="304"/>
    <uses file="p2mass-atlas-ID00015s-jID00015.fits" link="input" register="false" transfer="false" optional="false" type="data" size="4181429"/>
    <uses file="p2mass-atlas-ID00015s-jID00015_area.fits" link="input" register="false" transfer="false" optional="false" type="data" size="4181429"/>
    <uses file="p2mass-atlas-ID00003s-jID00003.fits" link="input" register="false" transfer="false" optional="false" type="data" size="4160468"/>
    <uses file="p2mass-atlas-ID00003s-jID00003_area.fits" link="input" register="false" transfer="false" optional="false" type="data" size="4160468"/>
    <uses file="fit.txt" link="output" register="false" transfer="false" optional="false" type="data" size="274"/>
    <uses file="diff.txt" link="output" register="false" transfer="false" optional="false" type="data" size="377305"/>
  </job>
  <job id="ID00075" namespace="Montage" name="mDiffFit" version="1.0" runtime="10.61">
    <uses file="region.hdr" link="input" register="true" transfer="true" optional="false" type="data" size="304"/>
    <uses file="p2mass-atlas-ID00015s-jID00015.fits" link="input" register="false" transfer="false" optional="false" type="data" size="4155665"/>
    <uses file="p2mass-atlas-ID00015s-jID00015_area.fits" link="input" register="false" transfer="false" optional="false" type="data" size="4155665"/>
    <uses file="p2mass-atlas-ID00008s-jID00008.fits" link="input" register="false" transfer="false" optional="false" type="data" size="4159531"/>
    <uses file="p2mass-atlas-ID00008s-jID00008_area.fits" link="input" register="false" transfer="false" optional="false" type="data" size="4159531"/>
    <uses file="fit.txt" link="output" register="false" transfer="false" optional="false" type="data" size="265"/>
    <uses file="diff.txt" link="output" register="false" transfer="false" optional="false" type="data" size="286292"/>
  </job>
  <job id="ID00076" namespace="Montage" name="mDiffFit" version="1.0" runtime="10.47">
    <uses file="region.hdr" link="input" register="true" transfer="true" optional="false" type="data" size="304"/>
    <uses file="p2mass-atlas-ID00015s-jID00015.fits" link="input" register="false" transfer="false" optional="false" type="data" size="4167789"/>
    <uses file="p2mass-atlas-ID00015s-jID00015_area.fits" link="input" register="false" transfer="false" optional="false" type="data" size="4167789"/>
    <uses file="p2mass-atlas-ID00011s-jID00011.fits" link="input" register="false" transfer="false" optional="false" type="data" size="4150417"/>
    <uses file="p2mass-atlas-ID00011s-jID00011_area.fits" link="input" register="false" transfer="false" optional="false" type="data" size="4150417"/>
    <uses file="fit.txt" link="output" register="false" transfer="false" optional="false" type="data" size="276"/>
    <uses file="diff.txt" link="output" register="false" transfer="false" optional="false" type="data" size="161693"/>
  </job>
  <job id="ID00077" namespace="Montage" name="mDiffFit" version="1.0" runtime="10.65">
    <uses file="region.hdr" link="input" register="true" transfer="true" optional="false" type="data" size="304"/>
    <uses file="p2mass-atlas-ID00015s-jID00015.fits" link="input" register="false" transfer="false" optional="false" type="data" size="4163597"/>
    <uses file="p2mass-atlas-ID00015s-jID00015_area.fits" link="input" register="false" transfer="false" optional="false" type="data" size="4163597"/>
    <uses file="p2mass-atlas-ID00014s-jID00014.fits" link="input" register="false" transfer="false" optional="false" type="data" size="4169477"/>
    <uses file="p2mass-atlas-ID00014s-jID00014_area.fits" link="input" register="false" transfer="false" optional="false" type="data" size="4169477"/>
    <uses file="fit.txt" link="output" register="false" transfer="false" optional="false" type="data" size="263"/>
    <uses file="diff.txt" link="output" register="false" transfer="false" optional="false" type="data" size="309680"/>
  </job>
  <job id="ID00078" namespace="Montage" name="mConcatFit" version="1.0" runtime="4.96">
    <uses file="fits_list.tbl" link="input" register="true" transfer="true" optional="false" type="data" size="1690"/>
    <uses file="fit.txt" link="input" register="false" transfer="false" optional="false" type="data" size="264"/>
    <uses file="diff.txt" link="input" register="false" transfer="false" optional="false" type="data" size="178931"/>
    <uses file="fits.tbl" link="output" register="false" transfer="false" optional="false" type="data" size="13017"/>
  </job>
  <job id="ID00079" namespace="Montage" name="mBgModel" version="1.0" runtime="5.34">
    <uses file="pimages.tbl" link="input" register="true" transfer="true" optional="false" type="data" size="2680"/>
    <uses file="fits.tbl" link="input" register="false" transfer="false" optional="false" type="data" size="13017"/>
    <uses file="corrections.tbl" link="output" register="false" transfer="false" optional="false" type="data" size="850"/>
  </job>
  <job id="ID00080" namespace="Montage" name="mBackground" version="1.0" runtime="10.88">
    <uses file="corrections.tbl" link="input" register="false" transfer="false" optional="false" type="data" size="850"/>
    <uses file="p2mass-atlas-ID00000s-jID00000.fits" link="input" register="false" transfer="false" optional="false" type="data" size="4181573"/>
    <uses file="p2mass-atlas-ID00000s-jID00000_area.fits" link="input" register="false" transfer="false" optional="false" type="data" size="4181573"/>
    <uses file="c2mass-atlas-ID00000s-jID00000_area.fits" link="output" register="false" transfer="false" optional="false" type="data" size="4181573"/>
    <uses file="c2mass-atlas-ID00000s-jID00000.fits" link="output" register="false" transfer="false" optional="false" type="data" size="4181573"/>
  </job>
  <job id="ID00081" namespace="Montage" name="mBackground" version="1.0" runtime="10.96">
    <uses file="corrections.tbl" link="input" register="false" transfer="false" optional="false" type="data" size="850"/>
    <uses file="p2mass-atlas-ID00001s-jID00001.fits" link="input" register="false" transfer="false" optional="false" type="data" size="4145069"/>
    <uses file="p2mass-atlas-ID00001s-jID00001_area.fits" link="input" register="false" transfer="false" optional="false" type="data" size="4145069"/>
    <uses file="c2mass-atlas-ID00001s-jID00001_area.fits" link="output" register="false" transfer="false" optional="false" type="data" size="4145069"/>
    <uses file="c2mass-atlas-ID00001s-jID00001.fits" link="output" register="false" transfer="false" optional="false" type="data" size="4145069"/>
  </job>
  <job id="ID00082" namespace="Montage" name="mBackground" version="1.0" runtime="10.61">
    <uses file="corrections.tbl" link="input" register="false" transfer="false" optional="false" type="data" size="850"/>
    <uses file="p2mass-atlas-ID00002s-jID00002.fits" link="input" register="false" transfer="false" optional="false" type="data" size="4148062"/>
    <uses file="p2mass-atlas-ID00002s-jID00002_area.fits" link="input" register="false" transfer="false" optional="false" type="data" size="4148062"/>
    <uses file="c2mass-atlas-ID00002s-jID00002_area.fits" link="output" register="false" transfer="false" optional="false" type="data" size="4148062"/>
    <uses file="c2mass-atlas-ID00002s-jID00002.fits" link="output" register="false" transfer="false" optional="false" type="data" size="4148062"/>
  </job>
  <job id="ID00083" namespace="Montage" name="mBackground" version="1.0" runtime="10.73">
    <uses file="corrections.tbl" link="input" register="false" transfer="false" optional="false" type="data" size="850"/>
    <uses file="p2mass-atlas-ID00003s-jID00003.fits" link="input" register="false" transfer="false" optional="false" type="data" size="4168932"/>
    <uses file="p2mass-atlas-ID00003s-jID00003_area.fits" link="input" register="false" transfer="false" optional="false" type="data" size="4168932"/>
    <uses file="c2mass-atlas-ID00003s-jID00003.fits" link="output" register="false" transfer="false" optional="false" type="data" size="4168932"/>
    <uses file="c2mass-atlas-ID00003s-jID00003_area.fits" link="output" register="false" transfer="false" optional="false" type="data" size="4168932"/>
  </job>
  <job id="ID00084" namespace="Montage" name="mBackground" version="1.0" runtime="10.66">
    <uses file="corrections.tbl" link="input" register="false" transfer="false" optional="false" type="data" size="850"/>
    <uses file="p2mass-atlas-ID00004s-jID00004.fits" link="input" register="false" transfer="false" optional="false" type="data" size="4175052"/>
    <uses file="p2mass-atlas-ID00004s-jID00004_area.fits" link="input" register="false" transfer="false" optional="false" type="data" size="4175052"/>
    <uses file="c2mass-atlas-ID00004s-jID00004.fits" link="output" register="false" transfer="false" optional="false" type="data" size="4175052"/>
    <uses file="c2mass-atlas-ID00004s-jID00004_area.fits" link="output" register="false" transfer="false" optional="false" type="data" size="4175052"/>
  </job>
  <job id="ID00085" namespace="Montage" name="mBackground" version="1.0" runtime="10.49">
    <uses file="corrections.tbl" link="input" register="false" transfer="false" optional="false" type="data" size="850"/>
    <uses file="p2mass-atlas-ID00005s-jID00005.fits" link="input" register="false" transfer="false" optional="false" type="data" size="4168253"/>
    <uses file="p2mass-atlas-ID00005s-jID00005_area.fits" link="input" register="false" transfer="false" optional="false" type="data" size="4168253"/>
    <uses file="c2mass-atlas-ID00005s-jID00005_area.fits" link="output" register="false" transfer="false" optional="false" type="data" size="4168253"/>
    <uses file="c2mass-atlas-ID00005s-jID00005.fits" link="output" register="false" transfer="false" optional="false" type="data" size="4168253"/>
  </job>
  <job id="ID00086" namespace="Montage" name="mBackground" version="1.0" runtime="10.90">
    <uses file="corrections.tbl" link="input" register="false" transfer="false" optional="false" type="data" size="850"/>
    <uses file="p2mass-atlas-ID00006s-jID00006.fits" link="input" register="false" transfer="false" optional="false" type="data" size="4150555"/>
    <uses file="p2mass-atlas-ID00006s-jID00006_area.fits" link="input" register="false" transfer="false" optional="false" type="data" size="4150555"/>
    <uses file="c2mass-atlas-ID00006s-jID00006_area.fits" link="output" register="false" transfer="false" optional="false" type="data" size="4150555"/>
    <uses file="c2mass-atlas-ID00006s-jID00006.fits" link="output" register="false" transfer="false" optional="false" type="data" size="4150555"/>
  </job>
  <job id="ID00087" namespace="Montage" name="mBackground" version="1.0" runtime="10.75">
    <uses file="corrections.tbl" link="input" register="false" transfer="false" optional="false" type="data" size="850"/>
    <uses file="p2mass-atlas-ID00007s-jID00007.fits" link="input" register="false" transfer="false" optional="false" type="data" size="4167576"/>
    <uses file="p2mass-atlas-ID00007s-jID00007_area.fits" link="input" register="false" transfer="false" optional="false" type="data" size="4167576"/>
    <uses file="c2mass-atlas-ID00007s-jID00007.fits" link="output" register="false" transfer="false" optional="false" type="data" size="4167576"/>
    <uses file="c2mass-atlas-ID00007s-jID00007_area.fits" link="output" register="false" transfer="false" optional="false" type="data" size="4167576"/>
  </job>
  <job id="ID00088" namespace="Montage" name="mBackground" version="1.0" runtime="10.72">
    <uses file="corrections.tbl" link="input" register="false" transfer="false" optional="false" type="data" size="850"/>
    <uses file="p2mass-atlas-ID00008s-jID00008.fits" link="input" register="false" transfer="false" optional="false" type="data" size="4169285"/>
    <uses file="p2mass-atlas-ID00008s-jID00008_area.fits" link="input" register="false" transfer="false" optional="false" type="data" size="4169285"/>
    <uses file="c2mass-atlas-ID00008s-jID00008.fits" link="output" register="false" transfer="false" optional="false" type="data" size="4169285"/>
    <uses file="c2mass-atlas-ID00008s-jID00008_area.fits" link="output" register="false" transfer="false" optional="false" type="data" size="4169285"/>
  </job>
  <job id="ID00089" namespace="Montage" name="mBackground" version="1.0" runtime="10.86">
    <uses file="corrections.tbl" link="input" register="false" transfer="false" optional="false" type="data" size="850"/>
    <uses file="p2mass-atlas-ID00009s-jID00009.fits" link="input" register="false" transfer="false" optional="false" type="data" size="4163564"/>
    <uses file="p2mass-atlas-ID00009s-jID00009_area.fits" link="input" register="false" transfer="false" optional="false" type="data" size="4163564"/>
    <uses file="c2mass-atlas-ID00009s-jID00009_area.fits" link="output" register="false" transfer="false" optional="false" type="data" size="4163564"/>
    <uses file="c2mass-atlas-ID00009s-jID00009.fits" link="output" register="false" transfer="false" optional="false" type="data" size="4163564"/>
  </job>
  <job id="ID00090" namespace="Montage" name="mBackground" version="1.0" runtime="10.74">
    <uses file="corrections.tbl" link="input" register="false" transfer="false" optional="false" type="data" size="850"/>
    <uses file="p2mass-atlas-ID00010s-jID00010.fits" link="input" register="false" transfer="false" optional="false" type="data" size="4150193"/>
    <uses file="p2mass-atlas-ID00010s-jID00010_area.fits" link="input" register="false" transfer="false" optional="false" type="data" size="4150193"/>
    <uses file="c2mass-atlas-ID00010s-jID00010_area.fits" link="output" register="false" transfer="false" optional="false" type="data" size="4150193"/>
    <uses file="c2mass-atlas-ID00010s-jID00010.fits" link="output" register="false" transfer="false" optional="false" type="data" size="4150193"/>
  </job>
  <job id="ID00091" namespace="Montage" name="mBackground" version="1.0" runtime="10.69">
    <uses file="corrections.tbl" link="input" register="false" transfer="false" optional="false" type="data" size="850"/>
    <uses file="p2mass-atlas-ID00011s-jID00011.fits" link="input" register="false" transfer="false" optional="false" type="data" size="4171380"/>
    <uses file="p2mass-atlas-ID00011s-jID00011_area.fits" link="input" register="false" transfer="false" optional="false" type="data" size="4171380"/>
    <uses file="c2mass-atlas-ID00011s-jID00011_area.fits" link="output" register="false" transfer="false" optional="false" type="data" size="4171380"/>
    <uses file="c2mass-atlas-ID00011s-jID00011.fits" link="output" register="false" transfer="false" optional="false" type="data" size="4171380"/>
  </job>
  <job id="ID00092" namespace="Montage" name="mBackground" version="1.0" runtime="10.74">
    <uses file="corrections.tbl" link="input" register="false" transfer="false" optional="false" type="data" size="850"/>
    <uses file="p2mass-atlas-ID00012s-jID00012.fits" link="input" register="false" transfer="false" optional="false" type="data" size="4166972"/>
    <uses file="p2mass-atlas-ID00012s-jID00012_area.fits" link="input" register="false" transfer="false" optional="false" type="data" size="4166972"/>
    <uses file="c2mass-atlas-ID00012s-jID00012_area.fits" link="output" register="false" transfer="false" optional="false" type="data" size="4166972"/>
    <uses file="c2mass-atlas-ID00012s-jID00012.fits" link="output" register="false" transfer="false" optional="false" type="data" size="4166972"/>
  </job>
  <job id="ID00093" namespace="Montage" name="mBackground" version="1.0" runtime="10.69">
    <uses file="corrections.tbl" link="input" register="false" transfer="false" optional="false" type="data" size="850"/>
    <uses file="p2mass-atlas-ID00013s-jID00013.fits" link="input" register="false" transfer="false" optional="false" type="data" size="4176164"/>
    <uses file="p2mass-atlas-ID00013s-jID00013_area.fits" link="input" register="false" transfer="false" optional="false" type="data" size="4176164"/>
    <uses file="c2mass-atlas-ID00013s-jID00013.fits" link="output" register="false" transfer="false" optional="false" type="data" size="4176164"/>
    <uses file="c2mass-atlas-ID00013s-jID00013_area.fits" link="output" register="false" transfer="false" optional="false" type="data" size="4176164"/>
  </job>
  <job id="ID00094" namespace="Montage" name="mBackground" version="1.0" runtime="10.73">
    <uses file="corrections.tbl" link="input" register="false" transfer="false" optional="false" type="data" size="850"/>
    <uses file="p2mass-atlas-ID00014s-jID00014.fits" link="input" register="false" transfer="false" optional="false" type="data" size="4175565"/>
    <uses file="p2mass-atlas-ID00014s-jID00014_area.fits" link="input" register="false" transfer="false" optional="false" type="data" size="4175565"/>
    <uses file="c2mass-atlas-ID00014s-jID00014.fits" link="output" register="false" transfer="false" optional="false" type="data" size="4175565"/>
    <uses file="c2mass-atlas-ID00014s-jID00014_area.fits" link="output" register="false" transfer="false" optional="false" type="data" size="4175565"/>
  </job>
  <job id="ID00095" namespace="Montage" name="mBackground" version="1.0" runtime="10.78">
    <uses file="corrections.tbl" link="input" register="false" transfer="false" optional="false" type="data" size="850"/>
    <uses file="p2mass-atlas-ID00015s-jID00015.fits" link="input" register="false" transfer="false" optional="false" type="data" size="4165493"/>
    <uses file="p2mass-atlas-ID00015s-jID00015_area.fits" link="input" register="false" transfer="false" optional="false" type="data" size="4165493"/>
    <uses file="c2mass-atlas-ID00015s-jID00015_area.fits" link="output" register="false" transfer="false" optional="false" type="data" size="4165493"/>
    <uses file="c2mass-atlas-ID00015s-jID00015.fits" link="output" register="false" transfer="false" optional="false" type="data" size="4165493"/>
  </job>
  <job id="ID00096" namespace="Montage" name="mImgTbl" version="1.0" runtime="7.63">
    <uses file="cimages.tbl" link="input" register="true" transfer="true" optional="false" type="data" size="2680"/>
    <uses file="c2mass-atlas-ID00000s-jID00000_area.fits" link="input" register="false" transfer="false" optional="false" type="data" size="4181573"/>
    <uses file="c2mass-atlas-ID00000s-jID00000.fits" link="input" register="false" transfer="false" optional="false" type="data" size="4181573"/>
    <uses file="c2mass-atlas-ID00001s-jID00001_area.fits" link="input" register="false" transfer="false" optional="false" type="data" size="4145069"/>
    <uses file="c2mass-atlas-ID00001s-jID00001.fits" link="input" register="false" transfer="false" optional="false" type="data" size="4145069"/>
    <uses file="c2mass-atlas-ID00002s-jID00002_area.fits" link="input" register="false" transfer="false" optional="false" type="data" size="4148062"/>
    <uses file="c2mass-atlas-ID00002s-jID00002.fits" link="input" register="false" transfer="false" optional="false" type="data" size="4148062"/>
    <uses file="c2mass-atlas-ID00003s-jID00003.fits" link="input" register="false" transfer="false" optional="false" type="data" size="4168932"/>
    <uses file="c2mass-atlas-ID00003s-jID00003_area.fits" link="input" register="false" transfer="false" optional="false" type="data" size="4168932"/>
    <uses file="c2mass-atlas-ID00004s-jID00004.fits" link="input" register="false" transfer="false" optional="false" type="data" size="4175052"/>
    <uses file="c2mass-atlas-ID00004s-jID00004_area.fits" link="input" register="false" transfer="false" optional="false" type="data" size="4175052"/>
    <uses file="c2mass-atlas-ID00005s-jID00005_area.fits" link="input" register="false" transfer="false" optional="false" type="data" size="4168253"/>
    <uses file="c2mass-atlas-ID00005s-jID00005.fits" link="input" register="false" transfer="false" optional="false" type="data" size="4168253"/>
    <uses file="c2mass-atlas-ID00006s-jID00006_area.fits" link="input" register="false" transfer="false" optional="false" type="data" size="4150555"/>
    <uses file="c2mass-atlas-ID00006s-jID00006.fits" link="input" register="false" transfer="false" optional="false" type="data" size="4150555"/>
    <uses file="c2mass-atlas-ID00007s-jID00007.fits" link="input" register="false" transfer="false" optional="false" type="data" size="4167576"/>
    <uses file="c2mass-atlas-ID00007s-jID00007_area.fits" link="input" register="false" transfer="false" optional="false" type="data" size="4167576"/>
    <uses file="c2mass-atlas-ID00008s-jID00008.fits" link="input" register="false" transfer="false" optional="false" type="data" size="4169285"/>
    <uses file="c2mass-atlas-ID00008s-jID00008_area.fits" link="input" register="false" transfer="false" optional="false" type="data" size="4169285"/>
    <uses file="c2mass-atlas-ID00009s-jID00009_area.fits" link="input" register="false" transfer="false" optional="false" type="data" size="4163564"/>
    <uses file="c2mass-atlas-ID00009s-jID00009.fits" link="input" register="false" transfer="false" optional="false" type="data" size="4163564"/>
    <uses file="c2mass-atlas-ID00010s-jID00010_area.fits" link="input" register="false" transfer="false" optional="false" type="data" size="4150193"/>
    <uses file="c2mass-atlas-ID00010s-jID00010.fits" link="input" register="false" transfer="false" optional="false" type="data" size="4150193"/>
    <uses file="c2mass-atlas-ID00011s-jID00011_area.fits" link="input" register="false" transfer="false" optional="false" type="data" size="4171380"/>
    <uses file="c2mass-atlas-ID00011s-jID00011.fits" link="input" register="false" transfer="false" optional="false" type="data" size="4171380"/>
    <uses file="c2mass-atlas-ID00012s-jID00012_area.fits" link="input" register="false" transfer="false" optional="false" type="data" size="4166972"/>
    <uses file="c2mass-atlas-ID00012s-jID00012.fits" link="input" register="false" transfer="false" optional="false" type="data" size="4166972"/>
    <uses file="c2mass-atlas-ID00013s-jID00013.fits" link="input" register="false" transfer="false" optional="false" type="data" size="4176164"/>
    <uses file="c2mass-atlas-ID00013s-jID00013_area.fits" link="input" register="false" transfer="false" optional="false" type="data" size="4176164"/>
    <uses file="c2mass-atlas-ID00014s-jID00014.fits" link="input" register="false" transfer="false" optional="false" type="data" size="4175565"/>
    <uses file="c2mass-atlas-ID00014s-jID00014_area.fits" link="input" register="false" transfer="false" optional="false" type="data" size="4175565"/>
    <uses file="c2mass-atlas-ID00015s-jID00015_area.fits" link="input" register="false" transfer="false" optional="false" type="data" size="4165493"/>
    <uses file="c2mass-atlas-ID00015s-jID00015.fits" link="input" register="false" transfer="false" optional="false" type="data" size="4165493"/>
    <uses file="newcimages.tbl" link="output" register="false" transfer="false" optional="false" type="data" size="5734"/>
  </job>
  <job id="ID00097" namespace="Montage" name="mAdd" version="1.0" runtime="9.60">
    <uses file="region.hdr" link="input" register="true" transfer="true" optional="false" type="data" size="304"/>
    <uses file="newcimages.tbl" link="input" register="false" transfer="false" optional="false" type="data" size="5734"/>
    <uses file="mosaic_ID00097_ID00097.fits" link="output" register="false" transfer="false" optional="false" type="data" size="69432167"/>
    <uses file="mosaic_ID00097_ID00097_area.fits" link="output" register="false" transfer="false" optional="false" type="data" size="69432167"/>
  </job>
  <job id="ID00098" namespace="Montage" name="mShrink" version="1.0" runtime="6.91">
    <uses file="mosaic_ID00097_ID00097.fits" link="input" register="false" transfer="false" optional="false" type="data" size="69432167"/>
    <uses file="mosaic_ID00097_ID00097_area.fits" link="input" register="false" transfer="false" optional="false" type="data" size="69432167"/>
    <uses file="shrunken_ID00098_ID00098.fits" link="output" register="false" transfer="false" optional="false" type="data" size="2778398"/>
  </job>
  <job id="ID00099" namespace="Montage" name="mJPEG" version="1.0" runtime="0.83">
    <uses file="shrunken_ID00098_ID00098.fits" link="input" register="false" transfer="false" optional="false" type="data" size="2778398"/>
    <uses file="shrunken_ID00098_ID00098.jpg" link="output" register="true" transfer="true" optional="false" type="data" size="420195"/>
  </job>
<!-- part 3: list of control-flow dependencies (may be empty) -->
  <child ref="ID00016">
    <parent ref="ID00001"/>
    <parent ref="ID00000"/>
  </child>
  <child ref="ID00017">
    <parent ref="ID00000"/>
    <parent ref="ID00009"/>
  </child>
  <child ref="ID00018">
    <parent ref="ID00000"/>
    <parent ref="ID00011"/>
  </child>
  <child ref="ID00019">
    <parent ref="ID00013"/>
    <parent ref="ID00000"/>
  </child>
  <child ref="ID00020">
    <parent ref="ID00001"/>
    <parent ref="ID00000"/>
  </child>
  <child ref="ID00021">
    <parent ref="ID00001"/>
    <parent ref="ID00003"/>
  </child>
  <child ref="ID00022">
    <parent ref="ID00001"/>
    <parent ref="ID00006"/>
  </child>
  <child ref="ID00023">
    <parent ref="ID00001"/>
    <parent ref="ID00007"/>
  </child>
  <child ref="ID00024">
    <parent ref="ID00001"/>
    <parent ref="ID00008"/>
  </child>
  <child ref="ID00025">
    <parent ref="ID00001"/>
    <parent ref="ID00009"/>
  </child>
  <child ref="ID00026">
    <parent ref="ID00012"/>
    <parent ref="ID00001"/>
  </child>
  <child ref="ID00027">
    <parent ref="ID00013"/>
    <parent ref="ID00001"/>
  </child>
  <child ref="ID00028">
    <parent ref="ID00001"/>
    <parent ref="ID00015"/>
  </child>
  <child ref="ID00029">
    <parent ref="ID00002"/>
    <parent ref="ID00003"/>
  </child>
  <child ref="ID00030">
    <parent ref="ID00002"/>
    <parent ref="ID00006"/>
  </child>
  <child ref="ID00031">
    <parent ref="ID00003"/>
    <parent ref="ID00007"/>
  </child>
  <child ref="ID00032">
    <parent ref="ID00012"/>
    <parent ref="ID00003"/>
  </child>
  <child ref="ID00033">
    <parent ref="ID00013"/>
    <parent ref="ID00003"/>
  </child>
  <child ref="ID00034">
    <parent ref="ID00015"/>
    <parent ref="ID00003"/>
  </child>
  <child ref="ID00035">
    <parent ref="ID00002"/>
    <parent ref="ID00004"/>
  </child>
  <child ref="ID00036">
    <parent ref="ID00012"/>
    <parent ref="ID00004"/>
  </child>
  <child ref="ID00037">
    <parent ref="ID00013"/>
    <parent ref="ID00004"/>
  </child>
  <child ref="ID00038">
    <parent ref="ID00001"/>
    <parent ref="ID00005"/>
  </child>
  <child ref="ID00039">
    <parent ref="ID00001"/>
    <parent ref="ID00006"/>
  </child>
  <child ref="ID00040">
    <parent ref="ID00006"/>
    <parent ref="ID00004"/>
  </child>
  <child ref="ID00041">
    <parent ref="ID00006"/>
    <parent ref="ID00008"/>
  </child>
  <child ref="ID00042">
    <parent ref="ID00006"/>
    <parent ref="ID00009"/>
  </child>
  <child ref="ID00043">
    <parent ref="ID00010"/>
    <parent ref="ID00006"/>
  </child>
  <child ref="ID00044">
    <parent ref="ID00012"/>
    <parent ref="ID00006"/>
  </child>
  <child ref="ID00045">
    <parent ref="ID00000"/>
    <parent ref="ID00007"/>
  </child>
  <child ref="ID00046">
    <parent ref="ID00002"/>
    <parent ref="ID00007"/>
  </child>
  <child ref="ID00047">
    <parent ref="ID00003"/>
    <parent ref="ID00007"/>
  </child>
  <child ref="ID00048">
    <parent ref="ID00011"/>
    <parent ref="ID00007"/>
  </child>
  <child ref="ID00049">
    <parent ref="ID00004"/>
    <parent ref="ID00008"/>
  </child>
  <child ref="ID00050">
    <parent ref="ID00008"/>
    <parent ref="ID00007"/>
  </child>
  <child ref="ID00051">
    <parent ref="ID00008"/>
  </child>
  <child ref="ID00052">
    <parent ref="ID00010"/>
    <parent ref="ID00008"/>
  </child>
  <child ref="ID00053">
    <parent ref="ID00011"/>
    <parent ref="ID00008"/>
  </child>
  <child ref="ID00054">
    <parent ref="ID00009"/>
  </child>
  <child ref="ID00055">
    <parent ref="ID00001"/>
    <parent ref="ID00010"/>
  </child>
  <child ref="ID00056">
    <parent ref="ID00010"/>
    <parent ref="ID00003"/>
  </child>
  <child ref="ID00057">
    <parent ref="ID00010"/>
    <parent ref="ID00005"/>
  </child>
  <child ref="ID00058">
    <parent ref="ID00010"/>
    <parent ref="ID00007"/>
  </child>
  <child ref="ID00059">
    <parent ref="ID00010"/>
  </child>
  <child ref="ID00060">
    <parent ref="ID00013"/>
    <parent ref="ID00010"/>
  </child>
  <child ref="ID00061">
    <parent ref="ID00010"/>
    <parent ref="ID00014"/>
  </child>
  <child ref="ID00062">
    <parent ref="ID00000"/>
    <parent ref="ID00011"/>
  </child>
  <child ref="ID00063">
    <parent ref="ID00011"/>
    <parent ref="ID00008"/>
  </child>
  <child ref="ID00064">
    <parent ref="ID00011"/>
    <parent ref="ID00014"/>
  </child>
  <child ref="ID00065">
    <parent ref="ID00012"/>
    <parent ref="ID00004"/>
  </child>
  <child ref="ID00066">
    <parent ref="ID00012"/>
  </child>
  <child ref="ID00067">
    <parent ref="ID00012"/>
    <parent ref="ID00015"/>
  </child>
  <child ref="ID00068">
    <parent ref="ID00001"/>
    <parent ref="ID00013"/>
  </child>
  <child ref="ID00069">
    <parent ref="ID00013"/>
    <parent ref="ID00005"/>
  </child>
  <child ref="ID00070">
    <parent ref="ID00013"/>
    <parent ref="ID00007"/>
  </child>
  <child ref="ID00071">
    <parent ref="ID00012"/>
    <parent ref="ID00013"/>
  </child>
  <child ref="ID00072">
    <parent ref="ID00013"/>
  </child>
  <child ref="ID00073">
    <parent ref="ID00002"/>
    <parent ref="ID00015"/>
  </child>
  <child ref="ID00074">
    <parent ref="ID00003"/>
    <parent ref="ID00015"/>
  </child>
  <child ref="ID00075">
    <parent ref="ID00015"/>
    <parent ref="ID00008"/>
  </child>
  <child ref="ID00076">
    <parent ref="ID00011"/>
    <parent ref="ID00015"/>
  </child>
  <child ref="ID00077">
    <parent ref="ID00014"/>
    <parent ref="ID00015"/>
  </child>
  <child ref="ID00078">
    <parent ref="ID00059"/>
    <parent ref="ID00058"/>
    <parent ref="ID00016"/>
    <parent ref="ID00053"/>
    <parent ref="ID00017"/>
    <parent ref="ID00052"/>
    <parent ref="ID00051"/>
    <parent ref="ID00050"/>
    <parent ref="ID00057"/>
    <parent ref="ID00056"/>
    <parent ref="ID00018"/>
    <parent ref="ID00055"/>
    <parent ref="ID00019"/>
    <parent ref="ID00054"/>
    <parent ref="ID00060"/>
    <parent ref="ID00069"/>
    <parent ref="ID00020"/>
    <parent ref="ID00021"/>
    <parent ref="ID00022"/>
    <parent ref="ID00023"/>
    <parent ref="ID00024"/>
    <parent ref="ID00025"/>
    <parent ref="ID00062"/>
    <parent ref="ID00026"/>
    <parent ref="ID00061"/>
    <parent ref="ID00027"/>
    <parent ref="ID00064"/>
    <parent ref="ID00028"/>
    <parent ref="ID00063"/>
    <parent ref="ID00066"/>
    <parent ref="ID00029"/>
    <parent ref="ID00065"/>
    <parent ref="ID00068"/>
    <parent ref="ID00067"/>
    <parent ref="ID00070"/>
    <parent ref="ID00071"/>
    <parent ref="ID00034"/>
    <parent ref="ID00035"/>
    <parent ref="ID00032"/>
    <parent ref="ID00033"/>
    <parent ref="ID00030"/>
    <parent ref="ID00031"/>
    <parent ref="ID00077"/>
    <parent ref="ID00076"/>
    <parent ref="ID00075"/>
    <parent ref="ID00038"/>
    <parent ref="ID00074"/>
    <parent ref="ID00039"/>
    <parent ref="ID00073"/>
    <parent ref="ID00036"/>
    <parent ref="ID00072"/>
    <parent ref="ID00037"/>
    <parent ref="ID00043"/>
    <parent ref="ID00044"/>
    <parent ref="ID00045"/>
    <parent ref="ID00046"/>
    <parent ref="ID00040"/>
    <parent ref="ID00041"/>
    <parent ref="ID00042"/>
    <parent ref="ID00047"/>
    <parent ref="ID00048"/>
    <parent ref="ID00049"/>
  </child>
  <child ref="ID00079">
    <parent ref="ID00078"/>
  </child>
  <child ref="ID00080">
    <parent ref="ID00000"/>
    <parent ref="ID00079"/>
  </child>
  <child ref="ID00081">
    <parent ref="ID00001"/>
    <parent ref="ID00079"/>
  </child>
  <child ref="ID00082">
    <parent ref="ID00002"/>
    <parent ref="ID00079"/>
  </child>
  <child ref="ID00083">
    <parent ref="ID00079"/>
    <parent ref="ID00003"/>
  </child>
  <child ref="ID00084">
    <parent ref="ID00079"/>
    <parent ref="ID00004"/>
  </child>
  <child ref="ID00085">
    <parent ref="ID00079"/>
    <parent ref="ID00005"/>
  </child>
  <child ref="ID00086">
    <parent ref="ID00006"/>
    <parent ref="ID00079"/>
  </child>
  <child ref="ID00087">
    <parent ref="ID00079"/>
    <parent ref="ID00007"/>
  </child>
  <child ref="ID00088">
    <parent ref="ID00079"/>
    <parent ref="ID00008"/>
  </child>
  <child ref="ID00089">
    <parent ref="ID00079"/>
    <parent ref="ID00009"/>
  </child>
  <child ref="ID00090">
    <parent ref="ID00010"/>
    <parent ref="ID00079"/>
  </child>
  <child ref="ID00091">
    <parent ref="ID00011"/>
    <parent ref="ID00079"/>
  </child>
  <child ref="ID00092">
    <parent ref="ID00012"/>
    <parent ref="ID00079"/>
  </child>
  <child ref="ID00093">
    <parent ref="ID00013"/>
    <parent ref="ID00079"/>
  </child>
  <child ref="ID00094">
    <parent ref="ID00079"/>
    <parent ref="ID00014"/>
  </child>
  <child ref="ID00095">
    <parent ref="ID00079"/>
    <parent ref="ID00015"/>
  </child>
  <child ref="ID00096">
    <parent ref="ID00094"/>
    <parent ref="ID00095"/>
    <parent ref="ID00080"/>
    <parent ref="ID00081"/>
    <parent ref="ID00082"/>
    <parent ref="ID00088"/>
    <parent ref="ID00087"/>
    <parent ref="ID00089"/>
    <parent ref="ID00084"/>
    <parent ref="ID00091"/>
    <parent ref="ID00083"/>
    <parent ref="ID00090"/>
    <parent ref="ID00093"/>
    <parent ref="ID00086"/>
    <parent ref="ID00085"/>
    <parent ref="ID00092"/>
  </child>
  <child ref="ID00097">
    <parent ref="ID00096"/>
  </child>
  <child ref="ID00098">
    <parent ref="ID00097"/>
  </child>
  <child ref="ID00099">
    <parent ref="ID00098"/>
  </child>
</adag>
