# Supplementary material for: Dynamic Voltage Frequency Scaling Simulator for Real Workflows Energy-Aware Management in Green Cloud Computing
Source: PLoS One. 2017 Jan 13;12(1):e0169803. doi: 10.1371/journal.pone.0169803 (PMC5234838; doi:10.1371/journal.pone.0169803)
Supplement: S4 File — Proposed simulator source code, also available at [24]. (ZIP) [file pone.0169803.s004.zip › WFSPow/config/dax/Montage_1000.xml]

<?xml version="1.0" encoding="UTF-8"?>
<!-- generated: 2008-09-24T14:28:34-07:00 -->
<!-- generated by: shishir [??] -->
<adag xmlns="http://pegasus.isi.edu/schema/DAX" xmlns:xsi="http://www.w3.org/2001/XMLSchema-instance" xsi:schemaLocation="http://pegasus.isi.edu/schema/DAX http://pegasus.isi.edu/schema/dax-2.1.xsd" version="2.1" count="1" index="0" name="test" jobCount="1000" fileCount="0" childCount="834">
<!-- part 1: list of all referenced files (may be empty) -->
<!-- part 2: definition of all jobs (at least one) -->
  <job id="ID00000" namespace="Montage" name="mProjectPP" version="1.0" runtime="13.41">
    <uses file="region.hdr" link="input" register="true" transfer="true" optional="false" type="data" size="304"/>
    <uses file="2mass-atlas-ID00000s-jID00000.fits" link="input" register="true" transfer="true" optional="false" type="data" size="4222080"/>
    <uses file="p2mass-atlas-ID00000s-jID00000.fits" link="output" register="true" transfer="true" optional="false" type="data" size="4170293"/>
    <uses file="p2mass-atlas-ID00000s-jID00000_area.fits" link="output" register="true" transfer="true" optional="false" type="data" size="4170293"/>
  </job>
  <job id="ID00001" namespace="Montage" name="mProjectPP" version="1.0" runtime="13.18">
    <uses file="region.hdr" link="input" register="true" transfer="true" optional="false" type="data" size="304"/>
    <uses file="2mass-atlas-ID00001s-jID00001.fits" link="input" register="true" transfer="true" optional="false" type="data" size="4222080"/>
    <uses file="p2mass-atlas-ID00001s-jID00001.fits" link="output" register="true" transfer="true" optional="false" type="data" size="4174387"/>
    <uses file="p2mass-atlas-ID00001s-jID00001_area.fits" link="output" register="true" transfer="true" optional="false" type="data" size="4174387"/>
  </job>
  <job id="ID00002" namespace="Montage" name="mProjectPP" version="1.0" runtime="13.42">
    <uses file="region.hdr" link="input" register="true" transfer="true" optional="false" type="data" size="304"/>
    <uses file="2mass-atlas-ID00002s-jID00002.fits" link="input" register="true" transfer="true" optional="false" type="data" size="4222080"/>
    <uses file="p2mass-atlas-ID00002s-jID00002.fits" link="output" register="true" transfer="true" optional="false" type="data" size="4160202"/>
    <uses file="p2mass-atlas-ID00002s-jID00002_area.fits" link="output" register="true" transfer="true" optional="false" type="data" size="4160202"/>
  </job>
  <job id="ID00003" namespace="Montage" name="mProjectPP" version="1.0" runtime="13.69">
    <uses file="region.hdr" link="input" register="true" transfer="true" optional="false" type="data" size="304"/>
    <uses file="2mass-atlas-ID00003s-jID00003.fits" link="input" register="true" transfer="true" optional="false" type="data" size="4222080"/>
    <uses file="p2mass-atlas-ID00003s-jID00003.fits" link="output" register="true" transfer="true" optional="false" type="data" size="4154768"/>
    <uses file="p2mass-atlas-ID00003s-jID00003_area.fits" link="output" register="true" transfer="true" optional="false" type="data" size="4154768"/>
  </job>
  <job id="ID00004" namespace="Montage" name="mProjectPP" version="1.0" runtime="13.92">
    <uses file="region.hdr" link="input" register="true" transfer="true" optional="false" type="data" size="304"/>
    <uses file="2mass-atlas-ID00004s-jID00004.fits" link="input" register="true" transfer="true" optional="false" type="data" size="4222080"/>
    <uses file="p2mass-atlas-ID00004s-jID00004.fits" link="output" register="true" transfer="true" optional="false" type="data" size="4152827"/>
    <uses file="p2mass-atlas-ID00004s-jID00004_area.fits" link="output" register="true" transfer="true" optional="false" type="data" size="4152827"/>
  </job>
  <job id="ID00005" namespace="Montage" name="mProjectPP" version="1.0" runtime="13.52">
    <uses file="region.hdr" link="input" register="true" transfer="true" optional="false" type="data" size="304"/>
    <uses file="2mass-atlas-ID00005s-jID00005.fits" link="input" register="true" transfer="true" optional="false" type="data" size="4222080"/>
    <uses file="p2mass-atlas-ID00005s-jID00005.fits" link="output" register="true" transfer="true" optional="false" type="data" size="4167415"/>
    <uses file="p2mass-atlas-ID00005s-jID00005_area.fits" link="output" register="true" transfer="true" optional="false" type="data" size="4167415"/>
  </job>
  <job id="ID00006" namespace="Montage" name="mProjectPP" version="1.0" runtime="13.23">
    <uses file="region.hdr" link="input" register="true" transfer="true" optional="false" type="data" size="304"/>
    <uses file="2mass-atlas-ID00006s-jID00006.fits" link="input" register="true" transfer="true" optional="false" type="data" size="4222080"/>
    <uses file="p2mass-atlas-ID00006s-jID00006.fits" link="output" register="true" transfer="true" optional="false" type="data" size="4168183"/>
    <uses file="p2mass-atlas-ID00006s-jID00006_area.fits" link="output" register="true" transfer="true" optional="false" type="data" size="4168183"/>
  </job>
  <job id="ID00007" namespace="Montage" name="mProjectPP" version="1.0" runtime="13.17">
    <uses file="region.hdr" link="input" register="true" transfer="true" optional="false" type="data" size="304"/>
    <uses file="2mass-atlas-ID00007s-jID00007.fits" link="input" register="true" transfer="true" optional="false" type="data" size="4222080"/>
    <uses file="p2mass-atlas-ID00007s-jID00007.fits" link="output" register="true" transfer="true" optional="false" type="data" size="4173082"/>
    <uses file="p2mass-atlas-ID00007s-jID00007_area.fits" link="output" register="true" transfer="true" optional="false" type="data" size="4173082"/>
  </job>
  <job id="ID00008" namespace="Montage" name="mProjectPP" version="1.0" runtime="13.65">
    <uses file="region.hdr" link="input" register="true" transfer="true" optional="false" type="data" size="304"/>
    <uses file="2mass-atlas-ID00008s-jID00008.fits" link="input" register="true" transfer="true" optional="false" type="data" size="4222080"/>
    <uses file="p2mass-atlas-ID00008s-jID00008.fits" link="output" register="true" transfer="true" optional="false" type="data" size="4168550"/>
    <uses file="p2mass-atlas-ID00008s-jID00008_area.fits" link="output" register="true" transfer="true" optional="false" type="data" size="4168550"/>
  </job>
  <job id="ID00009" namespace="Montage" name="mProjectPP" version="1.0" runtime="13.78">
    <uses file="region.hdr" link="input" register="true" transfer="true" optional="false" type="data" size="304"/>
    <uses file="2mass-atlas-ID00009s-jID00009.fits" link="input" register="true" transfer="true" optional="false" type="data" size="4222080"/>
    <uses file="p2mass-atlas-ID00009s-jID00009.fits" link="output" register="true" transfer="true" optional="false" type="data" size="4174765"/>
    <uses file="p2mass-atlas-ID00009s-jID00009_area.fits" link="output" register="true" transfer="true" optional="false" type="data" size="4174765"/>
  </job>
  <job id="ID00010" namespace="Montage" name="mProjectPP" version="1.0" runtime="13.19">
    <uses file="region.hdr" link="input" register="true" transfer="true" optional="false" type="data" size="304"/>
    <uses file="2mass-atlas-ID00010s-jID00010.fits" link="input" register="true" transfer="true" optional="false" type="data" size="4222080"/>
    <uses file="p2mass-atlas-ID00010s-jID00010.fits" link="output" register="true" transfer="true" optional="false" type="data" size="4168066"/>
    <uses file="p2mass-atlas-ID00010s-jID00010_area.fits" link="output" register="true" transfer="true" optional="false" type="data" size="4168066"/>
  </job>
  <job id="ID00011" namespace="Montage" name="mProjectPP" version="1.0" runtime="13.63">
    <uses file="region.hdr" link="input" register="true" transfer="true" optional="false" type="data" size="304"/>
    <uses file="2mass-atlas-ID00011s-jID00011.fits" link="input" register="true" transfer="true" optional="false" type="data" size="4222080"/>
    <uses file="p2mass-atlas-ID00011s-jID00011.fits" link="output" register="true" transfer="true" optional="false" type="data" size="4178516"/>
    <uses file="p2mass-atlas-ID00011s-jID00011_area.fits" link="output" register="true" transfer="true" optional="false" type="data" size="4178516"/>
  </job>
  <job id="ID00012" namespace="Montage" name="mProjectPP" version="1.0" runtime="13.71">
    <uses file="region.hdr" link="input" register="true" transfer="true" optional="false" type="data" size="304"/>
    <uses file="2mass-atlas-ID00012s-jID00012.fits" link="input" register="true" transfer="true" optional="false" type="data" size="4222080"/>
    <uses file="p2mass-atlas-ID00012s-jID00012.fits" link="output" register="true" transfer="true" optional="false" type="data" size="4171738"/>
    <uses file="p2mass-atlas-ID00012s-jID00012_area.fits" link="output" register="true" transfer="true" optional="false" type="data" size="4171738"/>
  </job>
  <job id="ID00013" namespace="Montage" name="mProjectPP" version="1.0" runtime="13.37">
    <uses file="region.hdr" link="input" register="true" transfer="true" optional="false" type="data" size="304"/>
    <uses file="2mass-atlas-ID00013s-jID00013.fits" link="input" register="true" transfer="true" optional="false" type="data" size="4222080"/>
    <uses file="p2mass-atlas-ID00013s-jID00013.fits" link="output" register="true" transfer="true" optional="false" type="data" size="4178302"/>
    <uses file="p2mass-atlas-ID00013s-jID00013_area.fits" link="output" register="true" transfer="true" optional="false" type="data" size="4178302"/>
  </job>
  <job id="ID00014" namespace="Montage" name="mProjectPP" version="1.0" runtime="13.68">
    <uses file="region.hdr" link="input" register="true" transfer="true" optional="false" type="data" size="304"/>
    <uses file="2mass-atlas-ID00014s-jID00014.fits" link="input" register="true" transfer="true" optional="false" type="data" size="4222080"/>
    <uses file="p2mass-atlas-ID00014s-jID00014.fits" link="output" register="true" transfer="true" optional="false" type="data" size="4158911"/>
    <uses file="p2mass-atlas-ID00014s-jID00014_area.fits" link="output" register="true" transfer="true" optional="false" type="data" size="4158911"/>
  </job>
  <job id="ID00015" namespace="Montage" name="mProjectPP" version="1.0" runtime="13.46">
    <uses file="region.hdr" link="input" register="true" transfer="true" optional="false" type="data" size="304"/>
    <uses file="2mass-atlas-ID00015s-jID00015.fits" link="input" register="true" transfer="true" optional="false" type="data" size="4222080"/>
    <uses file="p2mass-atlas-ID00015s-jID00015.fits" link="output" register="true" transfer="true" optional="false" type="data" size="4161492"/>
    <uses file="p2mass-atlas-ID00015s-jID00015_area.fits" link="output" register="true" transfer="true" optional="false" type="data" size="4161492"/>
  </job>
  <job id="ID00016" namespace="Montage" name="mProjectPP" version="1.0" runtime="13.48">
    <uses file="region.hdr" link="input" register="true" transfer="true" optional="false" type="data" size="304"/>
    <uses file="2mass-atlas-ID00016s-jID00016.fits" link="input" register="true" transfer="true" optional="false" type="data" size="4222080"/>
    <uses file="p2mass-atlas-ID00016s-jID00016.fits" link="output" register="true" transfer="true" optional="false" type="data" size="4151680"/>
    <uses file="p2mass-atlas-ID00016s-jID00016_area.fits" link="output" register="true" transfer="true" optional="false" type="data" size="4151680"/>
  </job>
  <job id="ID00017" namespace="Montage" name="mProjectPP" version="1.0" runtime="13.49">
    <uses file="region.hdr" link="input" register="true" transfer="true" optional="false" type="data" size="304"/>
    <uses file="2mass-atlas-ID00017s-jID00017.fits" link="input" register="true" transfer="true" optional="false" type="data" size="4222080"/>
    <uses file="p2mass-atlas-ID00017s-jID00017.fits" link="output" register="true" transfer="true" optional="false" type="data" size="4159331"/>
    <uses file="p2mass-atlas-ID00017s-jID00017_area.fits" link="output" register="true" transfer="true" optional="false" type="data" size="4159331"/>
  </job>
  <job id="ID00018" namespace="Montage" name="mProjectPP" version="1.0" runtime="13.52">
    <uses file="region.hdr" link="input" register="true" transfer="true" optional="false" type="data" size="304"/>
    <uses file="2mass-atlas-ID00018s-jID00018.fits" link="input" register="true" transfer="true" optional="false" type="data" size="4222080"/>
    <uses file="p2mass-atlas-ID00018s-jID00018.fits" link="output" register="true" transfer="true" optional="false" type="data" size="4163390"/>
    <uses file="p2mass-atlas-ID00018s-jID00018_area.fits" link="output" register="true" transfer="true" optional="false" type="data" size="4163390"/>
  </job>
  <job id="ID00019" namespace="Montage" name="mProjectPP" version="1.0" runtime="13.76">
    <uses file="region.hdr" link="input" register="true" transfer="true" optional="false" type="data" size="304"/>
    <uses file="2mass-atlas-ID00019s-jID00019.fits" link="input" register="true" transfer="true" optional="false" type="data" size="4222080"/>
    <uses file="p2mass-atlas-ID00019s-jID00019.fits" link="output" register="true" transfer="true" optional="false" type="data" size="4159908"/>
    <uses file="p2mass-atlas-ID00019s-jID00019_area.fits" link="output" register="true" transfer="true" optional="false" type="data" size="4159908"/>
  </job>
  <job id="ID00020" namespace="Montage" name="mProjectPP" version="1.0" runtime="13.78">
    <uses file="region.hdr" link="input" register="true" transfer="true" optional="false" type="data" size="304"/>
    <uses file="2mass-atlas-ID00020s-jID00020.fits" link="input" register="true" transfer="true" optional="false" type="data" size="4222080"/>
    <uses file="p2mass-atlas-ID00020s-jID00020.fits" link="output" register="true" transfer="true" optional="false" type="data" size="4168506"/>
    <uses file="p2mass-atlas-ID00020s-jID00020_area.fits" link="output" register="true" transfer="true" optional="false" type="data" size="4168506"/>
  </job>
  <job id="ID00021" namespace="Montage" name="mProjectPP" version="1.0" runtime="13.55">
    <uses file="region.hdr" link="input" register="true" transfer="true" optional="false" type="data" size="304"/>
    <uses file="2mass-atlas-ID00021s-jID00021.fits" link="input" register="true" transfer="true" optional="false" type="data" size="4222080"/>
    <uses file="p2mass-atlas-ID00021s-jID00021.fits" link="output" register="true" transfer="true" optional="false" type="data" size="4166626"/>
    <uses file="p2mass-atlas-ID00021s-jID00021_area.fits" link="output" register="true" transfer="true" optional="false" type="data" size="4166626"/>
  </job>
  <job id="ID00022" namespace="Montage" name="mProjectPP" version="1.0" runtime="13.92">
    <uses file="region.hdr" link="input" register="true" transfer="true" optional="false" type="data" size="304"/>
    <uses file="2mass-atlas-ID00022s-jID00022.fits" link="input" register="true" transfer="true" optional="false" type="data" size="4222080"/>
    <uses file="p2mass-atlas-ID00022s-jID00022.fits" link="output" register="true" transfer="true" optional="false" type="data" size="4176075"/>
    <uses file="p2mass-atlas-ID00022s-jID00022_area.fits" link="output" register="true" transfer="true" optional="false" type="data" size="4176075"/>
  </job>
  <job id="ID00023" namespace="Montage" name="mProjectPP" version="1.0" runtime="13.48">
    <uses file="region.hdr" link="input" register="true" transfer="true" optional="false" type="data" size="304"/>
    <uses file="2mass-atlas-ID00023s-jID00023.fits" link="input" register="true" transfer="true" optional="false" type="data" size="4222080"/>
    <uses file="p2mass-atlas-ID00023s-jID00023.fits" link="output" register="true" transfer="true" optional="false" type="data" size="4157244"/>
    <uses file="p2mass-atlas-ID00023s-jID00023_area.fits" link="output" register="true" transfer="true" optional="false" type="data" size="4157244"/>
  </job>
  <job id="ID00024" namespace="Montage" name="mProjectPP" version="1.0" runtime="13.81">
    <uses file="region.hdr" link="input" register="true" transfer="true" optional="false" type="data" size="304"/>
    <uses file="2mass-atlas-ID00024s-jID00024.fits" link="input" register="true" transfer="true" optional="false" type="data" size="4222080"/>
    <uses file="p2mass-atlas-ID00024s-jID00024.fits" link="output" register="true" transfer="true" optional="false" type="data" size="4149100"/>
    <uses file="p2mass-atlas-ID00024s-jID00024_area.fits" link="output" register="true" transfer="true" optional="false" type="data" size="4149100"/>
  </job>
  <job id="ID00025" namespace="Montage" name="mProjectPP" version="1.0" runtime="13.83">
    <uses file="region.hdr" link="input" register="true" transfer="true" optional="false" type="data" size="304"/>
    <uses file="2mass-atlas-ID00025s-jID00025.fits" link="input" register="true" transfer="true" optional="false" type="data" size="4222080"/>
    <uses file="p2mass-atlas-ID00025s-jID00025.fits" link="output" register="true" transfer="true" optional="false" type="data" size="4167202"/>
    <uses file="p2mass-atlas-ID00025s-jID00025_area.fits" link="output" register="true" transfer="true" optional="false" type="data" size="4167202"/>
  </job>
  <job id="ID00026" namespace="Montage" name="mProjectPP" version="1.0" runtime="13.37">
    <uses file="region.hdr" link="input" register="true" transfer="true" optional="false" type="data" size="304"/>
    <uses file="2mass-atlas-ID00026s-jID00026.fits" link="input" register="true" transfer="true" optional="false" type="data" size="4222080"/>
    <uses file="p2mass-atlas-ID00026s-jID00026.fits" link="output" register="true" transfer="true" optional="false" type="data" size="4147086"/>
    <uses file="p2mass-atlas-ID00026s-jID00026_area.fits" link="output" register="true" transfer="true" optional="false" type="data" size="4147086"/>
  </job>
  <job id="ID00027" namespace="Montage" name="mProjectPP" version="1.0" runtime="13.41">
    <uses file="region.hdr" link="input" register="true" transfer="true" optional="false" type="data" size="304"/>
    <uses file="2mass-atlas-ID00027s-jID00027.fits" link="input" register="true" transfer="true" optional="false" type="data" size="4222080"/>
    <uses file="p2mass-atlas-ID00027s-jID00027.fits" link="output" register="true" transfer="true" optional="false" type="data" size="4166130"/>
    <uses file="p2mass-atlas-ID00027s-jID00027_area.fits" link="output" register="true" transfer="true" optional="false" type="data" size="4166130"/>
  </job>
  <job id="ID00028" namespace="Montage" name="mProjectPP" version="1.0" runtime="13.44">
    <uses file="region.hdr" link="input" register="true" transfer="true" optional="false" type="data" size="304"/>
    <uses file="2mass-atlas-ID00028s-jID00028.fits" link="input" register="true" transfer="true" optional="false" type="data" size="4222080"/>
    <uses file="p2mass-atlas-ID00028s-jID00028.fits" link="output" register="true" transfer="true" optional="false" type="data" size="4151639"/>
    <uses file="p2mass-atlas-ID00028s-jID00028_area.fits" link="output" register="true" transfer="true" optional="false" type="data" size="4151639"/>
  </job>
  <job id="ID00029" namespace="Montage" name="mProjectPP" version="1.0" runtime="14.03">
    <uses file="region.hdr" link="input" register="true" transfer="true" optional="false" type="data" size="304"/>
    <uses file="2mass-atlas-ID00029s-jID00029.fits" link="input" register="true" transfer="true" optional="false" type="data" size="4222080"/>
    <uses file="p2mass-atlas-ID00029s-jID00029.fits" link="output" register="true" transfer="true" optional="false" type="data" size="4168006"/>
    <uses file="p2mass-atlas-ID00029s-jID00029_area.fits" link="output" register="true" transfer="true" optional="false" type="data" size="4168006"/>
  </job>
  <job id="ID00030" namespace="Montage" name="mProjectPP" version="1.0" runtime="13.31">
    <uses file="region.hdr" link="input" register="true" transfer="true" optional="false" type="data" size="304"/>
    <uses file="2mass-atlas-ID00030s-jID00030.fits" link="input" register="true" transfer="true" optional="false" type="data" size="4222080"/>
    <uses file="p2mass-atlas-ID00030s-jID00030.fits" link="output" register="true" transfer="true" optional="false" type="data" size="4176995"/>
    <uses file="p2mass-atlas-ID00030s-jID00030_area.fits" link="output" register="true" transfer="true" optional="false" type="data" size="4176995"/>
  </job>
  <job id="ID00031" namespace="Montage" name="mProjectPP" version="1.0" runtime="13.60">
    <uses file="region.hdr" link="input" register="true" transfer="true" optional="false" type="data" size="304"/>
    <uses file="2mass-atlas-ID00031s-jID00031.fits" link="input" register="true" transfer="true" optional="false" type="data" size="4222080"/>
    <uses file="p2mass-atlas-ID00031s-jID00031.fits" link="output" register="true" transfer="true" optional="false" type="data" size="4155473"/>
    <uses file="p2mass-atlas-ID00031s-jID00031_area.fits" link="output" register="true" transfer="true" optional="false" type="data" size="4155473"/>
  </job>
  <job id="ID00032" namespace="Montage" name="mProjectPP" version="1.0" runtime="13.46">
    <uses file="region.hdr" link="input" register="true" transfer="true" optional="false" type="data" size="304"/>
    <uses file="2mass-atlas-ID00032s-jID00032.fits" link="input" register="true" transfer="true" optional="false" type="data" size="4222080"/>
    <uses file="p2mass-atlas-ID00032s-jID00032.fits" link="output" register="true" transfer="true" optional="false" type="data" size="4163582"/>
    <uses file="p2mass-atlas-ID00032s-jID00032_area.fits" link="output" register="true" transfer="true" optional="false" type="data" size="4163582"/>
  </job>
  <job id="ID00033" namespace="Montage" name="mProjectPP" version="1.0" runtime="13.76">
    <uses file="region.hdr" link="input" register="true" transfer="true" optional="false" type="data" size="304"/>
    <uses file="2mass-atlas-ID00033s-jID00033.fits" link="input" register="true" transfer="true" optional="false" type="data" size="4222080"/>
    <uses file="p2mass-atlas-ID00033s-jID00033.fits" link="output" register="true" transfer="true" optional="false" type="data" size="4150717"/>
    <uses file="p2mass-atlas-ID00033s-jID00033_area.fits" link="output" register="true" transfer="true" optional="false" type="data" size="4150717"/>
  </job>
  <job id="ID00034" namespace="Montage" name="mProjectPP" version="1.0" runtime="13.67">
    <uses file="region.hdr" link="input" register="true" transfer="true" optional="false" type="data" size="304"/>
    <uses file="2mass-atlas-ID00034s-jID00034.fits" link="input" register="true" transfer="true" optional="false" type="data" size="4222080"/>
    <uses file="p2mass-atlas-ID00034s-jID00034.fits" link="output" register="true" transfer="true" optional="false" type="data" size="4160647"/>
    <uses file="p2mass-atlas-ID00034s-jID00034_area.fits" link="output" register="true" transfer="true" optional="false" type="data" size="4160647"/>
  </job>
  <job id="ID00035" namespace="Montage" name="mProjectPP" version="1.0" runtime="13.73">
    <uses file="region.hdr" link="input" register="true" transfer="true" optional="false" type="data" size="304"/>
    <uses file="2mass-atlas-ID00035s-jID00035.fits" link="input" register="true" transfer="true" optional="false" type="data" size="4222080"/>
    <uses file="p2mass-atlas-ID00035s-jID00035.fits" link="output" register="true" transfer="true" optional="false" type="data" size="4159801"/>
    <uses file="p2mass-atlas-ID00035s-jID00035_area.fits" link="output" register="true" transfer="true" optional="false" type="data" size="4159801"/>
  </job>
  <job id="ID00036" namespace="Montage" name="mProjectPP" version="1.0" runtime="13.53">
    <uses file="region.hdr" link="input" register="true" transfer="true" optional="false" type="data" size="304"/>
    <uses file="2mass-atlas-ID00036s-jID00036.fits" link="input" register="true" transfer="true" optional="false" type="data" size="4222080"/>
    <uses file="p2mass-atlas-ID00036s-jID00036.fits" link="output" register="true" transfer="true" optional="false" type="data" size="4167426"/>
    <uses file="p2mass-atlas-ID00036s-jID00036_area.fits" link="output" register="true" transfer="true" optional="false" type="data" size="4167426"/>
  </job>
  <job id="ID00037" namespace="Montage" name="mProjectPP" version="1.0" runtime="13.25">
    <uses file="region.hdr" link="input" register="true" transfer="true" optional="false" type="data" size="304"/>
    <uses file="2mass-atlas-ID00037s-jID00037.fits" link="input" register="true" transfer="true" optional="false" type="data" size="4222080"/>
    <uses file="p2mass-atlas-ID00037s-jID00037.fits" link="output" register="true" transfer="true" optional="false" type="data" size="4172574"/>
    <uses file="p2mass-atlas-ID00037s-jID00037_area.fits" link="output" register="true" transfer="true" optional="false" type="data" size="4172574"/>
  </job>
  <job id="ID00038" namespace="Montage" name="mProjectPP" version="1.0" runtime="13.88">
    <uses file="region.hdr" link="input" register="true" transfer="true" optional="false" type="data" size="304"/>
    <uses file="2mass-atlas-ID00038s-jID00038.fits" link="input" register="true" transfer="true" optional="false" type="data" size="4222080"/>
    <uses file="p2mass-atlas-ID00038s-jID00038.fits" link="output" register="true" transfer="true" optional="false" type="data" size="4158429"/>
    <uses file="p2mass-atlas-ID00038s-jID00038_area.fits" link="output" register="true" transfer="true" optional="false" type="data" size="4158429"/>
  </job>
  <job id="ID00039" namespace="Montage" name="mProjectPP" version="1.0" runtime="13.64">
    <uses file="region.hdr" link="input" register="true" transfer="true" optional="false" type="data" size="304"/>
    <uses file="2mass-atlas-ID00039s-jID00039.fits" link="input" register="true" transfer="true" optional="false" type="data" size="4222080"/>
    <uses file="p2mass-atlas-ID00039s-jID00039.fits" link="output" register="true" transfer="true" optional="false" type="data" size="4166165"/>
    <uses file="p2mass-atlas-ID00039s-jID00039_area.fits" link="output" register="true" transfer="true" optional="false" type="data" size="4166165"/>
  </job>
  <job id="ID00040" namespace="Montage" name="mProjectPP" version="1.0" runtime="13.22">
    <uses file="region.hdr" link="input" register="true" transfer="true" optional="false" type="data" size="304"/>
    <uses file="2mass-atlas-ID00040s-jID00040.fits" link="input" register="true" transfer="true" optional="false" type="data" size="4222080"/>
    <uses file="p2mass-atlas-ID00040s-jID00040.fits" link="output" register="true" transfer="true" optional="false" type="data" size="4164784"/>
    <uses file="p2mass-atlas-ID00040s-jID00040_area.fits" link="output" register="true" transfer="true" optional="false" type="data" size="4164784"/>
  </job>
  <job id="ID00041" namespace="Montage" name="mProjectPP" version="1.0" runtime="14.08">
    <uses file="region.hdr" link="input" register="true" transfer="true" optional="false" type="data" size="304"/>
    <uses file="2mass-atlas-ID00041s-jID00041.fits" link="input" register="true" transfer="true" optional="false" type="data" size="4222080"/>
    <uses file="p2mass-atlas-ID00041s-jID00041.fits" link="output" register="true" transfer="true" optional="false" type="data" size="4171894"/>
    <uses file="p2mass-atlas-ID00041s-jID00041_area.fits" link="output" register="true" transfer="true" optional="false" type="data" size="4171894"/>
  </job>
  <job id="ID00042" namespace="Montage" name="mProjectPP" version="1.0" runtime="13.57">
    <uses file="region.hdr" link="input" register="true" transfer="true" optional="false" type="data" size="304"/>
    <uses file="2mass-atlas-ID00042s-jID00042.fits" link="input" register="true" transfer="true" optional="false" type="data" size="4222080"/>
    <uses file="p2mass-atlas-ID00042s-jID00042.fits" link="output" register="true" transfer="true" optional="false" type="data" size="4164579"/>
    <uses file="p2mass-atlas-ID00042s-jID00042_area.fits" link="output" register="true" transfer="true" optional="false" type="data" size="4164579"/>
  </job>
  <job id="ID00043" namespace="Montage" name="mProjectPP" version="1.0" runtime="13.42">
    <uses file="region.hdr" link="input" register="true" transfer="true" optional="false" type="data" size="304"/>
    <uses file="2mass-atlas-ID00043s-jID00043.fits" link="input" register="true" transfer="true" optional="false" type="data" size="4222080"/>
    <uses file="p2mass-atlas-ID00043s-jID00043.fits" link="output" register="true" transfer="true" optional="false" type="data" size="4156972"/>
    <uses file="p2mass-atlas-ID00043s-jID00043_area.fits" link="output" register="true" transfer="true" optional="false" type="data" size="4156972"/>
  </job>
  <job id="ID00044" namespace="Montage" name="mProjectPP" version="1.0" runtime="13.49">
    <uses file="region.hdr" link="input" register="true" transfer="true" optional="false" type="data" size="304"/>
    <uses file="2mass-atlas-ID00044s-jID00044.fits" link="input" register="true" transfer="true" optional="false" type="data" size="4222080"/>
    <uses file="p2mass-atlas-ID00044s-jID00044.fits" link="output" register="true" transfer="true" optional="false" type="data" size="4158003"/>
    <uses file="p2mass-atlas-ID00044s-jID00044_area.fits" link="output" register="true" transfer="true" optional="false" type="data" size="4158003"/>
  </job>
  <job id="ID00045" namespace="Montage" name="mProjectPP" version="1.0" runtime="13.48">
    <uses file="region.hdr" link="input" register="true" transfer="true" optional="false" type="data" size="304"/>
    <uses file="2mass-atlas-ID00045s-jID00045.fits" link="input" register="true" transfer="true" optional="false" type="data" size="4222080"/>
    <uses file="p2mass-atlas-ID00045s-jID00045.fits" link="output" register="true" transfer="true" optional="false" type="data" size="4162158"/>
    <uses file="p2mass-atlas-ID00045s-jID00045_area.fits" link="output" register="true" transfer="true" optional="false" type="data" size="4162158"/>
  </job>
  <job id="ID00046" namespace="Montage" name="mProjectPP" version="1.0" runtime="13.95">
    <uses file="region.hdr" link="input" register="true" transfer="true" optional="false" type="data" size="304"/>
    <uses file="2mass-atlas-ID00046s-jID00046.fits" link="input" register="true" transfer="true" optional="false" type="data" size="4222080"/>
    <uses file="p2mass-atlas-ID00046s-jID00046.fits" link="output" register="true" transfer="true" optional="false" type="data" size="4164079"/>
    <uses file="p2mass-atlas-ID00046s-jID00046_area.fits" link="output" register="true" transfer="true" optional="false" type="data" size="4164079"/>
  </job>
  <job id="ID00047" namespace="Montage" name="mProjectPP" version="1.0" runtime="13.69">
    <uses file="region.hdr" link="input" register="true" transfer="true" optional="false" type="data" size="304"/>
    <uses file="2mass-atlas-ID00047s-jID00047.fits" link="input" register="true" transfer="true" optional="false" type="data" size="4222080"/>
    <uses file="p2mass-atlas-ID00047s-jID00047.fits" link="output" register="true" transfer="true" optional="false" type="data" size="4161393"/>
    <uses file="p2mass-atlas-ID00047s-jID00047_area.fits" link="output" register="true" transfer="true" optional="false" type="data" size="4161393"/>
  </job>
  <job id="ID00048" namespace="Montage" name="mProjectPP" version="1.0" runtime="13.81">
    <uses file="region.hdr" link="input" register="true" transfer="true" optional="false" type="data" size="304"/>
    <uses file="2mass-atlas-ID00048s-jID00048.fits" link="input" register="true" transfer="true" optional="false" type="data" size="4222080"/>
    <uses file="p2mass-atlas-ID00048s-jID00048.fits" link="output" register="true" transfer="true" optional="false" type="data" size="4163984"/>
    <uses file="p2mass-atlas-ID00048s-jID00048_area.fits" link="output" register="true" transfer="true" optional="false" type="data" size="4163984"/>
  </job>
  <job id="ID00049" namespace="Montage" name="mProjectPP" version="1.0" runtime="13.14">
    <uses file="region.hdr" link="input" register="true" transfer="true" optional="false" type="data" size="304"/>
    <uses file="2mass-atlas-ID00049s-jID00049.fits" link="input" register="true" transfer="true" optional="false" type="data" size="4222080"/>
    <uses file="p2mass-atlas-ID00049s-jID00049.fits" link="output" register="true" transfer="true" optional="false" type="data" size="4158426"/>
    <uses file="p2mass-atlas-ID00049s-jID00049_area.fits" link="output" register="true" transfer="true" optional="false" type="data" size="4158426"/>
  </job>
  <job id="ID00050" namespace="Montage" name="mProjectPP" version="1.0" runtime="13.08">
    <uses file="region.hdr" link="input" register="true" transfer="true" optional="false" type="data" size="304"/>
    <uses file="2mass-atlas-ID00050s-jID00050.fits" link="input" register="true" transfer="true" optional="false" type="data" size="4222080"/>
    <uses file="p2mass-atlas-ID00050s-jID00050.fits" link="output" register="true" transfer="true" optional="false" type="data" size="4163396"/>
    <uses file="p2mass-atlas-ID00050s-jID00050_area.fits" link="output" register="true" transfer="true" optional="false" type="data" size="4163396"/>
  </job>
  <job id="ID00051" namespace="Montage" name="mProjectPP" version="1.0" runtime="13.73">
    <uses file="region.hdr" link="input" register="true" transfer="true" optional="false" type="data" size="304"/>
    <uses file="2mass-atlas-ID00051s-jID00051.fits" link="input" register="true" transfer="true" optional="false" type="data" size="4222080"/>
    <uses file="p2mass-atlas-ID00051s-jID00051.fits" link="output" register="true" transfer="true" optional="false" type="data" size="4157521"/>
    <uses file="p2mass-atlas-ID00051s-jID00051_area.fits" link="output" register="true" transfer="true" optional="false" type="data" size="4157521"/>
  </job>
  <job id="ID00052" namespace="Montage" name="mProjectPP" version="1.0" runtime="13.69">
    <uses file="region.hdr" link="input" register="true" transfer="true" optional="false" type="data" size="304"/>
    <uses file="2mass-atlas-ID00052s-jID00052.fits" link="input" register="true" transfer="true" optional="false" type="data" size="4222080"/>
    <uses file="p2mass-atlas-ID00052s-jID00052.fits" link="output" register="true" transfer="true" optional="false" type="data" size="4162958"/>
    <uses file="p2mass-atlas-ID00052s-jID00052_area.fits" link="output" register="true" transfer="true" optional="false" type="data" size="4162958"/>
  </job>
  <job id="ID00053" namespace="Montage" name="mProjectPP" version="1.0" runtime="13.58">
    <uses file="region.hdr" link="input" register="true" transfer="true" optional="false" type="data" size="304"/>
    <uses file="2mass-atlas-ID00053s-jID00053.fits" link="input" register="true" transfer="true" optional="false" type="data" size="4222080"/>
    <uses file="p2mass-atlas-ID00053s-jID00053.fits" link="output" register="true" transfer="true" optional="false" type="data" size="4149466"/>
    <uses file="p2mass-atlas-ID00053s-jID00053_area.fits" link="output" register="true" transfer="true" optional="false" type="data" size="4149466"/>
  </job>
  <job id="ID00054" namespace="Montage" name="mProjectPP" version="1.0" runtime="13.47">
    <uses file="region.hdr" link="input" register="true" transfer="true" optional="false" type="data" size="304"/>
    <uses file="2mass-atlas-ID00054s-jID00054.fits" link="input" register="true" transfer="true" optional="false" type="data" size="4222080"/>
    <uses file="p2mass-atlas-ID00054s-jID00054.fits" link="output" register="true" transfer="true" optional="false" type="data" size="4162357"/>
    <uses file="p2mass-atlas-ID00054s-jID00054_area.fits" link="output" register="true" transfer="true" optional="false" type="data" size="4162357"/>
  </job>
  <job id="ID00055" namespace="Montage" name="mProjectPP" version="1.0" runtime="14.12">
    <uses file="region.hdr" link="input" register="true" transfer="true" optional="false" type="data" size="304"/>
    <uses file="2mass-atlas-ID00055s-jID00055.fits" link="input" register="true" transfer="true" optional="false" type="data" size="4222080"/>
    <uses file="p2mass-atlas-ID00055s-jID00055.fits" link="output" register="true" transfer="true" optional="false" type="data" size="4170364"/>
    <uses file="p2mass-atlas-ID00055s-jID00055_area.fits" link="output" register="true" transfer="true" optional="false" type="data" size="4170364"/>
  </job>
  <job id="ID00056" namespace="Montage" name="mProjectPP" version="1.0" runtime="13.18">
    <uses file="region.hdr" link="input" register="true" transfer="true" optional="false" type="data" size="304"/>
    <uses file="2mass-atlas-ID00056s-jID00056.fits" link="input" register="true" transfer="true" optional="false" type="data" size="4222080"/>
    <uses file="p2mass-atlas-ID00056s-jID00056.fits" link="output" register="true" transfer="true" optional="false" type="data" size="4167331"/>
    <uses file="p2mass-atlas-ID00056s-jID00056_area.fits" link="output" register="true" transfer="true" optional="false" type="data" size="4167331"/>
  </job>
  <job id="ID00057" namespace="Montage" name="mProjectPP" version="1.0" runtime="13.46">
    <uses file="region.hdr" link="input" register="true" transfer="true" optional="false" type="data" size="304"/>
    <uses file="2mass-atlas-ID00057s-jID00057.fits" link="input" register="true" transfer="true" optional="false" type="data" size="4222080"/>
    <uses file="p2mass-atlas-ID00057s-jID00057.fits" link="output" register="true" transfer="true" optional="false" type="data" size="4143024"/>
    <uses file="p2mass-atlas-ID00057s-jID00057_area.fits" link="output" register="true" transfer="true" optional="false" type="data" size="4143024"/>
  </job>
  <job id="ID00058" namespace="Montage" name="mProjectPP" version="1.0" runtime="13.59">
    <uses file="region.hdr" link="input" register="true" transfer="true" optional="false" type="data" size="304"/>
    <uses file="2mass-atlas-ID00058s-jID00058.fits" link="input" register="true" transfer="true" optional="false" type="data" size="4222080"/>
    <uses file="p2mass-atlas-ID00058s-jID00058.fits" link="output" register="true" transfer="true" optional="false" type="data" size="4159678"/>
    <uses file="p2mass-atlas-ID00058s-jID00058_area.fits" link="output" register="true" transfer="true" optional="false" type="data" size="4159678"/>
  </job>
  <job id="ID00059" namespace="Montage" name="mProjectPP" version="1.0" runtime="13.76">
    <uses file="region.hdr" link="input" register="true" transfer="true" optional="false" type="data" size="304"/>
    <uses file="2mass-atlas-ID00059s-jID00059.fits" link="input" register="true" transfer="true" optional="false" type="data" size="4222080"/>
    <uses file="p2mass-atlas-ID00059s-jID00059.fits" link="output" register="true" transfer="true" optional="false" type="data" size="4177372"/>
    <uses file="p2mass-atlas-ID00059s-jID00059_area.fits" link="output" register="true" transfer="true" optional="false" type="data" size="4177372"/>
  </job>
  <job id="ID00060" namespace="Montage" name="mProjectPP" version="1.0" runtime="13.64">
    <uses file="region.hdr" link="input" register="true" transfer="true" optional="false" type="data" size="304"/>
    <uses file="2mass-atlas-ID00060s-jID00060.fits" link="input" register="true" transfer="true" optional="false" type="data" size="4222080"/>
    <uses file="p2mass-atlas-ID00060s-jID00060.fits" link="output" register="true" transfer="true" optional="false" type="data" size="4141995"/>
    <uses file="p2mass-atlas-ID00060s-jID00060_area.fits" link="output" register="true" transfer="true" optional="false" type="data" size="4141995"/>
  </job>
  <job id="ID00061" namespace="Montage" name="mProjectPP" version="1.0" runtime="13.45">
    <uses file="region.hdr" link="input" register="true" transfer="true" optional="false" type="data" size="304"/>
    <uses file="2mass-atlas-ID00061s-jID00061.fits" link="input" register="true" transfer="true" optional="false" type="data" size="4222080"/>
    <uses file="p2mass-atlas-ID00061s-jID00061.fits" link="output" register="true" transfer="true" optional="false" type="data" size="4177340"/>
    <uses file="p2mass-atlas-ID00061s-jID00061_area.fits" link="output" register="true" transfer="true" optional="false" type="data" size="4177340"/>
  </job>
  <job id="ID00062" namespace="Montage" name="mProjectPP" version="1.0" runtime="13.14">
    <uses file="region.hdr" link="input" register="true" transfer="true" optional="false" type="data" size="304"/>
    <uses file="2mass-atlas-ID00062s-jID00062.fits" link="input" register="true" transfer="true" optional="false" type="data" size="4222080"/>
    <uses file="p2mass-atlas-ID00062s-jID00062.fits" link="output" register="true" transfer="true" optional="false" type="data" size="4163352"/>
    <uses file="p2mass-atlas-ID00062s-jID00062_area.fits" link="output" register="true" transfer="true" optional="false" type="data" size="4163352"/>
  </job>
  <job id="ID00063" namespace="Montage" name="mProjectPP" version="1.0" runtime="13.75">
    <uses file="region.hdr" link="input" register="true" transfer="true" optional="false" type="data" size="304"/>
    <uses file="2mass-atlas-ID00063s-jID00063.fits" link="input" register="true" transfer="true" optional="false" type="data" size="4222080"/>
    <uses file="p2mass-atlas-ID00063s-jID00063.fits" link="output" register="true" transfer="true" optional="false" type="data" size="4169600"/>
    <uses file="p2mass-atlas-ID00063s-jID00063_area.fits" link="output" register="true" transfer="true" optional="false" type="data" size="4169600"/>
  </job>
  <job id="ID00064" namespace="Montage" name="mProjectPP" version="1.0" runtime="13.52">
    <uses file="region.hdr" link="input" register="true" transfer="true" optional="false" type="data" size="304"/>
    <uses file="2mass-atlas-ID00064s-jID00064.fits" link="input" register="true" transfer="true" optional="false" type="data" size="4222080"/>
    <uses file="p2mass-atlas-ID00064s-jID00064.fits" link="output" register="true" transfer="true" optional="false" type="data" size="4174608"/>
    <uses file="p2mass-atlas-ID00064s-jID00064_area.fits" link="output" register="true" transfer="true" optional="false" type="data" size="4174608"/>
  </job>
  <job id="ID00065" namespace="Montage" name="mProjectPP" version="1.0" runtime="13.68">
    <uses file="region.hdr" link="input" register="true" transfer="true" optional="false" type="data" size="304"/>
    <uses file="2mass-atlas-ID00065s-jID00065.fits" link="input" register="true" transfer="true" optional="false" type="data" size="4222080"/>
    <uses file="p2mass-atlas-ID00065s-jID00065.fits" link="output" register="true" transfer="true" optional="false" type="data" size="4163040"/>
    <uses file="p2mass-atlas-ID00065s-jID00065_area.fits" link="output" register="true" transfer="true" optional="false" type="data" size="4163040"/>
  </job>
  <job id="ID00066" namespace="Montage" name="mProjectPP" version="1.0" runtime="13.61">
    <uses file="region.hdr" link="input" register="true" transfer="true" optional="false" type="data" size="304"/>
    <uses file="2mass-atlas-ID00066s-jID00066.fits" link="input" register="true" transfer="true" optional="false" type="data" size="4222080"/>
    <uses file="p2mass-atlas-ID00066s-jID00066.fits" link="output" register="true" transfer="true" optional="false" type="data" size="4167489"/>
    <uses file="p2mass-atlas-ID00066s-jID00066_area.fits" link="output" register="true" transfer="true" optional="false" type="data" size="4167489"/>
  </job>
  <job id="ID00067" namespace="Montage" name="mProjectPP" version="1.0" runtime="13.17">
    <uses file="region.hdr" link="input" register="true" transfer="true" optional="false" type="data" size="304"/>
    <uses file="2mass-atlas-ID00067s-jID00067.fits" link="input" register="true" transfer="true" optional="false" type="data" size="4222080"/>
    <uses file="p2mass-atlas-ID00067s-jID00067.fits" link="output" register="true" transfer="true" optional="false" type="data" size="4167745"/>
    <uses file="p2mass-atlas-ID00067s-jID00067_area.fits" link="output" register="true" transfer="true" optional="false" type="data" size="4167745"/>
  </job>
  <job id="ID00068" namespace="Montage" name="mProjectPP" version="1.0" runtime="14.16">
    <uses file="region.hdr" link="input" register="true" transfer="true" optional="false" type="data" size="304"/>
    <uses file="2mass-atlas-ID00068s-jID00068.fits" link="input" register="true" transfer="true" optional="false" type="data" size="4222080"/>
    <uses file="p2mass-atlas-ID00068s-jID00068.fits" link="output" register="true" transfer="true" optional="false" type="data" size="4151099"/>
    <uses file="p2mass-atlas-ID00068s-jID00068_area.fits" link="output" register="true" transfer="true" optional="false" type="data" size="4151099"/>
  </job>
  <job id="ID00069" namespace="Montage" name="mProjectPP" version="1.0" runtime="13.85">
    <uses file="region.hdr" link="input" register="true" transfer="true" optional="false" type="data" size="304"/>
    <uses file="2mass-atlas-ID00069s-jID00069.fits" link="input" register="true" transfer="true" optional="false" type="data" size="4222080"/>
    <uses file="p2mass-atlas-ID00069s-jID00069.fits" link="output" register="true" transfer="true" optional="false" type="data" size="4158555"/>
    <uses file="p2mass-atlas-ID00069s-jID00069_area.fits" link="output" register="true" transfer="true" optional="false" type="data" size="4158555"/>
  </job>
  <job id="ID00070" namespace="Montage" name="mProjectPP" version="1.0" runtime="13.61">
    <uses file="region.hdr" link="input" register="true" transfer="true" optional="false" type="data" size="304"/>
    <uses file="2mass-atlas-ID00070s-jID00070.fits" link="input" register="true" transfer="true" optional="false" type="data" size="4222080"/>
    <uses file="p2mass-atlas-ID00070s-jID00070.fits" link="output" register="true" transfer="true" optional="false" type="data" size="4146933"/>
    <uses file="p2mass-atlas-ID00070s-jID00070_area.fits" link="output" register="true" transfer="true" optional="false" type="data" size="4146933"/>
  </job>
  <job id="ID00071" namespace="Montage" name="mProjectPP" version="1.0" runtime="13.84">
    <uses file="region.hdr" link="input" register="true" transfer="true" optional="false" type="data" size="304"/>
    <uses file="2mass-atlas-ID00071s-jID00071.fits" link="input" register="true" transfer="true" optional="false" type="data" size="4222080"/>
    <uses file="p2mass-atlas-ID00071s-jID00071.fits" link="output" register="true" transfer="true" optional="false" type="data" size="4177140"/>
    <uses file="p2mass-atlas-ID00071s-jID00071_area.fits" link="output" register="true" transfer="true" optional="false" type="data" size="4177140"/>
  </job>
  <job id="ID00072" namespace="Montage" name="mProjectPP" version="1.0" runtime="13.92">
    <uses file="region.hdr" link="input" register="true" transfer="true" optional="false" type="data" size="304"/>
    <uses file="2mass-atlas-ID00072s-jID00072.fits" link="input" register="true" transfer="true" optional="false" type="data" size="4222080"/>
    <uses file="p2mass-atlas-ID00072s-jID00072.fits" link="output" register="true" transfer="true" optional="false" type="data" size="4169379"/>
    <uses file="p2mass-atlas-ID00072s-jID00072_area.fits" link="output" register="true" transfer="true" optional="false" type="data" size="4169379"/>
  </job>
  <job id="ID00073" namespace="Montage" name="mProjectPP" version="1.0" runtime="13.76">
    <uses file="region.hdr" link="input" register="true" transfer="true" optional="false" type="data" size="304"/>
    <uses file="2mass-atlas-ID00073s-jID00073.fits" link="input" register="true" transfer="true" optional="false" type="data" size="4222080"/>
    <uses file="p2mass-atlas-ID00073s-jID00073.fits" link="output" register="true" transfer="true" optional="false" type="data" size="4156103"/>
    <uses file="p2mass-atlas-ID00073s-jID00073_area.fits" link="output" register="true" transfer="true" optional="false" type="data" size="4156103"/>
  </job>
  <job id="ID00074" namespace="Montage" name="mProjectPP" version="1.0" runtime="13.50">
    <uses file="region.hdr" link="input" register="true" transfer="true" optional="false" type="data" size="304"/>
    <uses file="2mass-atlas-ID00074s-jID00074.fits" link="input" register="true" transfer="true" optional="false" type="data" size="4222080"/>
    <uses file="p2mass-atlas-ID00074s-jID00074.fits" link="output" register="true" transfer="true" optional="false" type="data" size="4187902"/>
    <uses file="p2mass-atlas-ID00074s-jID00074_area.fits" link="output" register="true" transfer="true" optional="false" type="data" size="4187902"/>
  </job>
  <job id="ID00075" namespace="Montage" name="mProjectPP" version="1.0" runtime="13.64">
    <uses file="region.hdr" link="input" register="true" transfer="true" optional="false" type="data" size="304"/>
    <uses file="2mass-atlas-ID00075s-jID00075.fits" link="input" register="true" transfer="true" optional="false" type="data" size="4222080"/>
    <uses file="p2mass-atlas-ID00075s-jID00075.fits" link="output" register="true" transfer="true" optional="false" type="data" size="4165538"/>
    <uses file="p2mass-atlas-ID00075s-jID00075_area.fits" link="output" register="true" transfer="true" optional="false" type="data" size="4165538"/>
  </job>
  <job id="ID00076" namespace="Montage" name="mProjectPP" version="1.0" runtime="13.62">
    <uses file="region.hdr" link="input" register="true" transfer="true" optional="false" type="data" size="304"/>
    <uses file="2mass-atlas-ID00076s-jID00076.fits" link="input" register="true" transfer="true" optional="false" type="data" size="4222080"/>
    <uses file="p2mass-atlas-ID00076s-jID00076.fits" link="output" register="true" transfer="true" optional="false" type="data" size="4143068"/>
    <uses file="p2mass-atlas-ID00076s-jID00076_area.fits" link="output" register="true" transfer="true" optional="false" type="data" size="4143068"/>
  </job>
  <job id="ID00077" namespace="Montage" name="mProjectPP" version="1.0" runtime="13.84">
    <uses file="region.hdr" link="input" register="true" transfer="true" optional="false" type="data" size="304"/>
    <uses file="2mass-atlas-ID00077s-jID00077.fits" link="input" register="true" transfer="true" optional="false" type="data" size="4222080"/>
    <uses file="p2mass-atlas-ID00077s-jID00077.fits" link="output" register="true" transfer="true" optional="false" type="data" size="4150374"/>
    <uses file="p2mass-atlas-ID00077s-jID00077_area.fits" link="output" register="true" transfer="true" optional="false" type="data" size="4150374"/>
  </job>
  <job id="ID00078" namespace="Montage" name="mProjectPP" version="1.0" runtime="13.80">
    <uses file="region.hdr" link="input" register="true" transfer="true" optional="false" type="data" size="304"/>
    <uses file="2mass-atlas-ID00078s-jID00078.fits" link="input" register="true" transfer="true" optional="false" type="data" size="4222080"/>
    <uses file="p2mass-atlas-ID00078s-jID00078.fits" link="output" register="true" transfer="true" optional="false" type="data" size="4153531"/>
    <uses file="p2mass-atlas-ID00078s-jID00078_area.fits" link="output" register="true" transfer="true" optional="false" type="data" size="4153531"/>
  </job>
  <job id="ID00079" namespace="Montage" name="mProjectPP" version="1.0" runtime="13.05">
    <uses file="region.hdr" link="input" register="true" transfer="true" optional="false" type="data" size="304"/>
    <uses file="2mass-atlas-ID00079s-jID00079.fits" link="input" register="true" transfer="true" optional="false" type="data" size="4222080"/>
    <uses file="p2mass-atlas-ID00079s-jID00079.fits" link="output" register="true" transfer="true" optional="false" type="data" size="4172473"/>
    <uses file="p2mass-atlas-ID00079s-jID00079_area.fits" link="output" register="true" transfer="true" optional="false" type="data" size="4172473"/>
  </job>
  <job id="ID00080" namespace="Montage" name="mProjectPP" version="1.0" runtime="13.14">
    <uses file="region.hdr" link="input" register="true" transfer="true" optional="false" type="data" size="304"/>
    <uses file="2mass-atlas-ID00080s-jID00080.fits" link="input" register="true" transfer="true" optional="false" type="data" size="4222080"/>
    <uses file="p2mass-atlas-ID00080s-jID00080.fits" link="output" register="true" transfer="true" optional="false" type="data" size="4156798"/>
    <uses file="p2mass-atlas-ID00080s-jID00080_area.fits" link="output" register="true" transfer="true" optional="false" type="data" size="4156798"/>
  </job>
  <job id="ID00081" namespace="Montage" name="mProjectPP" version="1.0" runtime="13.76">
    <uses file="region.hdr" link="input" register="true" transfer="true" optional="false" type="data" size="304"/>
    <uses file="2mass-atlas-ID00081s-jID00081.fits" link="input" register="true" transfer="true" optional="false" type="data" size="4222080"/>
    <uses file="p2mass-atlas-ID00081s-jID00081.fits" link="output" register="true" transfer="true" optional="false" type="data" size="4183452"/>
    <uses file="p2mass-atlas-ID00081s-jID00081_area.fits" link="output" register="true" transfer="true" optional="false" type="data" size="4183452"/>
  </job>
  <job id="ID00082" namespace="Montage" name="mProjectPP" version="1.0" runtime="13.83">
    <uses file="region.hdr" link="input" register="true" transfer="true" optional="false" type="data" size="304"/>
    <uses file="2mass-atlas-ID00082s-jID00082.fits" link="input" register="true" transfer="true" optional="false" type="data" size="4222080"/>
    <uses file="p2mass-atlas-ID00082s-jID00082.fits" link="output" register="true" transfer="true" optional="false" type="data" size="4171190"/>
    <uses file="p2mass-atlas-ID00082s-jID00082_area.fits" link="output" register="true" transfer="true" optional="false" type="data" size="4171190"/>
  </job>
  <job id="ID00083" namespace="Montage" name="mProjectPP" version="1.0" runtime="13.18">
    <uses file="region.hdr" link="input" register="true" transfer="true" optional="false" type="data" size="304"/>
    <uses file="2mass-atlas-ID00083s-jID00083.fits" link="input" register="true" transfer="true" optional="false" type="data" size="4222080"/>
    <uses file="p2mass-atlas-ID00083s-jID00083.fits" link="output" register="true" transfer="true" optional="false" type="data" size="4153873"/>
    <uses file="p2mass-atlas-ID00083s-jID00083_area.fits" link="output" register="true" transfer="true" optional="false" type="data" size="4153873"/>
  </job>
  <job id="ID00084" namespace="Montage" name="mProjectPP" version="1.0" runtime="13.55">
    <uses file="region.hdr" link="input" register="true" transfer="true" optional="false" type="data" size="304"/>
    <uses file="2mass-atlas-ID00084s-jID00084.fits" link="input" register="true" transfer="true" optional="false" type="data" size="4222080"/>
    <uses file="p2mass-atlas-ID00084s-jID00084.fits" link="output" register="true" transfer="true" optional="false" type="data" size="4166157"/>
    <uses file="p2mass-atlas-ID00084s-jID00084_area.fits" link="output" register="true" transfer="true" optional="false" type="data" size="4166157"/>
  </job>
  <job id="ID00085" namespace="Montage" name="mProjectPP" version="1.0" runtime="13.81">
    <uses file="region.hdr" link="input" register="true" transfer="true" optional="false" type="data" size="304"/>
    <uses file="2mass-atlas-ID00085s-jID00085.fits" link="input" register="true" transfer="true" optional="false" type="data" size="4222080"/>
    <uses file="p2mass-atlas-ID00085s-jID00085.fits" link="output" register="true" transfer="true" optional="false" type="data" size="4157605"/>
    <uses file="p2mass-atlas-ID00085s-jID00085_area.fits" link="output" register="true" transfer="true" optional="false" type="data" size="4157605"/>
  </job>
  <job id="ID00086" namespace="Montage" name="mProjectPP" version="1.0" runtime="13.27">
    <uses file="region.hdr" link="input" register="true" transfer="true" optional="false" type="data" size="304"/>
    <uses file="2mass-atlas-ID00086s-jID00086.fits" link="input" register="true" transfer="true" optional="false" type="data" size="4222080"/>
    <uses file="p2mass-atlas-ID00086s-jID00086.fits" link="output" register="true" transfer="true" optional="false" type="data" size="4151479"/>
    <uses file="p2mass-atlas-ID00086s-jID00086_area.fits" link="output" register="true" transfer="true" optional="false" type="data" size="4151479"/>
  </job>
  <job id="ID00087" namespace="Montage" name="mProjectPP" version="1.0" runtime="13.22">
    <uses file="region.hdr" link="input" register="true" transfer="true" optional="false" type="data" size="304"/>
    <uses file="2mass-atlas-ID00087s-jID00087.fits" link="input" register="true" transfer="true" optional="false" type="data" size="4222080"/>
    <uses file="p2mass-atlas-ID00087s-jID00087.fits" link="output" register="true" transfer="true" optional="false" type="data" size="4166459"/>
    <uses file="p2mass-atlas-ID00087s-jID00087_area.fits" link="output" register="true" transfer="true" optional="false" type="data" size="4166459"/>
  </job>
  <job id="ID00088" namespace="Montage" name="mProjectPP" version="1.0" runtime="13.79">
    <uses file="region.hdr" link="input" register="true" transfer="true" optional="false" type="data" size="304"/>
    <uses file="2mass-atlas-ID00088s-jID00088.fits" link="input" register="true" transfer="true" optional="false" type="data" size="4222080"/>
    <uses file="p2mass-atlas-ID00088s-jID00088.fits" link="output" register="true" transfer="true" optional="false" type="data" size="4158511"/>
    <uses file="p2mass-atlas-ID00088s-jID00088_area.fits" link="output" register="true" transfer="true" optional="false" type="data" size="4158511"/>
  </job>
  <job id="ID00089" namespace="Montage" name="mProjectPP" version="1.0" runtime="13.71">
    <uses file="region.hdr" link="input" register="true" transfer="true" optional="false" type="data" size="304"/>
    <uses file="2mass-atlas-ID00089s-jID00089.fits" link="input" register="true" transfer="true" optional="false" type="data" size="4222080"/>
    <uses file="p2mass-atlas-ID00089s-jID00089.fits" link="output" register="true" transfer="true" optional="false" type="data" size="4160659"/>
    <uses file="p2mass-atlas-ID00089s-jID00089_area.fits" link="output" register="true" transfer="true" optional="false" type="data" size="4160659"/>
  </job>
  <job id="ID00090" namespace="Montage" name="mProjectPP" version="1.0" runtime="13.37">
    <uses file="region.hdr" link="input" register="true" transfer="true" optional="false" type="data" size="304"/>
    <uses file="2mass-atlas-ID00090s-jID00090.fits" link="input" register="true" transfer="true" optional="false" type="data" size="4222080"/>
    <uses file="p2mass-atlas-ID00090s-jID00090.fits" link="output" register="true" transfer="true" optional="false" type="data" size="4159788"/>
    <uses file="p2mass-atlas-ID00090s-jID00090_area.fits" link="output" register="true" transfer="true" optional="false" type="data" size="4159788"/>
  </job>
  <job id="ID00091" namespace="Montage" name="mProjectPP" version="1.0" runtime="13.75">
    <uses file="region.hdr" link="input" register="true" transfer="true" optional="false" type="data" size="304"/>
    <uses file="2mass-atlas-ID00091s-jID00091.fits" link="input" register="true" transfer="true" optional="false" type="data" size="4222080"/>
    <uses file="p2mass-atlas-ID00091s-jID00091.fits" link="output" register="true" transfer="true" optional="false" type="data" size="4161874"/>
    <uses file="p2mass-atlas-ID00091s-jID00091_area.fits" link="output" register="true" transfer="true" optional="false" type="data" size="4161874"/>
  </job>
  <job id="ID00092" namespace="Montage" name="mProjectPP" version="1.0" runtime="13.56">
    <uses file="region.hdr" link="input" register="true" transfer="true" optional="false" type="data" size="304"/>
    <uses file="2mass-atlas-ID00092s-jID00092.fits" link="input" register="true" transfer="true" optional="false" type="data" size="4222080"/>
    <uses file="p2mass-atlas-ID00092s-jID00092.fits" link="output" register="true" transfer="true" optional="false" type="data" size="4179850"/>
    <uses file="p2mass-atlas-ID00092s-jID00092_area.fits" link="output" register="true" transfer="true" optional="false" type="data" size="4179850"/>
  </job>
  <job id="ID00093" namespace="Montage" name="mProjectPP" version="1.0" runtime="13.29">
    <uses file="region.hdr" link="input" register="true" transfer="true" optional="false" type="data" size="304"/>
    <uses file="2mass-atlas-ID00093s-jID00093.fits" link="input" register="true" transfer="true" optional="false" type="data" size="4222080"/>
    <uses file="p2mass-atlas-ID00093s-jID00093.fits" link="output" register="true" transfer="true" optional="false" type="data" size="4143873"/>
    <uses file="p2mass-atlas-ID00093s-jID00093_area.fits" link="output" register="true" transfer="true" optional="false" type="data" size="4143873"/>
  </job>
  <job id="ID00094" namespace="Montage" name="mProjectPP" version="1.0" runtime="13.66">
    <uses file="region.hdr" link="input" register="true" transfer="true" optional="false" type="data" size="304"/>
    <uses file="2mass-atlas-ID00094s-jID00094.fits" link="input" register="true" transfer="true" optional="false" type="data" size="4222080"/>
    <uses file="p2mass-atlas-ID00094s-jID00094.fits" link="output" register="true" transfer="true" optional="false" type="data" size="4161285"/>
    <uses file="p2mass-atlas-ID00094s-jID00094_area.fits" link="output" register="true" transfer="true" optional="false" type="data" size="4161285"/>
  </job>
  <job id="ID00095" namespace="Montage" name="mProjectPP" version="1.0" runtime="13.56">
    <uses file="region.hdr" link="input" register="true" transfer="true" optional="false" type="data" size="304"/>
    <uses file="2mass-atlas-ID00095s-jID00095.fits" link="input" register="true" transfer="true" optional="false" type="data" size="4222080"/>
    <uses file="p2mass-atlas-ID00095s-jID00095.fits" link="output" register="true" transfer="true" optional="false" type="data" size="4171028"/>
    <uses file="p2mass-atlas-ID00095s-jID00095_area.fits" link="output" register="true" transfer="true" optional="false" type="data" size="4171028"/>
  </job>
  <job id="ID00096" namespace="Montage" name="mProjectPP" version="1.0" runtime="13.49">
    <uses file="region.hdr" link="input" register="true" transfer="true" optional="false" type="data" size="304"/>
    <uses file="2mass-atlas-ID00096s-jID00096.fits" link="input" register="true" transfer="true" optional="false" type="data" size="4222080"/>
    <uses file="p2mass-atlas-ID00096s-jID00096.fits" link="output" register="true" transfer="true" optional="false" type="data" size="4159260"/>
    <uses file="p2mass-atlas-ID00096s-jID00096_area.fits" link="output" register="true" transfer="true" optional="false" type="data" size="4159260"/>
  </job>
  <job id="ID00097" namespace="Montage" name="mProjectPP" version="1.0" runtime="13.81">
    <uses file="region.hdr" link="input" register="true" transfer="true" optional="false" type="data" size="304"/>
    <uses file="2mass-atlas-ID00097s-jID00097.fits" link="input" register="true" transfer="true" optional="false" type="data" size="4222080"/>
    <uses file="p2mass-atlas-ID00097s-jID00097.fits" link="output" register="true" transfer="true" optional="false" type="data" size="4166333"/>
    <uses file="p2mass-atlas-ID00097s-jID00097_area.fits" link="output" register="true" transfer="true" optional="false" type="data" size="4166333"/>
  </job>
  <job id="ID00098" namespace="Montage" name="mProjectPP" version="1.0" runtime="13.36">
    <uses file="region.hdr" link="input" register="true" transfer="true" optional="false" type="data" size="304"/>
    <uses file="2mass-atlas-ID00098s-jID00098.fits" link="input" register="true" transfer="true" optional="false" type="data" size="4222080"/>
    <uses file="p2mass-atlas-ID00098s-jID00098.fits" link="output" register="true" transfer="true" optional="false" type="data" size="4159595"/>
    <uses file="p2mass-atlas-ID00098s-jID00098_area.fits" link="output" register="true" transfer="true" optional="false" type="data" size="4159595"/>
  </job>
  <job id="ID00099" namespace="Montage" name="mProjectPP" version="1.0" runtime="13.46">
    <uses file="region.hdr" link="input" register="true" transfer="true" optional="false" type="data" size="304"/>
    <uses file="2mass-atlas-ID00099s-jID00099.fits" link="input" register="true" transfer="true" optional="false" type="data" size="4222080"/>
    <uses file="p2mass-atlas-ID00099s-jID00099.fits" link="output" register="true" transfer="true" optional="false" type="data" size="4163265"/>
    <uses file="p2mass-atlas-ID00099s-jID00099_area.fits" link="output" register="true" transfer="true" optional="false" type="data" size="4163265"/>
  </job>
  <job id="ID00100" namespace="Montage" name="mProjectPP" version="1.0" runtime="13.69">
    <uses file="region.hdr" link="input" register="true" transfer="true" optional="false" type="data" size="304"/>
    <uses file="2mass-atlas-ID00100s-jID00100.fits" link="input" register="true" transfer="true" optional="false" type="data" size="4222080"/>
    <uses file="p2mass-atlas-ID00100s-jID00100.fits" link="output" register="true" transfer="true" optional="false" type="data" size="4168315"/>
    <uses file="p2mass-atlas-ID00100s-jID00100_area.fits" link="output" register="true" transfer="true" optional="false" type="data" size="4168315"/>
  </job>
  <job id="ID00101" namespace="Montage" name="mProjectPP" version="1.0" runtime="13.68">
    <uses file="region.hdr" link="input" register="true" transfer="true" optional="false" type="data" size="304"/>
    <uses file="2mass-atlas-ID00101s-jID00101.fits" link="input" register="true" transfer="true" optional="false" type="data" size="4222080"/>
    <uses file="p2mass-atlas-ID00101s-jID00101.fits" link="output" register="true" transfer="true" optional="false" type="data" size="4157000"/>
    <uses file="p2mass-atlas-ID00101s-jID00101_area.fits" link="output" register="true" transfer="true" optional="false" type="data" size="4157000"/>
  </job>
  <job id="ID00102" namespace="Montage" name="mProjectPP" version="1.0" runtime="13.72">
    <uses file="region.hdr" link="input" register="true" transfer="true" optional="false" type="data" size="304"/>
    <uses file="2mass-atlas-ID00102s-jID00102.fits" link="input" register="true" transfer="true" optional="false" type="data" size="4222080"/>
    <uses file="p2mass-atlas-ID00102s-jID00102.fits" link="output" register="true" transfer="true" optional="false" type="data" size="4158784"/>
    <uses file="p2mass-atlas-ID00102s-jID00102_area.fits" link="output" register="true" transfer="true" optional="false" type="data" size="4158784"/>
  </job>
  <job id="ID00103" namespace="Montage" name="mProjectPP" version="1.0" runtime="13.74">
    <uses file="region.hdr" link="input" register="true" transfer="true" optional="false" type="data" size="304"/>
    <uses file="2mass-atlas-ID00103s-jID00103.fits" link="input" register="true" transfer="true" optional="false" type="data" size="4222080"/>
    <uses file="p2mass-atlas-ID00103s-jID00103.fits" link="output" register="true" transfer="true" optional="false" type="data" size="4170651"/>
    <uses file="p2mass-atlas-ID00103s-jID00103_area.fits" link="output" register="true" transfer="true" optional="false" type="data" size="4170651"/>
  </job>
  <job id="ID00104" namespace="Montage" name="mProjectPP" version="1.0" runtime="13.50">
    <uses file="region.hdr" link="input" register="true" transfer="true" optional="false" type="data" size="304"/>
    <uses file="2mass-atlas-ID00104s-jID00104.fits" link="input" register="true" transfer="true" optional="false" type="data" size="4222080"/>
    <uses file="p2mass-atlas-ID00104s-jID00104.fits" link="output" register="true" transfer="true" optional="false" type="data" size="4159226"/>
    <uses file="p2mass-atlas-ID00104s-jID00104_area.fits" link="output" register="true" transfer="true" optional="false" type="data" size="4159226"/>
  </job>
  <job id="ID00105" namespace="Montage" name="mProjectPP" version="1.0" runtime="13.87">
    <uses file="region.hdr" link="input" register="true" transfer="true" optional="false" type="data" size="304"/>
    <uses file="2mass-atlas-ID00105s-jID00105.fits" link="input" register="true" transfer="true" optional="false" type="data" size="4222080"/>
    <uses file="p2mass-atlas-ID00105s-jID00105.fits" link="output" register="true" transfer="true" optional="false" type="data" size="4177096"/>
    <uses file="p2mass-atlas-ID00105s-jID00105_area.fits" link="output" register="true" transfer="true" optional="false" type="data" size="4177096"/>
  </job>
  <job id="ID00106" namespace="Montage" name="mProjectPP" version="1.0" runtime="13.70">
    <uses file="region.hdr" link="input" register="true" transfer="true" optional="false" type="data" size="304"/>
    <uses file="2mass-atlas-ID00106s-jID00106.fits" link="input" register="true" transfer="true" optional="false" type="data" size="4222080"/>
    <uses file="p2mass-atlas-ID00106s-jID00106.fits" link="output" register="true" transfer="true" optional="false" type="data" size="4168882"/>
    <uses file="p2mass-atlas-ID00106s-jID00106_area.fits" link="output" register="true" transfer="true" optional="false" type="data" size="4168882"/>
  </job>
  <job id="ID00107" namespace="Montage" name="mProjectPP" version="1.0" runtime="13.48">
    <uses file="region.hdr" link="input" register="true" transfer="true" optional="false" type="data" size="304"/>
    <uses file="2mass-atlas-ID00107s-jID00107.fits" link="input" register="true" transfer="true" optional="false" type="data" size="4222080"/>
    <uses file="p2mass-atlas-ID00107s-jID00107.fits" link="output" register="true" transfer="true" optional="false" type="data" size="4163059"/>
    <uses file="p2mass-atlas-ID00107s-jID00107_area.fits" link="output" register="true" transfer="true" optional="false" type="data" size="4163059"/>
  </job>
  <job id="ID00108" namespace="Montage" name="mProjectPP" version="1.0" runtime="13.56">
    <uses file="region.hdr" link="input" register="true" transfer="true" optional="false" type="data" size="304"/>
    <uses file="2mass-atlas-ID00108s-jID00108.fits" link="input" register="true" transfer="true" optional="false" type="data" size="4222080"/>
    <uses file="p2mass-atlas-ID00108s-jID00108.fits" link="output" register="true" transfer="true" optional="false" type="data" size="4190349"/>
    <uses file="p2mass-atlas-ID00108s-jID00108_area.fits" link="output" register="true" transfer="true" optional="false" type="data" size="4190349"/>
  </job>
  <job id="ID00109" namespace="Montage" name="mProjectPP" version="1.0" runtime="14.23">
    <uses file="region.hdr" link="input" register="true" transfer="true" optional="false" type="data" size="304"/>
    <uses file="2mass-atlas-ID00109s-jID00109.fits" link="input" register="true" transfer="true" optional="false" type="data" size="4222080"/>
    <uses file="p2mass-atlas-ID00109s-jID00109.fits" link="output" register="true" transfer="true" optional="false" type="data" size="4145741"/>
    <uses file="p2mass-atlas-ID00109s-jID00109_area.fits" link="output" register="true" transfer="true" optional="false" type="data" size="4145741"/>
  </job>
  <job id="ID00110" namespace="Montage" name="mProjectPP" version="1.0" runtime="13.63">
    <uses file="region.hdr" link="input" register="true" transfer="true" optional="false" type="data" size="304"/>
    <uses file="2mass-atlas-ID00110s-jID00110.fits" link="input" register="true" transfer="true" optional="false" type="data" size="4222080"/>
    <uses file="p2mass-atlas-ID00110s-jID00110.fits" link="output" register="true" transfer="true" optional="false" type="data" size="4165660"/>
    <uses file="p2mass-atlas-ID00110s-jID00110_area.fits" link="output" register="true" transfer="true" optional="false" type="data" size="4165660"/>
  </job>
  <job id="ID00111" namespace="Montage" name="mProjectPP" version="1.0" runtime="13.95">
    <uses file="region.hdr" link="input" register="true" transfer="true" optional="false" type="data" size="304"/>
    <uses file="2mass-atlas-ID00111s-jID00111.fits" link="input" register="true" transfer="true" optional="false" type="data" size="4222080"/>
    <uses file="p2mass-atlas-ID00111s-jID00111.fits" link="output" register="true" transfer="true" optional="false" type="data" size="4164221"/>
    <uses file="p2mass-atlas-ID00111s-jID00111_area.fits" link="output" register="true" transfer="true" optional="false" type="data" size="4164221"/>
  </job>
  <job id="ID00112" namespace="Montage" name="mProjectPP" version="1.0" runtime="13.74">
    <uses file="region.hdr" link="input" register="true" transfer="true" optional="false" type="data" size="304"/>
    <uses file="2mass-atlas-ID00112s-jID00112.fits" link="input" register="true" transfer="true" optional="false" type="data" size="4222080"/>
    <uses file="p2mass-atlas-ID00112s-jID00112.fits" link="output" register="true" transfer="true" optional="false" type="data" size="4175296"/>
    <uses file="p2mass-atlas-ID00112s-jID00112_area.fits" link="output" register="true" transfer="true" optional="false" type="data" size="4175296"/>
  </job>
  <job id="ID00113" namespace="Montage" name="mProjectPP" version="1.0" runtime="13.36">
    <uses file="region.hdr" link="input" register="true" transfer="true" optional="false" type="data" size="304"/>
    <uses file="2mass-atlas-ID00113s-jID00113.fits" link="input" register="true" transfer="true" optional="false" type="data" size="4222080"/>
    <uses file="p2mass-atlas-ID00113s-jID00113.fits" link="output" register="true" transfer="true" optional="false" type="data" size="4172728"/>
    <uses file="p2mass-atlas-ID00113s-jID00113_area.fits" link="output" register="true" transfer="true" optional="false" type="data" size="4172728"/>
  </job>
  <job id="ID00114" namespace="Montage" name="mProjectPP" version="1.0" runtime="13.31">
    <uses file="region.hdr" link="input" register="true" transfer="true" optional="false" type="data" size="304"/>
    <uses file="2mass-atlas-ID00114s-jID00114.fits" link="input" register="true" transfer="true" optional="false" type="data" size="4222080"/>
    <uses file="p2mass-atlas-ID00114s-jID00114.fits" link="output" register="true" transfer="true" optional="false" type="data" size="4159897"/>
    <uses file="p2mass-atlas-ID00114s-jID00114_area.fits" link="output" register="true" transfer="true" optional="false" type="data" size="4159897"/>
  </job>
  <job id="ID00115" namespace="Montage" name="mProjectPP" version="1.0" runtime="13.76">
    <uses file="region.hdr" link="input" register="true" transfer="true" optional="false" type="data" size="304"/>
    <uses file="2mass-atlas-ID00115s-jID00115.fits" link="input" register="true" transfer="true" optional="false" type="data" size="4222080"/>
    <uses file="p2mass-atlas-ID00115s-jID00115.fits" link="output" register="true" transfer="true" optional="false" type="data" size="4164736"/>
    <uses file="p2mass-atlas-ID00115s-jID00115_area.fits" link="output" register="true" transfer="true" optional="false" type="data" size="4164736"/>
  </job>
  <job id="ID00116" namespace="Montage" name="mProjectPP" version="1.0" runtime="13.82">
    <uses file="region.hdr" link="input" register="true" transfer="true" optional="false" type="data" size="304"/>
    <uses file="2mass-atlas-ID00116s-jID00116.fits" link="input" register="true" transfer="true" optional="false" type="data" size="4222080"/>
    <uses file="p2mass-atlas-ID00116s-jID00116.fits" link="output" register="true" transfer="true" optional="false" type="data" size="4155977"/>
    <uses file="p2mass-atlas-ID00116s-jID00116_area.fits" link="output" register="true" transfer="true" optional="false" type="data" size="4155977"/>
  </job>
  <job id="ID00117" namespace="Montage" name="mProjectPP" version="1.0" runtime="13.38">
    <uses file="region.hdr" link="input" register="true" transfer="true" optional="false" type="data" size="304"/>
    <uses file="2mass-atlas-ID00117s-jID00117.fits" link="input" register="true" transfer="true" optional="false" type="data" size="4222080"/>
    <uses file="p2mass-atlas-ID00117s-jID00117.fits" link="output" register="true" transfer="true" optional="false" type="data" size="4148435"/>
    <uses file="p2mass-atlas-ID00117s-jID00117_area.fits" link="output" register="true" transfer="true" optional="false" type="data" size="4148435"/>
  </job>
  <job id="ID00118" namespace="Montage" name="mProjectPP" version="1.0" runtime="13.30">
    <uses file="region.hdr" link="input" register="true" transfer="true" optional="false" type="data" size="304"/>
    <uses file="2mass-atlas-ID00118s-jID00118.fits" link="input" register="true" transfer="true" optional="false" type="data" size="4222080"/>
    <uses file="p2mass-atlas-ID00118s-jID00118.fits" link="output" register="true" transfer="true" optional="false" type="data" size="4156295"/>
    <uses file="p2mass-atlas-ID00118s-jID00118_area.fits" link="output" register="true" transfer="true" optional="false" type="data" size="4156295"/>
  </job>
  <job id="ID00119" namespace="Montage" name="mProjectPP" version="1.0" runtime="13.51">
    <uses file="region.hdr" link="input" register="true" transfer="true" optional="false" type="data" size="304"/>
    <uses file="2mass-atlas-ID00119s-jID00119.fits" link="input" register="true" transfer="true" optional="false" type="data" size="4222080"/>
    <uses file="p2mass-atlas-ID00119s-jID00119.fits" link="output" register="true" transfer="true" optional="false" type="data" size="4167225"/>
    <uses file="p2mass-atlas-ID00119s-jID00119_area.fits" link="output" register="true" transfer="true" optional="false" type="data" size="4167225"/>
  </job>
  <job id="ID00120" namespace="Montage" name="mProjectPP" version="1.0" runtime="13.53">
    <uses file="region.hdr" link="input" register="true" transfer="true" optional="false" type="data" size="304"/>
    <uses file="2mass-atlas-ID00120s-jID00120.fits" link="input" register="true" transfer="true" optional="false" type="data" size="4222080"/>
    <uses file="p2mass-atlas-ID00120s-jID00120.fits" link="output" register="true" transfer="true" optional="false" type="data" size="4166674"/>
    <uses file="p2mass-atlas-ID00120s-jID00120_area.fits" link="output" register="true" transfer="true" optional="false" type="data" size="4166674"/>
  </job>
  <job id="ID00121" namespace="Montage" name="mProjectPP" version="1.0" runtime="13.20">
    <uses file="region.hdr" link="input" register="true" transfer="true" optional="false" type="data" size="304"/>
    <uses file="2mass-atlas-ID00121s-jID00121.fits" link="input" register="true" transfer="true" optional="false" type="data" size="4222080"/>
    <uses file="p2mass-atlas-ID00121s-jID00121.fits" link="output" register="true" transfer="true" optional="false" type="data" size="4147788"/>
    <uses file="p2mass-atlas-ID00121s-jID00121_area.fits" link="output" register="true" transfer="true" optional="false" type="data" size="4147788"/>
  </job>
  <job id="ID00122" namespace="Montage" name="mProjectPP" version="1.0" runtime="13.34">
    <uses file="region.hdr" link="input" register="true" transfer="true" optional="false" type="data" size="304"/>
    <uses file="2mass-atlas-ID00122s-jID00122.fits" link="input" register="true" transfer="true" optional="false" type="data" size="4222080"/>
    <uses file="p2mass-atlas-ID00122s-jID00122.fits" link="output" register="true" transfer="true" optional="false" type="data" size="4166713"/>
    <uses file="p2mass-atlas-ID00122s-jID00122_area.fits" link="output" register="true" transfer="true" optional="false" type="data" size="4166713"/>
  </job>
  <job id="ID00123" namespace="Montage" name="mProjectPP" version="1.0" runtime="13.31">
    <uses file="region.hdr" link="input" register="true" transfer="true" optional="false" type="data" size="304"/>
    <uses file="2mass-atlas-ID00123s-jID00123.fits" link="input" register="true" transfer="true" optional="false" type="data" size="4222080"/>
    <uses file="p2mass-atlas-ID00123s-jID00123.fits" link="output" register="true" transfer="true" optional="false" type="data" size="4150688"/>
    <uses file="p2mass-atlas-ID00123s-jID00123_area.fits" link="output" register="true" transfer="true" optional="false" type="data" size="4150688"/>
  </job>
  <job id="ID00124" namespace="Montage" name="mProjectPP" version="1.0" runtime="13.65">
    <uses file="region.hdr" link="input" register="true" transfer="true" optional="false" type="data" size="304"/>
    <uses file="2mass-atlas-ID00124s-jID00124.fits" link="input" register="true" transfer="true" optional="false" type="data" size="4222080"/>
    <uses file="p2mass-atlas-ID00124s-jID00124.fits" link="output" register="true" transfer="true" optional="false" type="data" size="4170971"/>
    <uses file="p2mass-atlas-ID00124s-jID00124_area.fits" link="output" register="true" transfer="true" optional="false" type="data" size="4170971"/>
  </job>
  <job id="ID00125" namespace="Montage" name="mProjectPP" version="1.0" runtime="13.48">
    <uses file="region.hdr" link="input" register="true" transfer="true" optional="false" type="data" size="304"/>
    <uses file="2mass-atlas-ID00125s-jID00125.fits" link="input" register="true" transfer="true" optional="false" type="data" size="4222080"/>
    <uses file="p2mass-atlas-ID00125s-jID00125.fits" link="output" register="true" transfer="true" optional="false" type="data" size="4159078"/>
    <uses file="p2mass-atlas-ID00125s-jID00125_area.fits" link="output" register="true" transfer="true" optional="false" type="data" size="4159078"/>
  </job>
  <job id="ID00126" namespace="Montage" name="mProjectPP" version="1.0" runtime="13.61">
    <uses file="region.hdr" link="input" register="true" transfer="true" optional="false" type="data" size="304"/>
    <uses file="2mass-atlas-ID00126s-jID00126.fits" link="input" register="true" transfer="true" optional="false" type="data" size="4222080"/>
    <uses file="p2mass-atlas-ID00126s-jID00126.fits" link="output" register="true" transfer="true" optional="false" type="data" size="4173130"/>
    <uses file="p2mass-atlas-ID00126s-jID00126_area.fits" link="output" register="true" transfer="true" optional="false" type="data" size="4173130"/>
  </job>
  <job id="ID00127" namespace="Montage" name="mProjectPP" version="1.0" runtime="13.75">
    <uses file="region.hdr" link="input" register="true" transfer="true" optional="false" type="data" size="304"/>
    <uses file="2mass-atlas-ID00127s-jID00127.fits" link="input" register="true" transfer="true" optional="false" type="data" size="4222080"/>
    <uses file="p2mass-atlas-ID00127s-jID00127.fits" link="output" register="true" transfer="true" optional="false" type="data" size="4163170"/>
    <uses file="p2mass-atlas-ID00127s-jID00127_area.fits" link="output" register="true" transfer="true" optional="false" type="data" size="4163170"/>
  </job>
  <job id="ID00128" namespace="Montage" name="mProjectPP" version="1.0" runtime="13.16">
    <uses file="region.hdr" link="input" register="true" transfer="true" optional="false" type="data" size="304"/>
    <uses file="2mass-atlas-ID00128s-jID00128.fits" link="input" register="true" transfer="true" optional="false" type="data" size="4222080"/>
    <uses file="p2mass-atlas-ID00128s-jID00128.fits" link="output" register="true" transfer="true" optional="false" type="data" size="4157383"/>
    <uses file="p2mass-atlas-ID00128s-jID00128_area.fits" link="output" register="true" transfer="true" optional="false" type="data" size="4157383"/>
  </job>
  <job id="ID00129" namespace="Montage" name="mProjectPP" version="1.0" runtime="13.47">
    <uses file="region.hdr" link="input" register="true" transfer="true" optional="false" type="data" size="304"/>
    <uses file="2mass-atlas-ID00129s-jID00129.fits" link="input" register="true" transfer="true" optional="false" type="data" size="4222080"/>
    <uses file="p2mass-atlas-ID00129s-jID00129.fits" link="output" register="true" transfer="true" optional="false" type="data" size="4157892"/>
    <uses file="p2mass-atlas-ID00129s-jID00129_area.fits" link="output" register="true" transfer="true" optional="false" type="data" size="4157892"/>
  </job>
  <job id="ID00130" namespace="Montage" name="mProjectPP" version="1.0" runtime="13.51">
    <uses file="region.hdr" link="input" register="true" transfer="true" optional="false" type="data" size="304"/>
    <uses file="2mass-atlas-ID00130s-jID00130.fits" link="input" register="true" transfer="true" optional="false" type="data" size="4222080"/>
    <uses file="p2mass-atlas-ID00130s-jID00130.fits" link="output" register="true" transfer="true" optional="false" type="data" size="4151768"/>
    <uses file="p2mass-atlas-ID00130s-jID00130_area.fits" link="output" register="true" transfer="true" optional="false" type="data" size="4151768"/>
  </job>
  <job id="ID00131" namespace="Montage" name="mProjectPP" version="1.0" runtime="13.49">
    <uses file="region.hdr" link="input" register="true" transfer="true" optional="false" type="data" size="304"/>
    <uses file="2mass-atlas-ID00131s-jID00131.fits" link="input" register="true" transfer="true" optional="false" type="data" size="4222080"/>
    <uses file="p2mass-atlas-ID00131s-jID00131.fits" link="output" register="true" transfer="true" optional="false" type="data" size="4142727"/>
    <uses file="p2mass-atlas-ID00131s-jID00131_area.fits" link="output" register="true" transfer="true" optional="false" type="data" size="4142727"/>
  </job>
  <job id="ID00132" namespace="Montage" name="mProjectPP" version="1.0" runtime="13.68">
    <uses file="region.hdr" link="input" register="true" transfer="true" optional="false" type="data" size="304"/>
    <uses file="2mass-atlas-ID00132s-jID00132.fits" link="input" register="true" transfer="true" optional="false" type="data" size="4222080"/>
    <uses file="p2mass-atlas-ID00132s-jID00132.fits" link="output" register="true" transfer="true" optional="false" type="data" size="4163275"/>
    <uses file="p2mass-atlas-ID00132s-jID00132_area.fits" link="output" register="true" transfer="true" optional="false" type="data" size="4163275"/>
  </job>
  <job id="ID00133" namespace="Montage" name="mProjectPP" version="1.0" runtime="13.52">
    <uses file="region.hdr" link="input" register="true" transfer="true" optional="false" type="data" size="304"/>
    <uses file="2mass-atlas-ID00133s-jID00133.fits" link="input" register="true" transfer="true" optional="false" type="data" size="4222080"/>
    <uses file="p2mass-atlas-ID00133s-jID00133.fits" link="output" register="true" transfer="true" optional="false" type="data" size="4181353"/>
    <uses file="p2mass-atlas-ID00133s-jID00133_area.fits" link="output" register="true" transfer="true" optional="false" type="data" size="4181353"/>
  </job>
  <job id="ID00134" namespace="Montage" name="mProjectPP" version="1.0" runtime="13.80">
    <uses file="region.hdr" link="input" register="true" transfer="true" optional="false" type="data" size="304"/>
    <uses file="2mass-atlas-ID00134s-jID00134.fits" link="input" register="true" transfer="true" optional="false" type="data" size="4222080"/>
    <uses file="p2mass-atlas-ID00134s-jID00134.fits" link="output" register="true" transfer="true" optional="false" type="data" size="4165691"/>
    <uses file="p2mass-atlas-ID00134s-jID00134_area.fits" link="output" register="true" transfer="true" optional="false" type="data" size="4165691"/>
  </job>
  <job id="ID00135" namespace="Montage" name="mProjectPP" version="1.0" runtime="13.33">
    <uses file="region.hdr" link="input" register="true" transfer="true" optional="false" type="data" size="304"/>
    <uses file="2mass-atlas-ID00135s-jID00135.fits" link="input" register="true" transfer="true" optional="false" type="data" size="4222080"/>
    <uses file="p2mass-atlas-ID00135s-jID00135.fits" link="output" register="true" transfer="true" optional="false" type="data" size="4150249"/>
    <uses file="p2mass-atlas-ID00135s-jID00135_area.fits" link="output" register="true" transfer="true" optional="false" type="data" size="4150249"/>
  </job>
  <job id="ID00136" namespace="Montage" name="mProjectPP" version="1.0" runtime="13.46">
    <uses file="region.hdr" link="input" register="true" transfer="true" optional="false" type="data" size="304"/>
    <uses file="2mass-atlas-ID00136s-jID00136.fits" link="input" register="true" transfer="true" optional="false" type="data" size="4222080"/>
    <uses file="p2mass-atlas-ID00136s-jID00136.fits" link="output" register="true" transfer="true" optional="false" type="data" size="4163726"/>
    <uses file="p2mass-atlas-ID00136s-jID00136_area.fits" link="output" register="true" transfer="true" optional="false" type="data" size="4163726"/>
  </job>
  <job id="ID00137" namespace="Montage" name="mProjectPP" version="1.0" runtime="13.59">
    <uses file="region.hdr" link="input" register="true" transfer="true" optional="false" type="data" size="304"/>
    <uses file="2mass-atlas-ID00137s-jID00137.fits" link="input" register="true" transfer="true" optional="false" type="data" size="4222080"/>
    <uses file="p2mass-atlas-ID00137s-jID00137.fits" link="output" register="true" transfer="true" optional="false" type="data" size="4172029"/>
    <uses file="p2mass-atlas-ID00137s-jID00137_area.fits" link="output" register="true" transfer="true" optional="false" type="data" size="4172029"/>
  </job>
  <job id="ID00138" namespace="Montage" name="mProjectPP" version="1.0" runtime="13.50">
    <uses file="region.hdr" link="input" register="true" transfer="true" optional="false" type="data" size="304"/>
    <uses file="2mass-atlas-ID00138s-jID00138.fits" link="input" register="true" transfer="true" optional="false" type="data" size="4222080"/>
    <uses file="p2mass-atlas-ID00138s-jID00138.fits" link="output" register="true" transfer="true" optional="false" type="data" size="4172727"/>
    <uses file="p2mass-atlas-ID00138s-jID00138_area.fits" link="output" register="true" transfer="true" optional="false" type="data" size="4172727"/>
  </job>
  <job id="ID00139" namespace="Montage" name="mProjectPP" version="1.0" runtime="13.53">
    <uses file="region.hdr" link="input" register="true" transfer="true" optional="false" type="data" size="304"/>
    <uses file="2mass-atlas-ID00139s-jID00139.fits" link="input" register="true" transfer="true" optional="false" type="data" size="4222080"/>
    <uses file="p2mass-atlas-ID00139s-jID00139.fits" link="output" register="true" transfer="true" optional="false" type="data" size="4164091"/>
    <uses file="p2mass-atlas-ID00139s-jID00139_area.fits" link="output" register="true" transfer="true" optional="false" type="data" size="4164091"/>
  </job>
  <job id="ID00140" namespace="Montage" name="mProjectPP" version="1.0" runtime="13.58">
    <uses file="region.hdr" link="input" register="true" transfer="true" optional="false" type="data" size="304"/>
    <uses file="2mass-atlas-ID00140s-jID00140.fits" link="input" register="true" transfer="true" optional="false" type="data" size="4222080"/>
    <uses file="p2mass-atlas-ID00140s-jID00140.fits" link="output" register="true" transfer="true" optional="false" type="data" size="4162970"/>
    <uses file="p2mass-atlas-ID00140s-jID00140_area.fits" link="output" register="true" transfer="true" optional="false" type="data" size="4162970"/>
  </job>
  <job id="ID00141" namespace="Montage" name="mProjectPP" version="1.0" runtime="13.46">
    <uses file="region.hdr" link="input" register="true" transfer="true" optional="false" type="data" size="304"/>
    <uses file="2mass-atlas-ID00141s-jID00141.fits" link="input" register="true" transfer="true" optional="false" type="data" size="4222080"/>
    <uses file="p2mass-atlas-ID00141s-jID00141.fits" link="output" register="true" transfer="true" optional="false" type="data" size="4160296"/>
    <uses file="p2mass-atlas-ID00141s-jID00141_area.fits" link="output" register="true" transfer="true" optional="false" type="data" size="4160296"/>
  </job>
  <job id="ID00142" namespace="Montage" name="mProjectPP" version="1.0" runtime="13.18">
    <uses file="region.hdr" link="input" register="true" transfer="true" optional="false" type="data" size="304"/>
    <uses file="2mass-atlas-ID00142s-jID00142.fits" link="input" register="true" transfer="true" optional="false" type="data" size="4222080"/>
    <uses file="p2mass-atlas-ID00142s-jID00142.fits" link="output" register="true" transfer="true" optional="false" type="data" size="4168600"/>
    <uses file="p2mass-atlas-ID00142s-jID00142_area.fits" link="output" register="true" transfer="true" optional="false" type="data" size="4168600"/>
  </job>
  <job id="ID00143" namespace="Montage" name="mProjectPP" version="1.0" runtime="13.35">
    <uses file="region.hdr" link="input" register="true" transfer="true" optional="false" type="data" size="304"/>
    <uses file="2mass-atlas-ID00143s-jID00143.fits" link="input" register="true" transfer="true" optional="false" type="data" size="4222080"/>
    <uses file="p2mass-atlas-ID00143s-jID00143.fits" link="output" register="true" transfer="true" optional="false" type="data" size="4161380"/>
    <uses file="p2mass-atlas-ID00143s-jID00143_area.fits" link="output" register="true" transfer="true" optional="false" type="data" size="4161380"/>
  </job>
  <job id="ID00144" namespace="Montage" name="mProjectPP" version="1.0" runtime="14.00">
    <uses file="region.hdr" link="input" register="true" transfer="true" optional="false" type="data" size="304"/>
    <uses file="2mass-atlas-ID00144s-jID00144.fits" link="input" register="true" transfer="true" optional="false" type="data" size="4222080"/>
    <uses file="p2mass-atlas-ID00144s-jID00144.fits" link="output" register="true" transfer="true" optional="false" type="data" size="4160715"/>
    <uses file="p2mass-atlas-ID00144s-jID00144_area.fits" link="output" register="true" transfer="true" optional="false" type="data" size="4160715"/>
  </job>
  <job id="ID00145" namespace="Montage" name="mProjectPP" version="1.0" runtime="13.78">
    <uses file="region.hdr" link="input" register="true" transfer="true" optional="false" type="data" size="304"/>
    <uses file="2mass-atlas-ID00145s-jID00145.fits" link="input" register="true" transfer="true" optional="false" type="data" size="4222080"/>
    <uses file="p2mass-atlas-ID00145s-jID00145.fits" link="output" register="true" transfer="true" optional="false" type="data" size="4165356"/>
    <uses file="p2mass-atlas-ID00145s-jID00145_area.fits" link="output" register="true" transfer="true" optional="false" type="data" size="4165356"/>
  </job>
  <job id="ID00146" namespace="Montage" name="mProjectPP" version="1.0" runtime="13.52">
    <uses file="region.hdr" link="input" register="true" transfer="true" optional="false" type="data" size="304"/>
    <uses file="2mass-atlas-ID00146s-jID00146.fits" link="input" register="true" transfer="true" optional="false" type="data" size="4222080"/>
    <uses file="p2mass-atlas-ID00146s-jID00146.fits" link="output" register="true" transfer="true" optional="false" type="data" size="4145061"/>
    <uses file="p2mass-atlas-ID00146s-jID00146_area.fits" link="output" register="true" transfer="true" optional="false" type="data" size="4145061"/>
  </job>
  <job id="ID00147" namespace="Montage" name="mProjectPP" version="1.0" runtime="13.86">
    <uses file="region.hdr" link="input" register="true" transfer="true" optional="false" type="data" size="304"/>
    <uses file="2mass-atlas-ID00147s-jID00147.fits" link="input" register="true" transfer="true" optional="false" type="data" size="4222080"/>
    <uses file="p2mass-atlas-ID00147s-jID00147.fits" link="output" register="true" transfer="true" optional="false" type="data" size="4164145"/>
    <uses file="p2mass-atlas-ID00147s-jID00147_area.fits" link="output" register="true" transfer="true" optional="false" type="data" size="4164145"/>
  </job>
  <job id="ID00148" namespace="Montage" name="mProjectPP" version="1.0" runtime="13.43">
    <uses file="region.hdr" link="input" register="true" transfer="true" optional="false" type="data" size="304"/>
    <uses file="2mass-atlas-ID00148s-jID00148.fits" link="input" register="true" transfer="true" optional="false" type="data" size="4222080"/>
    <uses file="p2mass-atlas-ID00148s-jID00148.fits" link="output" register="true" transfer="true" optional="false" type="data" size="4163578"/>
    <uses file="p2mass-atlas-ID00148s-jID00148_area.fits" link="output" register="true" transfer="true" optional="false" type="data" size="4163578"/>
  </job>
  <job id="ID00149" namespace="Montage" name="mProjectPP" version="1.0" runtime="13.48">
    <uses file="region.hdr" link="input" register="true" transfer="true" optional="false" type="data" size="304"/>
    <uses file="2mass-atlas-ID00149s-jID00149.fits" link="input" register="true" transfer="true" optional="false" type="data" size="4222080"/>
    <uses file="p2mass-atlas-ID00149s-jID00149.fits" link="output" register="true" transfer="true" optional="false" type="data" size="4150675"/>
    <uses file="p2mass-atlas-ID00149s-jID00149_area.fits" link="output" register="true" transfer="true" optional="false" type="data" size="4150675"/>
  </job>
  <job id="ID00150" namespace="Montage" name="mProjectPP" version="1.0" runtime="14.22">
    <uses file="region.hdr" link="input" register="true" transfer="true" optional="false" type="data" size="304"/>
    <uses file="2mass-atlas-ID00150s-jID00150.fits" link="input" register="true" transfer="true" optional="false" type="data" size="4222080"/>
    <uses file="p2mass-atlas-ID00150s-jID00150.fits" link="output" register="true" transfer="true" optional="false" type="data" size="4158420"/>
    <uses file="p2mass-atlas-ID00150s-jID00150_area.fits" link="output" register="true" transfer="true" optional="false" type="data" size="4158420"/>
  </job>
  <job id="ID00151" namespace="Montage" name="mProjectPP" version="1.0" runtime="13.64">
    <uses file="region.hdr" link="input" register="true" transfer="true" optional="false" type="data" size="304"/>
    <uses file="2mass-atlas-ID00151s-jID00151.fits" link="input" register="true" transfer="true" optional="false" type="data" size="4222080"/>
    <uses file="p2mass-atlas-ID00151s-jID00151.fits" link="output" register="true" transfer="true" optional="false" type="data" size="4151976"/>
    <uses file="p2mass-atlas-ID00151s-jID00151_area.fits" link="output" register="true" transfer="true" optional="false" type="data" size="4151976"/>
  </job>
  <job id="ID00152" namespace="Montage" name="mProjectPP" version="1.0" runtime="13.83">
    <uses file="region.hdr" link="input" register="true" transfer="true" optional="false" type="data" size="304"/>
    <uses file="2mass-atlas-ID00152s-jID00152.fits" link="input" register="true" transfer="true" optional="false" type="data" size="4222080"/>
    <uses file="p2mass-atlas-ID00152s-jID00152.fits" link="output" register="true" transfer="true" optional="false" type="data" size="4153968"/>
    <uses file="p2mass-atlas-ID00152s-jID00152_area.fits" link="output" register="true" transfer="true" optional="false" type="data" size="4153968"/>
  </job>
  <job id="ID00153" namespace="Montage" name="mProjectPP" version="1.0" runtime="13.97">
    <uses file="region.hdr" link="input" register="true" transfer="true" optional="false" type="data" size="304"/>
    <uses file="2mass-atlas-ID00153s-jID00153.fits" link="input" register="true" transfer="true" optional="false" type="data" size="4222080"/>
    <uses file="p2mass-atlas-ID00153s-jID00153.fits" link="output" register="true" transfer="true" optional="false" type="data" size="4172841"/>
    <uses file="p2mass-atlas-ID00153s-jID00153_area.fits" link="output" register="true" transfer="true" optional="false" type="data" size="4172841"/>
  </job>
  <job id="ID00154" namespace="Montage" name="mProjectPP" version="1.0" runtime="13.45">
    <uses file="region.hdr" link="input" register="true" transfer="true" optional="false" type="data" size="304"/>
    <uses file="2mass-atlas-ID00154s-jID00154.fits" link="input" register="true" transfer="true" optional="false" type="data" size="4222080"/>
    <uses file="p2mass-atlas-ID00154s-jID00154.fits" link="output" register="true" transfer="true" optional="false" type="data" size="4156136"/>
    <uses file="p2mass-atlas-ID00154s-jID00154_area.fits" link="output" register="true" transfer="true" optional="false" type="data" size="4156136"/>
  </job>
  <job id="ID00155" namespace="Montage" name="mProjectPP" version="1.0" runtime="13.46">
    <uses file="region.hdr" link="input" register="true" transfer="true" optional="false" type="data" size="304"/>
    <uses file="2mass-atlas-ID00155s-jID00155.fits" link="input" register="true" transfer="true" optional="false" type="data" size="4222080"/>
    <uses file="p2mass-atlas-ID00155s-jID00155.fits" link="output" register="true" transfer="true" optional="false" type="data" size="4154579"/>
    <uses file="p2mass-atlas-ID00155s-jID00155_area.fits" link="output" register="true" transfer="true" optional="false" type="data" size="4154579"/>
  </job>
  <job id="ID00156" namespace="Montage" name="mProjectPP" version="1.0" runtime="13.55">
    <uses file="region.hdr" link="input" register="true" transfer="true" optional="false" type="data" size="304"/>
    <uses file="2mass-atlas-ID00156s-jID00156.fits" link="input" register="true" transfer="true" optional="false" type="data" size="4222080"/>
    <uses file="p2mass-atlas-ID00156s-jID00156.fits" link="output" register="true" transfer="true" optional="false" type="data" size="4150834"/>
    <uses file="p2mass-atlas-ID00156s-jID00156_area.fits" link="output" register="true" transfer="true" optional="false" type="data" size="4150834"/>
  </job>
  <job id="ID00157" namespace="Montage" name="mProjectPP" version="1.0" runtime="13.09">
    <uses file="region.hdr" link="input" register="true" transfer="true" optional="false" type="data" size="304"/>
    <uses file="2mass-atlas-ID00157s-jID00157.fits" link="input" register="true" transfer="true" optional="false" type="data" size="4222080"/>
    <uses file="p2mass-atlas-ID00157s-jID00157.fits" link="output" register="true" transfer="true" optional="false" type="data" size="4158503"/>
    <uses file="p2mass-atlas-ID00157s-jID00157_area.fits" link="output" register="true" transfer="true" optional="false" type="data" size="4158503"/>
  </job>
  <job id="ID00158" namespace="Montage" name="mProjectPP" version="1.0" runtime="13.82">
    <uses file="region.hdr" link="input" register="true" transfer="true" optional="false" type="data" size="304"/>
    <uses file="2mass-atlas-ID00158s-jID00158.fits" link="input" register="true" transfer="true" optional="false" type="data" size="4222080"/>
    <uses file="p2mass-atlas-ID00158s-jID00158.fits" link="output" register="true" transfer="true" optional="false" type="data" size="4179753"/>
    <uses file="p2mass-atlas-ID00158s-jID00158_area.fits" link="output" register="true" transfer="true" optional="false" type="data" size="4179753"/>
  </job>
  <job id="ID00159" namespace="Montage" name="mProjectPP" version="1.0" runtime="13.59">
    <uses file="region.hdr" link="input" register="true" transfer="true" optional="false" type="data" size="304"/>
    <uses file="2mass-atlas-ID00159s-jID00159.fits" link="input" register="true" transfer="true" optional="false" type="data" size="4222080"/>
    <uses file="p2mass-atlas-ID00159s-jID00159.fits" link="output" register="true" transfer="true" optional="false" type="data" size="4154889"/>
    <uses file="p2mass-atlas-ID00159s-jID00159_area.fits" link="output" register="true" transfer="true" optional="false" type="data" size="4154889"/>
  </job>
  <job id="ID00160" namespace="Montage" name="mProjectPP" version="1.0" runtime="13.59">
    <uses file="region.hdr" link="input" register="true" transfer="true" optional="false" type="data" size="304"/>
    <uses file="2mass-atlas-ID00160s-jID00160.fits" link="input" register="true" transfer="true" optional="false" type="data" size="4222080"/>
    <uses file="p2mass-atlas-ID00160s-jID00160.fits" link="output" register="true" transfer="true" optional="false" type="data" size="4160817"/>
    <uses file="p2mass-atlas-ID00160s-jID00160_area.fits" link="output" register="true" transfer="true" optional="false" type="data" size="4160817"/>
  </job>
  <job id="ID00161" namespace="Montage" name="mProjectPP" version="1.0" runtime="13.42">
    <uses file="region.hdr" link="input" register="true" transfer="true" optional="false" type="data" size="304"/>
    <uses file="2mass-atlas-ID00161s-jID00161.fits" link="input" register="true" transfer="true" optional="false" type="data" size="4222080"/>
    <uses file="p2mass-atlas-ID00161s-jID00161.fits" link="output" register="true" transfer="true" optional="false" type="data" size="4176581"/>
    <uses file="p2mass-atlas-ID00161s-jID00161_area.fits" link="output" register="true" transfer="true" optional="false" type="data" size="4176581"/>
  </job>
  <job id="ID00162" namespace="Montage" name="mProjectPP" version="1.0" runtime="13.73">
    <uses file="region.hdr" link="input" register="true" transfer="true" optional="false" type="data" size="304"/>
    <uses file="2mass-atlas-ID00162s-jID00162.fits" link="input" register="true" transfer="true" optional="false" type="data" size="4222080"/>
    <uses file="p2mass-atlas-ID00162s-jID00162.fits" link="output" register="true" transfer="true" optional="false" type="data" size="4165296"/>
    <uses file="p2mass-atlas-ID00162s-jID00162_area.fits" link="output" register="true" transfer="true" optional="false" type="data" size="4165296"/>
  </job>
  <job id="ID00163" namespace="Montage" name="mProjectPP" version="1.0" runtime="13.44">
    <uses file="region.hdr" link="input" register="true" transfer="true" optional="false" type="data" size="304"/>
    <uses file="2mass-atlas-ID00163s-jID00163.fits" link="input" register="true" transfer="true" optional="false" type="data" size="4222080"/>
    <uses file="p2mass-atlas-ID00163s-jID00163.fits" link="output" register="true" transfer="true" optional="false" type="data" size="4158247"/>
    <uses file="p2mass-atlas-ID00163s-jID00163_area.fits" link="output" register="true" transfer="true" optional="false" type="data" size="4158247"/>
  </job>
  <job id="ID00164" namespace="Montage" name="mProjectPP" version="1.0" runtime="13.62">
    <uses file="region.hdr" link="input" register="true" transfer="true" optional="false" type="data" size="304"/>
    <uses file="2mass-atlas-ID00164s-jID00164.fits" link="input" register="true" transfer="true" optional="false" type="data" size="4222080"/>
    <uses file="p2mass-atlas-ID00164s-jID00164.fits" link="output" register="true" transfer="true" optional="false" type="data" size="4157448"/>
    <uses file="p2mass-atlas-ID00164s-jID00164_area.fits" link="output" register="true" transfer="true" optional="false" type="data" size="4157448"/>
  </job>
  <job id="ID00165" namespace="Montage" name="mProjectPP" version="1.0" runtime="13.27">
    <uses file="region.hdr" link="input" register="true" transfer="true" optional="false" type="data" size="304"/>
    <uses file="2mass-atlas-ID00165s-jID00165.fits" link="input" register="true" transfer="true" optional="false" type="data" size="4222080"/>
    <uses file="p2mass-atlas-ID00165s-jID00165.fits" link="output" register="true" transfer="true" optional="false" type="data" size="4171101"/>
    <uses file="p2mass-atlas-ID00165s-jID00165_area.fits" link="output" register="true" transfer="true" optional="false" type="data" size="4171101"/>
  </job>
  <job id="ID00166" namespace="Montage" name="mDiffFit" version="1.0" runtime="10.60">
    <uses file="region.hdr" link="input" register="true" transfer="true" optional="false" type="data" size="304"/>
    <uses file="p2mass-atlas-ID00000s-jID00000.fits" link="input" register="true" transfer="true" optional="false" type="data" size="4170293"/>
    <uses file="p2mass-atlas-ID00000s-jID00000_area.fits" link="input" register="true" transfer="true" optional="false" type="data" size="4170293"/>
    <uses file="p2mass-atlas-ID00093s-jID00093.fits" link="input" register="true" transfer="true" optional="false" type="data" size="4143873"/>
    <uses file="p2mass-atlas-ID00093s-jID00093_area.fits" link="input" register="true" transfer="true" optional="false" type="data" size="4143873"/>
    <uses file="fit.txt" link="output" register="true" transfer="true" optional="false" type="data" size="271"/>
    <uses file="diff.txt" link="output" register="true" transfer="true" optional="false" type="data" size="184735"/>
  </job>
  <job id="ID00167" namespace="Montage" name="mDiffFit" version="1.0" runtime="10.54">
    <uses file="region.hdr" link="input" register="true" transfer="true" optional="false" type="data" size="304"/>
    <uses file="p2mass-atlas-ID00000s-jID00000.fits" link="input" register="true" transfer="true" optional="false" type="data" size="4165761"/>
    <uses file="p2mass-atlas-ID00000s-jID00000_area.fits" link="input" register="true" transfer="true" optional="false" type="data" size="4165761"/>
    <uses file="p2mass-atlas-ID00147s-jID00147.fits" link="input" register="true" transfer="true" optional="false" type="data" size="4164145"/>
    <uses file="p2mass-atlas-ID00147s-jID00147_area.fits" link="input" register="true" transfer="true" optional="false" type="data" size="4164145"/>
    <uses file="fit.txt" link="output" register="true" transfer="true" optional="false" type="data" size="269"/>
    <uses file="diff.txt" link="output" register="true" transfer="true" optional="false" type="data" size="293779"/>
  </job>
  <job id="ID00168" namespace="Montage" name="mDiffFit" version="1.0" runtime="10.68">
    <uses file="region.hdr" link="input" register="true" transfer="true" optional="false" type="data" size="304"/>
    <uses file="p2mass-atlas-ID00001s-jID00001.fits" link="input" register="true" transfer="true" optional="false" type="data" size="4174387"/>
    <uses file="p2mass-atlas-ID00001s-jID00001_area.fits" link="input" register="true" transfer="true" optional="false" type="data" size="4174387"/>
    <uses file="p2mass-atlas-ID00050s-jID00050.fits" link="input" register="true" transfer="true" optional="false" type="data" size="4163396"/>
    <uses file="p2mass-atlas-ID00050s-jID00050_area.fits" link="input" register="true" transfer="true" optional="false" type="data" size="4163396"/>
    <uses file="fit.txt" link="output" register="true" transfer="true" optional="false" type="data" size="286"/>
    <uses file="diff.txt" link="output" register="true" transfer="true" optional="false" type="data" size="404575"/>
  </job>
  <job id="ID00169" namespace="Montage" name="mDiffFit" version="1.0" runtime="10.57">
    <uses file="region.hdr" link="input" register="true" transfer="true" optional="false" type="data" size="304"/>
    <uses file="p2mass-atlas-ID00001s-jID00001.fits" link="input" register="true" transfer="true" optional="false" type="data" size="4164047"/>
    <uses file="p2mass-atlas-ID00001s-jID00001_area.fits" link="input" register="true" transfer="true" optional="false" type="data" size="4164047"/>
    <uses file="p2mass-atlas-ID00070s-jID00070.fits" link="input" register="true" transfer="true" optional="false" type="data" size="4146933"/>
    <uses file="p2mass-atlas-ID00070s-jID00070_area.fits" link="input" register="true" transfer="true" optional="false" type="data" size="4146933"/>
    <uses file="fit.txt" link="output" register="true" transfer="true" optional="false" type="data" size="258"/>
    <uses file="diff.txt" link="output" register="true" transfer="true" optional="false" type="data" size="166885"/>
  </job>
  <job id="ID00170" namespace="Montage" name="mDiffFit" version="1.0" runtime="10.61">
    <uses file="region.hdr" link="input" register="true" transfer="true" optional="false" type="data" size="304"/>
    <uses file="p2mass-atlas-ID00001s-jID00001.fits" link="input" register="true" transfer="true" optional="false" type="data" size="4154292"/>
    <uses file="p2mass-atlas-ID00001s-jID00001_area.fits" link="input" register="true" transfer="true" optional="false" type="data" size="4154292"/>
    <uses file="p2mass-atlas-ID00103s-jID00103.fits" link="input" register="true" transfer="true" optional="false" type="data" size="4170651"/>
    <uses file="p2mass-atlas-ID00103s-jID00103_area.fits" link="input" register="true" transfer="true" optional="false" type="data" size="4170651"/>
    <uses file="fit.txt" link="output" register="true" transfer="true" optional="false" type="data" size="263"/>
    <uses file="diff.txt" link="output" register="true" transfer="true" optional="false" type="data" size="208277"/>
  </job>
  <job id="ID00171" namespace="Montage" name="mDiffFit" version="1.0" runtime="10.45">
    <uses file="region.hdr" link="input" register="true" transfer="true" optional="false" type="data" size="304"/>
    <uses file="p2mass-atlas-ID00001s-jID00001.fits" link="input" register="true" transfer="true" optional="false" type="data" size="4167386"/>
    <uses file="p2mass-atlas-ID00001s-jID00001_area.fits" link="input" register="true" transfer="true" optional="false" type="data" size="4167386"/>
    <uses file="p2mass-atlas-ID00126s-jID00126.fits" link="input" register="true" transfer="true" optional="false" type="data" size="4173130"/>
    <uses file="p2mass-atlas-ID00126s-jID00126_area.fits" link="input" register="true" transfer="true" optional="false" type="data" size="4173130"/>
    <uses file="fit.txt" link="output" register="true" transfer="true" optional="false" type="data" size="275"/>
    <uses file="diff.txt" link="output" register="true" transfer="true" optional="false" type="data" size="410945"/>
  </job>
  <job id="ID00172" namespace="Montage" name="mDiffFit" version="1.0" runtime="10.75">
    <uses file="region.hdr" link="input" register="true" transfer="true" optional="false" type="data" size="304"/>
    <uses file="p2mass-atlas-ID00001s-jID00001.fits" link="input" register="true" transfer="true" optional="false" type="data" size="4161795"/>
    <uses file="p2mass-atlas-ID00001s-jID00001_area.fits" link="input" register="true" transfer="true" optional="false" type="data" size="4161795"/>
    <uses file="p2mass-atlas-ID00136s-jID00136.fits" link="input" register="true" transfer="true" optional="false" type="data" size="4163726"/>
    <uses file="p2mass-atlas-ID00136s-jID00136_area.fits" link="input" register="true" transfer="true" optional="false" type="data" size="4163726"/>
    <uses file="fit.txt" link="output" register="true" transfer="true" optional="false" type="data" size="256"/>
    <uses file="diff.txt" link="output" register="true" transfer="true" optional="false" type="data" size="309646"/>
  </job>
  <job id="ID00173" namespace="Montage" name="mDiffFit" version="1.0" runtime="10.76">
    <uses file="region.hdr" link="input" register="true" transfer="true" optional="false" type="data" size="304"/>
    <uses file="p2mass-atlas-ID00002s-jID00002.fits" link="input" register="true" transfer="true" optional="false" type="data" size="4160202"/>
    <uses file="p2mass-atlas-ID00002s-jID00002_area.fits" link="input" register="true" transfer="true" optional="false" type="data" size="4160202"/>
    <uses file="p2mass-atlas-ID00012s-jID00012.fits" link="input" register="true" transfer="true" optional="false" type="data" size="4171738"/>
    <uses file="p2mass-atlas-ID00012s-jID00012_area.fits" link="input" register="true" transfer="true" optional="false" type="data" size="4171738"/>
    <uses file="fit.txt" link="output" register="true" transfer="true" optional="false" type="data" size="272"/>
    <uses file="diff.txt" link="output" register="true" transfer="true" optional="false" type="data" size="225981"/>
  </job>
  <job id="ID00174" namespace="Montage" name="mDiffFit" version="1.0" runtime="10.62">
    <uses file="region.hdr" link="input" register="true" transfer="true" optional="false" type="data" size="304"/>
    <uses file="p2mass-atlas-ID00002s-jID00002.fits" link="input" register="true" transfer="true" optional="false" type="data" size="4138390"/>
    <uses file="p2mass-atlas-ID00002s-jID00002_area.fits" link="input" register="true" transfer="true" optional="false" type="data" size="4138390"/>
    <uses file="p2mass-atlas-ID00022s-jID00022.fits" link="input" register="true" transfer="true" optional="false" type="data" size="4176075"/>
    <uses file="p2mass-atlas-ID00022s-jID00022_area.fits" link="input" register="true" transfer="true" optional="false" type="data" size="4176075"/>
    <uses file="fit.txt" link="output" register="true" transfer="true" optional="false" type="data" size="265"/>
    <uses file="diff.txt" link="output" register="true" transfer="true" optional="false" type="data" size="422717"/>
  </job>
  <job id="ID00175" namespace="Montage" name="mDiffFit" version="1.0" runtime="10.55">
    <uses file="region.hdr" link="input" register="true" transfer="true" optional="false" type="data" size="304"/>
    <uses file="p2mass-atlas-ID00002s-jID00002.fits" link="input" register="true" transfer="true" optional="false" type="data" size="4175078"/>
    <uses file="p2mass-atlas-ID00002s-jID00002_area.fits" link="input" register="true" transfer="true" optional="false" type="data" size="4175078"/>
    <uses file="p2mass-atlas-ID00035s-jID00035.fits" link="input" register="true" transfer="true" optional="false" type="data" size="4159801"/>
    <uses file="p2mass-atlas-ID00035s-jID00035_area.fits" link="input" register="true" transfer="true" optional="false" type="data" size="4159801"/>
    <uses file="fit.txt" link="output" register="true" transfer="true" optional="false" type="data" size="274"/>
    <uses file="diff.txt" link="output" register="true" transfer="true" optional="false" type="data" size="240856"/>
  </job>
  <job id="ID00176" namespace="Montage" name="mDiffFit" version="1.0" runtime="10.51">
    <uses file="region.hdr" link="input" register="true" transfer="true" optional="false" type="data" size="304"/>
    <uses file="p2mass-atlas-ID00002s-jID00002.fits" link="input" register="true" transfer="true" optional="false" type="data" size="4153980"/>
    <uses file="p2mass-atlas-ID00002s-jID00002_area.fits" link="input" register="true" transfer="true" optional="false" type="data" size="4153980"/>
    <uses file="p2mass-atlas-ID00066s-jID00066.fits" link="input" register="true" transfer="true" optional="false" type="data" size="4167489"/>
    <uses file="p2mass-atlas-ID00066s-jID00066_area.fits" link="input" register="true" transfer="true" optional="false" type="data" size="4167489"/>
    <uses file="fit.txt" link="output" register="true" transfer="true" optional="false" type="data" size="278"/>
    <uses file="diff.txt" link="output" register="true" transfer="true" optional="false" type="data" size="353513"/>
  </job>
  <job id="ID00177" namespace="Montage" name="mDiffFit" version="1.0" runtime="10.60">
    <uses file="region.hdr" link="input" register="true" transfer="true" optional="false" type="data" size="304"/>
    <uses file="p2mass-atlas-ID00002s-jID00002.fits" link="input" register="true" transfer="true" optional="false" type="data" size="4150088"/>
    <uses file="p2mass-atlas-ID00002s-jID00002_area.fits" link="input" register="true" transfer="true" optional="false" type="data" size="4150088"/>
    <uses file="p2mass-atlas-ID00092s-jID00092.fits" link="input" register="true" transfer="true" optional="false" type="data" size="4179850"/>
    <uses file="p2mass-atlas-ID00092s-jID00092_area.fits" link="input" register="true" transfer="true" optional="false" type="data" size="4179850"/>
    <uses file="fit.txt" link="output" register="true" transfer="true" optional="false" type="data" size="257"/>
    <uses file="diff.txt" link="output" register="true" transfer="true" optional="false" type="data" size="169177"/>
  </job>
  <job id="ID00178" namespace="Montage" name="mDiffFit" version="1.0" runtime="10.45">
    <uses file="region.hdr" link="input" register="true" transfer="true" optional="false" type="data" size="304"/>
    <uses file="p2mass-atlas-ID00002s-jID00002.fits" link="input" register="true" transfer="true" optional="false" type="data" size="4185649"/>
    <uses file="p2mass-atlas-ID00002s-jID00002_area.fits" link="input" register="true" transfer="true" optional="false" type="data" size="4185649"/>
    <uses file="p2mass-atlas-ID00105s-jID00105.fits" link="input" register="true" transfer="true" optional="false" type="data" size="4177096"/>
    <uses file="p2mass-atlas-ID00105s-jID00105_area.fits" link="input" register="true" transfer="true" optional="false" type="data" size="4177096"/>
    <uses file="fit.txt" link="output" register="true" transfer="true" optional="false" type="data" size="284"/>
    <uses file="diff.txt" link="output" register="true" transfer="true" optional="false" type="data" size="243002"/>
  </job>
  <job id="ID00179" namespace="Montage" name="mDiffFit" version="1.0" runtime="10.64">
    <uses file="region.hdr" link="input" register="true" transfer="true" optional="false" type="data" size="304"/>
    <uses file="p2mass-atlas-ID00002s-jID00002.fits" link="input" register="true" transfer="true" optional="false" type="data" size="4171861"/>
    <uses file="p2mass-atlas-ID00002s-jID00002_area.fits" link="input" register="true" transfer="true" optional="false" type="data" size="4171861"/>
    <uses file="p2mass-atlas-ID00137s-jID00137.fits" link="input" register="true" transfer="true" optional="false" type="data" size="4172029"/>
    <uses file="p2mass-atlas-ID00137s-jID00137_area.fits" link="input" register="true" transfer="true" optional="false" type="data" size="4172029"/>
    <uses file="fit.txt" link="output" register="true" transfer="true" optional="false" type="data" size="281"/>
    <uses file="diff.txt" link="output" register="true" transfer="true" optional="false" type="data" size="420480"/>
  </job>
  <job id="ID00180" namespace="Montage" name="mDiffFit" version="1.0" runtime="10.70">
    <uses file="region.hdr" link="input" register="true" transfer="true" optional="false" type="data" size="304"/>
    <uses file="p2mass-atlas-ID00002s-jID00002.fits" link="input" register="true" transfer="true" optional="false" type="data" size="4161262"/>
    <uses file="p2mass-atlas-ID00002s-jID00002_area.fits" link="input" register="true" transfer="true" optional="false" type="data" size="4161262"/>
    <uses file="p2mass-atlas-ID00148s-jID00148.fits" link="input" register="true" transfer="true" optional="false" type="data" size="4163578"/>
    <uses file="p2mass-atlas-ID00148s-jID00148_area.fits" link="input" register="true" transfer="true" optional="false" type="data" size="4163578"/>
    <uses file="fit.txt" link="output" register="true" transfer="true" optional="false" type="data" size="278"/>
    <uses file="diff.txt" link="output" register="true" transfer="true" optional="false" type="data" size="255853"/>
  </job>
  <job id="ID00181" namespace="Montage" name="mDiffFit" version="1.0" runtime="10.77">
    <uses file="region.hdr" link="input" register="true" transfer="true" optional="false" type="data" size="304"/>
    <uses file="p2mass-atlas-ID00003s-jID00003.fits" link="input" register="true" transfer="true" optional="false" type="data" size="4154768"/>
    <uses file="p2mass-atlas-ID00003s-jID00003_area.fits" link="input" register="true" transfer="true" optional="false" type="data" size="4154768"/>
    <uses file="p2mass-atlas-ID00012s-jID00012.fits" link="input" register="true" transfer="true" optional="false" type="data" size="4176411"/>
    <uses file="p2mass-atlas-ID00012s-jID00012_area.fits" link="input" register="true" transfer="true" optional="false" type="data" size="4176411"/>
    <uses file="fit.txt" link="output" register="true" transfer="true" optional="false" type="data" size="263"/>
    <uses file="diff.txt" link="output" register="true" transfer="true" optional="false" type="data" size="332458"/>
  </job>
  <job id="ID00182" namespace="Montage" name="mDiffFit" version="1.0" runtime="10.74">
    <uses file="region.hdr" link="input" register="true" transfer="true" optional="false" type="data" size="304"/>
    <uses file="p2mass-atlas-ID00003s-jID00003.fits" link="input" register="true" transfer="true" optional="false" type="data" size="4153953"/>
    <uses file="p2mass-atlas-ID00003s-jID00003_area.fits" link="input" register="true" transfer="true" optional="false" type="data" size="4153953"/>
    <uses file="p2mass-atlas-ID00035s-jID00035.fits" link="input" register="true" transfer="true" optional="false" type="data" size="4163646"/>
    <uses file="p2mass-atlas-ID00035s-jID00035_area.fits" link="input" register="true" transfer="true" optional="false" type="data" size="4163646"/>
    <uses file="fit.txt" link="output" register="true" transfer="true" optional="false" type="data" size="266"/>
    <uses file="diff.txt" link="output" register="true" transfer="true" optional="false" type="data" size="175242"/>
  </job>
  <job id="ID00183" namespace="Montage" name="mDiffFit" version="1.0" runtime="10.52">
    <uses file="region.hdr" link="input" register="true" transfer="true" optional="false" type="data" size="304"/>
    <uses file="p2mass-atlas-ID00003s-jID00003.fits" link="input" register="true" transfer="true" optional="false" type="data" size="4150812"/>
    <uses file="p2mass-atlas-ID00003s-jID00003_area.fits" link="input" register="true" transfer="true" optional="false" type="data" size="4150812"/>
    <uses file="p2mass-atlas-ID00043s-jID00043.fits" link="input" register="true" transfer="true" optional="false" type="data" size="4156972"/>
    <uses file="p2mass-atlas-ID00043s-jID00043_area.fits" link="input" register="true" transfer="true" optional="false" type="data" size="4156972"/>
    <uses file="fit.txt" link="output" register="true" transfer="true" optional="false" type="data" size="265"/>
    <uses file="diff.txt" link="output" register="true" transfer="true" optional="false" type="data" size="338594"/>
  </job>
  <job id="ID00184" namespace="Montage" name="mDiffFit" version="1.0" runtime="10.70">
    <uses file="region.hdr" link="input" register="true" transfer="true" optional="false" type="data" size="304"/>
    <uses file="p2mass-atlas-ID00003s-jID00003.fits" link="input" register="true" transfer="true" optional="false" type="data" size="4164085"/>
    <uses file="p2mass-atlas-ID00003s-jID00003_area.fits" link="input" register="true" transfer="true" optional="false" type="data" size="4164085"/>
    <uses file="p2mass-atlas-ID00080s-jID00080.fits" link="input" register="true" transfer="true" optional="false" type="data" size="4156798"/>
    <uses file="p2mass-atlas-ID00080s-jID00080_area.fits" link="input" register="true" transfer="true" optional="false" type="data" size="4156798"/>
    <uses file="fit.txt" link="output" register="true" transfer="true" optional="false" type="data" size="266"/>
    <uses file="diff.txt" link="output" register="true" transfer="true" optional="false" type="data" size="417587"/>
  </job>
  <job id="ID00185" namespace="Montage" name="mDiffFit" version="1.0" runtime="10.47">
    <uses file="region.hdr" link="input" register="true" transfer="true" optional="false" type="data" size="304"/>
    <uses file="p2mass-atlas-ID00003s-jID00003.fits" link="input" register="true" transfer="true" optional="false" type="data" size="4137146"/>
    <uses file="p2mass-atlas-ID00003s-jID00003_area.fits" link="input" register="true" transfer="true" optional="false" type="data" size="4137146"/>
    <uses file="p2mass-atlas-ID00103s-jID00103.fits" link="input" register="true" transfer="true" optional="false" type="data" size="4171781"/>
    <uses file="p2mass-atlas-ID00103s-jID00103_area.fits" link="input" register="true" transfer="true" optional="false" type="data" size="4171781"/>
    <uses file="fit.txt" link="output" register="true" transfer="true" optional="false" type="data" size="285"/>
    <uses file="diff.txt" link="output" register="true" transfer="true" optional="false" type="data" size="284562"/>
  </job>
  <job id="ID00186" namespace="Montage" name="mDiffFit" version="1.0" runtime="10.56">
    <uses file="region.hdr" link="input" register="true" transfer="true" optional="false" type="data" size="304"/>
    <uses file="p2mass-atlas-ID00004s-jID00004.fits" link="input" register="true" transfer="true" optional="false" type="data" size="4152827"/>
    <uses file="p2mass-atlas-ID00004s-jID00004_area.fits" link="input" register="true" transfer="true" optional="false" type="data" size="4152827"/>
    <uses file="p2mass-atlas-ID00029s-jID00029.fits" link="input" register="true" transfer="true" optional="false" type="data" size="4168006"/>
    <uses file="p2mass-atlas-ID00029s-jID00029_area.fits" link="input" register="true" transfer="true" optional="false" type="data" size="4168006"/>
    <uses file="fit.txt" link="output" register="true" transfer="true" optional="false" type="data" size="288"/>
    <uses file="diff.txt" link="output" register="true" transfer="true" optional="false" type="data" size="174042"/>
  </job>
  <job id="ID00187" namespace="Montage" name="mDiffFit" version="1.0" runtime="10.72">
    <uses file="region.hdr" link="input" register="true" transfer="true" optional="false" type="data" size="304"/>
    <uses file="p2mass-atlas-ID00004s-jID00004.fits" link="input" register="true" transfer="true" optional="false" type="data" size="4143942"/>
    <uses file="p2mass-atlas-ID00004s-jID00004_area.fits" link="input" register="true" transfer="true" optional="false" type="data" size="4143942"/>
    <uses file="p2mass-atlas-ID00051s-jID00051.fits" link="input" register="true" transfer="true" optional="false" type="data" size="4157521"/>
    <uses file="p2mass-atlas-ID00051s-jID00051_area.fits" link="input" register="true" transfer="true" optional="false" type="data" size="4157521"/>
    <uses file="fit.txt" link="output" register="true" transfer="true" optional="false" type="data" size="278"/>
    <uses file="diff.txt" link="output" register="true" transfer="true" optional="false" type="data" size="373671"/>
  </job>
  <job id="ID00188" namespace="Montage" name="mDiffFit" version="1.0" runtime="10.75">
    <uses file="region.hdr" link="input" register="true" transfer="true" optional="false" type="data" size="304"/>
    <uses file="p2mass-atlas-ID00004s-jID00004.fits" link="input" register="true" transfer="true" optional="false" type="data" size="4173878"/>
    <uses file="p2mass-atlas-ID00004s-jID00004_area.fits" link="input" register="true" transfer="true" optional="false" type="data" size="4173878"/>
    <uses file="p2mass-atlas-ID00119s-jID00119.fits" link="input" register="true" transfer="true" optional="false" type="data" size="4167225"/>
    <uses file="p2mass-atlas-ID00119s-jID00119_area.fits" link="input" register="true" transfer="true" optional="false" type="data" size="4167225"/>
    <uses file="fit.txt" link="output" register="true" transfer="true" optional="false" type="data" size="270"/>
    <uses file="diff.txt" link="output" register="true" transfer="true" optional="false" type="data" size="303906"/>
  </job>
  <job id="ID00189" namespace="Montage" name="mDiffFit" version="1.0" runtime="10.61">
    <uses file="region.hdr" link="input" register="true" transfer="true" optional="false" type="data" size="304"/>
    <uses file="p2mass-atlas-ID00004s-jID00004.fits" link="input" register="true" transfer="true" optional="false" type="data" size="4158278"/>
    <uses file="p2mass-atlas-ID00004s-jID00004_area.fits" link="input" register="true" transfer="true" optional="false" type="data" size="4158278"/>
    <uses file="p2mass-atlas-ID00134s-jID00134.fits" link="input" register="true" transfer="true" optional="false" type="data" size="4165691"/>
    <uses file="p2mass-atlas-ID00134s-jID00134_area.fits" link="input" register="true" transfer="true" optional="false" type="data" size="4165691"/>
    <uses file="fit.txt" link="output" register="true" transfer="true" optional="false" type="data" size="284"/>
    <uses file="diff.txt" link="output" register="true" transfer="true" optional="false" type="data" size="265666"/>
  </job>
  <job id="ID00190" namespace="Montage" name="mDiffFit" version="1.0" runtime="10.38">
    <uses file="region.hdr" link="input" register="true" transfer="true" optional="false" type="data" size="304"/>
    <uses file="p2mass-atlas-ID00005s-jID00005.fits" link="input" register="true" transfer="true" optional="false" type="data" size="4167415"/>
    <uses file="p2mass-atlas-ID00005s-jID00005_area.fits" link="input" register="true" transfer="true" optional="false" type="data" size="4167415"/>
    <uses file="p2mass-atlas-ID00039s-jID00039.fits" link="input" register="true" transfer="true" optional="false" type="data" size="4166165"/>
    <uses file="p2mass-atlas-ID00039s-jID00039_area.fits" link="input" register="true" transfer="true" optional="false" type="data" size="4166165"/>
    <uses file="fit.txt" link="output" register="true" transfer="true" optional="false" type="data" size="270"/>
    <uses file="diff.txt" link="output" register="true" transfer="true" optional="false" type="data" size="230042"/>
  </job>
  <job id="ID00191" namespace="Montage" name="mDiffFit" version="1.0" runtime="10.61">
    <uses file="region.hdr" link="input" register="true" transfer="true" optional="false" type="data" size="304"/>
    <uses file="p2mass-atlas-ID00005s-jID00005.fits" link="input" register="true" transfer="true" optional="false" type="data" size="4175026"/>
    <uses file="p2mass-atlas-ID00005s-jID00005_area.fits" link="input" register="true" transfer="true" optional="false" type="data" size="4175026"/>
    <uses file="p2mass-atlas-ID00094s-jID00094.fits" link="input" register="true" transfer="true" optional="false" type="data" size="4161285"/>
    <uses file="p2mass-atlas-ID00094s-jID00094_area.fits" link="input" register="true" transfer="true" optional="false" type="data" size="4161285"/>
    <uses file="fit.txt" link="output" register="true" transfer="true" optional="false" type="data" size="285"/>
    <uses file="diff.txt" link="output" register="true" transfer="true" optional="false" type="data" size="360464"/>
  </job>
  <job id="ID00192" namespace="Montage" name="mDiffFit" version="1.0" runtime="10.49">
    <uses file="region.hdr" link="input" register="true" transfer="true" optional="false" type="data" size="304"/>
    <uses file="p2mass-atlas-ID00005s-jID00005.fits" link="input" register="true" transfer="true" optional="false" type="data" size="4154038"/>
    <uses file="p2mass-atlas-ID00005s-jID00005_area.fits" link="input" register="true" transfer="true" optional="false" type="data" size="4154038"/>
    <uses file="p2mass-atlas-ID00119s-jID00119.fits" link="input" register="true" transfer="true" optional="false" type="data" size="4156908"/>
    <uses file="p2mass-atlas-ID00119s-jID00119_area.fits" link="input" register="true" transfer="true" optional="false" type="data" size="4156908"/>
    <uses file="fit.txt" link="output" register="true" transfer="true" optional="false" type="data" size="270"/>
    <uses file="diff.txt" link="output" register="true" transfer="true" optional="false" type="data" size="381988"/>
  </job>
  <job id="ID00193" namespace="Montage" name="mDiffFit" version="1.0" runtime="10.52">
    <uses file="region.hdr" link="input" register="true" transfer="true" optional="false" type="data" size="304"/>
    <uses file="p2mass-atlas-ID00005s-jID00005.fits" link="input" register="true" transfer="true" optional="false" type="data" size="4170520"/>
    <uses file="p2mass-atlas-ID00005s-jID00005_area.fits" link="input" register="true" transfer="true" optional="false" type="data" size="4170520"/>
    <uses file="p2mass-atlas-ID00157s-jID00157.fits" link="input" register="true" transfer="true" optional="false" type="data" size="4158503"/>
    <uses file="p2mass-atlas-ID00157s-jID00157_area.fits" link="input" register="true" transfer="true" optional="false" type="data" size="4158503"/>
    <uses file="fit.txt" link="output" register="true" transfer="true" optional="false" type="data" size="269"/>
    <uses file="diff.txt" link="output" register="true" transfer="true" optional="false" type="data" size="341869"/>
  </job>
  <job id="ID00194" namespace="Montage" name="mDiffFit" version="1.0" runtime="10.64">
    <uses file="region.hdr" link="input" register="true" transfer="true" optional="false" type="data" size="304"/>
    <uses file="p2mass-atlas-ID00005s-jID00005.fits" link="input" register="true" transfer="true" optional="false" type="data" size="4153633"/>
    <uses file="p2mass-atlas-ID00005s-jID00005_area.fits" link="input" register="true" transfer="true" optional="false" type="data" size="4153633"/>
    <uses file="p2mass-atlas-ID00158s-jID00158.fits" link="input" register="true" transfer="true" optional="false" type="data" size="4179753"/>
    <uses file="p2mass-atlas-ID00158s-jID00158_area.fits" link="input" register="true" transfer="true" optional="false" type="data" size="4179753"/>
    <uses file="fit.txt" link="output" register="true" transfer="true" optional="false" type="data" size="268"/>
    <uses file="diff.txt" link="output" register="true" transfer="true" optional="false" type="data" size="371894"/>
  </job>
  <job id="ID00195" namespace="Montage" name="mDiffFit" version="1.0" runtime="10.56">
    <uses file="region.hdr" link="input" register="true" transfer="true" optional="false" type="data" size="304"/>
    <uses file="p2mass-atlas-ID00005s-jID00005.fits" link="input" register="true" transfer="true" optional="false" type="data" size="4141204"/>
    <uses file="p2mass-atlas-ID00005s-jID00005_area.fits" link="input" register="true" transfer="true" optional="false" type="data" size="4141204"/>
    <uses file="p2mass-atlas-ID00165s-jID00165.fits" link="input" register="true" transfer="true" optional="false" type="data" size="4171101"/>
    <uses file="p2mass-atlas-ID00165s-jID00165_area.fits" link="input" register="true" transfer="true" optional="false" type="data" size="4171101"/>
    <uses file="fit.txt" link="output" register="true" transfer="true" optional="false" type="data" size="263"/>
    <uses file="diff.txt" link="output" register="true" transfer="true" optional="false" type="data" size="415665"/>
  </job>
  <job id="ID00196" namespace="Montage" name="mDiffFit" version="1.0" runtime="10.67">
    <uses file="region.hdr" link="input" register="true" transfer="true" optional="false" type="data" size="304"/>
    <uses file="p2mass-atlas-ID00006s-jID00006.fits" link="input" register="true" transfer="true" optional="false" type="data" size="4168183"/>
    <uses file="p2mass-atlas-ID00006s-jID00006_area.fits" link="input" register="true" transfer="true" optional="false" type="data" size="4168183"/>
    <uses file="p2mass-atlas-ID00085s-jID00085.fits" link="input" register="true" transfer="true" optional="false" type="data" size="4157605"/>
    <uses file="p2mass-atlas-ID00085s-jID00085_area.fits" link="input" register="true" transfer="true" optional="false" type="data" size="4157605"/>
    <uses file="fit.txt" link="output" register="true" transfer="true" optional="false" type="data" size="280"/>
    <uses file="diff.txt" link="output" register="true" transfer="true" optional="false" type="data" size="202238"/>
  </job>
  <job id="ID00197" namespace="Montage" name="mDiffFit" version="1.0" runtime="10.53">
    <uses file="region.hdr" link="input" register="true" transfer="true" optional="false" type="data" size="304"/>
    <uses file="p2mass-atlas-ID00006s-jID00006.fits" link="input" register="true" transfer="true" optional="false" type="data" size="4159266"/>
    <uses file="p2mass-atlas-ID00006s-jID00006_area.fits" link="input" register="true" transfer="true" optional="false" type="data" size="4159266"/>
    <uses file="p2mass-atlas-ID00148s-jID00148.fits" link="input" register="true" transfer="true" optional="false" type="data" size="4176505"/>
    <uses file="p2mass-atlas-ID00148s-jID00148_area.fits" link="input" register="true" transfer="true" optional="false" type="data" size="4176505"/>
    <uses file="fit.txt" link="output" register="true" transfer="true" optional="false" type="data" size="275"/>
    <uses file="diff.txt" link="output" register="true" transfer="true" optional="false" type="data" size="268708"/>
  </job>
  <job id="ID00198" namespace="Montage" name="mDiffFit" version="1.0" runtime="10.43">
    <uses file="region.hdr" link="input" register="true" transfer="true" optional="false" type="data" size="304"/>
    <uses file="p2mass-atlas-ID00007s-jID00007.fits" link="input" register="true" transfer="true" optional="false" type="data" size="4173082"/>
    <uses file="p2mass-atlas-ID00007s-jID00007_area.fits" link="input" register="true" transfer="true" optional="false" type="data" size="4173082"/>
    <uses file="p2mass-atlas-ID00022s-jID00022.fits" link="input" register="true" transfer="true" optional="false" type="data" size="4158711"/>
    <uses file="p2mass-atlas-ID00022s-jID00022_area.fits" link="input" register="true" transfer="true" optional="false" type="data" size="4158711"/>
    <uses file="fit.txt" link="output" register="true" transfer="true" optional="false" type="data" size="287"/>
    <uses file="diff.txt" link="output" register="true" transfer="true" optional="false" type="data" size="404051"/>
  </job>
  <job id="ID00199" namespace="Montage" name="mDiffFit" version="1.0" runtime="10.59">
    <uses file="region.hdr" link="input" register="true" transfer="true" optional="false" type="data" size="304"/>
    <uses file="p2mass-atlas-ID00007s-jID00007.fits" link="input" register="true" transfer="true" optional="false" type="data" size="4160088"/>
    <uses file="p2mass-atlas-ID00007s-jID00007_area.fits" link="input" register="true" transfer="true" optional="false" type="data" size="4160088"/>
    <uses file="p2mass-atlas-ID00025s-jID00025.fits" link="input" register="true" transfer="true" optional="false" type="data" size="4167202"/>
    <uses file="p2mass-atlas-ID00025s-jID00025_area.fits" link="input" register="true" transfer="true" optional="false" type="data" size="4167202"/>
    <uses file="fit.txt" link="output" register="true" transfer="true" optional="false" type="data" size="269"/>
    <uses file="diff.txt" link="output" register="true" transfer="true" optional="false" type="data" size="322452"/>
  </job>
  <job id="ID00200" namespace="Montage" name="mDiffFit" version="1.0" runtime="10.72">
    <uses file="region.hdr" link="input" register="true" transfer="true" optional="false" type="data" size="304"/>
    <uses file="p2mass-atlas-ID00007s-jID00007.fits" link="input" register="true" transfer="true" optional="false" type="data" size="4159147"/>
    <uses file="p2mass-atlas-ID00007s-jID00007_area.fits" link="input" register="true" transfer="true" optional="false" type="data" size="4159147"/>
    <uses file="p2mass-atlas-ID00044s-jID00044.fits" link="input" register="true" transfer="true" optional="false" type="data" size="4158003"/>
    <uses file="p2mass-atlas-ID00044s-jID00044_area.fits" link="input" register="true" transfer="true" optional="false" type="data" size="4158003"/>
    <uses file="fit.txt" link="output" register="true" transfer="true" optional="false" type="data" size="281"/>
    <uses file="diff.txt" link="output" register="true" transfer="true" optional="false" type="data" size="312613"/>
  </job>
  <job id="ID00201" namespace="Montage" name="mDiffFit" version="1.0" runtime="10.55">
    <uses file="region.hdr" link="input" register="true" transfer="true" optional="false" type="data" size="304"/>
    <uses file="p2mass-atlas-ID00007s-jID00007.fits" link="input" register="true" transfer="true" optional="false" type="data" size="4155052"/>
    <uses file="p2mass-atlas-ID00007s-jID00007_area.fits" link="input" register="true" transfer="true" optional="false" type="data" size="4155052"/>
    <uses file="p2mass-atlas-ID00075s-jID00075.fits" link="input" register="true" transfer="true" optional="false" type="data" size="4165538"/>
    <uses file="p2mass-atlas-ID00075s-jID00075_area.fits" link="input" register="true" transfer="true" optional="false" type="data" size="4165538"/>
    <uses file="fit.txt" link="output" register="true" transfer="true" optional="false" type="data" size="245"/>
    <uses file="diff.txt" link="output" register="true" transfer="true" optional="false" type="data" size="248634"/>
  </job>
  <job id="ID00202" namespace="Montage" name="mDiffFit" version="1.0" runtime="10.74">
    <uses file="region.hdr" link="input" register="true" transfer="true" optional="false" type="data" size="304"/>
    <uses file="p2mass-atlas-ID00007s-jID00007.fits" link="input" register="true" transfer="true" optional="false" type="data" size="4152525"/>
    <uses file="p2mass-atlas-ID00007s-jID00007_area.fits" link="input" register="true" transfer="true" optional="false" type="data" size="4152525"/>
    <uses file="p2mass-atlas-ID00082s-jID00082.fits" link="input" register="true" transfer="true" optional="false" type="data" size="4171190"/>
    <uses file="p2mass-atlas-ID00082s-jID00082_area.fits" link="input" register="true" transfer="true" optional="false" type="data" size="4171190"/>
    <uses file="fit.txt" link="output" register="true" transfer="true" optional="false" type="data" size="261"/>
    <uses file="diff.txt" link="output" register="true" transfer="true" optional="false" type="data" size="236460"/>
  </job>
  <job id="ID00203" namespace="Montage" name="mDiffFit" version="1.0" runtime="10.55">
    <uses file="region.hdr" link="input" register="true" transfer="true" optional="false" type="data" size="304"/>
    <uses file="p2mass-atlas-ID00007s-jID00007.fits" link="input" register="true" transfer="true" optional="false" type="data" size="4161006"/>
    <uses file="p2mass-atlas-ID00007s-jID00007_area.fits" link="input" register="true" transfer="true" optional="false" type="data" size="4161006"/>
    <uses file="p2mass-atlas-ID00101s-jID00101.fits" link="input" register="true" transfer="true" optional="false" type="data" size="4157000"/>
    <uses file="p2mass-atlas-ID00101s-jID00101_area.fits" link="input" register="true" transfer="true" optional="false" type="data" size="4157000"/>
    <uses file="fit.txt" link="output" register="true" transfer="true" optional="false" type="data" size="272"/>
    <uses file="diff.txt" link="output" register="true" transfer="true" optional="false" type="data" size="311345"/>
  </job>
  <job id="ID00204" namespace="Montage" name="mDiffFit" version="1.0" runtime="10.78">
    <uses file="region.hdr" link="input" register="true" transfer="true" optional="false" type="data" size="304"/>
    <uses file="p2mass-atlas-ID00007s-jID00007.fits" link="input" register="true" transfer="true" optional="false" type="data" size="4152341"/>
    <uses file="p2mass-atlas-ID00007s-jID00007_area.fits" link="input" register="true" transfer="true" optional="false" type="data" size="4152341"/>
    <uses file="p2mass-atlas-ID00105s-jID00105.fits" link="input" register="true" transfer="true" optional="false" type="data" size="4157701"/>
    <uses file="p2mass-atlas-ID00105s-jID00105_area.fits" link="input" register="true" transfer="true" optional="false" type="data" size="4157701"/>
    <uses file="fit.txt" link="output" register="true" transfer="true" optional="false" type="data" size="266"/>
    <uses file="diff.txt" link="output" register="true" transfer="true" optional="false" type="data" size="161760"/>
  </job>
  <job id="ID00205" namespace="Montage" name="mDiffFit" version="1.0" runtime="10.57">
    <uses file="region.hdr" link="input" register="true" transfer="true" optional="false" type="data" size="304"/>
    <uses file="p2mass-atlas-ID00007s-jID00007.fits" link="input" register="true" transfer="true" optional="false" type="data" size="4138207"/>
    <uses file="p2mass-atlas-ID00007s-jID00007_area.fits" link="input" register="true" transfer="true" optional="false" type="data" size="4138207"/>
    <uses file="p2mass-atlas-ID00129s-jID00129.fits" link="input" register="true" transfer="true" optional="false" type="data" size="4157892"/>
    <uses file="p2mass-atlas-ID00129s-jID00129_area.fits" link="input" register="true" transfer="true" optional="false" type="data" size="4157892"/>
    <uses file="fit.txt" link="output" register="true" transfer="true" optional="false" type="data" size="251"/>
    <uses file="diff.txt" link="output" register="true" transfer="true" optional="false" type="data" size="331927"/>
  </job>
  <job id="ID00206" namespace="Montage" name="mDiffFit" version="1.0" runtime="10.64">
    <uses file="region.hdr" link="input" register="true" transfer="true" optional="false" type="data" size="304"/>
    <uses file="p2mass-atlas-ID00007s-jID00007.fits" link="input" register="true" transfer="true" optional="false" type="data" size="4165289"/>
    <uses file="p2mass-atlas-ID00007s-jID00007_area.fits" link="input" register="true" transfer="true" optional="false" type="data" size="4165289"/>
    <uses file="p2mass-atlas-ID00132s-jID00132.fits" link="input" register="true" transfer="true" optional="false" type="data" size="4163275"/>
    <uses file="p2mass-atlas-ID00132s-jID00132_area.fits" link="input" register="true" transfer="true" optional="false" type="data" size="4163275"/>
    <uses file="fit.txt" link="output" register="true" transfer="true" optional="false" type="data" size="279"/>
    <uses file="diff.txt" link="output" register="true" transfer="true" optional="false" type="data" size="349746"/>
  </job>
  <job id="ID00207" namespace="Montage" name="mDiffFit" version="1.0" runtime="10.62">
    <uses file="region.hdr" link="input" register="true" transfer="true" optional="false" type="data" size="304"/>
    <uses file="p2mass-atlas-ID00007s-jID00007.fits" link="input" register="true" transfer="true" optional="false" type="data" size="4167127"/>
    <uses file="p2mass-atlas-ID00007s-jID00007_area.fits" link="input" register="true" transfer="true" optional="false" type="data" size="4167127"/>
    <uses file="p2mass-atlas-ID00158s-jID00158.fits" link="input" register="true" transfer="true" optional="false" type="data" size="4157042"/>
    <uses file="p2mass-atlas-ID00158s-jID00158_area.fits" link="input" register="true" transfer="true" optional="false" type="data" size="4157042"/>
    <uses file="fit.txt" link="output" register="true" transfer="true" optional="false" type="data" size="275"/>
    <uses file="diff.txt" link="output" register="true" transfer="true" optional="false" type="data" size="198342"/>
  </job>
  <job id="ID00208" namespace="Montage" name="mDiffFit" version="1.0" runtime="10.64">
    <uses file="region.hdr" link="input" register="true" transfer="true" optional="false" type="data" size="304"/>
    <uses file="p2mass-atlas-ID00008s-jID00008.fits" link="input" register="true" transfer="true" optional="false" type="data" size="4168550"/>
    <uses file="p2mass-atlas-ID00008s-jID00008_area.fits" link="input" register="true" transfer="true" optional="false" type="data" size="4168550"/>
    <uses file="p2mass-atlas-ID00002s-jID00002.fits" link="input" register="true" transfer="true" optional="false" type="data" size="4166006"/>
    <uses file="p2mass-atlas-ID00002s-jID00002_area.fits" link="input" register="true" transfer="true" optional="false" type="data" size="4166006"/>
    <uses file="fit.txt" link="output" register="true" transfer="true" optional="false" type="data" size="272"/>
    <uses file="diff.txt" link="output" register="true" transfer="true" optional="false" type="data" size="331373"/>
  </job>
  <job id="ID00209" namespace="Montage" name="mDiffFit" version="1.0" runtime="10.46">
    <uses file="region.hdr" link="input" register="true" transfer="true" optional="false" type="data" size="304"/>
    <uses file="p2mass-atlas-ID00008s-jID00008.fits" link="input" register="true" transfer="true" optional="false" type="data" size="4153271"/>
    <uses file="p2mass-atlas-ID00008s-jID00008_area.fits" link="input" register="true" transfer="true" optional="false" type="data" size="4153271"/>
    <uses file="p2mass-atlas-ID00039s-jID00039.fits" link="input" register="true" transfer="true" optional="false" type="data" size="4157549"/>
    <uses file="p2mass-atlas-ID00039s-jID00039_area.fits" link="input" register="true" transfer="true" optional="false" type="data" size="4157549"/>
    <uses file="fit.txt" link="output" register="true" transfer="true" optional="false" type="data" size="265"/>
    <uses file="diff.txt" link="output" register="true" transfer="true" optional="false" type="data" size="303337"/>
  </job>
  <job id="ID00210" namespace="Montage" name="mDiffFit" version="1.0" runtime="10.55">
    <uses file="region.hdr" link="input" register="true" transfer="true" optional="false" type="data" size="304"/>
    <uses file="p2mass-atlas-ID00008s-jID00008.fits" link="input" register="true" transfer="true" optional="false" type="data" size="4166423"/>
    <uses file="p2mass-atlas-ID00008s-jID00008_area.fits" link="input" register="true" transfer="true" optional="false" type="data" size="4166423"/>
    <uses file="p2mass-atlas-ID00088s-jID00088.fits" link="input" register="true" transfer="true" optional="false" type="data" size="4158511"/>
    <uses file="p2mass-atlas-ID00088s-jID00088_area.fits" link="input" register="true" transfer="true" optional="false" type="data" size="4158511"/>
    <uses file="fit.txt" link="output" register="true" transfer="true" optional="false" type="data" size="294"/>
    <uses file="diff.txt" link="output" register="true" transfer="true" optional="false" type="data" size="238300"/>
  </job>
  <job id="ID00211" namespace="Montage" name="mDiffFit" version="1.0" runtime="10.73">
    <uses file="region.hdr" link="input" register="true" transfer="true" optional="false" type="data" size="304"/>
    <uses file="p2mass-atlas-ID00008s-jID00008.fits" link="input" register="true" transfer="true" optional="false" type="data" size="4147419"/>
    <uses file="p2mass-atlas-ID00008s-jID00008_area.fits" link="input" register="true" transfer="true" optional="false" type="data" size="4147419"/>
    <uses file="p2mass-atlas-ID00109s-jID00109.fits" link="input" register="true" transfer="true" optional="false" type="data" size="4145741"/>
    <uses file="p2mass-atlas-ID00109s-jID00109_area.fits" link="input" register="true" transfer="true" optional="false" type="data" size="4145741"/>
    <uses file="fit.txt" link="output" register="true" transfer="true" optional="false" type="data" size="265"/>
    <uses file="diff.txt" link="output" register="true" transfer="true" optional="false" type="data" size="277908"/>
  </job>
  <job id="ID00212" namespace="Montage" name="mDiffFit" version="1.0" runtime="10.37">
    <uses file="region.hdr" link="input" register="true" transfer="true" optional="false" type="data" size="304"/>
    <uses file="p2mass-atlas-ID00008s-jID00008.fits" link="input" register="true" transfer="true" optional="false" type="data" size="4165914"/>
    <uses file="p2mass-atlas-ID00008s-jID00008_area.fits" link="input" register="true" transfer="true" optional="false" type="data" size="4165914"/>
    <uses file="p2mass-atlas-ID00128s-jID00128.fits" link="input" register="true" transfer="true" optional="false" type="data" size="4157383"/>
    <uses file="p2mass-atlas-ID00128s-jID00128_area.fits" link="input" register="true" transfer="true" optional="false" type="data" size="4157383"/>
    <uses file="fit.txt" link="output" register="true" transfer="true" optional="false" type="data" size="252"/>
    <uses file="diff.txt" link="output" register="true" transfer="true" optional="false" type="data" size="235266"/>
  </job>
  <job id="ID00213" namespace="Montage" name="mDiffFit" version="1.0" runtime="10.71">
    <uses file="region.hdr" link="input" register="true" transfer="true" optional="false" type="data" size="304"/>
    <uses file="p2mass-atlas-ID00009s-jID00009.fits" link="input" register="true" transfer="true" optional="false" type="data" size="4174765"/>
    <uses file="p2mass-atlas-ID00009s-jID00009_area.fits" link="input" register="true" transfer="true" optional="false" type="data" size="4174765"/>
    <uses file="p2mass-atlas-ID00020s-jID00020.fits" link="input" register="true" transfer="true" optional="false" type="data" size="4168506"/>
    <uses file="p2mass-atlas-ID00020s-jID00020_area.fits" link="input" register="true" transfer="true" optional="false" type="data" size="4168506"/>
    <uses file="fit.txt" link="output" register="true" transfer="true" optional="false" type="data" size="259"/>
    <uses file="diff.txt" link="output" register="true" transfer="true" optional="false" type="data" size="261277"/>
  </job>
  <job id="ID00214" namespace="Montage" name="mDiffFit" version="1.0" runtime="10.66">
    <uses file="region.hdr" link="input" register="true" transfer="true" optional="false" type="data" size="304"/>
    <uses file="p2mass-atlas-ID00009s-jID00009.fits" link="input" register="true" transfer="true" optional="false" type="data" size="4170393"/>
    <uses file="p2mass-atlas-ID00009s-jID00009_area.fits" link="input" register="true" transfer="true" optional="false" type="data" size="4170393"/>
    <uses file="p2mass-atlas-ID00043s-jID00043.fits" link="input" register="true" transfer="true" optional="false" type="data" size="4159354"/>
    <uses file="p2mass-atlas-ID00043s-jID00043_area.fits" link="input" register="true" transfer="true" optional="false" type="data" size="4159354"/>
    <uses file="fit.txt" link="output" register="true" transfer="true" optional="false" type="data" size="263"/>
    <uses file="diff.txt" link="output" register="true" transfer="true" optional="false" type="data" size="257538"/>
  </job>
  <job id="ID00215" namespace="Montage" name="mDiffFit" version="1.0" runtime="10.81">
    <uses file="region.hdr" link="input" register="true" transfer="true" optional="false" type="data" size="304"/>
    <uses file="p2mass-atlas-ID00009s-jID00009.fits" link="input" register="true" transfer="true" optional="false" type="data" size="4151288"/>
    <uses file="p2mass-atlas-ID00009s-jID00009_area.fits" link="input" register="true" transfer="true" optional="false" type="data" size="4151288"/>
    <uses file="p2mass-atlas-ID00074s-jID00074.fits" link="input" register="true" transfer="true" optional="false" type="data" size="4187902"/>
    <uses file="p2mass-atlas-ID00074s-jID00074_area.fits" link="input" register="true" transfer="true" optional="false" type="data" size="4187902"/>
    <uses file="fit.txt" link="output" register="true" transfer="true" optional="false" type="data" size="264"/>
    <uses file="diff.txt" link="output" register="true" transfer="true" optional="false" type="data" size="416039"/>
  </job>
  <job id="ID00216" namespace="Montage" name="mDiffFit" version="1.0" runtime="10.60">
    <uses file="region.hdr" link="input" register="true" transfer="true" optional="false" type="data" size="304"/>
    <uses file="p2mass-atlas-ID00009s-jID00009.fits" link="input" register="true" transfer="true" optional="false" type="data" size="4163826"/>
    <uses file="p2mass-atlas-ID00009s-jID00009_area.fits" link="input" register="true" transfer="true" optional="false" type="data" size="4163826"/>
    <uses file="p2mass-atlas-ID00115s-jID00115.fits" link="input" register="true" transfer="true" optional="false" type="data" size="4164736"/>
    <uses file="p2mass-atlas-ID00115s-jID00115_area.fits" link="input" register="true" transfer="true" optional="false" type="data" size="4164736"/>
    <uses file="fit.txt" link="output" register="true" transfer="true" optional="false" type="data" size="291"/>
    <uses file="diff.txt" link="output" register="true" transfer="true" optional="false" type="data" size="269930"/>
  </job>
  <job id="ID00217" namespace="Montage" name="mDiffFit" version="1.0" runtime="10.66">
    <uses file="region.hdr" link="input" register="true" transfer="true" optional="false" type="data" size="304"/>
    <uses file="p2mass-atlas-ID00010s-jID00010.fits" link="input" register="true" transfer="true" optional="false" type="data" size="4168066"/>
    <uses file="p2mass-atlas-ID00010s-jID00010_area.fits" link="input" register="true" transfer="true" optional="false" type="data" size="4168066"/>
    <uses file="p2mass-atlas-ID00000s-jID00000.fits" link="input" register="true" transfer="true" optional="false" type="data" size="4158523"/>
    <uses file="p2mass-atlas-ID00000s-jID00000_area.fits" link="input" register="true" transfer="true" optional="false" type="data" size="4158523"/>
    <uses file="fit.txt" link="output" register="true" transfer="true" optional="false" type="data" size="286"/>
    <uses file="diff.txt" link="output" register="true" transfer="true" optional="false" type="data" size="338421"/>
  </job>
  <job id="ID00218" namespace="Montage" name="mDiffFit" version="1.0" runtime="10.54">
    <uses file="region.hdr" link="input" register="true" transfer="true" optional="false" type="data" size="304"/>
    <uses file="p2mass-atlas-ID00010s-jID00010.fits" link="input" register="true" transfer="true" optional="false" type="data" size="4158044"/>
    <uses file="p2mass-atlas-ID00010s-jID00010_area.fits" link="input" register="true" transfer="true" optional="false" type="data" size="4158044"/>
    <uses file="p2mass-atlas-ID00019s-jID00019.fits" link="input" register="true" transfer="true" optional="false" type="data" size="4159908"/>
    <uses file="p2mass-atlas-ID00019s-jID00019_area.fits" link="input" register="true" transfer="true" optional="false" type="data" size="4159908"/>
    <uses file="fit.txt" link="output" register="true" transfer="true" optional="false" type="data" size="272"/>
    <uses file="diff.txt" link="output" register="true" transfer="true" optional="false" type="data" size="331827"/>
  </job>
  <job id="ID00219" namespace="Montage" name="mDiffFit" version="1.0" runtime="10.62">
    <uses file="region.hdr" link="input" register="true" transfer="true" optional="false" type="data" size="304"/>
    <uses file="p2mass-atlas-ID00010s-jID00010.fits" link="input" register="true" transfer="true" optional="false" type="data" size="4178604"/>
    <uses file="p2mass-atlas-ID00010s-jID00010_area.fits" link="input" register="true" transfer="true" optional="false" type="data" size="4178604"/>
    <uses file="p2mass-atlas-ID00030s-jID00030.fits" link="input" register="true" transfer="true" optional="false" type="data" size="4176995"/>
    <uses file="p2mass-atlas-ID00030s-jID00030_area.fits" link="input" register="true" transfer="true" optional="false" type="data" size="4176995"/>
    <uses file="fit.txt" link="output" register="true" transfer="true" optional="false" type="data" size="269"/>
    <uses file="diff.txt" link="output" register="true" transfer="true" optional="false" type="data" size="258081"/>
  </job>
  <job id="ID00220" namespace="Montage" name="mDiffFit" version="1.0" runtime="10.65">
    <uses file="region.hdr" link="input" register="true" transfer="true" optional="false" type="data" size="304"/>
    <uses file="p2mass-atlas-ID00010s-jID00010.fits" link="input" register="true" transfer="true" optional="false" type="data" size="4159091"/>
    <uses file="p2mass-atlas-ID00010s-jID00010_area.fits" link="input" register="true" transfer="true" optional="false" type="data" size="4159091"/>
    <uses file="p2mass-atlas-ID00034s-jID00034.fits" link="input" register="true" transfer="true" optional="false" type="data" size="4160647"/>
    <uses file="p2mass-atlas-ID00034s-jID00034_area.fits" link="input" register="true" transfer="true" optional="false" type="data" size="4160647"/>
    <uses file="fit.txt" link="output" register="true" transfer="true" optional="false" type="data" size="277"/>
    <uses file="diff.txt" link="output" register="true" transfer="true" optional="false" type="data" size="277995"/>
  </job>
  <job id="ID00221" namespace="Montage" name="mDiffFit" version="1.0" runtime="10.85">
    <uses file="region.hdr" link="input" register="true" transfer="true" optional="false" type="data" size="304"/>
    <uses file="p2mass-atlas-ID00010s-jID00010.fits" link="input" register="true" transfer="true" optional="false" type="data" size="4182249"/>
    <uses file="p2mass-atlas-ID00010s-jID00010_area.fits" link="input" register="true" transfer="true" optional="false" type="data" size="4182249"/>
    <uses file="p2mass-atlas-ID00137s-jID00137.fits" link="input" register="true" transfer="true" optional="false" type="data" size="4158170"/>
    <uses file="p2mass-atlas-ID00137s-jID00137_area.fits" link="input" register="true" transfer="true" optional="false" type="data" size="4158170"/>
    <uses file="fit.txt" link="output" register="true" transfer="true" optional="false" type="data" size="283"/>
    <uses file="diff.txt" link="output" register="true" transfer="true" optional="false" type="data" size="245469"/>
  </job>
  <job id="ID00222" namespace="Montage" name="mDiffFit" version="1.0" runtime="10.53">
    <uses file="region.hdr" link="input" register="true" transfer="true" optional="false" type="data" size="304"/>
    <uses file="p2mass-atlas-ID00010s-jID00010.fits" link="input" register="true" transfer="true" optional="false" type="data" size="4172241"/>
    <uses file="p2mass-atlas-ID00010s-jID00010_area.fits" link="input" register="true" transfer="true" optional="false" type="data" size="4172241"/>
    <uses file="p2mass-atlas-ID00141s-jID00141.fits" link="input" register="true" transfer="true" optional="false" type="data" size="4160296"/>
    <uses file="p2mass-atlas-ID00141s-jID00141_area.fits" link="input" register="true" transfer="true" optional="false" type="data" size="4160296"/>
    <uses file="fit.txt" link="output" register="true" transfer="true" optional="false" type="data" size="291"/>
    <uses file="diff.txt" link="output" register="true" transfer="true" optional="false" type="data" size="397886"/>
  </job>
  <job id="ID00223" namespace="Montage" name="mDiffFit" version="1.0" runtime="10.60">
    <uses file="region.hdr" link="input" register="true" transfer="true" optional="false" type="data" size="304"/>
    <uses file="p2mass-atlas-ID00011s-jID00011.fits" link="input" register="true" transfer="true" optional="false" type="data" size="4178516"/>
    <uses file="p2mass-atlas-ID00011s-jID00011_area.fits" link="input" register="true" transfer="true" optional="false" type="data" size="4178516"/>
    <uses file="p2mass-atlas-ID00021s-jID00021.fits" link="input" register="true" transfer="true" optional="false" type="data" size="4166626"/>
    <uses file="p2mass-atlas-ID00021s-jID00021_area.fits" link="input" register="true" transfer="true" optional="false" type="data" size="4166626"/>
    <uses file="fit.txt" link="output" register="true" transfer="true" optional="false" type="data" size="261"/>
    <uses file="diff.txt" link="output" register="true" transfer="true" optional="false" type="data" size="363709"/>
  </job>
  <job id="ID00224" namespace="Montage" name="mDiffFit" version="1.0" runtime="10.68">
    <uses file="region.hdr" link="input" register="true" transfer="true" optional="false" type="data" size="304"/>
    <uses file="p2mass-atlas-ID00011s-jID00011.fits" link="input" register="true" transfer="true" optional="false" type="data" size="4165312"/>
    <uses file="p2mass-atlas-ID00011s-jID00011_area.fits" link="input" register="true" transfer="true" optional="false" type="data" size="4165312"/>
    <uses file="p2mass-atlas-ID00029s-jID00029.fits" link="input" register="true" transfer="true" optional="false" type="data" size="4162946"/>
    <uses file="p2mass-atlas-ID00029s-jID00029_area.fits" link="input" register="true" transfer="true" optional="false" type="data" size="4162946"/>
    <uses file="fit.txt" link="output" register="true" transfer="true" optional="false" type="data" size="259"/>
    <uses file="diff.txt" link="output" register="true" transfer="true" optional="false" type="data" size="262208"/>
  </job>
  <job id="ID00225" namespace="Montage" name="mDiffFit" version="1.0" runtime="10.60">
    <uses file="region.hdr" link="input" register="true" transfer="true" optional="false" type="data" size="304"/>
    <uses file="p2mass-atlas-ID00011s-jID00011.fits" link="input" register="true" transfer="true" optional="false" type="data" size="4150278"/>
    <uses file="p2mass-atlas-ID00011s-jID00011_area.fits" link="input" register="true" transfer="true" optional="false" type="data" size="4150278"/>
    <uses file="p2mass-atlas-ID00051s-jID00051.fits" link="input" register="true" transfer="true" optional="false" type="data" size="4152562"/>
    <uses file="p2mass-atlas-ID00051s-jID00051_area.fits" link="input" register="true" transfer="true" optional="false" type="data" size="4152562"/>
    <uses file="fit.txt" link="output" register="true" transfer="true" optional="false" type="data" size="269"/>
    <uses file="diff.txt" link="output" register="true" transfer="true" optional="false" type="data" size="367112"/>
  </job>
  <job id="ID00226" namespace="Montage" name="mDiffFit" version="1.0" runtime="10.38">
    <uses file="region.hdr" link="input" register="true" transfer="true" optional="false" type="data" size="304"/>
    <uses file="p2mass-atlas-ID00011s-jID00011.fits" link="input" register="true" transfer="true" optional="false" type="data" size="4184479"/>
    <uses file="p2mass-atlas-ID00011s-jID00011_area.fits" link="input" register="true" transfer="true" optional="false" type="data" size="4184479"/>
    <uses file="p2mass-atlas-ID00052s-jID00052.fits" link="input" register="true" transfer="true" optional="false" type="data" size="4162958"/>
    <uses file="p2mass-atlas-ID00052s-jID00052_area.fits" link="input" register="true" transfer="true" optional="false" type="data" size="4162958"/>
    <uses file="fit.txt" link="output" register="true" transfer="true" optional="false" type="data" size="286"/>
    <uses file="diff.txt" link="output" register="true" transfer="true" optional="false" type="data" size="276902"/>
  </job>
  <job id="ID00227" namespace="Montage" name="mDiffFit" version="1.0" runtime="10.52">
    <uses file="region.hdr" link="input" register="true" transfer="true" optional="false" type="data" size="304"/>
    <uses file="p2mass-atlas-ID00011s-jID00011.fits" link="input" register="true" transfer="true" optional="false" type="data" size="4179214"/>
    <uses file="p2mass-atlas-ID00011s-jID00011_area.fits" link="input" register="true" transfer="true" optional="false" type="data" size="4179214"/>
    <uses file="p2mass-atlas-ID00094s-jID00094.fits" link="input" register="true" transfer="true" optional="false" type="data" size="4166873"/>
    <uses file="p2mass-atlas-ID00094s-jID00094_area.fits" link="input" register="true" transfer="true" optional="false" type="data" size="4166873"/>
    <uses file="fit.txt" link="output" register="true" transfer="true" optional="false" type="data" size="256"/>
    <uses file="diff.txt" link="output" register="true" transfer="true" optional="false" type="data" size="160807"/>
  </job>
  <job id="ID00228" namespace="Montage" name="mDiffFit" version="1.0" runtime="10.56">
    <uses file="region.hdr" link="input" register="true" transfer="true" optional="false" type="data" size="304"/>
    <uses file="p2mass-atlas-ID00012s-jID00012.fits" link="input" register="true" transfer="true" optional="false" type="data" size="4171605"/>
    <uses file="p2mass-atlas-ID00012s-jID00012_area.fits" link="input" register="true" transfer="true" optional="false" type="data" size="4171605"/>
    <uses file="p2mass-atlas-ID00128s-jID00128.fits" link="input" register="true" transfer="true" optional="false" type="data" size="4158753"/>
    <uses file="p2mass-atlas-ID00128s-jID00128_area.fits" link="input" register="true" transfer="true" optional="false" type="data" size="4158753"/>
    <uses file="fit.txt" link="output" register="true" transfer="true" optional="false" type="data" size="273"/>
    <uses file="diff.txt" link="output" register="true" transfer="true" optional="false" type="data" size="333800"/>
  </job>
  <job id="ID00229" namespace="Montage" name="mDiffFit" version="1.0" runtime="10.42">
    <uses file="region.hdr" link="input" register="true" transfer="true" optional="false" type="data" size="304"/>
    <uses file="p2mass-atlas-ID00012s-jID00012.fits" link="input" register="true" transfer="true" optional="false" type="data" size="4145333"/>
    <uses file="p2mass-atlas-ID00012s-jID00012_area.fits" link="input" register="true" transfer="true" optional="false" type="data" size="4145333"/>
    <uses file="p2mass-atlas-ID00148s-jID00148.fits" link="input" register="true" transfer="true" optional="false" type="data" size="4172318"/>
    <uses file="p2mass-atlas-ID00148s-jID00148_area.fits" link="input" register="true" transfer="true" optional="false" type="data" size="4172318"/>
    <uses file="fit.txt" link="output" register="true" transfer="true" optional="false" type="data" size="261"/>
    <uses file="diff.txt" link="output" register="true" transfer="true" optional="false" type="data" size="142319"/>
  </job>
  <job id="ID00230" namespace="Montage" name="mDiffFit" version="1.0" runtime="10.48">
    <uses file="region.hdr" link="input" register="true" transfer="true" optional="false" type="data" size="304"/>
    <uses file="p2mass-atlas-ID00013s-jID00013.fits" link="input" register="true" transfer="true" optional="false" type="data" size="4178302"/>
    <uses file="p2mass-atlas-ID00013s-jID00013_area.fits" link="input" register="true" transfer="true" optional="false" type="data" size="4178302"/>
    <uses file="p2mass-atlas-ID00008s-jID00008.fits" link="input" register="true" transfer="true" optional="false" type="data" size="4147811"/>
    <uses file="p2mass-atlas-ID00008s-jID00008_area.fits" link="input" register="true" transfer="true" optional="false" type="data" size="4147811"/>
    <uses file="fit.txt" link="output" register="true" transfer="true" optional="false" type="data" size="274"/>
    <uses file="diff.txt" link="output" register="true" transfer="true" optional="false" type="data" size="315416"/>
  </job>
  <job id="ID00231" namespace="Montage" name="mDiffFit" version="1.0" runtime="10.49">
    <uses file="region.hdr" link="input" register="true" transfer="true" optional="false" type="data" size="304"/>
    <uses file="p2mass-atlas-ID00013s-jID00013.fits" link="input" register="true" transfer="true" optional="false" type="data" size="4164382"/>
    <uses file="p2mass-atlas-ID00013s-jID00013_area.fits" link="input" register="true" transfer="true" optional="false" type="data" size="4164382"/>
    <uses file="p2mass-atlas-ID00040s-jID00040.fits" link="input" register="true" transfer="true" optional="false" type="data" size="4164784"/>
    <uses file="p2mass-atlas-ID00040s-jID00040_area.fits" link="input" register="true" transfer="true" optional="false" type="data" size="4164784"/>
    <uses file="fit.txt" link="output" register="true" transfer="true" optional="false" type="data" size="270"/>
    <uses file="diff.txt" link="output" register="true" transfer="true" optional="false" type="data" size="345913"/>
  </job>
  <job id="ID00232" namespace="Montage" name="mDiffFit" version="1.0" runtime="10.47">
    <uses file="region.hdr" link="input" register="true" transfer="true" optional="false" type="data" size="304"/>
    <uses file="p2mass-atlas-ID00013s-jID00013.fits" link="input" register="true" transfer="true" optional="false" type="data" size="4165754"/>
    <uses file="p2mass-atlas-ID00013s-jID00013_area.fits" link="input" register="true" transfer="true" optional="false" type="data" size="4165754"/>
    <uses file="p2mass-atlas-ID00072s-jID00072.fits" link="input" register="true" transfer="true" optional="false" type="data" size="4169379"/>
    <uses file="p2mass-atlas-ID00072s-jID00072_area.fits" link="input" register="true" transfer="true" optional="false" type="data" size="4169379"/>
    <uses file="fit.txt" link="output" register="true" transfer="true" optional="false" type="data" size="286"/>
    <uses file="diff.txt" link="output" register="true" transfer="true" optional="false" type="data" size="211071"/>
  </job>
  <job id="ID00233" namespace="Montage" name="mDiffFit" version="1.0" runtime="10.68">
    <uses file="region.hdr" link="input" register="true" transfer="true" optional="false" type="data" size="304"/>
    <uses file="p2mass-atlas-ID00013s-jID00013.fits" link="input" register="true" transfer="true" optional="false" type="data" size="4144992"/>
    <uses file="p2mass-atlas-ID00013s-jID00013_area.fits" link="input" register="true" transfer="true" optional="false" type="data" size="4144992"/>
    <uses file="p2mass-atlas-ID00118s-jID00118.fits" link="input" register="true" transfer="true" optional="false" type="data" size="4156295"/>
    <uses file="p2mass-atlas-ID00118s-jID00118_area.fits" link="input" register="true" transfer="true" optional="false" type="data" size="4156295"/>
    <uses file="fit.txt" link="output" register="true" transfer="true" optional="false" type="data" size="268"/>
    <uses file="diff.txt" link="output" register="true" transfer="true" optional="false" type="data" size="151102"/>
  </job>
  <job id="ID00234" namespace="Montage" name="mDiffFit" version="1.0" runtime="10.69">
    <uses file="region.hdr" link="input" register="true" transfer="true" optional="false" type="data" size="304"/>
    <uses file="p2mass-atlas-ID00013s-jID00013.fits" link="input" register="true" transfer="true" optional="false" type="data" size="4155824"/>
    <uses file="p2mass-atlas-ID00013s-jID00013_area.fits" link="input" register="true" transfer="true" optional="false" type="data" size="4155824"/>
    <uses file="p2mass-atlas-ID00124s-jID00124.fits" link="input" register="true" transfer="true" optional="false" type="data" size="4170971"/>
    <uses file="p2mass-atlas-ID00124s-jID00124_area.fits" link="input" register="true" transfer="true" optional="false" type="data" size="4170971"/>
    <uses file="fit.txt" link="output" register="true" transfer="true" optional="false" type="data" size="265"/>
    <uses file="diff.txt" link="output" register="true" transfer="true" optional="false" type="data" size="235854"/>
  </job>
  <job id="ID00235" namespace="Montage" name="mDiffFit" version="1.0" runtime="10.52">
    <uses file="region.hdr" link="input" register="true" transfer="true" optional="false" type="data" size="304"/>
    <uses file="p2mass-atlas-ID00013s-jID00013.fits" link="input" register="true" transfer="true" optional="false" type="data" size="4151801"/>
    <uses file="p2mass-atlas-ID00013s-jID00013_area.fits" link="input" register="true" transfer="true" optional="false" type="data" size="4151801"/>
    <uses file="p2mass-atlas-ID00131s-jID00131.fits" link="input" register="true" transfer="true" optional="false" type="data" size="4142727"/>
    <uses file="p2mass-atlas-ID00131s-jID00131_area.fits" link="input" register="true" transfer="true" optional="false" type="data" size="4142727"/>
    <uses file="fit.txt" link="output" register="true" transfer="true" optional="false" type="data" size="272"/>
    <uses file="diff.txt" link="output" register="true" transfer="true" optional="false" type="data" size="197648"/>
  </job>
  <job id="ID00236" namespace="Montage" name="mDiffFit" version="1.0" runtime="10.90">
    <uses file="region.hdr" link="input" register="true" transfer="true" optional="false" type="data" size="304"/>
    <uses file="p2mass-atlas-ID00013s-jID00013.fits" link="input" register="true" transfer="true" optional="false" type="data" size="4155903"/>
    <uses file="p2mass-atlas-ID00013s-jID00013_area.fits" link="input" register="true" transfer="true" optional="false" type="data" size="4155903"/>
    <uses file="p2mass-atlas-ID00154s-jID00154.fits" link="input" register="true" transfer="true" optional="false" type="data" size="4156136"/>
    <uses file="p2mass-atlas-ID00154s-jID00154_area.fits" link="input" register="true" transfer="true" optional="false" type="data" size="4156136"/>
    <uses file="fit.txt" link="output" register="true" transfer="true" optional="false" type="data" size="264"/>
    <uses file="diff.txt" link="output" register="true" transfer="true" optional="false" type="data" size="320909"/>
  </job>
  <job id="ID00237" namespace="Montage" name="mDiffFit" version="1.0" runtime="10.63">
    <uses file="region.hdr" link="input" register="true" transfer="true" optional="false" type="data" size="304"/>
    <uses file="p2mass-atlas-ID00014s-jID00014.fits" link="input" register="true" transfer="true" optional="false" type="data" size="4158911"/>
    <uses file="p2mass-atlas-ID00014s-jID00014_area.fits" link="input" register="true" transfer="true" optional="false" type="data" size="4158911"/>
    <uses file="p2mass-atlas-ID00003s-jID00003.fits" link="input" register="true" transfer="true" optional="false" type="data" size="4148314"/>
    <uses file="p2mass-atlas-ID00003s-jID00003_area.fits" link="input" register="true" transfer="true" optional="false" type="data" size="4148314"/>
    <uses file="fit.txt" link="output" register="true" transfer="true" optional="false" type="data" size="267"/>
    <uses file="diff.txt" link="output" register="true" transfer="true" optional="false" type="data" size="155215"/>
  </job>
  <job id="ID00238" namespace="Montage" name="mDiffFit" version="1.0" runtime="10.52">
    <uses file="region.hdr" link="input" register="true" transfer="true" optional="false" type="data" size="304"/>
    <uses file="p2mass-atlas-ID00014s-jID00014.fits" link="input" register="true" transfer="true" optional="false" type="data" size="4157599"/>
    <uses file="p2mass-atlas-ID00014s-jID00014_area.fits" link="input" register="true" transfer="true" optional="false" type="data" size="4157599"/>
    <uses file="p2mass-atlas-ID00101s-jID00101.fits" link="input" register="true" transfer="true" optional="false" type="data" size="4149805"/>
    <uses file="p2mass-atlas-ID00101s-jID00101_area.fits" link="input" register="true" transfer="true" optional="false" type="data" size="4149805"/>
    <uses file="fit.txt" link="output" register="true" transfer="true" optional="false" type="data" size="276"/>
    <uses file="diff.txt" link="output" register="true" transfer="true" optional="false" type="data" size="240371"/>
  </job>
  <job id="ID00239" namespace="Montage" name="mDiffFit" version="1.0" runtime="10.58">
    <uses file="region.hdr" link="input" register="true" transfer="true" optional="false" type="data" size="304"/>
    <uses file="p2mass-atlas-ID00014s-jID00014.fits" link="input" register="true" transfer="true" optional="false" type="data" size="4146337"/>
    <uses file="p2mass-atlas-ID00014s-jID00014_area.fits" link="input" register="true" transfer="true" optional="false" type="data" size="4146337"/>
    <uses file="p2mass-atlas-ID00109s-jID00109.fits" link="input" register="true" transfer="true" optional="false" type="data" size="4157456"/>
    <uses file="p2mass-atlas-ID00109s-jID00109_area.fits" link="input" register="true" transfer="true" optional="false" type="data" size="4157456"/>
    <uses file="fit.txt" link="output" register="true" transfer="true" optional="false" type="data" size="259"/>
    <uses file="diff.txt" link="output" register="true" transfer="true" optional="false" type="data" size="204603"/>
  </job>
  <job id="ID00240" namespace="Montage" name="mDiffFit" version="1.0" runtime="10.51">
    <uses file="region.hdr" link="input" register="true" transfer="true" optional="false" type="data" size="304"/>
    <uses file="p2mass-atlas-ID00014s-jID00014.fits" link="input" register="true" transfer="true" optional="false" type="data" size="4166442"/>
    <uses file="p2mass-atlas-ID00014s-jID00014_area.fits" link="input" register="true" transfer="true" optional="false" type="data" size="4166442"/>
    <uses file="p2mass-atlas-ID00113s-jID00113.fits" link="input" register="true" transfer="true" optional="false" type="data" size="4172728"/>
    <uses file="p2mass-atlas-ID00113s-jID00113_area.fits" link="input" register="true" transfer="true" optional="false" type="data" size="4172728"/>
    <uses file="fit.txt" link="output" register="true" transfer="true" optional="false" type="data" size="298"/>
    <uses file="diff.txt" link="output" register="true" transfer="true" optional="false" type="data" size="177707"/>
  </job>
  <job id="ID00241" namespace="Montage" name="mDiffFit" version="1.0" runtime="10.56">
    <uses file="region.hdr" link="input" register="true" transfer="true" optional="false" type="data" size="304"/>
    <uses file="p2mass-atlas-ID00014s-jID00014.fits" link="input" register="true" transfer="true" optional="false" type="data" size="4177533"/>
    <uses file="p2mass-atlas-ID00014s-jID00014_area.fits" link="input" register="true" transfer="true" optional="false" type="data" size="4177533"/>
    <uses file="p2mass-atlas-ID00139s-jID00139.fits" link="input" register="true" transfer="true" optional="false" type="data" size="4164091"/>
    <uses file="p2mass-atlas-ID00139s-jID00139_area.fits" link="input" register="true" transfer="true" optional="false" type="data" size="4164091"/>
    <uses file="fit.txt" link="output" register="true" transfer="true" optional="false" type="data" size="270"/>
    <uses file="diff.txt" link="output" register="true" transfer="true" optional="false" type="data" size="414085"/>
  </job>
  <job id="ID00242" namespace="Montage" name="mDiffFit" version="1.0" runtime="10.62">
    <uses file="region.hdr" link="input" register="true" transfer="true" optional="false" type="data" size="304"/>
    <uses file="p2mass-atlas-ID00014s-jID00014.fits" link="input" register="true" transfer="true" optional="false" type="data" size="4160165"/>
    <uses file="p2mass-atlas-ID00014s-jID00014_area.fits" link="input" register="true" transfer="true" optional="false" type="data" size="4160165"/>
    <uses file="p2mass-atlas-ID00142s-jID00142.fits" link="input" register="true" transfer="true" optional="false" type="data" size="4168600"/>
    <uses file="p2mass-atlas-ID00142s-jID00142_area.fits" link="input" register="true" transfer="true" optional="false" type="data" size="4168600"/>
    <uses file="fit.txt" link="output" register="true" transfer="true" optional="false" type="data" size="290"/>
    <uses file="diff.txt" link="output" register="true" transfer="true" optional="false" type="data" size="395617"/>
  </job>
  <job id="ID00243" namespace="Montage" name="mDiffFit" version="1.0" runtime="10.42">
    <uses file="region.hdr" link="input" register="true" transfer="true" optional="false" type="data" size="304"/>
    <uses file="p2mass-atlas-ID00015s-jID00015.fits" link="input" register="true" transfer="true" optional="false" type="data" size="4161492"/>
    <uses file="p2mass-atlas-ID00015s-jID00015_area.fits" link="input" register="true" transfer="true" optional="false" type="data" size="4161492"/>
    <uses file="p2mass-atlas-ID00005s-jID00005.fits" link="input" register="true" transfer="true" optional="false" type="data" size="4151792"/>
    <uses file="p2mass-atlas-ID00005s-jID00005_area.fits" link="input" register="true" transfer="true" optional="false" type="data" size="4151792"/>
    <uses file="fit.txt" link="output" register="true" transfer="true" optional="false" type="data" size="270"/>
    <uses file="diff.txt" link="output" register="true" transfer="true" optional="false" type="data" size="258028"/>
  </job>
  <job id="ID00244" namespace="Montage" name="mDiffFit" version="1.0" runtime="10.58">
    <uses file="region.hdr" link="input" register="true" transfer="true" optional="false" type="data" size="304"/>
    <uses file="p2mass-atlas-ID00015s-jID00015.fits" link="input" register="true" transfer="true" optional="false" type="data" size="4160350"/>
    <uses file="p2mass-atlas-ID00015s-jID00015_area.fits" link="input" register="true" transfer="true" optional="false" type="data" size="4160350"/>
    <uses file="p2mass-atlas-ID00044s-jID00044.fits" link="input" register="true" transfer="true" optional="false" type="data" size="4147266"/>
    <uses file="p2mass-atlas-ID00044s-jID00044_area.fits" link="input" register="true" transfer="true" optional="false" type="data" size="4147266"/>
    <uses file="fit.txt" link="output" register="true" transfer="true" optional="false" type="data" size="254"/>
    <uses file="diff.txt" link="output" register="true" transfer="true" optional="false" type="data" size="334325"/>
  </job>
  <job id="ID00245" namespace="Montage" name="mDiffFit" version="1.0" runtime="10.62">
    <uses file="region.hdr" link="input" register="true" transfer="true" optional="false" type="data" size="304"/>
    <uses file="p2mass-atlas-ID00015s-jID00015.fits" link="input" register="true" transfer="true" optional="false" type="data" size="4152479"/>
    <uses file="p2mass-atlas-ID00015s-jID00015_area.fits" link="input" register="true" transfer="true" optional="false" type="data" size="4152479"/>
    <uses file="p2mass-atlas-ID00088s-jID00088.fits" link="input" register="true" transfer="true" optional="false" type="data" size="4152956"/>
    <uses file="p2mass-atlas-ID00088s-jID00088_area.fits" link="input" register="true" transfer="true" optional="false" type="data" size="4152956"/>
    <uses file="fit.txt" link="output" register="true" transfer="true" optional="false" type="data" size="284"/>
    <uses file="diff.txt" link="output" register="true" transfer="true" optional="false" type="data" size="274560"/>
  </job>
  <job id="ID00246" namespace="Montage" name="mDiffFit" version="1.0" runtime="10.78">
    <uses file="region.hdr" link="input" register="true" transfer="true" optional="false" type="data" size="304"/>
    <uses file="p2mass-atlas-ID00015s-jID00015.fits" link="input" register="true" transfer="true" optional="false" type="data" size="4168140"/>
    <uses file="p2mass-atlas-ID00015s-jID00015_area.fits" link="input" register="true" transfer="true" optional="false" type="data" size="4168140"/>
    <uses file="p2mass-atlas-ID00103s-jID00103.fits" link="input" register="true" transfer="true" optional="false" type="data" size="4160872"/>
    <uses file="p2mass-atlas-ID00103s-jID00103_area.fits" link="input" register="true" transfer="true" optional="false" type="data" size="4160872"/>
    <uses file="fit.txt" link="output" register="true" transfer="true" optional="false" type="data" size="273"/>
    <uses file="diff.txt" link="output" register="true" transfer="true" optional="false" type="data" size="294635"/>
  </job>
  <job id="ID00247" namespace="Montage" name="mDiffFit" version="1.0" runtime="10.62">
    <uses file="region.hdr" link="input" register="true" transfer="true" optional="false" type="data" size="304"/>
    <uses file="p2mass-atlas-ID00015s-jID00015.fits" link="input" register="true" transfer="true" optional="false" type="data" size="4148175"/>
    <uses file="p2mass-atlas-ID00015s-jID00015_area.fits" link="input" register="true" transfer="true" optional="false" type="data" size="4148175"/>
    <uses file="p2mass-atlas-ID00111s-jID00111.fits" link="input" register="true" transfer="true" optional="false" type="data" size="4164221"/>
    <uses file="p2mass-atlas-ID00111s-jID00111_area.fits" link="input" register="true" transfer="true" optional="false" type="data" size="4164221"/>
    <uses file="fit.txt" link="output" register="true" transfer="true" optional="false" type="data" size="280"/>
    <uses file="diff.txt" link="output" register="true" transfer="true" optional="false" type="data" size="421663"/>
  </job>
  <job id="ID00248" namespace="Montage" name="mDiffFit" version="1.0" runtime="10.62">
    <uses file="region.hdr" link="input" register="true" transfer="true" optional="false" type="data" size="304"/>
    <uses file="p2mass-atlas-ID00015s-jID00015.fits" link="input" register="true" transfer="true" optional="false" type="data" size="4169020"/>
    <uses file="p2mass-atlas-ID00015s-jID00015_area.fits" link="input" register="true" transfer="true" optional="false" type="data" size="4169020"/>
    <uses file="p2mass-atlas-ID00137s-jID00137.fits" link="input" register="true" transfer="true" optional="false" type="data" size="4168570"/>
    <uses file="p2mass-atlas-ID00137s-jID00137_area.fits" link="input" register="true" transfer="true" optional="false" type="data" size="4168570"/>
    <uses file="fit.txt" link="output" register="true" transfer="true" optional="false" type="data" size="278"/>
    <uses file="diff.txt" link="output" register="true" transfer="true" optional="false" type="data" size="410630"/>
  </job>
  <job id="ID00249" namespace="Montage" name="mDiffFit" version="1.0" runtime="10.64">
    <uses file="region.hdr" link="input" register="true" transfer="true" optional="false" type="data" size="304"/>
    <uses file="p2mass-atlas-ID00015s-jID00015.fits" link="input" register="true" transfer="true" optional="false" type="data" size="4167345"/>
    <uses file="p2mass-atlas-ID00015s-jID00015_area.fits" link="input" register="true" transfer="true" optional="false" type="data" size="4167345"/>
    <uses file="p2mass-atlas-ID00151s-jID00151.fits" link="input" register="true" transfer="true" optional="false" type="data" size="4151976"/>
    <uses file="p2mass-atlas-ID00151s-jID00151_area.fits" link="input" register="true" transfer="true" optional="false" type="data" size="4151976"/>
    <uses file="fit.txt" link="output" register="true" transfer="true" optional="false" type="data" size="293"/>
    <uses file="diff.txt" link="output" register="true" transfer="true" optional="false" type="data" size="224548"/>
  </job>
  <job id="ID00250" namespace="Montage" name="mDiffFit" version="1.0" runtime="10.59">
    <uses file="region.hdr" link="input" register="true" transfer="true" optional="false" type="data" size="304"/>
    <uses file="p2mass-atlas-ID00016s-jID00016.fits" link="input" register="true" transfer="true" optional="false" type="data" size="4151680"/>
    <uses file="p2mass-atlas-ID00016s-jID00016_area.fits" link="input" register="true" transfer="true" optional="false" type="data" size="4151680"/>
    <uses file="p2mass-atlas-ID00120s-jID00120.fits" link="input" register="true" transfer="true" optional="false" type="data" size="4166674"/>
    <uses file="p2mass-atlas-ID00120s-jID00120_area.fits" link="input" register="true" transfer="true" optional="false" type="data" size="4166674"/>
    <uses file="fit.txt" link="output" register="true" transfer="true" optional="false" type="data" size="281"/>
    <uses file="diff.txt" link="output" register="true" transfer="true" optional="false" type="data" size="345577"/>
  </job>
  <job id="ID00251" namespace="Montage" name="mDiffFit" version="1.0" runtime="10.56">
    <uses file="region.hdr" link="input" register="true" transfer="true" optional="false" type="data" size="304"/>
    <uses file="p2mass-atlas-ID00017s-jID00017.fits" link="input" register="true" transfer="true" optional="false" type="data" size="4159331"/>
    <uses file="p2mass-atlas-ID00017s-jID00017_area.fits" link="input" register="true" transfer="true" optional="false" type="data" size="4159331"/>
    <uses file="p2mass-atlas-ID00035s-jID00035.fits" link="input" register="true" transfer="true" optional="false" type="data" size="4162524"/>
    <uses file="p2mass-atlas-ID00035s-jID00035_area.fits" link="input" register="true" transfer="true" optional="false" type="data" size="4162524"/>
    <uses file="fit.txt" link="output" register="true" transfer="true" optional="false" type="data" size="273"/>
    <uses file="diff.txt" link="output" register="true" transfer="true" optional="false" type="data" size="196268"/>
  </job>
  <job id="ID00252" namespace="Montage" name="mDiffFit" version="1.0" runtime="10.49">
    <uses file="region.hdr" link="input" register="true" transfer="true" optional="false" type="data" size="304"/>
    <uses file="p2mass-atlas-ID00017s-jID00017.fits" link="input" register="true" transfer="true" optional="false" type="data" size="4147260"/>
    <uses file="p2mass-atlas-ID00017s-jID00017_area.fits" link="input" register="true" transfer="true" optional="false" type="data" size="4147260"/>
    <uses file="p2mass-atlas-ID00094s-jID00094.fits" link="input" register="true" transfer="true" optional="false" type="data" size="4162006"/>
    <uses file="p2mass-atlas-ID00094s-jID00094_area.fits" link="input" register="true" transfer="true" optional="false" type="data" size="4162006"/>
    <uses file="fit.txt" link="output" register="true" transfer="true" optional="false" type="data" size="273"/>
    <uses file="diff.txt" link="output" register="true" transfer="true" optional="false" type="data" size="368416"/>
  </job>
  <job id="ID00253" namespace="Montage" name="mDiffFit" version="1.0" runtime="10.77">
    <uses file="region.hdr" link="input" register="true" transfer="true" optional="false" type="data" size="304"/>
    <uses file="p2mass-atlas-ID00017s-jID00017.fits" link="input" register="true" transfer="true" optional="false" type="data" size="4155129"/>
    <uses file="p2mass-atlas-ID00017s-jID00017_area.fits" link="input" register="true" transfer="true" optional="false" type="data" size="4155129"/>
    <uses file="p2mass-atlas-ID00117s-jID00117.fits" link="input" register="true" transfer="true" optional="false" type="data" size="4148435"/>
    <uses file="p2mass-atlas-ID00117s-jID00117_area.fits" link="input" register="true" transfer="true" optional="false" type="data" size="4148435"/>
    <uses file="fit.txt" link="output" register="true" transfer="true" optional="false" type="data" size="275"/>
    <uses file="diff.txt" link="output" register="true" transfer="true" optional="false" type="data" size="399401"/>
  </job>
  <job id="ID00254" namespace="Montage" name="mDiffFit" version="1.0" runtime="10.69">
    <uses file="region.hdr" link="input" register="true" transfer="true" optional="false" type="data" size="304"/>
    <uses file="p2mass-atlas-ID00017s-jID00017.fits" link="input" register="true" transfer="true" optional="false" type="data" size="4154640"/>
    <uses file="p2mass-atlas-ID00017s-jID00017_area.fits" link="input" register="true" transfer="true" optional="false" type="data" size="4154640"/>
    <uses file="p2mass-atlas-ID00126s-jID00126.fits" link="input" register="true" transfer="true" optional="false" type="data" size="4151424"/>
    <uses file="p2mass-atlas-ID00126s-jID00126_area.fits" link="input" register="true" transfer="true" optional="false" type="data" size="4151424"/>
    <uses file="fit.txt" link="output" register="true" transfer="true" optional="false" type="data" size="260"/>
    <uses file="diff.txt" link="output" register="true" transfer="true" optional="false" type="data" size="391185"/>
  </job>
  <job id="ID00255" namespace="Montage" name="mDiffFit" version="1.0" runtime="10.73">
    <uses file="region.hdr" link="input" register="true" transfer="true" optional="false" type="data" size="304"/>
    <uses file="p2mass-atlas-ID00017s-jID00017.fits" link="input" register="true" transfer="true" optional="false" type="data" size="4159419"/>
    <uses file="p2mass-atlas-ID00017s-jID00017_area.fits" link="input" register="true" transfer="true" optional="false" type="data" size="4159419"/>
    <uses file="p2mass-atlas-ID00131s-jID00131.fits" link="input" register="true" transfer="true" optional="false" type="data" size="4172339"/>
    <uses file="p2mass-atlas-ID00131s-jID00131_area.fits" link="input" register="true" transfer="true" optional="false" type="data" size="4172339"/>
    <uses file="fit.txt" link="output" register="true" transfer="true" optional="false" type="data" size="276"/>
    <uses file="diff.txt" link="output" register="true" transfer="true" optional="false" type="data" size="279150"/>
  </job>
  <job id="ID00256" namespace="Montage" name="mDiffFit" version="1.0" runtime="10.61">
    <uses file="region.hdr" link="input" register="true" transfer="true" optional="false" type="data" size="304"/>
    <uses file="p2mass-atlas-ID00017s-jID00017.fits" link="input" register="true" transfer="true" optional="false" type="data" size="4159144"/>
    <uses file="p2mass-atlas-ID00017s-jID00017_area.fits" link="input" register="true" transfer="true" optional="false" type="data" size="4159144"/>
    <uses file="p2mass-atlas-ID00153s-jID00153.fits" link="input" register="true" transfer="true" optional="false" type="data" size="4172841"/>
    <uses file="p2mass-atlas-ID00153s-jID00153_area.fits" link="input" register="true" transfer="true" optional="false" type="data" size="4172841"/>
    <uses file="fit.txt" link="output" register="true" transfer="true" optional="false" type="data" size="284"/>
    <uses file="diff.txt" link="output" register="true" transfer="true" optional="false" type="data" size="234606"/>
  </job>
  <job id="ID00257" namespace="Montage" name="mDiffFit" version="1.0" runtime="10.69">
    <uses file="region.hdr" link="input" register="true" transfer="true" optional="false" type="data" size="304"/>
    <uses file="p2mass-atlas-ID00018s-jID00018.fits" link="input" register="true" transfer="true" optional="false" type="data" size="4163390"/>
    <uses file="p2mass-atlas-ID00018s-jID00018_area.fits" link="input" register="true" transfer="true" optional="false" type="data" size="4163390"/>
    <uses file="p2mass-atlas-ID00078s-jID00078.fits" link="input" register="true" transfer="true" optional="false" type="data" size="4153531"/>
    <uses file="p2mass-atlas-ID00078s-jID00078_area.fits" link="input" register="true" transfer="true" optional="false" type="data" size="4153531"/>
    <uses file="fit.txt" link="output" register="true" transfer="true" optional="false" type="data" size="297"/>
    <uses file="diff.txt" link="output" register="true" transfer="true" optional="false" type="data" size="216634"/>
  </job>
  <job id="ID00258" namespace="Montage" name="mDiffFit" version="1.0" runtime="10.63">
    <uses file="region.hdr" link="input" register="true" transfer="true" optional="false" type="data" size="304"/>
    <uses file="p2mass-atlas-ID00018s-jID00018.fits" link="input" register="true" transfer="true" optional="false" type="data" size="4161626"/>
    <uses file="p2mass-atlas-ID00018s-jID00018_area.fits" link="input" register="true" transfer="true" optional="false" type="data" size="4161626"/>
    <uses file="p2mass-atlas-ID00114s-jID00114.fits" link="input" register="true" transfer="true" optional="false" type="data" size="4159897"/>
    <uses file="p2mass-atlas-ID00114s-jID00114_area.fits" link="input" register="true" transfer="true" optional="false" type="data" size="4159897"/>
    <uses file="fit.txt" link="output" register="true" transfer="true" optional="false" type="data" size="271"/>
    <uses file="diff.txt" link="output" register="true" transfer="true" optional="false" type="data" size="340412"/>
  </job>
  <job id="ID00259" namespace="Montage" name="mDiffFit" version="1.0" runtime="10.69">
    <uses file="region.hdr" link="input" register="true" transfer="true" optional="false" type="data" size="304"/>
    <uses file="p2mass-atlas-ID00018s-jID00018.fits" link="input" register="true" transfer="true" optional="false" type="data" size="4159836"/>
    <uses file="p2mass-atlas-ID00018s-jID00018_area.fits" link="input" register="true" transfer="true" optional="false" type="data" size="4159836"/>
    <uses file="p2mass-atlas-ID00116s-jID00116.fits" link="input" register="true" transfer="true" optional="false" type="data" size="4155977"/>
    <uses file="p2mass-atlas-ID00116s-jID00116_area.fits" link="input" register="true" transfer="true" optional="false" type="data" size="4155977"/>
    <uses file="fit.txt" link="output" register="true" transfer="true" optional="false" type="data" size="264"/>
    <uses file="diff.txt" link="output" register="true" transfer="true" optional="false" type="data" size="232453"/>
  </job>
  <job id="ID00260" namespace="Montage" name="mDiffFit" version="1.0" runtime="10.62">
    <uses file="region.hdr" link="input" register="true" transfer="true" optional="false" type="data" size="304"/>
    <uses file="p2mass-atlas-ID00019s-jID00019.fits" link="input" register="true" transfer="true" optional="false" type="data" size="4167530"/>
    <uses file="p2mass-atlas-ID00019s-jID00019_area.fits" link="input" register="true" transfer="true" optional="false" type="data" size="4167530"/>
    <uses file="p2mass-atlas-ID00009s-jID00009.fits" link="input" register="true" transfer="true" optional="false" type="data" size="4154348"/>
    <uses file="p2mass-atlas-ID00009s-jID00009_area.fits" link="input" register="true" transfer="true" optional="false" type="data" size="4154348"/>
    <uses file="fit.txt" link="output" register="true" transfer="true" optional="false" type="data" size="296"/>
    <uses file="diff.txt" link="output" register="true" transfer="true" optional="false" type="data" size="327692"/>
  </job>
  <job id="ID00261" namespace="Montage" name="mDiffFit" version="1.0" runtime="10.48">
    <uses file="region.hdr" link="input" register="true" transfer="true" optional="false" type="data" size="304"/>
    <uses file="p2mass-atlas-ID00019s-jID00019.fits" link="input" register="true" transfer="true" optional="false" type="data" size="4161616"/>
    <uses file="p2mass-atlas-ID00019s-jID00019_area.fits" link="input" register="true" transfer="true" optional="false" type="data" size="4161616"/>
    <uses file="p2mass-atlas-ID00030s-jID00030.fits" link="input" register="true" transfer="true" optional="false" type="data" size="4174303"/>
    <uses file="p2mass-atlas-ID00030s-jID00030_area.fits" link="input" register="true" transfer="true" optional="false" type="data" size="4174303"/>
    <uses file="fit.txt" link="output" register="true" transfer="true" optional="false" type="data" size="266"/>
    <uses file="diff.txt" link="output" register="true" transfer="true" optional="false" type="data" size="379333"/>
  </job>
  <job id="ID00262" namespace="Montage" name="mDiffFit" version="1.0" runtime="10.42">
    <uses file="region.hdr" link="input" register="true" transfer="true" optional="false" type="data" size="304"/>
    <uses file="p2mass-atlas-ID00019s-jID00019.fits" link="input" register="true" transfer="true" optional="false" type="data" size="4157138"/>
    <uses file="p2mass-atlas-ID00019s-jID00019_area.fits" link="input" register="true" transfer="true" optional="false" type="data" size="4157138"/>
    <uses file="p2mass-atlas-ID00108s-jID00108.fits" link="input" register="true" transfer="true" optional="false" type="data" size="4190349"/>
    <uses file="p2mass-atlas-ID00108s-jID00108_area.fits" link="input" register="true" transfer="true" optional="false" type="data" size="4190349"/>
    <uses file="fit.txt" link="output" register="true" transfer="true" optional="false" type="data" size="279"/>
    <uses file="diff.txt" link="output" register="true" transfer="true" optional="false" type="data" size="325332"/>
  </job>
  <job id="ID00263" namespace="Montage" name="mDiffFit" version="1.0" runtime="10.70">
    <uses file="region.hdr" link="input" register="true" transfer="true" optional="false" type="data" size="304"/>
    <uses file="p2mass-atlas-ID00019s-jID00019.fits" link="input" register="true" transfer="true" optional="false" type="data" size="4160727"/>
    <uses file="p2mass-atlas-ID00019s-jID00019_area.fits" link="input" register="true" transfer="true" optional="false" type="data" size="4160727"/>
    <uses file="p2mass-atlas-ID00109s-jID00109.fits" link="input" register="true" transfer="true" optional="false" type="data" size="4166825"/>
    <uses file="p2mass-atlas-ID00109s-jID00109_area.fits" link="input" register="true" transfer="true" optional="false" type="data" size="4166825"/>
    <uses file="fit.txt" link="output" register="true" transfer="true" optional="false" type="data" size="279"/>
    <uses file="diff.txt" link="output" register="true" transfer="true" optional="false" type="data" size="290770"/>
  </job>
  <job id="ID00264" namespace="Montage" name="mDiffFit" version="1.0" runtime="10.61">
    <uses file="region.hdr" link="input" register="true" transfer="true" optional="false" type="data" size="304"/>
    <uses file="p2mass-atlas-ID00019s-jID00019.fits" link="input" register="true" transfer="true" optional="false" type="data" size="4184136"/>
    <uses file="p2mass-atlas-ID00019s-jID00019_area.fits" link="input" register="true" transfer="true" optional="false" type="data" size="4184136"/>
    <uses file="p2mass-atlas-ID00111s-jID00111.fits" link="input" register="true" transfer="true" optional="false" type="data" size="4149220"/>
    <uses file="p2mass-atlas-ID00111s-jID00111_area.fits" link="input" register="true" transfer="true" optional="false" type="data" size="4149220"/>
    <uses file="fit.txt" link="output" register="true" transfer="true" optional="false" type="data" size="273"/>
    <uses file="diff.txt" link="output" register="true" transfer="true" optional="false" type="data" size="350812"/>
  </job>
  <job id="ID00265" namespace="Montage" name="mDiffFit" version="1.0" runtime="10.59">
    <uses file="region.hdr" link="input" register="true" transfer="true" optional="false" type="data" size="304"/>
    <uses file="p2mass-atlas-ID00019s-jID00019.fits" link="input" register="true" transfer="true" optional="false" type="data" size="4185398"/>
    <uses file="p2mass-atlas-ID00019s-jID00019_area.fits" link="input" register="true" transfer="true" optional="false" type="data" size="4185398"/>
    <uses file="p2mass-atlas-ID00120s-jID00120.fits" link="input" register="true" transfer="true" optional="false" type="data" size="4144600"/>
    <uses file="p2mass-atlas-ID00120s-jID00120_area.fits" link="input" register="true" transfer="true" optional="false" type="data" size="4144600"/>
    <uses file="fit.txt" link="output" register="true" transfer="true" optional="false" type="data" size="291"/>
    <uses file="diff.txt" link="output" register="true" transfer="true" optional="false" type="data" size="259702"/>
  </job>
  <job id="ID00266" namespace="Montage" name="mDiffFit" version="1.0" runtime="10.64">
    <uses file="region.hdr" link="input" register="true" transfer="true" optional="false" type="data" size="304"/>
    <uses file="p2mass-atlas-ID00020s-jID00020.fits" link="input" register="true" transfer="true" optional="false" type="data" size="4152241"/>
    <uses file="p2mass-atlas-ID00020s-jID00020_area.fits" link="input" register="true" transfer="true" optional="false" type="data" size="4152241"/>
    <uses file="fit.txt" link="output" register="true" transfer="true" optional="false" type="data" size="275"/>
    <uses file="diff.txt" link="output" register="true" transfer="true" optional="false" type="data" size="246737"/>
  </job>
  <job id="ID00267" namespace="Montage" name="mDiffFit" version="1.0" runtime="10.50">
    <uses file="region.hdr" link="input" register="true" transfer="true" optional="false" type="data" size="304"/>
    <uses file="p2mass-atlas-ID00020s-jID00020.fits" link="input" register="true" transfer="true" optional="false" type="data" size="4164675"/>
    <uses file="p2mass-atlas-ID00020s-jID00020_area.fits" link="input" register="true" transfer="true" optional="false" type="data" size="4164675"/>
    <uses file="p2mass-atlas-ID00023s-jID00023.fits" link="input" register="true" transfer="true" optional="false" type="data" size="4157244"/>
    <uses file="p2mass-atlas-ID00023s-jID00023_area.fits" link="input" register="true" transfer="true" optional="false" type="data" size="4157244"/>
    <uses file="fit.txt" link="output" register="true" transfer="true" optional="false" type="data" size="268"/>
    <uses file="diff.txt" link="output" register="true" transfer="true" optional="false" type="data" size="282858"/>
  </job>
  <job id="ID00268" namespace="Montage" name="mDiffFit" version="1.0" runtime="10.56">
    <uses file="region.hdr" link="input" register="true" transfer="true" optional="false" type="data" size="304"/>
    <uses file="p2mass-atlas-ID00020s-jID00020.fits" link="input" register="true" transfer="true" optional="false" type="data" size="4159098"/>
    <uses file="p2mass-atlas-ID00020s-jID00020_area.fits" link="input" register="true" transfer="true" optional="false" type="data" size="4159098"/>
    <uses file="p2mass-atlas-ID00126s-jID00126.fits" link="input" register="true" transfer="true" optional="false" type="data" size="4161257"/>
    <uses file="p2mass-atlas-ID00126s-jID00126_area.fits" link="input" register="true" transfer="true" optional="false" type="data" size="4161257"/>
    <uses file="fit.txt" link="output" register="true" transfer="true" optional="false" type="data" size="257"/>
    <uses file="diff.txt" link="output" register="true" transfer="true" optional="false" type="data" size="358272"/>
  </job>
  <job id="ID00269" namespace="Montage" name="mDiffFit" version="1.0" runtime="10.62">
    <uses file="region.hdr" link="input" register="true" transfer="true" optional="false" type="data" size="304"/>
    <uses file="p2mass-atlas-ID00020s-jID00020.fits" link="input" register="true" transfer="true" optional="false" type="data" size="4168863"/>
    <uses file="p2mass-atlas-ID00020s-jID00020_area.fits" link="input" register="true" transfer="true" optional="false" type="data" size="4168863"/>
    <uses file="p2mass-atlas-ID00147s-jID00147.fits" link="input" register="true" transfer="true" optional="false" type="data" size="4153265"/>
    <uses file="p2mass-atlas-ID00147s-jID00147_area.fits" link="input" register="true" transfer="true" optional="false" type="data" size="4153265"/>
    <uses file="fit.txt" link="output" register="true" transfer="true" optional="false" type="data" size="264"/>
    <uses file="diff.txt" link="output" register="true" transfer="true" optional="false" type="data" size="379793"/>
  </job>
  <job id="ID00270" namespace="Montage" name="mDiffFit" version="1.0" runtime="10.71">
    <uses file="region.hdr" link="input" register="true" transfer="true" optional="false" type="data" size="304"/>
    <uses file="p2mass-atlas-ID00021s-jID00021.fits" link="input" register="true" transfer="true" optional="false" type="data" size="4166784"/>
    <uses file="p2mass-atlas-ID00021s-jID00021_area.fits" link="input" register="true" transfer="true" optional="false" type="data" size="4166784"/>
    <uses file="p2mass-atlas-ID00011s-jID00011.fits" link="input" register="true" transfer="true" optional="false" type="data" size="4165567"/>
    <uses file="p2mass-atlas-ID00011s-jID00011_area.fits" link="input" register="true" transfer="true" optional="false" type="data" size="4165567"/>
    <uses file="fit.txt" link="output" register="true" transfer="true" optional="false" type="data" size="281"/>
    <uses file="diff.txt" link="output" register="true" transfer="true" optional="false" type="data" size="290000"/>
  </job>
  <job id="ID00271" namespace="Montage" name="mDiffFit" version="1.0" runtime="10.51">
    <uses file="region.hdr" link="input" register="true" transfer="true" optional="false" type="data" size="304"/>
    <uses file="p2mass-atlas-ID00021s-jID00021.fits" link="input" register="true" transfer="true" optional="false" type="data" size="4150018"/>
    <uses file="p2mass-atlas-ID00021s-jID00021_area.fits" link="input" register="true" transfer="true" optional="false" type="data" size="4150018"/>
    <uses file="p2mass-atlas-ID00013s-jID00013.fits" link="input" register="true" transfer="true" optional="false" type="data" size="4166170"/>
    <uses file="p2mass-atlas-ID00013s-jID00013_area.fits" link="input" register="true" transfer="true" optional="false" type="data" size="4166170"/>
    <uses file="fit.txt" link="output" register="true" transfer="true" optional="false" type="data" size="269"/>
    <uses file="diff.txt" link="output" register="true" transfer="true" optional="false" type="data" size="425211"/>
  </job>
  <job id="ID00272" namespace="Montage" name="mDiffFit" version="1.0" runtime="10.44">
    <uses file="region.hdr" link="input" register="true" transfer="true" optional="false" type="data" size="304"/>
    <uses file="p2mass-atlas-ID00021s-jID00021.fits" link="input" register="true" transfer="true" optional="false" type="data" size="4156893"/>
    <uses file="p2mass-atlas-ID00021s-jID00021_area.fits" link="input" register="true" transfer="true" optional="false" type="data" size="4156893"/>
    <uses file="p2mass-atlas-ID00097s-jID00097.fits" link="input" register="true" transfer="true" optional="false" type="data" size="4166333"/>
    <uses file="p2mass-atlas-ID00097s-jID00097_area.fits" link="input" register="true" transfer="true" optional="false" type="data" size="4166333"/>
    <uses file="fit.txt" link="output" register="true" transfer="true" optional="false" type="data" size="283"/>
    <uses file="diff.txt" link="output" register="true" transfer="true" optional="false" type="data" size="288093"/>
  </job>
  <job id="ID00273" namespace="Montage" name="mDiffFit" version="1.0" runtime="10.59">
    <uses file="region.hdr" link="input" register="true" transfer="true" optional="false" type="data" size="304"/>
    <uses file="p2mass-atlas-ID00022s-jID00022.fits" link="input" register="true" transfer="true" optional="false" type="data" size="4161121"/>
    <uses file="p2mass-atlas-ID00022s-jID00022_area.fits" link="input" register="true" transfer="true" optional="false" type="data" size="4161121"/>
    <uses file="p2mass-atlas-ID00056s-jID00056.fits" link="input" register="true" transfer="true" optional="false" type="data" size="4167331"/>
    <uses file="p2mass-atlas-ID00056s-jID00056_area.fits" link="input" register="true" transfer="true" optional="false" type="data" size="4167331"/>
    <uses file="fit.txt" link="output" register="true" transfer="true" optional="false" type="data" size="263"/>
    <uses file="diff.txt" link="output" register="true" transfer="true" optional="false" type="data" size="258458"/>
  </job>
  <job id="ID00274" namespace="Montage" name="mDiffFit" version="1.0" runtime="10.53">
    <uses file="region.hdr" link="input" register="true" transfer="true" optional="false" type="data" size="304"/>
    <uses file="p2mass-atlas-ID00022s-jID00022.fits" link="input" register="true" transfer="true" optional="false" type="data" size="4161592"/>
    <uses file="p2mass-atlas-ID00022s-jID00022_area.fits" link="input" register="true" transfer="true" optional="false" type="data" size="4161592"/>
    <uses file="p2mass-atlas-ID00083s-jID00083.fits" link="input" register="true" transfer="true" optional="false" type="data" size="4153873"/>
    <uses file="p2mass-atlas-ID00083s-jID00083_area.fits" link="input" register="true" transfer="true" optional="false" type="data" size="4153873"/>
    <uses file="fit.txt" link="output" register="true" transfer="true" optional="false" type="data" size="287"/>
    <uses file="diff.txt" link="output" register="true" transfer="true" optional="false" type="data" size="355550"/>
  </job>
  <job id="ID00275" namespace="Montage" name="mDiffFit" version="1.0" runtime="10.45">
    <uses file="region.hdr" link="input" register="true" transfer="true" optional="false" type="data" size="304"/>
    <uses file="p2mass-atlas-ID00022s-jID00022.fits" link="input" register="true" transfer="true" optional="false" type="data" size="4159302"/>
    <uses file="p2mass-atlas-ID00022s-jID00022_area.fits" link="input" register="true" transfer="true" optional="false" type="data" size="4159302"/>
    <uses file="p2mass-atlas-ID00116s-jID00116.fits" link="input" register="true" transfer="true" optional="false" type="data" size="4161450"/>
    <uses file="p2mass-atlas-ID00116s-jID00116_area.fits" link="input" register="true" transfer="true" optional="false" type="data" size="4161450"/>
    <uses file="fit.txt" link="output" register="true" transfer="true" optional="false" type="data" size="284"/>
    <uses file="diff.txt" link="output" register="true" transfer="true" optional="false" type="data" size="229099"/>
  </job>
  <job id="ID00276" namespace="Montage" name="mDiffFit" version="1.0" runtime="10.41">
    <uses file="region.hdr" link="input" register="true" transfer="true" optional="false" type="data" size="304"/>
    <uses file="p2mass-atlas-ID00022s-jID00022.fits" link="input" register="true" transfer="true" optional="false" type="data" size="4163177"/>
    <uses file="p2mass-atlas-ID00022s-jID00022_area.fits" link="input" register="true" transfer="true" optional="false" type="data" size="4163177"/>
    <uses file="p2mass-atlas-ID00158s-jID00158.fits" link="input" register="true" transfer="true" optional="false" type="data" size="4152748"/>
    <uses file="p2mass-atlas-ID00158s-jID00158_area.fits" link="input" register="true" transfer="true" optional="false" type="data" size="4152748"/>
    <uses file="fit.txt" link="output" register="true" transfer="true" optional="false" type="data" size="275"/>
    <uses file="diff.txt" link="output" register="true" transfer="true" optional="false" type="data" size="195206"/>
  </job>
  <job id="ID00277" namespace="Montage" name="mDiffFit" version="1.0" runtime="10.67">
    <uses file="region.hdr" link="input" register="true" transfer="true" optional="false" type="data" size="304"/>
    <uses file="p2mass-atlas-ID00023s-jID00023.fits" link="input" register="true" transfer="true" optional="false" type="data" size="4175409"/>
    <uses file="p2mass-atlas-ID00023s-jID00023_area.fits" link="input" register="true" transfer="true" optional="false" type="data" size="4175409"/>
    <uses file="p2mass-atlas-ID00027s-jID00027.fits" link="input" register="true" transfer="true" optional="false" type="data" size="4166130"/>
    <uses file="p2mass-atlas-ID00027s-jID00027_area.fits" link="input" register="true" transfer="true" optional="false" type="data" size="4166130"/>
    <uses file="fit.txt" link="output" register="true" transfer="true" optional="false" type="data" size="271"/>
    <uses file="diff.txt" link="output" register="true" transfer="true" optional="false" type="data" size="192097"/>
  </job>
  <job id="ID00278" namespace="Montage" name="mDiffFit" version="1.0" runtime="10.51">
    <uses file="region.hdr" link="input" register="true" transfer="true" optional="false" type="data" size="304"/>
    <uses file="p2mass-atlas-ID00023s-jID00023.fits" link="input" register="true" transfer="true" optional="false" type="data" size="4172829"/>
    <uses file="p2mass-atlas-ID00023s-jID00023_area.fits" link="input" register="true" transfer="true" optional="false" type="data" size="4172829"/>
    <uses file="p2mass-atlas-ID00073s-jID00073.fits" link="input" register="true" transfer="true" optional="false" type="data" size="4156103"/>
    <uses file="p2mass-atlas-ID00073s-jID00073_area.fits" link="input" register="true" transfer="true" optional="false" type="data" size="4156103"/>
    <uses file="fit.txt" link="output" register="true" transfer="true" optional="false" type="data" size="283"/>
    <uses file="diff.txt" link="output" register="true" transfer="true" optional="false" type="data" size="302747"/>
  </job>
  <job id="ID00279" namespace="Montage" name="mDiffFit" version="1.0" runtime="10.51">
    <uses file="region.hdr" link="input" register="true" transfer="true" optional="false" type="data" size="304"/>
    <uses file="p2mass-atlas-ID00023s-jID00023.fits" link="input" register="true" transfer="true" optional="false" type="data" size="4164387"/>
    <uses file="p2mass-atlas-ID00023s-jID00023_area.fits" link="input" register="true" transfer="true" optional="false" type="data" size="4164387"/>
    <uses file="p2mass-atlas-ID00077s-jID00077.fits" link="input" register="true" transfer="true" optional="false" type="data" size="4150374"/>
    <uses file="p2mass-atlas-ID00077s-jID00077_area.fits" link="input" register="true" transfer="true" optional="false" type="data" size="4150374"/>
    <uses file="fit.txt" link="output" register="true" transfer="true" optional="false" type="data" size="280"/>
    <uses file="diff.txt" link="output" register="true" transfer="true" optional="false" type="data" size="368471"/>
  </job>
  <job id="ID00280" namespace="Montage" name="mDiffFit" version="1.0" runtime="10.75">
    <uses file="region.hdr" link="input" register="true" transfer="true" optional="false" type="data" size="304"/>
    <uses file="p2mass-atlas-ID00023s-jID00023.fits" link="input" register="true" transfer="true" optional="false" type="data" size="4150180"/>
    <uses file="p2mass-atlas-ID00023s-jID00023_area.fits" link="input" register="true" transfer="true" optional="false" type="data" size="4150180"/>
    <uses file="p2mass-atlas-ID00081s-jID00081.fits" link="input" register="true" transfer="true" optional="false" type="data" size="4183452"/>
    <uses file="p2mass-atlas-ID00081s-jID00081_area.fits" link="input" register="true" transfer="true" optional="false" type="data" size="4183452"/>
    <uses file="fit.txt" link="output" register="true" transfer="true" optional="false" type="data" size="276"/>
    <uses file="diff.txt" link="output" register="true" transfer="true" optional="false" type="data" size="355161"/>
  </job>
  <job id="ID00281" namespace="Montage" name="mDiffFit" version="1.0" runtime="10.74">
    <uses file="region.hdr" link="input" register="true" transfer="true" optional="false" type="data" size="304"/>
    <uses file="p2mass-atlas-ID00023s-jID00023.fits" link="input" register="true" transfer="true" optional="false" type="data" size="4172892"/>
    <uses file="p2mass-atlas-ID00023s-jID00023_area.fits" link="input" register="true" transfer="true" optional="false" type="data" size="4172892"/>
    <uses file="p2mass-atlas-ID00083s-jID00083.fits" link="input" register="true" transfer="true" optional="false" type="data" size="4168962"/>
    <uses file="p2mass-atlas-ID00083s-jID00083_area.fits" link="input" register="true" transfer="true" optional="false" type="data" size="4168962"/>
    <uses file="fit.txt" link="output" register="true" transfer="true" optional="false" type="data" size="278"/>
    <uses file="diff.txt" link="output" register="true" transfer="true" optional="false" type="data" size="371097"/>
  </job>
  <job id="ID00282" namespace="Montage" name="mDiffFit" version="1.0" runtime="10.53">
    <uses file="region.hdr" link="input" register="true" transfer="true" optional="false" type="data" size="304"/>
    <uses file="p2mass-atlas-ID00023s-jID00023.fits" link="input" register="true" transfer="true" optional="false" type="data" size="4159470"/>
    <uses file="p2mass-atlas-ID00023s-jID00023_area.fits" link="input" register="true" transfer="true" optional="false" type="data" size="4159470"/>
    <uses file="p2mass-atlas-ID00115s-jID00115.fits" link="input" register="true" transfer="true" optional="false" type="data" size="4180693"/>
    <uses file="p2mass-atlas-ID00115s-jID00115_area.fits" link="input" register="true" transfer="true" optional="false" type="data" size="4180693"/>
    <uses file="fit.txt" link="output" register="true" transfer="true" optional="false" type="data" size="278"/>
    <uses file="diff.txt" link="output" register="true" transfer="true" optional="false" type="data" size="211124"/>
  </job>
  <job id="ID00283" namespace="Montage" name="mDiffFit" version="1.0" runtime="10.60">
    <uses file="region.hdr" link="input" register="true" transfer="true" optional="false" type="data" size="304"/>
    <uses file="p2mass-atlas-ID00023s-jID00023.fits" link="input" register="true" transfer="true" optional="false" type="data" size="4155816"/>
    <uses file="p2mass-atlas-ID00023s-jID00023_area.fits" link="input" register="true" transfer="true" optional="false" type="data" size="4155816"/>
    <uses file="p2mass-atlas-ID00123s-jID00123.fits" link="input" register="true" transfer="true" optional="false" type="data" size="4150688"/>
    <uses file="p2mass-atlas-ID00123s-jID00123_area.fits" link="input" register="true" transfer="true" optional="false" type="data" size="4150688"/>
    <uses file="fit.txt" link="output" register="true" transfer="true" optional="false" type="data" size="274"/>
    <uses file="diff.txt" link="output" register="true" transfer="true" optional="false" type="data" size="204977"/>
  </job>
  <job id="ID00284" namespace="Montage" name="mDiffFit" version="1.0" runtime="10.62">
    <uses file="region.hdr" link="input" register="true" transfer="true" optional="false" type="data" size="304"/>
    <uses file="p2mass-atlas-ID00023s-jID00023.fits" link="input" register="true" transfer="true" optional="false" type="data" size="4167082"/>
    <uses file="p2mass-atlas-ID00023s-jID00023_area.fits" link="input" register="true" transfer="true" optional="false" type="data" size="4167082"/>
    <uses file="p2mass-atlas-ID00129s-jID00129.fits" link="input" register="true" transfer="true" optional="false" type="data" size="4143443"/>
    <uses file="p2mass-atlas-ID00129s-jID00129_area.fits" link="input" register="true" transfer="true" optional="false" type="data" size="4143443"/>
    <uses file="fit.txt" link="output" register="true" transfer="true" optional="false" type="data" size="284"/>
    <uses file="diff.txt" link="output" register="true" transfer="true" optional="false" type="data" size="284353"/>
  </job>
  <job id="ID00285" namespace="Montage" name="mDiffFit" version="1.0" runtime="10.42">
    <uses file="region.hdr" link="input" register="true" transfer="true" optional="false" type="data" size="304"/>
    <uses file="p2mass-atlas-ID00023s-jID00023.fits" link="input" register="true" transfer="true" optional="false" type="data" size="4168646"/>
    <uses file="p2mass-atlas-ID00023s-jID00023_area.fits" link="input" register="true" transfer="true" optional="false" type="data" size="4168646"/>
    <uses file="p2mass-atlas-ID00130s-jID00130.fits" link="input" register="true" transfer="true" optional="false" type="data" size="4151768"/>
    <uses file="p2mass-atlas-ID00130s-jID00130_area.fits" link="input" register="true" transfer="true" optional="false" type="data" size="4151768"/>
    <uses file="fit.txt" link="output" register="true" transfer="true" optional="false" type="data" size="268"/>
    <uses file="diff.txt" link="output" register="true" transfer="true" optional="false" type="data" size="352381"/>
  </job>
  <job id="ID00286" namespace="Montage" name="mDiffFit" version="1.0" runtime="10.69">
    <uses file="region.hdr" link="input" register="true" transfer="true" optional="false" type="data" size="304"/>
    <uses file="p2mass-atlas-ID00024s-jID00024.fits" link="input" register="true" transfer="true" optional="false" type="data" size="4149100"/>
    <uses file="p2mass-atlas-ID00024s-jID00024_area.fits" link="input" register="true" transfer="true" optional="false" type="data" size="4149100"/>
    <uses file="p2mass-atlas-ID00028s-jID00028.fits" link="input" register="true" transfer="true" optional="false" type="data" size="4151639"/>
    <uses file="p2mass-atlas-ID00028s-jID00028_area.fits" link="input" register="true" transfer="true" optional="false" type="data" size="4151639"/>
    <uses file="fit.txt" link="output" register="true" transfer="true" optional="false" type="data" size="272"/>
    <uses file="diff.txt" link="output" register="true" transfer="true" optional="false" type="data" size="153516"/>
  </job>
  <job id="ID00287" namespace="Montage" name="mDiffFit" version="1.0" runtime="10.54">
    <uses file="region.hdr" link="input" register="true" transfer="true" optional="false" type="data" size="304"/>
    <uses file="p2mass-atlas-ID00024s-jID00024.fits" link="input" register="true" transfer="true" optional="false" type="data" size="4158744"/>
    <uses file="p2mass-atlas-ID00024s-jID00024_area.fits" link="input" register="true" transfer="true" optional="false" type="data" size="4158744"/>
    <uses file="p2mass-atlas-ID00044s-jID00044.fits" link="input" register="true" transfer="true" optional="false" type="data" size="4161885"/>
    <uses file="p2mass-atlas-ID00044s-jID00044_area.fits" link="input" register="true" transfer="true" optional="false" type="data" size="4161885"/>
    <uses file="fit.txt" link="output" register="true" transfer="true" optional="false" type="data" size="268"/>
    <uses file="diff.txt" link="output" register="true" transfer="true" optional="false" type="data" size="393269"/>
  </job>
  <job id="ID00288" namespace="Montage" name="mDiffFit" version="1.0" runtime="10.62">
    <uses file="region.hdr" link="input" register="true" transfer="true" optional="false" type="data" size="304"/>
    <uses file="p2mass-atlas-ID00024s-jID00024.fits" link="input" register="true" transfer="true" optional="false" type="data" size="4159108"/>
    <uses file="p2mass-atlas-ID00024s-jID00024_area.fits" link="input" register="true" transfer="true" optional="false" type="data" size="4159108"/>
    <uses file="p2mass-atlas-ID00056s-jID00056.fits" link="input" register="true" transfer="true" optional="false" type="data" size="4166652"/>
    <uses file="p2mass-atlas-ID00056s-jID00056_area.fits" link="input" register="true" transfer="true" optional="false" type="data" size="4166652"/>
    <uses file="fit.txt" link="output" register="true" transfer="true" optional="false" type="data" size="272"/>
    <uses file="diff.txt" link="output" register="true" transfer="true" optional="false" type="data" size="420291"/>
  </job>
  <job id="ID00289" namespace="Montage" name="mDiffFit" version="1.0" runtime="10.64">
    <uses file="region.hdr" link="input" register="true" transfer="true" optional="false" type="data" size="304"/>
    <uses file="p2mass-atlas-ID00024s-jID00024.fits" link="input" register="true" transfer="true" optional="false" type="data" size="4167222"/>
    <uses file="p2mass-atlas-ID00024s-jID00024_area.fits" link="input" register="true" transfer="true" optional="false" type="data" size="4167222"/>
    <uses file="p2mass-atlas-ID00091s-jID00091.fits" link="input" register="true" transfer="true" optional="false" type="data" size="4161874"/>
    <uses file="p2mass-atlas-ID00091s-jID00091_area.fits" link="input" register="true" transfer="true" optional="false" type="data" size="4161874"/>
    <uses file="fit.txt" link="output" register="true" transfer="true" optional="false" type="data" size="266"/>
    <uses file="diff.txt" link="output" register="true" transfer="true" optional="false" type="data" size="336304"/>
  </job>
  <job id="ID00290" namespace="Montage" name="mDiffFit" version="1.0" runtime="10.43">
    <uses file="region.hdr" link="input" register="true" transfer="true" optional="false" type="data" size="304"/>
    <uses file="p2mass-atlas-ID00026s-jID00026.fits" link="input" register="true" transfer="true" optional="false" type="data" size="4147086"/>
    <uses file="p2mass-atlas-ID00026s-jID00026_area.fits" link="input" register="true" transfer="true" optional="false" type="data" size="4147086"/>
    <uses file="p2mass-atlas-ID00017s-jID00017.fits" link="input" register="true" transfer="true" optional="false" type="data" size="4157663"/>
    <uses file="p2mass-atlas-ID00017s-jID00017_area.fits" link="input" register="true" transfer="true" optional="false" type="data" size="4157663"/>
    <uses file="fit.txt" link="output" register="true" transfer="true" optional="false" type="data" size="283"/>
    <uses file="diff.txt" link="output" register="true" transfer="true" optional="false" type="data" size="169467"/>
  </job>
  <job id="ID00291" namespace="Montage" name="mDiffFit" version="1.0" runtime="10.70">
    <uses file="region.hdr" link="input" register="true" transfer="true" optional="false" type="data" size="304"/>
    <uses file="p2mass-atlas-ID00026s-jID00026.fits" link="input" register="true" transfer="true" optional="false" type="data" size="4154130"/>
    <uses file="p2mass-atlas-ID00026s-jID00026_area.fits" link="input" register="true" transfer="true" optional="false" type="data" size="4154130"/>
    <uses file="p2mass-atlas-ID00061s-jID00061.fits" link="input" register="true" transfer="true" optional="false" type="data" size="4177340"/>
    <uses file="p2mass-atlas-ID00061s-jID00061_area.fits" link="input" register="true" transfer="true" optional="false" type="data" size="4177340"/>
    <uses file="fit.txt" link="output" register="true" transfer="true" optional="false" type="data" size="265"/>
    <uses file="diff.txt" link="output" register="true" transfer="true" optional="false" type="data" size="216069"/>
  </job>
  <job id="ID00292" namespace="Montage" name="mDiffFit" version="1.0" runtime="10.53">
    <uses file="region.hdr" link="input" register="true" transfer="true" optional="false" type="data" size="304"/>
    <uses file="p2mass-atlas-ID00026s-jID00026.fits" link="input" register="true" transfer="true" optional="false" type="data" size="4175207"/>
    <uses file="p2mass-atlas-ID00026s-jID00026_area.fits" link="input" register="true" transfer="true" optional="false" type="data" size="4175207"/>
    <uses file="p2mass-atlas-ID00096s-jID00096.fits" link="input" register="true" transfer="true" optional="false" type="data" size="4159260"/>
    <uses file="p2mass-atlas-ID00096s-jID00096_area.fits" link="input" register="true" transfer="true" optional="false" type="data" size="4159260"/>
    <uses file="fit.txt" link="output" register="true" transfer="true" optional="false" type="data" size="286"/>
    <uses file="diff.txt" link="output" register="true" transfer="true" optional="false" type="data" size="245659"/>
  </job>
  <job id="ID00293" namespace="Montage" name="mDiffFit" version="1.0" runtime="10.62">
    <uses file="region.hdr" link="input" register="true" transfer="true" optional="false" type="data" size="304"/>
    <uses file="p2mass-atlas-ID00026s-jID00026.fits" link="input" register="true" transfer="true" optional="false" type="data" size="4153898"/>
    <uses file="p2mass-atlas-ID00026s-jID00026_area.fits" link="input" register="true" transfer="true" optional="false" type="data" size="4153898"/>
    <uses file="p2mass-atlas-ID00117s-jID00117.fits" link="input" register="true" transfer="true" optional="false" type="data" size="4173419"/>
    <uses file="p2mass-atlas-ID00117s-jID00117_area.fits" link="input" register="true" transfer="true" optional="false" type="data" size="4173419"/>
    <uses file="fit.txt" link="output" register="true" transfer="true" optional="false" type="data" size="261"/>
    <uses file="diff.txt" link="output" register="true" transfer="true" optional="false" type="data" size="299088"/>
  </job>
  <job id="ID00294" namespace="Montage" name="mDiffFit" version="1.0" runtime="10.59">
    <uses file="region.hdr" link="input" register="true" transfer="true" optional="false" type="data" size="304"/>
    <uses file="p2mass-atlas-ID00027s-jID00027.fits" link="input" register="true" transfer="true" optional="false" type="data" size="4149747"/>
    <uses file="p2mass-atlas-ID00027s-jID00027_area.fits" link="input" register="true" transfer="true" optional="false" type="data" size="4149747"/>
    <uses file="p2mass-atlas-ID00010s-jID00010.fits" link="input" register="true" transfer="true" optional="false" type="data" size="4159908"/>
    <uses file="p2mass-atlas-ID00010s-jID00010_area.fits" link="input" register="true" transfer="true" optional="false" type="data" size="4159908"/>
    <uses file="fit.txt" link="output" register="true" transfer="true" optional="false" type="data" size="282"/>
    <uses file="diff.txt" link="output" register="true" transfer="true" optional="false" type="data" size="320661"/>
  </job>
  <job id="ID00295" namespace="Montage" name="mDiffFit" version="1.0" runtime="10.66">
    <uses file="region.hdr" link="input" register="true" transfer="true" optional="false" type="data" size="304"/>
    <uses file="p2mass-atlas-ID00027s-jID00027.fits" link="input" register="true" transfer="true" optional="false" type="data" size="4136752"/>
    <uses file="p2mass-atlas-ID00027s-jID00027_area.fits" link="input" register="true" transfer="true" optional="false" type="data" size="4136752"/>
    <uses file="p2mass-atlas-ID00032s-jID00032.fits" link="input" register="true" transfer="true" optional="false" type="data" size="4163582"/>
    <uses file="p2mass-atlas-ID00032s-jID00032_area.fits" link="input" register="true" transfer="true" optional="false" type="data" size="4163582"/>
    <uses file="fit.txt" link="output" register="true" transfer="true" optional="false" type="data" size="282"/>
    <uses file="diff.txt" link="output" register="true" transfer="true" optional="false" type="data" size="345282"/>
  </job>
  <job id="ID00296" namespace="Montage" name="mDiffFit" version="1.0" runtime="10.51">
    <uses file="region.hdr" link="input" register="true" transfer="true" optional="false" type="data" size="304"/>
    <uses file="p2mass-atlas-ID00027s-jID00027.fits" link="input" register="true" transfer="true" optional="false" type="data" size="4160186"/>
    <uses file="p2mass-atlas-ID00027s-jID00027_area.fits" link="input" register="true" transfer="true" optional="false" type="data" size="4160186"/>
    <uses file="p2mass-atlas-ID00044s-jID00044.fits" link="input" register="true" transfer="true" optional="false" type="data" size="4149722"/>
    <uses file="p2mass-atlas-ID00044s-jID00044_area.fits" link="input" register="true" transfer="true" optional="false" type="data" size="4149722"/>
    <uses file="fit.txt" link="output" register="true" transfer="true" optional="false" type="data" size="277"/>
    <uses file="diff.txt" link="output" register="true" transfer="true" optional="false" type="data" size="224047"/>
  </job>
  <job id="ID00297" namespace="Montage" name="mDiffFit" version="1.0" runtime="10.41">
    <uses file="region.hdr" link="input" register="true" transfer="true" optional="false" type="data" size="304"/>
    <uses file="p2mass-atlas-ID00027s-jID00027.fits" link="input" register="true" transfer="true" optional="false" type="data" size="4174469"/>
    <uses file="p2mass-atlas-ID00027s-jID00027_area.fits" link="input" register="true" transfer="true" optional="false" type="data" size="4174469"/>
    <uses file="p2mass-atlas-ID00108s-jID00108.fits" link="input" register="true" transfer="true" optional="false" type="data" size="4187688"/>
    <uses file="p2mass-atlas-ID00108s-jID00108_area.fits" link="input" register="true" transfer="true" optional="false" type="data" size="4187688"/>
    <uses file="fit.txt" link="output" register="true" transfer="true" optional="false" type="data" size="260"/>
    <uses file="diff.txt" link="output" register="true" transfer="true" optional="false" type="data" size="377789"/>
  </job>
  <job id="ID00298" namespace="Montage" name="mDiffFit" version="1.0" runtime="10.46">
    <uses file="region.hdr" link="input" register="true" transfer="true" optional="false" type="data" size="304"/>
    <uses file="p2mass-atlas-ID00027s-jID00027.fits" link="input" register="true" transfer="true" optional="false" type="data" size="4151821"/>
    <uses file="p2mass-atlas-ID00027s-jID00027_area.fits" link="input" register="true" transfer="true" optional="false" type="data" size="4151821"/>
    <uses file="p2mass-atlas-ID00146s-jID00146.fits" link="input" register="true" transfer="true" optional="false" type="data" size="4145061"/>
    <uses file="p2mass-atlas-ID00146s-jID00146_area.fits" link="input" register="true" transfer="true" optional="false" type="data" size="4145061"/>
    <uses file="fit.txt" link="output" register="true" transfer="true" optional="false" type="data" size="253"/>
    <uses file="diff.txt" link="output" register="true" transfer="true" optional="false" type="data" size="165767"/>
  </job>
  <job id="ID00299" namespace="Montage" name="mDiffFit" version="1.0" runtime="10.60">
    <uses file="region.hdr" link="input" register="true" transfer="true" optional="false" type="data" size="304"/>
    <uses file="p2mass-atlas-ID00028s-jID00028.fits" link="input" register="true" transfer="true" optional="false" type="data" size="4155358"/>
    <uses file="p2mass-atlas-ID00028s-jID00028_area.fits" link="input" register="true" transfer="true" optional="false" type="data" size="4155358"/>
    <uses file="p2mass-atlas-ID00000s-jID00000.fits" link="input" register="true" transfer="true" optional="false" type="data" size="4180266"/>
    <uses file="p2mass-atlas-ID00000s-jID00000_area.fits" link="input" register="true" transfer="true" optional="false" type="data" size="4180266"/>
    <uses file="fit.txt" link="output" register="true" transfer="true" optional="false" type="data" size="272"/>
    <uses file="diff.txt" link="output" register="true" transfer="true" optional="false" type="data" size="400233"/>
  </job>
  <job id="ID00300" namespace="Montage" name="mDiffFit" version="1.0" runtime="10.54">
    <uses file="region.hdr" link="input" register="true" transfer="true" optional="false" type="data" size="304"/>
    <uses file="p2mass-atlas-ID00028s-jID00028.fits" link="input" register="true" transfer="true" optional="false" type="data" size="4173827"/>
    <uses file="p2mass-atlas-ID00028s-jID00028_area.fits" link="input" register="true" transfer="true" optional="false" type="data" size="4173827"/>
    <uses file="p2mass-atlas-ID00049s-jID00049.fits" link="input" register="true" transfer="true" optional="false" type="data" size="4158426"/>
    <uses file="p2mass-atlas-ID00049s-jID00049_area.fits" link="input" register="true" transfer="true" optional="false" type="data" size="4158426"/>
    <uses file="fit.txt" link="output" register="true" transfer="true" optional="false" type="data" size="269"/>
    <uses file="diff.txt" link="output" register="true" transfer="true" optional="false" type="data" size="186548"/>
  </job>
  <job id="ID00301" namespace="Montage" name="mDiffFit" version="1.0" runtime="10.54">
    <uses file="region.hdr" link="input" register="true" transfer="true" optional="false" type="data" size="304"/>
    <uses file="p2mass-atlas-ID00028s-jID00028.fits" link="input" register="true" transfer="true" optional="false" type="data" size="4178003"/>
    <uses file="p2mass-atlas-ID00028s-jID00028_area.fits" link="input" register="true" transfer="true" optional="false" type="data" size="4178003"/>
    <uses file="p2mass-atlas-ID00067s-jID00067.fits" link="input" register="true" transfer="true" optional="false" type="data" size="4167745"/>
    <uses file="p2mass-atlas-ID00067s-jID00067_area.fits" link="input" register="true" transfer="true" optional="false" type="data" size="4167745"/>
    <uses file="fit.txt" link="output" register="true" transfer="true" optional="false" type="data" size="270"/>
    <uses file="diff.txt" link="output" register="true" transfer="true" optional="false" type="data" size="276069"/>
  </job>
  <job id="ID00302" namespace="Montage" name="mDiffFit" version="1.0" runtime="10.59">
    <uses file="region.hdr" link="input" register="true" transfer="true" optional="false" type="data" size="304"/>
    <uses file="p2mass-atlas-ID00028s-jID00028.fits" link="input" register="true" transfer="true" optional="false" type="data" size="4160100"/>
    <uses file="p2mass-atlas-ID00028s-jID00028_area.fits" link="input" register="true" transfer="true" optional="false" type="data" size="4160100"/>
    <uses file="p2mass-atlas-ID00084s-jID00084.fits" link="input" register="true" transfer="true" optional="false" type="data" size="4166157"/>
    <uses file="p2mass-atlas-ID00084s-jID00084_area.fits" link="input" register="true" transfer="true" optional="false" type="data" size="4166157"/>
    <uses file="fit.txt" link="output" register="true" transfer="true" optional="false" type="data" size="278"/>
    <uses file="diff.txt" link="output" register="true" transfer="true" optional="false" type="data" size="202482"/>
  </job>
  <job id="ID00303" namespace="Montage" name="mDiffFit" version="1.0" runtime="10.64">
    <uses file="region.hdr" link="input" register="true" transfer="true" optional="false" type="data" size="304"/>
    <uses file="p2mass-atlas-ID00030s-jID00030.fits" link="input" register="true" transfer="true" optional="false" type="data" size="4165807"/>
    <uses file="p2mass-atlas-ID00030s-jID00030_area.fits" link="input" register="true" transfer="true" optional="false" type="data" size="4165807"/>
    <uses file="p2mass-atlas-ID00046s-jID00046.fits" link="input" register="true" transfer="true" optional="false" type="data" size="4164079"/>
    <uses file="p2mass-atlas-ID00046s-jID00046_area.fits" link="input" register="true" transfer="true" optional="false" type="data" size="4164079"/>
    <uses file="fit.txt" link="output" register="true" transfer="true" optional="false" type="data" size="282"/>
    <uses file="diff.txt" link="output" register="true" transfer="true" optional="false" type="data" size="305586"/>
  </job>
  <job id="ID00304" namespace="Montage" name="mDiffFit" version="1.0" runtime="10.47">
    <uses file="region.hdr" link="input" register="true" transfer="true" optional="false" type="data" size="304"/>
    <uses file="p2mass-atlas-ID00030s-jID00030.fits" link="input" register="true" transfer="true" optional="false" type="data" size="4160793"/>
    <uses file="p2mass-atlas-ID00030s-jID00030_area.fits" link="input" register="true" transfer="true" optional="false" type="data" size="4160793"/>
    <uses file="p2mass-atlas-ID00126s-jID00126.fits" link="input" register="true" transfer="true" optional="false" type="data" size="4135210"/>
    <uses file="p2mass-atlas-ID00126s-jID00126_area.fits" link="input" register="true" transfer="true" optional="false" type="data" size="4135210"/>
    <uses file="fit.txt" link="output" register="true" transfer="true" optional="false" type="data" size="275"/>
    <uses file="diff.txt" link="output" register="true" transfer="true" optional="false" type="data" size="263523"/>
  </job>
  <job id="ID00305" namespace="Montage" name="mDiffFit" version="1.0" runtime="10.70">
    <uses file="region.hdr" link="input" register="true" transfer="true" optional="false" type="data" size="304"/>
    <uses file="p2mass-atlas-ID00031s-jID00031.fits" link="input" register="true" transfer="true" optional="false" type="data" size="4155473"/>
    <uses file="p2mass-atlas-ID00031s-jID00031_area.fits" link="input" register="true" transfer="true" optional="false" type="data" size="4155473"/>
    <uses file="p2mass-atlas-ID00002s-jID00002.fits" link="input" register="true" transfer="true" optional="false" type="data" size="4179071"/>
    <uses file="p2mass-atlas-ID00002s-jID00002_area.fits" link="input" register="true" transfer="true" optional="false" type="data" size="4179071"/>
    <uses file="fit.txt" link="output" register="true" transfer="true" optional="false" type="data" size="261"/>
    <uses file="diff.txt" link="output" register="true" transfer="true" optional="false" type="data" size="338964"/>
  </job>
  <job id="ID00306" namespace="Montage" name="mDiffFit" version="1.0" runtime="10.55">
    <uses file="region.hdr" link="input" register="true" transfer="true" optional="false" type="data" size="304"/>
    <uses file="p2mass-atlas-ID00031s-jID00031.fits" link="input" register="true" transfer="true" optional="false" type="data" size="4140538"/>
    <uses file="p2mass-atlas-ID00031s-jID00031_area.fits" link="input" register="true" transfer="true" optional="false" type="data" size="4140538"/>
    <uses file="p2mass-atlas-ID00047s-jID00047.fits" link="input" register="true" transfer="true" optional="false" type="data" size="4161393"/>
    <uses file="p2mass-atlas-ID00047s-jID00047_area.fits" link="input" register="true" transfer="true" optional="false" type="data" size="4161393"/>
    <uses file="fit.txt" link="output" register="true" transfer="true" optional="false" type="data" size="286"/>
    <uses file="diff.txt" link="output" register="true" transfer="true" optional="false" type="data" size="340729"/>
  </job>
  <job id="ID00307" namespace="Montage" name="mDiffFit" version="1.0" runtime="10.47">
    <uses file="region.hdr" link="input" register="true" transfer="true" optional="false" type="data" size="304"/>
    <uses file="p2mass-atlas-ID00032s-jID00032.fits" link="input" register="true" transfer="true" optional="false" type="data" size="4158956"/>
    <uses file="p2mass-atlas-ID00032s-jID00032_area.fits" link="input" register="true" transfer="true" optional="false" type="data" size="4158956"/>
    <uses file="p2mass-atlas-ID00000s-jID00000.fits" link="input" register="true" transfer="true" optional="false" type="data" size="4148436"/>
    <uses file="p2mass-atlas-ID00000s-jID00000_area.fits" link="input" register="true" transfer="true" optional="false" type="data" size="4148436"/>
    <uses file="fit.txt" link="output" register="true" transfer="true" optional="false" type="data" size="280"/>
    <uses file="diff.txt" link="output" register="true" transfer="true" optional="false" type="data" size="145008"/>
  </job>
  <job id="ID00308" namespace="Montage" name="mDiffFit" version="1.0" runtime="10.76">
    <uses file="region.hdr" link="input" register="true" transfer="true" optional="false" type="data" size="304"/>
    <uses file="p2mass-atlas-ID00032s-jID00032.fits" link="input" register="true" transfer="true" optional="false" type="data" size="4142738"/>
    <uses file="p2mass-atlas-ID00032s-jID00032_area.fits" link="input" register="true" transfer="true" optional="false" type="data" size="4142738"/>
    <uses file="p2mass-atlas-ID00062s-jID00062.fits" link="input" register="true" transfer="true" optional="false" type="data" size="4163352"/>
    <uses file="p2mass-atlas-ID00062s-jID00062_area.fits" link="input" register="true" transfer="true" optional="false" type="data" size="4163352"/>
    <uses file="fit.txt" link="output" register="true" transfer="true" optional="false" type="data" size="295"/>
    <uses file="diff.txt" link="output" register="true" transfer="true" optional="false" type="data" size="311591"/>
  </job>
  <job id="ID00309" namespace="Montage" name="mDiffFit" version="1.0" runtime="10.50">
    <uses file="region.hdr" link="input" register="true" transfer="true" optional="false" type="data" size="304"/>
    <uses file="p2mass-atlas-ID00032s-jID00032.fits" link="input" register="true" transfer="true" optional="false" type="data" size="4151377"/>
    <uses file="p2mass-atlas-ID00032s-jID00032_area.fits" link="input" register="true" transfer="true" optional="false" type="data" size="4151377"/>
    <uses file="p2mass-atlas-ID00078s-jID00078.fits" link="input" register="true" transfer="true" optional="false" type="data" size="4162005"/>
    <uses file="p2mass-atlas-ID00078s-jID00078_area.fits" link="input" register="true" transfer="true" optional="false" type="data" size="4162005"/>
    <uses file="fit.txt" link="output" register="true" transfer="true" optional="false" type="data" size="263"/>
    <uses file="diff.txt" link="output" register="true" transfer="true" optional="false" type="data" size="319979"/>
  </job>
  <job id="ID00310" namespace="Montage" name="mDiffFit" version="1.0" runtime="10.64">
    <uses file="region.hdr" link="input" register="true" transfer="true" optional="false" type="data" size="304"/>
    <uses file="p2mass-atlas-ID00032s-jID00032.fits" link="input" register="true" transfer="true" optional="false" type="data" size="4152038"/>
    <uses file="p2mass-atlas-ID00032s-jID00032_area.fits" link="input" register="true" transfer="true" optional="false" type="data" size="4152038"/>
    <uses file="p2mass-atlas-ID00160s-jID00160.fits" link="input" register="true" transfer="true" optional="false" type="data" size="4160817"/>
    <uses file="p2mass-atlas-ID00160s-jID00160_area.fits" link="input" register="true" transfer="true" optional="false" type="data" size="4160817"/>
    <uses file="fit.txt" link="output" register="true" transfer="true" optional="false" type="data" size="246"/>
    <uses file="diff.txt" link="output" register="true" transfer="true" optional="false" type="data" size="259446"/>
  </job>
  <job id="ID00311" namespace="Montage" name="mDiffFit" version="1.0" runtime="10.64">
    <uses file="region.hdr" link="input" register="true" transfer="true" optional="false" type="data" size="304"/>
    <uses file="p2mass-atlas-ID00033s-jID00033.fits" link="input" register="true" transfer="true" optional="false" type="data" size="4150717"/>
    <uses file="p2mass-atlas-ID00033s-jID00033_area.fits" link="input" register="true" transfer="true" optional="false" type="data" size="4150717"/>
    <uses file="p2mass-atlas-ID00031s-jID00031.fits" link="input" register="true" transfer="true" optional="false" type="data" size="4158795"/>
    <uses file="p2mass-atlas-ID00031s-jID00031_area.fits" link="input" register="true" transfer="true" optional="false" type="data" size="4158795"/>
    <uses file="fit.txt" link="output" register="true" transfer="true" optional="false" type="data" size="274"/>
    <uses file="diff.txt" link="output" register="true" transfer="true" optional="false" type="data" size="406359"/>
  </job>
  <job id="ID00312" namespace="Montage" name="mDiffFit" version="1.0" runtime="10.36">
    <uses file="region.hdr" link="input" register="true" transfer="true" optional="false" type="data" size="304"/>
    <uses file="p2mass-atlas-ID00033s-jID00033.fits" link="input" register="true" transfer="true" optional="false" type="data" size="4163828"/>
    <uses file="p2mass-atlas-ID00033s-jID00033_area.fits" link="input" register="true" transfer="true" optional="false" type="data" size="4163828"/>
    <uses file="p2mass-atlas-ID00059s-jID00059.fits" link="input" register="true" transfer="true" optional="false" type="data" size="4177372"/>
    <uses file="p2mass-atlas-ID00059s-jID00059_area.fits" link="input" register="true" transfer="true" optional="false" type="data" size="4177372"/>
    <uses file="fit.txt" link="output" register="true" transfer="true" optional="false" type="data" size="278"/>
    <uses file="diff.txt" link="output" register="true" transfer="true" optional="false" type="data" size="370996"/>
  </job>
  <job id="ID00313" namespace="Montage" name="mDiffFit" version="1.0" runtime="10.59">
    <uses file="region.hdr" link="input" register="true" transfer="true" optional="false" type="data" size="304"/>
    <uses file="p2mass-atlas-ID00033s-jID00033.fits" link="input" register="true" transfer="true" optional="false" type="data" size="4160556"/>
    <uses file="p2mass-atlas-ID00033s-jID00033_area.fits" link="input" register="true" transfer="true" optional="false" type="data" size="4160556"/>
    <uses file="p2mass-atlas-ID00083s-jID00083.fits" link="input" register="true" transfer="true" optional="false" type="data" size="4150187"/>
    <uses file="p2mass-atlas-ID00083s-jID00083_area.fits" link="input" register="true" transfer="true" optional="false" type="data" size="4150187"/>
    <uses file="fit.txt" link="output" register="true" transfer="true" optional="false" type="data" size="283"/>
    <uses file="diff.txt" link="output" register="true" transfer="true" optional="false" type="data" size="208120"/>
  </job>
  <job id="ID00314" namespace="Montage" name="mDiffFit" version="1.0" runtime="10.76">
    <uses file="region.hdr" link="input" register="true" transfer="true" optional="false" type="data" size="304"/>
    <uses file="p2mass-atlas-ID00034s-jID00034.fits" link="input" register="true" transfer="true" optional="false" type="data" size="4144619"/>
    <uses file="p2mass-atlas-ID00034s-jID00034_area.fits" link="input" register="true" transfer="true" optional="false" type="data" size="4144619"/>
    <uses file="p2mass-atlas-ID00078s-jID00078.fits" link="input" register="true" transfer="true" optional="false" type="data" size="4153787"/>
    <uses file="p2mass-atlas-ID00078s-jID00078_area.fits" link="input" register="true" transfer="true" optional="false" type="data" size="4153787"/>
    <uses file="fit.txt" link="output" register="true" transfer="true" optional="false" type="data" size="273"/>
    <uses file="diff.txt" link="output" register="true" transfer="true" optional="false" type="data" size="276099"/>
  </job>
  <job id="ID00315" namespace="Montage" name="mDiffFit" version="1.0" runtime="10.76">
    <uses file="region.hdr" link="input" register="true" transfer="true" optional="false" type="data" size="304"/>
    <uses file="p2mass-atlas-ID00034s-jID00034.fits" link="input" register="true" transfer="true" optional="false" type="data" size="4148794"/>
    <uses file="p2mass-atlas-ID00034s-jID00034_area.fits" link="input" register="true" transfer="true" optional="false" type="data" size="4148794"/>
    <uses file="p2mass-atlas-ID00121s-jID00121.fits" link="input" register="true" transfer="true" optional="false" type="data" size="4147788"/>
    <uses file="p2mass-atlas-ID00121s-jID00121_area.fits" link="input" register="true" transfer="true" optional="false" type="data" size="4147788"/>
    <uses file="fit.txt" link="output" register="true" transfer="true" optional="false" type="data" size="280"/>
    <uses file="diff.txt" link="output" register="true" transfer="true" optional="false" type="data" size="169935"/>
  </job>
  <job id="ID00316" namespace="Montage" name="mDiffFit" version="1.0" runtime="10.64">
    <uses file="region.hdr" link="input" register="true" transfer="true" optional="false" type="data" size="304"/>
    <uses file="p2mass-atlas-ID00034s-jID00034.fits" link="input" register="true" transfer="true" optional="false" type="data" size="4174789"/>
    <uses file="p2mass-atlas-ID00034s-jID00034_area.fits" link="input" register="true" transfer="true" optional="false" type="data" size="4174789"/>
    <uses file="p2mass-atlas-ID00133s-jID00133.fits" link="input" register="true" transfer="true" optional="false" type="data" size="4181353"/>
    <uses file="p2mass-atlas-ID00133s-jID00133_area.fits" link="input" register="true" transfer="true" optional="false" type="data" size="4181353"/>
    <uses file="fit.txt" link="output" register="true" transfer="true" optional="false" type="data" size="278"/>
    <uses file="diff.txt" link="output" register="true" transfer="true" optional="false" type="data" size="407288"/>
  </job>
  <job id="ID00317" namespace="Montage" name="mDiffFit" version="1.0" runtime="10.49">
    <uses file="region.hdr" link="input" register="true" transfer="true" optional="false" type="data" size="304"/>
    <uses file="p2mass-atlas-ID00034s-jID00034.fits" link="input" register="true" transfer="true" optional="false" type="data" size="4161754"/>
    <uses file="p2mass-atlas-ID00034s-jID00034_area.fits" link="input" register="true" transfer="true" optional="false" type="data" size="4161754"/>
    <uses file="p2mass-atlas-ID00148s-jID00148.fits" link="input" register="true" transfer="true" optional="false" type="data" size="4152258"/>
    <uses file="p2mass-atlas-ID00148s-jID00148_area.fits" link="input" register="true" transfer="true" optional="false" type="data" size="4152258"/>
    <uses file="fit.txt" link="output" register="true" transfer="true" optional="false" type="data" size="279"/>
    <uses file="diff.txt" link="output" register="true" transfer="true" optional="false" type="data" size="388626"/>
  </job>
  <job id="ID00318" namespace="Montage" name="mDiffFit" version="1.0" runtime="10.36">
    <uses file="region.hdr" link="input" register="true" transfer="true" optional="false" type="data" size="304"/>
    <uses file="p2mass-atlas-ID00035s-jID00035.fits" link="input" register="true" transfer="true" optional="false" type="data" size="4169051"/>
    <uses file="p2mass-atlas-ID00035s-jID00035_area.fits" link="input" register="true" transfer="true" optional="false" type="data" size="4169051"/>
    <uses file="p2mass-atlas-ID00038s-jID00038.fits" link="input" register="true" transfer="true" optional="false" type="data" size="4158429"/>
    <uses file="p2mass-atlas-ID00038s-jID00038_area.fits" link="input" register="true" transfer="true" optional="false" type="data" size="4158429"/>
    <uses file="fit.txt" link="output" register="true" transfer="true" optional="false" type="data" size="262"/>
    <uses file="diff.txt" link="output" register="true" transfer="true" optional="false" type="data" size="331304"/>
  </job>
  <job id="ID00319" namespace="Montage" name="mDiffFit" version="1.0" runtime="10.59">
    <uses file="region.hdr" link="input" register="true" transfer="true" optional="false" type="data" size="304"/>
    <uses file="p2mass-atlas-ID00035s-jID00035.fits" link="input" register="true" transfer="true" optional="false" type="data" size="4180876"/>
    <uses file="p2mass-atlas-ID00035s-jID00035_area.fits" link="input" register="true" transfer="true" optional="false" type="data" size="4180876"/>
    <uses file="p2mass-atlas-ID00048s-jID00048.fits" link="input" register="true" transfer="true" optional="false" type="data" size="4163984"/>
    <uses file="p2mass-atlas-ID00048s-jID00048_area.fits" link="input" register="true" transfer="true" optional="false" type="data" size="4163984"/>
    <uses file="fit.txt" link="output" register="true" transfer="true" optional="false" type="data" size="246"/>
    <uses file="diff.txt" link="output" register="true" transfer="true" optional="false" type="data" size="407848"/>
  </job>
  <job id="ID00320" namespace="Montage" name="mDiffFit" version="1.0" runtime="10.72">
    <uses file="region.hdr" link="input" register="true" transfer="true" optional="false" type="data" size="304"/>
    <uses file="p2mass-atlas-ID00035s-jID00035.fits" link="input" register="true" transfer="true" optional="false" type="data" size="4161888"/>
    <uses file="p2mass-atlas-ID00035s-jID00035_area.fits" link="input" register="true" transfer="true" optional="false" type="data" size="4161888"/>
    <uses file="p2mass-atlas-ID00062s-jID00062.fits" link="input" register="true" transfer="true" optional="false" type="data" size="4173288"/>
    <uses file="p2mass-atlas-ID00062s-jID00062_area.fits" link="input" register="true" transfer="true" optional="false" type="data" size="4173288"/>
    <uses file="fit.txt" link="output" register="true" transfer="true" optional="false" type="data" size="279"/>
    <uses file="diff.txt" link="output" register="true" transfer="true" optional="false" type="data" size="159287"/>
  </job>
  <job id="ID00321" namespace="Montage" name="mDiffFit" version="1.0" runtime="10.57">
    <uses file="region.hdr" link="input" register="true" transfer="true" optional="false" type="data" size="304"/>
    <uses file="p2mass-atlas-ID00035s-jID00035.fits" link="input" register="true" transfer="true" optional="false" type="data" size="4186835"/>
    <uses file="p2mass-atlas-ID00035s-jID00035_area.fits" link="input" register="true" transfer="true" optional="false" type="data" size="4186835"/>
    <uses file="p2mass-atlas-ID00064s-jID00064.fits" link="input" register="true" transfer="true" optional="false" type="data" size="4174608"/>
    <uses file="p2mass-atlas-ID00064s-jID00064_area.fits" link="input" register="true" transfer="true" optional="false" type="data" size="4174608"/>
    <uses file="fit.txt" link="output" register="true" transfer="true" optional="false" type="data" size="247"/>
    <uses file="diff.txt" link="output" register="true" transfer="true" optional="false" type="data" size="371653"/>
  </job>
  <job id="ID00322" namespace="Montage" name="mDiffFit" version="1.0" runtime="10.44">
    <uses file="region.hdr" link="input" register="true" transfer="true" optional="false" type="data" size="304"/>
    <uses file="p2mass-atlas-ID00035s-jID00035.fits" link="input" register="true" transfer="true" optional="false" type="data" size="4158568"/>
    <uses file="p2mass-atlas-ID00035s-jID00035_area.fits" link="input" register="true" transfer="true" optional="false" type="data" size="4158568"/>
    <uses file="p2mass-atlas-ID00142s-jID00142.fits" link="input" register="true" transfer="true" optional="false" type="data" size="4182809"/>
    <uses file="p2mass-atlas-ID00142s-jID00142_area.fits" link="input" register="true" transfer="true" optional="false" type="data" size="4182809"/>
    <uses file="fit.txt" link="output" register="true" transfer="true" optional="false" type="data" size="275"/>
    <uses file="diff.txt" link="output" register="true" transfer="true" optional="false" type="data" size="404325"/>
  </job>
  <job id="ID00323" namespace="Montage" name="mDiffFit" version="1.0" runtime="10.59">
    <uses file="region.hdr" link="input" register="true" transfer="true" optional="false" type="data" size="304"/>
    <uses file="p2mass-atlas-ID00035s-jID00035.fits" link="input" register="true" transfer="true" optional="false" type="data" size="4165178"/>
    <uses file="p2mass-atlas-ID00035s-jID00035_area.fits" link="input" register="true" transfer="true" optional="false" type="data" size="4165178"/>
    <uses file="p2mass-atlas-ID00156s-jID00156.fits" link="input" register="true" transfer="true" optional="false" type="data" size="4150834"/>
    <uses file="p2mass-atlas-ID00156s-jID00156_area.fits" link="input" register="true" transfer="true" optional="false" type="data" size="4150834"/>
    <uses file="fit.txt" link="output" register="true" transfer="true" optional="false" type="data" size="269"/>
    <uses file="diff.txt" link="output" register="true" transfer="true" optional="false" type="data" size="381985"/>
  </job>
  <job id="ID00324" namespace="Montage" name="mDiffFit" version="1.0" runtime="10.59">
    <uses file="region.hdr" link="input" register="true" transfer="true" optional="false" type="data" size="304"/>
    <uses file="p2mass-atlas-ID00036s-jID00036.fits" link="input" register="true" transfer="true" optional="false" type="data" size="4167426"/>
    <uses file="p2mass-atlas-ID00036s-jID00036_area.fits" link="input" register="true" transfer="true" optional="false" type="data" size="4167426"/>
    <uses file="p2mass-atlas-ID00058s-jID00058.fits" link="input" register="true" transfer="true" optional="false" type="data" size="4159678"/>
    <uses file="p2mass-atlas-ID00058s-jID00058_area.fits" link="input" register="true" transfer="true" optional="false" type="data" size="4159678"/>
    <uses file="fit.txt" link="output" register="true" transfer="true" optional="false" type="data" size="282"/>
    <uses file="diff.txt" link="output" register="true" transfer="true" optional="false" type="data" size="374009"/>
  </job>
  <job id="ID00325" namespace="Montage" name="mDiffFit" version="1.0" runtime="10.56">
    <uses file="region.hdr" link="input" register="true" transfer="true" optional="false" type="data" size="304"/>
    <uses file="p2mass-atlas-ID00036s-jID00036.fits" link="input" register="true" transfer="true" optional="false" type="data" size="4164249"/>
    <uses file="p2mass-atlas-ID00036s-jID00036_area.fits" link="input" register="true" transfer="true" optional="false" type="data" size="4164249"/>
    <uses file="p2mass-atlas-ID00070s-jID00070.fits" link="input" register="true" transfer="true" optional="false" type="data" size="4166985"/>
    <uses file="p2mass-atlas-ID00070s-jID00070_area.fits" link="input" register="true" transfer="true" optional="false" type="data" size="4166985"/>
    <uses file="fit.txt" link="output" register="true" transfer="true" optional="false" type="data" size="266"/>
    <uses file="diff.txt" link="output" register="true" transfer="true" optional="false" type="data" size="386159"/>
  </job>
  <job id="ID00326" namespace="Montage" name="mDiffFit" version="1.0" runtime="10.75">
    <uses file="region.hdr" link="input" register="true" transfer="true" optional="false" type="data" size="304"/>
    <uses file="p2mass-atlas-ID00036s-jID00036.fits" link="input" register="true" transfer="true" optional="false" type="data" size="4140278"/>
    <uses file="p2mass-atlas-ID00036s-jID00036_area.fits" link="input" register="true" transfer="true" optional="false" type="data" size="4140278"/>
    <uses file="p2mass-atlas-ID00163s-jID00163.fits" link="input" register="true" transfer="true" optional="false" type="data" size="4158247"/>
    <uses file="p2mass-atlas-ID00163s-jID00163_area.fits" link="input" register="true" transfer="true" optional="false" type="data" size="4158247"/>
    <uses file="fit.txt" link="output" register="true" transfer="true" optional="false" type="data" size="290"/>
    <uses file="diff.txt" link="output" register="true" transfer="true" optional="false" type="data" size="252096"/>
  </job>
  <job id="ID00327" namespace="Montage" name="mDiffFit" version="1.0" runtime="10.72">
    <uses file="region.hdr" link="input" register="true" transfer="true" optional="false" type="data" size="304"/>
    <uses file="p2mass-atlas-ID00037s-jID00037.fits" link="input" register="true" transfer="true" optional="false" type="data" size="4172574"/>
    <uses file="p2mass-atlas-ID00037s-jID00037_area.fits" link="input" register="true" transfer="true" optional="false" type="data" size="4172574"/>
    <uses file="p2mass-atlas-ID00015s-jID00015.fits" link="input" register="true" transfer="true" optional="false" type="data" size="4161266"/>
    <uses file="p2mass-atlas-ID00015s-jID00015_area.fits" link="input" register="true" transfer="true" optional="false" type="data" size="4161266"/>
    <uses file="fit.txt" link="output" register="true" transfer="true" optional="false" type="data" size="279"/>
    <uses file="diff.txt" link="output" register="true" transfer="true" optional="false" type="data" size="231721"/>
  </job>
  <job id="ID00328" namespace="Montage" name="mDiffFit" version="1.0" runtime="10.48">
    <uses file="region.hdr" link="input" register="true" transfer="true" optional="false" type="data" size="304"/>
    <uses file="p2mass-atlas-ID00037s-jID00037.fits" link="input" register="true" transfer="true" optional="false" type="data" size="4156182"/>
    <uses file="p2mass-atlas-ID00037s-jID00037_area.fits" link="input" register="true" transfer="true" optional="false" type="data" size="4156182"/>
    <uses file="p2mass-atlas-ID00040s-jID00040.fits" link="input" register="true" transfer="true" optional="false" type="data" size="4149728"/>
    <uses file="p2mass-atlas-ID00040s-jID00040_area.fits" link="input" register="true" transfer="true" optional="false" type="data" size="4149728"/>
    <uses file="fit.txt" link="output" register="true" transfer="true" optional="false" type="data" size="280"/>
    <uses file="diff.txt" link="output" register="true" transfer="true" optional="false" type="data" size="290582"/>
  </job>
  <job id="ID00329" namespace="Montage" name="mDiffFit" version="1.0" runtime="10.56">
    <uses file="region.hdr" link="input" register="true" transfer="true" optional="false" type="data" size="304"/>
    <uses file="p2mass-atlas-ID00037s-jID00037.fits" link="input" register="true" transfer="true" optional="false" type="data" size="4156248"/>
    <uses file="p2mass-atlas-ID00037s-jID00037_area.fits" link="input" register="true" transfer="true" optional="false" type="data" size="4156248"/>
    <uses file="p2mass-atlas-ID00057s-jID00057.fits" link="input" register="true" transfer="true" optional="false" type="data" size="4143024"/>
    <uses file="p2mass-atlas-ID00057s-jID00057_area.fits" link="input" register="true" transfer="true" optional="false" type="data" size="4143024"/>
    <uses file="fit.txt" link="output" register="true" transfer="true" optional="false" type="data" size="292"/>
    <uses file="diff.txt" link="output" register="true" transfer="true" optional="false" type="data" size="356055"/>
  </job>
  <job id="ID00330" namespace="Montage" name="mDiffFit" version="1.0" runtime="10.51">
    <uses file="region.hdr" link="input" register="true" transfer="true" optional="false" type="data" size="304"/>
    <uses file="p2mass-atlas-ID00037s-jID00037.fits" link="input" register="true" transfer="true" optional="false" type="data" size="4160756"/>
    <uses file="p2mass-atlas-ID00037s-jID00037_area.fits" link="input" register="true" transfer="true" optional="false" type="data" size="4160756"/>
    <uses file="p2mass-atlas-ID00081s-jID00081.fits" link="input" register="true" transfer="true" optional="false" type="data" size="4161278"/>
    <uses file="p2mass-atlas-ID00081s-jID00081_area.fits" link="input" register="true" transfer="true" optional="false" type="data" size="4161278"/>
    <uses file="fit.txt" link="output" register="true" transfer="true" optional="false" type="data" size="286"/>
    <uses file="diff.txt" link="output" register="true" transfer="true" optional="false" type="data" size="356596"/>
  </job>
  <job id="ID00331" namespace="Montage" name="mDiffFit" version="1.0" runtime="10.48">
    <uses file="region.hdr" link="input" register="true" transfer="true" optional="false" type="data" size="304"/>
    <uses file="p2mass-atlas-ID00037s-jID00037.fits" link="input" register="true" transfer="true" optional="false" type="data" size="4158889"/>
    <uses file="p2mass-atlas-ID00037s-jID00037_area.fits" link="input" register="true" transfer="true" optional="false" type="data" size="4158889"/>
    <uses file="p2mass-atlas-ID00148s-jID00148.fits" link="input" register="true" transfer="true" optional="false" type="data" size="4166704"/>
    <uses file="p2mass-atlas-ID00148s-jID00148_area.fits" link="input" register="true" transfer="true" optional="false" type="data" size="4166704"/>
    <uses file="fit.txt" link="output" register="true" transfer="true" optional="false" type="data" size="273"/>
    <uses file="diff.txt" link="output" register="true" transfer="true" optional="false" type="data" size="219539"/>
  </job>
  <job id="ID00332" namespace="Montage" name="mDiffFit" version="1.0" runtime="10.50">
    <uses file="region.hdr" link="input" register="true" transfer="true" optional="false" type="data" size="304"/>
    <uses file="p2mass-atlas-ID00038s-jID00038.fits" link="input" register="true" transfer="true" optional="false" type="data" size="4163853"/>
    <uses file="p2mass-atlas-ID00038s-jID00038_area.fits" link="input" register="true" transfer="true" optional="false" type="data" size="4163853"/>
    <uses file="p2mass-atlas-ID00051s-jID00051.fits" link="input" register="true" transfer="true" optional="false" type="data" size="4166303"/>
    <uses file="p2mass-atlas-ID00051s-jID00051_area.fits" link="input" register="true" transfer="true" optional="false" type="data" size="4166303"/>
    <uses file="fit.txt" link="output" register="true" transfer="true" optional="false" type="data" size="286"/>
    <uses file="diff.txt" link="output" register="true" transfer="true" optional="false" type="data" size="227765"/>
  </job>
  <job id="ID00333" namespace="Montage" name="mDiffFit" version="1.0" runtime="10.55">
    <uses file="region.hdr" link="input" register="true" transfer="true" optional="false" type="data" size="304"/>
    <uses file="p2mass-atlas-ID00038s-jID00038.fits" link="input" register="true" transfer="true" optional="false" type="data" size="4173885"/>
    <uses file="p2mass-atlas-ID00038s-jID00038_area.fits" link="input" register="true" transfer="true" optional="false" type="data" size="4173885"/>
    <uses file="p2mass-atlas-ID00083s-jID00083.fits" link="input" register="true" transfer="true" optional="false" type="data" size="4174709"/>
    <uses file="p2mass-atlas-ID00083s-jID00083_area.fits" link="input" register="true" transfer="true" optional="false" type="data" size="4174709"/>
    <uses file="fit.txt" link="output" register="true" transfer="true" optional="false" type="data" size="292"/>
    <uses file="diff.txt" link="output" register="true" transfer="true" optional="false" type="data" size="319335"/>
  </job>
  <job id="ID00334" namespace="Montage" name="mDiffFit" version="1.0" runtime="10.46">
    <uses file="region.hdr" link="input" register="true" transfer="true" optional="false" type="data" size="304"/>
    <uses file="p2mass-atlas-ID00038s-jID00038.fits" link="input" register="true" transfer="true" optional="false" type="data" size="4168239"/>
    <uses file="p2mass-atlas-ID00038s-jID00038_area.fits" link="input" register="true" transfer="true" optional="false" type="data" size="4168239"/>
    <uses file="p2mass-atlas-ID00118s-jID00118.fits" link="input" register="true" transfer="true" optional="false" type="data" size="4160014"/>
    <uses file="p2mass-atlas-ID00118s-jID00118_area.fits" link="input" register="true" transfer="true" optional="false" type="data" size="4160014"/>
    <uses file="fit.txt" link="output" register="true" transfer="true" optional="false" type="data" size="270"/>
    <uses file="diff.txt" link="output" register="true" transfer="true" optional="false" type="data" size="282241"/>
  </job>
  <job id="ID00335" namespace="Montage" name="mDiffFit" version="1.0" runtime="10.67">
    <uses file="region.hdr" link="input" register="true" transfer="true" optional="false" type="data" size="304"/>
    <uses file="p2mass-atlas-ID00038s-jID00038.fits" link="input" register="true" transfer="true" optional="false" type="data" size="4153691"/>
    <uses file="p2mass-atlas-ID00038s-jID00038_area.fits" link="input" register="true" transfer="true" optional="false" type="data" size="4153691"/>
    <uses file="p2mass-atlas-ID00143s-jID00143.fits" link="input" register="true" transfer="true" optional="false" type="data" size="4161380"/>
    <uses file="p2mass-atlas-ID00143s-jID00143_area.fits" link="input" register="true" transfer="true" optional="false" type="data" size="4161380"/>
    <uses file="fit.txt" link="output" register="true" transfer="true" optional="false" type="data" size="267"/>
    <uses file="diff.txt" link="output" register="true" transfer="true" optional="false" type="data" size="293883"/>
  </job>
  <job id="ID00336" namespace="Montage" name="mDiffFit" version="1.0" runtime="10.57">
    <uses file="region.hdr" link="input" register="true" transfer="true" optional="false" type="data" size="304"/>
    <uses file="p2mass-atlas-ID00039s-jID00039.fits" link="input" register="true" transfer="true" optional="false" type="data" size="4176952"/>
    <uses file="p2mass-atlas-ID00039s-jID00039_area.fits" link="input" register="true" transfer="true" optional="false" type="data" size="4176952"/>
    <uses file="p2mass-atlas-ID00023s-jID00023.fits" link="input" register="true" transfer="true" optional="false" type="data" size="4169673"/>
    <uses file="p2mass-atlas-ID00023s-jID00023_area.fits" link="input" register="true" transfer="true" optional="false" type="data" size="4169673"/>
    <uses file="fit.txt" link="output" register="true" transfer="true" optional="false" type="data" size="261"/>
    <uses file="diff.txt" link="output" register="true" transfer="true" optional="false" type="data" size="294283"/>
  </job>
  <job id="ID00337" namespace="Montage" name="mDiffFit" version="1.0" runtime="10.61">
    <uses file="region.hdr" link="input" register="true" transfer="true" optional="false" type="data" size="304"/>
    <uses file="p2mass-atlas-ID00039s-jID00039.fits" link="input" register="true" transfer="true" optional="false" type="data" size="4146683"/>
    <uses file="p2mass-atlas-ID00039s-jID00039_area.fits" link="input" register="true" transfer="true" optional="false" type="data" size="4146683"/>
    <uses file="fit.txt" link="output" register="true" transfer="true" optional="false" type="data" size="269"/>
    <uses file="diff.txt" link="output" register="true" transfer="true" optional="false" type="data" size="279455"/>
  </job>
  <job id="ID00338" namespace="Montage" name="mDiffFit" version="1.0" runtime="10.63">
    <uses file="region.hdr" link="input" register="true" transfer="true" optional="false" type="data" size="304"/>
    <uses file="p2mass-atlas-ID00039s-jID00039.fits" link="input" register="true" transfer="true" optional="false" type="data" size="4161591"/>
    <uses file="p2mass-atlas-ID00039s-jID00039_area.fits" link="input" register="true" transfer="true" optional="false" type="data" size="4161591"/>
    <uses file="p2mass-atlas-ID00078s-jID00078.fits" link="input" register="true" transfer="true" optional="false" type="data" size="4135355"/>
    <uses file="p2mass-atlas-ID00078s-jID00078_area.fits" link="input" register="true" transfer="true" optional="false" type="data" size="4135355"/>
    <uses file="fit.txt" link="output" register="true" transfer="true" optional="false" type="data" size="278"/>
    <uses file="diff.txt" link="output" register="true" transfer="true" optional="false" type="data" size="295813"/>
  </job>
  <job id="ID00339" namespace="Montage" name="mDiffFit" version="1.0" runtime="10.55">
    <uses file="region.hdr" link="input" register="true" transfer="true" optional="false" type="data" size="304"/>
    <uses file="p2mass-atlas-ID00039s-jID00039.fits" link="input" register="true" transfer="true" optional="false" type="data" size="4165213"/>
    <uses file="p2mass-atlas-ID00039s-jID00039_area.fits" link="input" register="true" transfer="true" optional="false" type="data" size="4165213"/>
    <uses file="p2mass-atlas-ID00079s-jID00079.fits" link="input" register="true" transfer="true" optional="false" type="data" size="4172473"/>
    <uses file="p2mass-atlas-ID00079s-jID00079_area.fits" link="input" register="true" transfer="true" optional="false" type="data" size="4172473"/>
    <uses file="fit.txt" link="output" register="true" transfer="true" optional="false" type="data" size="282"/>
    <uses file="diff.txt" link="output" register="true" transfer="true" optional="false" type="data" size="404720"/>
  </job>
  <job id="ID00340" namespace="Montage" name="mDiffFit" version="1.0" runtime="10.66">
    <uses file="region.hdr" link="input" register="true" transfer="true" optional="false" type="data" size="304"/>
    <uses file="p2mass-atlas-ID00039s-jID00039.fits" link="input" register="true" transfer="true" optional="false" type="data" size="4156183"/>
    <uses file="p2mass-atlas-ID00039s-jID00039_area.fits" link="input" register="true" transfer="true" optional="false" type="data" size="4156183"/>
    <uses file="p2mass-atlas-ID00093s-jID00093.fits" link="input" register="true" transfer="true" optional="false" type="data" size="4154508"/>
    <uses file="p2mass-atlas-ID00093s-jID00093_area.fits" link="input" register="true" transfer="true" optional="false" type="data" size="4154508"/>
    <uses file="fit.txt" link="output" register="true" transfer="true" optional="false" type="data" size="272"/>
    <uses file="diff.txt" link="output" register="true" transfer="true" optional="false" type="data" size="400366"/>
  </job>
  <job id="ID00341" namespace="Montage" name="mDiffFit" version="1.0" runtime="10.44">
    <uses file="region.hdr" link="input" register="true" transfer="true" optional="false" type="data" size="304"/>
    <uses file="p2mass-atlas-ID00039s-jID00039.fits" link="input" register="true" transfer="true" optional="false" type="data" size="4138305"/>
    <uses file="p2mass-atlas-ID00039s-jID00039_area.fits" link="input" register="true" transfer="true" optional="false" type="data" size="4138305"/>
    <uses file="p2mass-atlas-ID00114s-jID00114.fits" link="input" register="true" transfer="true" optional="false" type="data" size="4170104"/>
    <uses file="p2mass-atlas-ID00114s-jID00114_area.fits" link="input" register="true" transfer="true" optional="false" type="data" size="4170104"/>
    <uses file="fit.txt" link="output" register="true" transfer="true" optional="false" type="data" size="268"/>
    <uses file="diff.txt" link="output" register="true" transfer="true" optional="false" type="data" size="205689"/>
  </job>
  <job id="ID00342" namespace="Montage" name="mDiffFit" version="1.0" runtime="10.62">
    <uses file="region.hdr" link="input" register="true" transfer="true" optional="false" type="data" size="304"/>
    <uses file="p2mass-atlas-ID00039s-jID00039.fits" link="input" register="true" transfer="true" optional="false" type="data" size="4151054"/>
    <uses file="p2mass-atlas-ID00039s-jID00039_area.fits" link="input" register="true" transfer="true" optional="false" type="data" size="4151054"/>
    <uses file="p2mass-atlas-ID00151s-jID00151.fits" link="input" register="true" transfer="true" optional="false" type="data" size="4163728"/>
    <uses file="p2mass-atlas-ID00151s-jID00151_area.fits" link="input" register="true" transfer="true" optional="false" type="data" size="4163728"/>
    <uses file="fit.txt" link="output" register="true" transfer="true" optional="false" type="data" size="296"/>
    <uses file="diff.txt" link="output" register="true" transfer="true" optional="false" type="data" size="314014"/>
  </job>
  <job id="ID00343" namespace="Montage" name="mDiffFit" version="1.0" runtime="10.72">
    <uses file="region.hdr" link="input" register="true" transfer="true" optional="false" type="data" size="304"/>
    <uses file="p2mass-atlas-ID00039s-jID00039.fits" link="input" register="true" transfer="true" optional="false" type="data" size="4164372"/>
    <uses file="p2mass-atlas-ID00039s-jID00039_area.fits" link="input" register="true" transfer="true" optional="false" type="data" size="4164372"/>
    <uses file="p2mass-atlas-ID00154s-jID00154.fits" link="input" register="true" transfer="true" optional="false" type="data" size="4152601"/>
    <uses file="p2mass-atlas-ID00154s-jID00154_area.fits" link="input" register="true" transfer="true" optional="false" type="data" size="4152601"/>
    <uses file="fit.txt" link="output" register="true" transfer="true" optional="false" type="data" size="284"/>
    <uses file="diff.txt" link="output" register="true" transfer="true" optional="false" type="data" size="168157"/>
  </job>
  <job id="ID00344" namespace="Montage" name="mDiffFit" version="1.0" runtime="10.82">
    <uses file="region.hdr" link="input" register="true" transfer="true" optional="false" type="data" size="304"/>
    <uses file="p2mass-atlas-ID00040s-jID00040.fits" link="input" register="true" transfer="true" optional="false" type="data" size="4153515"/>
    <uses file="p2mass-atlas-ID00040s-jID00040_area.fits" link="input" register="true" transfer="true" optional="false" type="data" size="4153515"/>
    <uses file="p2mass-atlas-ID00049s-jID00049.fits" link="input" register="true" transfer="true" optional="false" type="data" size="4166968"/>
    <uses file="p2mass-atlas-ID00049s-jID00049_area.fits" link="input" register="true" transfer="true" optional="false" type="data" size="4166968"/>
    <uses file="fit.txt" link="output" register="true" transfer="true" optional="false" type="data" size="270"/>
    <uses file="diff.txt" link="output" register="true" transfer="true" optional="false" type="data" size="231731"/>
  </job>
  <job id="ID00345" namespace="Montage" name="mDiffFit" version="1.0" runtime="10.53">
    <uses file="region.hdr" link="input" register="true" transfer="true" optional="false" type="data" size="304"/>
    <uses file="p2mass-atlas-ID00040s-jID00040.fits" link="input" register="true" transfer="true" optional="false" type="data" size="4156511"/>
    <uses file="p2mass-atlas-ID00040s-jID00040_area.fits" link="input" register="true" transfer="true" optional="false" type="data" size="4156511"/>
    <uses file="p2mass-atlas-ID00098s-jID00098.fits" link="input" register="true" transfer="true" optional="false" type="data" size="4159595"/>
    <uses file="p2mass-atlas-ID00098s-jID00098_area.fits" link="input" register="true" transfer="true" optional="false" type="data" size="4159595"/>
    <uses file="fit.txt" link="output" register="true" transfer="true" optional="false" type="data" size="275"/>
    <uses file="diff.txt" link="output" register="true" transfer="true" optional="false" type="data" size="229304"/>
  </job>
  <job id="ID00346" namespace="Montage" name="mDiffFit" version="1.0" runtime="10.71">
    <uses file="region.hdr" link="input" register="true" transfer="true" optional="false" type="data" size="304"/>
    <uses file="p2mass-atlas-ID00040s-jID00040.fits" link="input" register="true" transfer="true" optional="false" type="data" size="4174640"/>
    <uses file="p2mass-atlas-ID00040s-jID00040_area.fits" link="input" register="true" transfer="true" optional="false" type="data" size="4174640"/>
    <uses file="p2mass-atlas-ID00154s-jID00154.fits" link="input" register="true" transfer="true" optional="false" type="data" size="4157496"/>
    <uses file="p2mass-atlas-ID00154s-jID00154_area.fits" link="input" register="true" transfer="true" optional="false" type="data" size="4157496"/>
    <uses file="fit.txt" link="output" register="true" transfer="true" optional="false" type="data" size="263"/>
    <uses file="diff.txt" link="output" register="true" transfer="true" optional="false" type="data" size="346533"/>
  </job>
  <job id="ID00347" namespace="Montage" name="mDiffFit" version="1.0" runtime="10.47">
    <uses file="region.hdr" link="input" register="true" transfer="true" optional="false" type="data" size="304"/>
    <uses file="p2mass-atlas-ID00040s-jID00040.fits" link="input" register="true" transfer="true" optional="false" type="data" size="4171768"/>
    <uses file="p2mass-atlas-ID00040s-jID00040_area.fits" link="input" register="true" transfer="true" optional="false" type="data" size="4171768"/>
    <uses file="p2mass-atlas-ID00155s-jID00155.fits" link="input" register="true" transfer="true" optional="false" type="data" size="4154579"/>
    <uses file="p2mass-atlas-ID00155s-jID00155_area.fits" link="input" register="true" transfer="true" optional="false" type="data" size="4154579"/>
    <uses file="fit.txt" link="output" register="true" transfer="true" optional="false" type="data" size="273"/>
    <uses file="diff.txt" link="output" register="true" transfer="true" optional="false" type="data" size="190264"/>
  </job>
  <job id="ID00348" namespace="Montage" name="mDiffFit" version="1.0" runtime="10.64">
    <uses file="region.hdr" link="input" register="true" transfer="true" optional="false" type="data" size="304"/>
    <uses file="p2mass-atlas-ID00041s-jID00041.fits" link="input" register="true" transfer="true" optional="false" type="data" size="4171894"/>
    <uses file="p2mass-atlas-ID00041s-jID00041_area.fits" link="input" register="true" transfer="true" optional="false" type="data" size="4171894"/>
    <uses file="p2mass-atlas-ID00021s-jID00021.fits" link="input" register="true" transfer="true" optional="false" type="data" size="4154209"/>
    <uses file="p2mass-atlas-ID00021s-jID00021_area.fits" link="input" register="true" transfer="true" optional="false" type="data" size="4154209"/>
    <uses file="fit.txt" link="output" register="true" transfer="true" optional="false" type="data" size="266"/>
    <uses file="diff.txt" link="output" register="true" transfer="true" optional="false" type="data" size="260888"/>
  </job>
  <job id="ID00349" namespace="Montage" name="mDiffFit" version="1.0" runtime="10.60">
    <uses file="region.hdr" link="input" register="true" transfer="true" optional="false" type="data" size="304"/>
    <uses file="p2mass-atlas-ID00041s-jID00041.fits" link="input" register="true" transfer="true" optional="false" type="data" size="4175243"/>
    <uses file="p2mass-atlas-ID00041s-jID00041_area.fits" link="input" register="true" transfer="true" optional="false" type="data" size="4175243"/>
    <uses file="p2mass-atlas-ID00022s-jID00022.fits" link="input" register="true" transfer="true" optional="false" type="data" size="4161077"/>
    <uses file="p2mass-atlas-ID00022s-jID00022_area.fits" link="input" register="true" transfer="true" optional="false" type="data" size="4161077"/>
    <uses file="fit.txt" link="output" register="true" transfer="true" optional="false" type="data" size="272"/>
    <uses file="diff.txt" link="output" register="true" transfer="true" optional="false" type="data" size="282115"/>
  </job>
  <job id="ID00350" namespace="Montage" name="mDiffFit" version="1.0" runtime="10.43">
    <uses file="region.hdr" link="input" register="true" transfer="true" optional="false" type="data" size="304"/>
    <uses file="p2mass-atlas-ID00041s-jID00041.fits" link="input" register="true" transfer="true" optional="false" type="data" size="4156932"/>
    <uses file="p2mass-atlas-ID00041s-jID00041_area.fits" link="input" register="true" transfer="true" optional="false" type="data" size="4156932"/>
    <uses file="p2mass-atlas-ID00058s-jID00058.fits" link="input" register="true" transfer="true" optional="false" type="data" size="4165217"/>
    <uses file="p2mass-atlas-ID00058s-jID00058_area.fits" link="input" register="true" transfer="true" optional="false" type="data" size="4165217"/>
    <uses file="fit.txt" link="output" register="true" transfer="true" optional="false" type="data" size="246"/>
    <uses file="diff.txt" link="output" register="true" transfer="true" optional="false" type="data" size="286069"/>
  </job>
  <job id="ID00351" namespace="Montage" name="mDiffFit" version="1.0" runtime="10.61">
    <uses file="region.hdr" link="input" register="true" transfer="true" optional="false" type="data" size="304"/>
    <uses file="p2mass-atlas-ID00041s-jID00041.fits" link="input" register="true" transfer="true" optional="false" type="data" size="4162498"/>
    <uses file="p2mass-atlas-ID00041s-jID00041_area.fits" link="input" register="true" transfer="true" optional="false" type="data" size="4162498"/>
    <uses file="p2mass-atlas-ID00078s-jID00078.fits" link="input" register="true" transfer="true" optional="false" type="data" size="4183485"/>
    <uses file="p2mass-atlas-ID00078s-jID00078_area.fits" link="input" register="true" transfer="true" optional="false" type="data" size="4183485"/>
    <uses file="fit.txt" link="output" register="true" transfer="true" optional="false" type="data" size="254"/>
    <uses file="diff.txt" link="output" register="true" transfer="true" optional="false" type="data" size="174621"/>
  </job>
  <job id="ID00352" namespace="Montage" name="mDiffFit" version="1.0" runtime="10.57">
    <uses file="region.hdr" link="input" register="true" transfer="true" optional="false" type="data" size="304"/>
    <uses file="p2mass-atlas-ID00041s-jID00041.fits" link="input" register="true" transfer="true" optional="false" type="data" size="4158379"/>
    <uses file="p2mass-atlas-ID00041s-jID00041_area.fits" link="input" register="true" transfer="true" optional="false" type="data" size="4158379"/>
    <uses file="p2mass-atlas-ID00082s-jID00082.fits" link="input" register="true" transfer="true" optional="false" type="data" size="4155420"/>
    <uses file="p2mass-atlas-ID00082s-jID00082_area.fits" link="input" register="true" transfer="true" optional="false" type="data" size="4155420"/>
    <uses file="fit.txt" link="output" register="true" transfer="true" optional="false" type="data" size="276"/>
    <uses file="diff.txt" link="output" register="true" transfer="true" optional="false" type="data" size="246807"/>
  </job>
  <job id="ID00353" namespace="Montage" name="mDiffFit" version="1.0" runtime="10.61">
    <uses file="region.hdr" link="input" register="true" transfer="true" optional="false" type="data" size="304"/>
    <uses file="p2mass-atlas-ID00041s-jID00041.fits" link="input" register="true" transfer="true" optional="false" type="data" size="4165046"/>
    <uses file="p2mass-atlas-ID00041s-jID00041_area.fits" link="input" register="true" transfer="true" optional="false" type="data" size="4165046"/>
    <uses file="p2mass-atlas-ID00133s-jID00133.fits" link="input" register="true" transfer="true" optional="false" type="data" size="4173528"/>
    <uses file="p2mass-atlas-ID00133s-jID00133_area.fits" link="input" register="true" transfer="true" optional="false" type="data" size="4173528"/>
    <uses file="fit.txt" link="output" register="true" transfer="true" optional="false" type="data" size="285"/>
    <uses file="diff.txt" link="output" register="true" transfer="true" optional="false" type="data" size="220082"/>
  </job>
  <job id="ID00354" namespace="Montage" name="mDiffFit" version="1.0" runtime="10.58">
    <uses file="region.hdr" link="input" register="true" transfer="true" optional="false" type="data" size="304"/>
    <uses file="p2mass-atlas-ID00042s-jID00042.fits" link="input" register="true" transfer="true" optional="false" type="data" size="4164579"/>
    <uses file="p2mass-atlas-ID00042s-jID00042_area.fits" link="input" register="true" transfer="true" optional="false" type="data" size="4164579"/>
    <uses file="p2mass-atlas-ID00006s-jID00006.fits" link="input" register="true" transfer="true" optional="false" type="data" size="4171733"/>
    <uses file="p2mass-atlas-ID00006s-jID00006_area.fits" link="input" register="true" transfer="true" optional="false" type="data" size="4171733"/>
    <uses file="fit.txt" link="output" register="true" transfer="true" optional="false" type="data" size="261"/>
    <uses file="diff.txt" link="output" register="true" transfer="true" optional="false" type="data" size="219562"/>
  </job>
  <job id="ID00355" namespace="Montage" name="mDiffFit" version="1.0" runtime="10.55">
    <uses file="region.hdr" link="input" register="true" transfer="true" optional="false" type="data" size="304"/>
    <uses file="p2mass-atlas-ID00042s-jID00042.fits" link="input" register="true" transfer="true" optional="false" type="data" size="4160152"/>
    <uses file="p2mass-atlas-ID00042s-jID00042_area.fits" link="input" register="true" transfer="true" optional="false" type="data" size="4160152"/>
    <uses file="p2mass-atlas-ID00164s-jID00164.fits" link="input" register="true" transfer="true" optional="false" type="data" size="4157448"/>
    <uses file="p2mass-atlas-ID00164s-jID00164_area.fits" link="input" register="true" transfer="true" optional="false" type="data" size="4157448"/>
    <uses file="fit.txt" link="output" register="true" transfer="true" optional="false" type="data" size="290"/>
    <uses file="diff.txt" link="output" register="true" transfer="true" optional="false" type="data" size="369748"/>
  </job>
  <job id="ID00356" namespace="Montage" name="mDiffFit" version="1.0" runtime="10.50">
    <uses file="region.hdr" link="input" register="true" transfer="true" optional="false" type="data" size="304"/>
    <uses file="p2mass-atlas-ID00043s-jID00043.fits" link="input" register="true" transfer="true" optional="false" type="data" size="4150587"/>
    <uses file="p2mass-atlas-ID00043s-jID00043_area.fits" link="input" register="true" transfer="true" optional="false" type="data" size="4150587"/>
    <uses file="p2mass-atlas-ID00015s-jID00015.fits" link="input" register="true" transfer="true" optional="false" type="data" size="4155743"/>
    <uses file="p2mass-atlas-ID00015s-jID00015_area.fits" link="input" register="true" transfer="true" optional="false" type="data" size="4155743"/>
    <uses file="fit.txt" link="output" register="true" transfer="true" optional="false" type="data" size="265"/>
    <uses file="diff.txt" link="output" register="true" transfer="true" optional="false" type="data" size="217586"/>
  </job>
  <job id="ID00357" namespace="Montage" name="mDiffFit" version="1.0" runtime="10.55">
    <uses file="region.hdr" link="input" register="true" transfer="true" optional="false" type="data" size="304"/>
    <uses file="p2mass-atlas-ID00043s-jID00043.fits" link="input" register="true" transfer="true" optional="false" type="data" size="4170991"/>
    <uses file="p2mass-atlas-ID00043s-jID00043_area.fits" link="input" register="true" transfer="true" optional="false" type="data" size="4170991"/>
    <uses file="p2mass-atlas-ID00066s-jID00066.fits" link="input" register="true" transfer="true" optional="false" type="data" size="4171679"/>
    <uses file="p2mass-atlas-ID00066s-jID00066_area.fits" link="input" register="true" transfer="true" optional="false" type="data" size="4171679"/>
    <uses file="fit.txt" link="output" register="true" transfer="true" optional="false" type="data" size="280"/>
    <uses file="diff.txt" link="output" register="true" transfer="true" optional="false" type="data" size="335955"/>
  </job>
  <job id="ID00358" namespace="Montage" name="mDiffFit" version="1.0" runtime="10.50">
    <uses file="region.hdr" link="input" register="true" transfer="true" optional="false" type="data" size="304"/>
    <uses file="p2mass-atlas-ID00043s-jID00043.fits" link="input" register="true" transfer="true" optional="false" type="data" size="4179316"/>
    <uses file="p2mass-atlas-ID00043s-jID00043_area.fits" link="input" register="true" transfer="true" optional="false" type="data" size="4179316"/>
    <uses file="p2mass-atlas-ID00121s-jID00121.fits" link="input" register="true" transfer="true" optional="false" type="data" size="4159800"/>
    <uses file="p2mass-atlas-ID00121s-jID00121_area.fits" link="input" register="true" transfer="true" optional="false" type="data" size="4159800"/>
    <uses file="fit.txt" link="output" register="true" transfer="true" optional="false" type="data" size="277"/>
    <uses file="diff.txt" link="output" register="true" transfer="true" optional="false" type="data" size="257172"/>
  </job>
  <job id="ID00359" namespace="Montage" name="mDiffFit" version="1.0" runtime="10.47">
    <uses file="region.hdr" link="input" register="true" transfer="true" optional="false" type="data" size="304"/>
    <uses file="p2mass-atlas-ID00043s-jID00043.fits" link="input" register="true" transfer="true" optional="false" type="data" size="4154910"/>
    <uses file="p2mass-atlas-ID00043s-jID00043_area.fits" link="input" register="true" transfer="true" optional="false" type="data" size="4154910"/>
    <uses file="p2mass-atlas-ID00126s-jID00126.fits" link="input" register="true" transfer="true" optional="false" type="data" size="4167676"/>
    <uses file="p2mass-atlas-ID00126s-jID00126_area.fits" link="input" register="true" transfer="true" optional="false" type="data" size="4167676"/>
    <uses file="fit.txt" link="output" register="true" transfer="true" optional="false" type="data" size="258"/>
    <uses file="diff.txt" link="output" register="true" transfer="true" optional="false" type="data" size="338902"/>
  </job>
  <job id="ID00360" namespace="Montage" name="mDiffFit" version="1.0" runtime="10.57">
    <uses file="region.hdr" link="input" register="true" transfer="true" optional="false" type="data" size="304"/>
    <uses file="p2mass-atlas-ID00043s-jID00043.fits" link="input" register="true" transfer="true" optional="false" type="data" size="4166482"/>
    <uses file="p2mass-atlas-ID00043s-jID00043_area.fits" link="input" register="true" transfer="true" optional="false" type="data" size="4166482"/>
    <uses file="p2mass-atlas-ID00152s-jID00152.fits" link="input" register="true" transfer="true" optional="false" type="data" size="4153968"/>
    <uses file="p2mass-atlas-ID00152s-jID00152_area.fits" link="input" register="true" transfer="true" optional="false" type="data" size="4153968"/>
    <uses file="fit.txt" link="output" register="true" transfer="true" optional="false" type="data" size="253"/>
    <uses file="diff.txt" link="output" register="true" transfer="true" optional="false" type="data" size="347567"/>
  </job>
  <job id="ID00361" namespace="Montage" name="mDiffFit" version="1.0" runtime="10.54">
    <uses file="region.hdr" link="input" register="true" transfer="true" optional="false" type="data" size="304"/>
    <uses file="p2mass-atlas-ID00043s-jID00043.fits" link="input" register="true" transfer="true" optional="false" type="data" size="4171134"/>
    <uses file="p2mass-atlas-ID00043s-jID00043_area.fits" link="input" register="true" transfer="true" optional="false" type="data" size="4171134"/>
    <uses file="p2mass-atlas-ID00165s-jID00165.fits" link="input" register="true" transfer="true" optional="false" type="data" size="4169140"/>
    <uses file="p2mass-atlas-ID00165s-jID00165_area.fits" link="input" register="true" transfer="true" optional="false" type="data" size="4169140"/>
    <uses file="fit.txt" link="output" register="true" transfer="true" optional="false" type="data" size="290"/>
    <uses file="diff.txt" link="output" register="true" transfer="true" optional="false" type="data" size="281645"/>
  </job>
  <job id="ID00362" namespace="Montage" name="mDiffFit" version="1.0" runtime="10.51">
    <uses file="region.hdr" link="input" register="true" transfer="true" optional="false" type="data" size="304"/>
    <uses file="p2mass-atlas-ID00044s-jID00044.fits" link="input" register="true" transfer="true" optional="false" type="data" size="4183935"/>
    <uses file="p2mass-atlas-ID00044s-jID00044_area.fits" link="input" register="true" transfer="true" optional="false" type="data" size="4183935"/>
    <uses file="p2mass-atlas-ID00061s-jID00061.fits" link="input" register="true" transfer="true" optional="false" type="data" size="4157408"/>
    <uses file="p2mass-atlas-ID00061s-jID00061_area.fits" link="input" register="true" transfer="true" optional="false" type="data" size="4157408"/>
    <uses file="fit.txt" link="output" register="true" transfer="true" optional="false" type="data" size="262"/>
    <uses file="diff.txt" link="output" register="true" transfer="true" optional="false" type="data" size="314193"/>
  </job>
  <job id="ID00363" namespace="Montage" name="mDiffFit" version="1.0" runtime="10.41">
    <uses file="region.hdr" link="input" register="true" transfer="true" optional="false" type="data" size="304"/>
    <uses file="p2mass-atlas-ID00044s-jID00044.fits" link="input" register="true" transfer="true" optional="false" type="data" size="4154604"/>
    <uses file="p2mass-atlas-ID00044s-jID00044_area.fits" link="input" register="true" transfer="true" optional="false" type="data" size="4154604"/>
    <uses file="p2mass-atlas-ID00165s-jID00165.fits" link="input" register="true" transfer="true" optional="false" type="data" size="4169770"/>
    <uses file="p2mass-atlas-ID00165s-jID00165_area.fits" link="input" register="true" transfer="true" optional="false" type="data" size="4169770"/>
    <uses file="fit.txt" link="output" register="true" transfer="true" optional="false" type="data" size="275"/>
    <uses file="diff.txt" link="output" register="true" transfer="true" optional="false" type="data" size="226150"/>
  </job>
  <job id="ID00364" namespace="Montage" name="mDiffFit" version="1.0" runtime="10.43">
    <uses file="region.hdr" link="input" register="true" transfer="true" optional="false" type="data" size="304"/>
    <uses file="p2mass-atlas-ID00045s-jID00045.fits" link="input" register="true" transfer="true" optional="false" type="data" size="4162158"/>
    <uses file="p2mass-atlas-ID00045s-jID00045_area.fits" link="input" register="true" transfer="true" optional="false" type="data" size="4162158"/>
    <uses file="p2mass-atlas-ID00121s-jID00121.fits" link="input" register="true" transfer="true" optional="false" type="data" size="4181335"/>
    <uses file="p2mass-atlas-ID00121s-jID00121_area.fits" link="input" register="true" transfer="true" optional="false" type="data" size="4181335"/>
    <uses file="fit.txt" link="output" register="true" transfer="true" optional="false" type="data" size="275"/>
    <uses file="diff.txt" link="output" register="true" transfer="true" optional="false" type="data" size="233387"/>
  </job>
  <job id="ID00365" namespace="Montage" name="mDiffFit" version="1.0" runtime="10.51">
    <uses file="region.hdr" link="input" register="true" transfer="true" optional="false" type="data" size="304"/>
    <uses file="p2mass-atlas-ID00045s-jID00045.fits" link="input" register="true" transfer="true" optional="false" type="data" size="4173507"/>
    <uses file="p2mass-atlas-ID00045s-jID00045_area.fits" link="input" register="true" transfer="true" optional="false" type="data" size="4173507"/>
    <uses file="p2mass-atlas-ID00123s-jID00123.fits" link="input" register="true" transfer="true" optional="false" type="data" size="4159968"/>
    <uses file="p2mass-atlas-ID00123s-jID00123_area.fits" link="input" register="true" transfer="true" optional="false" type="data" size="4159968"/>
    <uses file="fit.txt" link="output" register="true" transfer="true" optional="false" type="data" size="268"/>
    <uses file="diff.txt" link="output" register="true" transfer="true" optional="false" type="data" size="363773"/>
  </job>
  <job id="ID00366" namespace="Montage" name="mDiffFit" version="1.0" runtime="10.78">
    <uses file="region.hdr" link="input" register="true" transfer="true" optional="false" type="data" size="304"/>
    <uses file="p2mass-atlas-ID00045s-jID00045.fits" link="input" register="true" transfer="true" optional="false" type="data" size="4163857"/>
    <uses file="p2mass-atlas-ID00045s-jID00045_area.fits" link="input" register="true" transfer="true" optional="false" type="data" size="4163857"/>
    <uses file="p2mass-atlas-ID00148s-jID00148.fits" link="input" register="true" transfer="true" optional="false" type="data" size="4172453"/>
    <uses file="p2mass-atlas-ID00148s-jID00148_area.fits" link="input" register="true" transfer="true" optional="false" type="data" size="4172453"/>
    <uses file="fit.txt" link="output" register="true" transfer="true" optional="false" type="data" size="289"/>
    <uses file="diff.txt" link="output" register="true" transfer="true" optional="false" type="data" size="397603"/>
  </job>
  <job id="ID00367" namespace="Montage" name="mDiffFit" version="1.0" runtime="10.58">
    <uses file="region.hdr" link="input" register="true" transfer="true" optional="false" type="data" size="304"/>
    <uses file="p2mass-atlas-ID00046s-jID00046.fits" link="input" register="true" transfer="true" optional="false" type="data" size="4172782"/>
    <uses file="p2mass-atlas-ID00046s-jID00046_area.fits" link="input" register="true" transfer="true" optional="false" type="data" size="4172782"/>
    <uses file="p2mass-atlas-ID00136s-jID00136.fits" link="input" register="true" transfer="true" optional="false" type="data" size="4172267"/>
    <uses file="p2mass-atlas-ID00136s-jID00136_area.fits" link="input" register="true" transfer="true" optional="false" type="data" size="4172267"/>
    <uses file="fit.txt" link="output" register="true" transfer="true" optional="false" type="data" size="302"/>
    <uses file="diff.txt" link="output" register="true" transfer="true" optional="false" type="data" size="415512"/>
  </job>
  <job id="ID00368" namespace="Montage" name="mDiffFit" version="1.0" runtime="10.62">
    <uses file="region.hdr" link="input" register="true" transfer="true" optional="false" type="data" size="304"/>
    <uses file="p2mass-atlas-ID00046s-jID00046.fits" link="input" register="true" transfer="true" optional="false" type="data" size="4169728"/>
    <uses file="p2mass-atlas-ID00046s-jID00046_area.fits" link="input" register="true" transfer="true" optional="false" type="data" size="4169728"/>
    <uses file="p2mass-atlas-ID00154s-jID00154.fits" link="input" register="true" transfer="true" optional="false" type="data" size="4176603"/>
    <uses file="p2mass-atlas-ID00154s-jID00154_area.fits" link="input" register="true" transfer="true" optional="false" type="data" size="4176603"/>
    <uses file="fit.txt" link="output" register="true" transfer="true" optional="false" type="data" size="287"/>
    <uses file="diff.txt" link="output" register="true" transfer="true" optional="false" type="data" size="282229"/>
  </job>
  <job id="ID00369" namespace="Montage" name="mDiffFit" version="1.0" runtime="10.46">
    <uses file="region.hdr" link="input" register="true" transfer="true" optional="false" type="data" size="304"/>
    <uses file="p2mass-atlas-ID00047s-jID00047.fits" link="input" register="true" transfer="true" optional="false" type="data" size="4149978"/>
    <uses file="p2mass-atlas-ID00047s-jID00047_area.fits" link="input" register="true" transfer="true" optional="false" type="data" size="4149978"/>
    <uses file="p2mass-atlas-ID00029s-jID00029.fits" link="input" register="true" transfer="true" optional="false" type="data" size="4149446"/>
    <uses file="p2mass-atlas-ID00029s-jID00029_area.fits" link="input" register="true" transfer="true" optional="false" type="data" size="4149446"/>
    <uses file="fit.txt" link="output" register="true" transfer="true" optional="false" type="data" size="271"/>
    <uses file="diff.txt" link="output" register="true" transfer="true" optional="false" type="data" size="205314"/>
  </job>
  <job id="ID00370" namespace="Montage" name="mDiffFit" version="1.0" runtime="10.58">
    <uses file="region.hdr" link="input" register="true" transfer="true" optional="false" type="data" size="304"/>
    <uses file="p2mass-atlas-ID00047s-jID00047.fits" link="input" register="true" transfer="true" optional="false" type="data" size="4154967"/>
    <uses file="p2mass-atlas-ID00047s-jID00047_area.fits" link="input" register="true" transfer="true" optional="false" type="data" size="4154967"/>
    <uses file="p2mass-atlas-ID00039s-jID00039.fits" link="input" register="true" transfer="true" optional="false" type="data" size="4149867"/>
    <uses file="p2mass-atlas-ID00039s-jID00039_area.fits" link="input" register="true" transfer="true" optional="false" type="data" size="4149867"/>
    <uses file="fit.txt" link="output" register="true" transfer="true" optional="false" type="data" size="279"/>
    <uses file="diff.txt" link="output" register="true" transfer="true" optional="false" type="data" size="407741"/>
  </job>
  <job id="ID00371" namespace="Montage" name="mDiffFit" version="1.0" runtime="10.66">
    <uses file="region.hdr" link="input" register="true" transfer="true" optional="false" type="data" size="304"/>
    <uses file="p2mass-atlas-ID00047s-jID00047.fits" link="input" register="true" transfer="true" optional="false" type="data" size="4159899"/>
    <uses file="p2mass-atlas-ID00047s-jID00047_area.fits" link="input" register="true" transfer="true" optional="false" type="data" size="4159899"/>
    <uses file="p2mass-atlas-ID00083s-jID00083.fits" link="input" register="true" transfer="true" optional="false" type="data" size="4136430"/>
    <uses file="p2mass-atlas-ID00083s-jID00083_area.fits" link="input" register="true" transfer="true" optional="false" type="data" size="4136430"/>
    <uses file="fit.txt" link="output" register="true" transfer="true" optional="false" type="data" size="274"/>
    <uses file="diff.txt" link="output" register="true" transfer="true" optional="false" type="data" size="186527"/>
  </job>
  <job id="ID00372" namespace="Montage" name="mDiffFit" version="1.0" runtime="10.55">
    <uses file="region.hdr" link="input" register="true" transfer="true" optional="false" type="data" size="304"/>
    <uses file="p2mass-atlas-ID00047s-jID00047.fits" link="input" register="true" transfer="true" optional="false" type="data" size="4154839"/>
    <uses file="p2mass-atlas-ID00047s-jID00047_area.fits" link="input" register="true" transfer="true" optional="false" type="data" size="4154839"/>
    <uses file="p2mass-atlas-ID00097s-jID00097.fits" link="input" register="true" transfer="true" optional="false" type="data" size="4169900"/>
    <uses file="p2mass-atlas-ID00097s-jID00097_area.fits" link="input" register="true" transfer="true" optional="false" type="data" size="4169900"/>
    <uses file="fit.txt" link="output" register="true" transfer="true" optional="false" type="data" size="268"/>
    <uses file="diff.txt" link="output" register="true" transfer="true" optional="false" type="data" size="410109"/>
  </job>
  <job id="ID00373" namespace="Montage" name="mDiffFit" version="1.0" runtime="10.53">
    <uses file="region.hdr" link="input" register="true" transfer="true" optional="false" type="data" size="304"/>
    <uses file="p2mass-atlas-ID00047s-jID00047.fits" link="input" register="true" transfer="true" optional="false" type="data" size="4170703"/>
    <uses file="p2mass-atlas-ID00047s-jID00047_area.fits" link="input" register="true" transfer="true" optional="false" type="data" size="4170703"/>
    <uses file="p2mass-atlas-ID00102s-jID00102.fits" link="input" register="true" transfer="true" optional="false" type="data" size="4158784"/>
    <uses file="p2mass-atlas-ID00102s-jID00102_area.fits" link="input" register="true" transfer="true" optional="false" type="data" size="4158784"/>
    <uses file="fit.txt" link="output" register="true" transfer="true" optional="false" type="data" size="277"/>
    <uses file="diff.txt" link="output" register="true" transfer="true" optional="false" type="data" size="194885"/>
  </job>
  <job id="ID00374" namespace="Montage" name="mDiffFit" version="1.0" runtime="10.67">
    <uses file="region.hdr" link="input" register="true" transfer="true" optional="false" type="data" size="304"/>
    <uses file="p2mass-atlas-ID00047s-jID00047.fits" link="input" register="true" transfer="true" optional="false" type="data" size="4164456"/>
    <uses file="p2mass-atlas-ID00047s-jID00047_area.fits" link="input" register="true" transfer="true" optional="false" type="data" size="4164456"/>
    <uses file="p2mass-atlas-ID00147s-jID00147.fits" link="input" register="true" transfer="true" optional="false" type="data" size="4144964"/>
    <uses file="p2mass-atlas-ID00147s-jID00147_area.fits" link="input" register="true" transfer="true" optional="false" type="data" size="4144964"/>
    <uses file="fit.txt" link="output" register="true" transfer="true" optional="false" type="data" size="287"/>
    <uses file="diff.txt" link="output" register="true" transfer="true" optional="false" type="data" size="194780"/>
  </job>
  <job id="ID00375" namespace="Montage" name="mDiffFit" version="1.0" runtime="10.48">
    <uses file="region.hdr" link="input" register="true" transfer="true" optional="false" type="data" size="304"/>
    <uses file="p2mass-atlas-ID00047s-jID00047.fits" link="input" register="true" transfer="true" optional="false" type="data" size="4186121"/>
    <uses file="p2mass-atlas-ID00047s-jID00047_area.fits" link="input" register="true" transfer="true" optional="false" type="data" size="4186121"/>
    <uses file="p2mass-atlas-ID00160s-jID00160.fits" link="input" register="true" transfer="true" optional="false" type="data" size="4171380"/>
    <uses file="p2mass-atlas-ID00160s-jID00160_area.fits" link="input" register="true" transfer="true" optional="false" type="data" size="4171380"/>
    <uses file="fit.txt" link="output" register="true" transfer="true" optional="false" type="data" size="268"/>
    <uses file="diff.txt" link="output" register="true" transfer="true" optional="false" type="data" size="199630"/>
  </job>
  <job id="ID00376" namespace="Montage" name="mDiffFit" version="1.0" runtime="10.63">
    <uses file="region.hdr" link="input" register="true" transfer="true" optional="false" type="data" size="304"/>
    <uses file="p2mass-atlas-ID00048s-jID00048.fits" link="input" register="true" transfer="true" optional="false" type="data" size="4157428"/>
    <uses file="p2mass-atlas-ID00048s-jID00048_area.fits" link="input" register="true" transfer="true" optional="false" type="data" size="4157428"/>
    <uses file="p2mass-atlas-ID00058s-jID00058.fits" link="input" register="true" transfer="true" optional="false" type="data" size="4163237"/>
    <uses file="p2mass-atlas-ID00058s-jID00058_area.fits" link="input" register="true" transfer="true" optional="false" type="data" size="4163237"/>
    <uses file="fit.txt" link="output" register="true" transfer="true" optional="false" type="data" size="279"/>
    <uses file="diff.txt" link="output" register="true" transfer="true" optional="false" type="data" size="291540"/>
  </job>
  <job id="ID00377" namespace="Montage" name="mDiffFit" version="1.0" runtime="10.78">
    <uses file="region.hdr" link="input" register="true" transfer="true" optional="false" type="data" size="304"/>
    <uses file="p2mass-atlas-ID00048s-jID00048.fits" link="input" register="true" transfer="true" optional="false" type="data" size="4162342"/>
    <uses file="p2mass-atlas-ID00048s-jID00048_area.fits" link="input" register="true" transfer="true" optional="false" type="data" size="4162342"/>
    <uses file="p2mass-atlas-ID00068s-jID00068.fits" link="input" register="true" transfer="true" optional="false" type="data" size="4151099"/>
    <uses file="p2mass-atlas-ID00068s-jID00068_area.fits" link="input" register="true" transfer="true" optional="false" type="data" size="4151099"/>
    <uses file="fit.txt" link="output" register="true" transfer="true" optional="false" type="data" size="285"/>
    <uses file="diff.txt" link="output" register="true" transfer="true" optional="false" type="data" size="251121"/>
  </job>
  <job id="ID00378" namespace="Montage" name="mDiffFit" version="1.0" runtime="10.51">
    <uses file="region.hdr" link="input" register="true" transfer="true" optional="false" type="data" size="304"/>
    <uses file="p2mass-atlas-ID00048s-jID00048.fits" link="input" register="true" transfer="true" optional="false" type="data" size="4155840"/>
    <uses file="p2mass-atlas-ID00048s-jID00048_area.fits" link="input" register="true" transfer="true" optional="false" type="data" size="4155840"/>
    <uses file="p2mass-atlas-ID00090s-jID00090.fits" link="input" register="true" transfer="true" optional="false" type="data" size="4159788"/>
    <uses file="p2mass-atlas-ID00090s-jID00090_area.fits" link="input" register="true" transfer="true" optional="false" type="data" size="4159788"/>
    <uses file="fit.txt" link="output" register="true" transfer="true" optional="false" type="data" size="276"/>
    <uses file="diff.txt" link="output" register="true" transfer="true" optional="false" type="data" size="181843"/>
  </job>
  <job id="ID00379" namespace="Montage" name="mDiffFit" version="1.0" runtime="10.53">
    <uses file="region.hdr" link="input" register="true" transfer="true" optional="false" type="data" size="304"/>
    <uses file="p2mass-atlas-ID00048s-jID00048.fits" link="input" register="true" transfer="true" optional="false" type="data" size="4160290"/>
    <uses file="p2mass-atlas-ID00048s-jID00048_area.fits" link="input" register="true" transfer="true" optional="false" type="data" size="4160290"/>
    <uses file="p2mass-atlas-ID00110s-jID00110.fits" link="input" register="true" transfer="true" optional="false" type="data" size="4165660"/>
    <uses file="p2mass-atlas-ID00110s-jID00110_area.fits" link="input" register="true" transfer="true" optional="false" type="data" size="4165660"/>
    <uses file="fit.txt" link="output" register="true" transfer="true" optional="false" type="data" size="272"/>
    <uses file="diff.txt" link="output" register="true" transfer="true" optional="false" type="data" size="382149"/>
  </job>
  <job id="ID00380" namespace="Montage" name="mDiffFit" version="1.0" runtime="10.50">
    <uses file="region.hdr" link="input" register="true" transfer="true" optional="false" type="data" size="304"/>
    <uses file="p2mass-atlas-ID00048s-jID00048.fits" link="input" register="true" transfer="true" optional="false" type="data" size="4160063"/>
    <uses file="p2mass-atlas-ID00048s-jID00048_area.fits" link="input" register="true" transfer="true" optional="false" type="data" size="4160063"/>
    <uses file="p2mass-atlas-ID00153s-jID00153.fits" link="input" register="true" transfer="true" optional="false" type="data" size="4164048"/>
    <uses file="p2mass-atlas-ID00153s-jID00153_area.fits" link="input" register="true" transfer="true" optional="false" type="data" size="4164048"/>
    <uses file="fit.txt" link="output" register="true" transfer="true" optional="false" type="data" size="252"/>
    <uses file="diff.txt" link="output" register="true" transfer="true" optional="false" type="data" size="337312"/>
  </job>
  <job id="ID00381" namespace="Montage" name="mDiffFit" version="1.0" runtime="10.43">
    <uses file="region.hdr" link="input" register="true" transfer="true" optional="false" type="data" size="304"/>
    <uses file="p2mass-atlas-ID00049s-jID00049.fits" link="input" register="true" transfer="true" optional="false" type="data" size="4171851"/>
    <uses file="p2mass-atlas-ID00049s-jID00049_area.fits" link="input" register="true" transfer="true" optional="false" type="data" size="4171851"/>
    <uses file="p2mass-atlas-ID00040s-jID00040.fits" link="input" register="true" transfer="true" optional="false" type="data" size="4153643"/>
    <uses file="p2mass-atlas-ID00040s-jID00040_area.fits" link="input" register="true" transfer="true" optional="false" type="data" size="4153643"/>
    <uses file="fit.txt" link="output" register="true" transfer="true" optional="false" type="data" size="263"/>
    <uses file="diff.txt" link="output" register="true" transfer="true" optional="false" type="data" size="225920"/>
  </job>
  <job id="ID00382" namespace="Montage" name="mDiffFit" version="1.0" runtime="10.44">
    <uses file="region.hdr" link="input" register="true" transfer="true" optional="false" type="data" size="304"/>
    <uses file="p2mass-atlas-ID00049s-jID00049.fits" link="input" register="true" transfer="true" optional="false" type="data" size="4152362"/>
    <uses file="p2mass-atlas-ID00049s-jID00049_area.fits" link="input" register="true" transfer="true" optional="false" type="data" size="4152362"/>
    <uses file="p2mass-atlas-ID00089s-jID00089.fits" link="input" register="true" transfer="true" optional="false" type="data" size="4160659"/>
    <uses file="p2mass-atlas-ID00089s-jID00089_area.fits" link="input" register="true" transfer="true" optional="false" type="data" size="4160659"/>
    <uses file="fit.txt" link="output" register="true" transfer="true" optional="false" type="data" size="269"/>
    <uses file="diff.txt" link="output" register="true" transfer="true" optional="false" type="data" size="416025"/>
  </job>
  <job id="ID00383" namespace="Montage" name="mDiffFit" version="1.0" runtime="10.62">
    <uses file="region.hdr" link="input" register="true" transfer="true" optional="false" type="data" size="304"/>
    <uses file="p2mass-atlas-ID00050s-jID00050.fits" link="input" register="true" transfer="true" optional="false" type="data" size="4167229"/>
    <uses file="p2mass-atlas-ID00050s-jID00050_area.fits" link="input" register="true" transfer="true" optional="false" type="data" size="4167229"/>
    <uses file="p2mass-atlas-ID00048s-jID00048.fits" link="input" register="true" transfer="true" optional="false" type="data" size="4191945"/>
    <uses file="p2mass-atlas-ID00048s-jID00048_area.fits" link="input" register="true" transfer="true" optional="false" type="data" size="4191945"/>
    <uses file="fit.txt" link="output" register="true" transfer="true" optional="false" type="data" size="268"/>
    <uses file="diff.txt" link="output" register="true" transfer="true" optional="false" type="data" size="310681"/>
  </job>
  <job id="ID00384" namespace="Montage" name="mDiffFit" version="1.0" runtime="10.60">
    <uses file="region.hdr" link="input" register="true" transfer="true" optional="false" type="data" size="304"/>
    <uses file="p2mass-atlas-ID00050s-jID00050.fits" link="input" register="true" transfer="true" optional="false" type="data" size="4159584"/>
    <uses file="p2mass-atlas-ID00050s-jID00050_area.fits" link="input" register="true" transfer="true" optional="false" type="data" size="4159584"/>
    <uses file="p2mass-atlas-ID00081s-jID00081.fits" link="input" register="true" transfer="true" optional="false" type="data" size="4175321"/>
    <uses file="p2mass-atlas-ID00081s-jID00081_area.fits" link="input" register="true" transfer="true" optional="false" type="data" size="4175321"/>
    <uses file="fit.txt" link="output" register="true" transfer="true" optional="false" type="data" size="295"/>
    <uses file="diff.txt" link="output" register="true" transfer="true" optional="false" type="data" size="290168"/>
  </job>
  <job id="ID00385" namespace="Montage" name="mDiffFit" version="1.0" runtime="10.54">
    <uses file="region.hdr" link="input" register="true" transfer="true" optional="false" type="data" size="304"/>
    <uses file="p2mass-atlas-ID00050s-jID00050.fits" link="input" register="true" transfer="true" optional="false" type="data" size="4169962"/>
    <uses file="p2mass-atlas-ID00050s-jID00050_area.fits" link="input" register="true" transfer="true" optional="false" type="data" size="4169962"/>
    <uses file="p2mass-atlas-ID00089s-jID00089.fits" link="input" register="true" transfer="true" optional="false" type="data" size="4167051"/>
    <uses file="p2mass-atlas-ID00089s-jID00089_area.fits" link="input" register="true" transfer="true" optional="false" type="data" size="4167051"/>
    <uses file="fit.txt" link="output" register="true" transfer="true" optional="false" type="data" size="269"/>
    <uses file="diff.txt" link="output" register="true" transfer="true" optional="false" type="data" size="293391"/>
  </job>
  <job id="ID00386" namespace="Montage" name="mDiffFit" version="1.0" runtime="10.52">
    <uses file="region.hdr" link="input" register="true" transfer="true" optional="false" type="data" size="304"/>
    <uses file="p2mass-atlas-ID00050s-jID00050.fits" link="input" register="true" transfer="true" optional="false" type="data" size="4168954"/>
    <uses file="p2mass-atlas-ID00050s-jID00050_area.fits" link="input" register="true" transfer="true" optional="false" type="data" size="4168954"/>
    <uses file="p2mass-atlas-ID00114s-jID00114.fits" link="input" register="true" transfer="true" optional="false" type="data" size="4172611"/>
    <uses file="p2mass-atlas-ID00114s-jID00114_area.fits" link="input" register="true" transfer="true" optional="false" type="data" size="4172611"/>
    <uses file="fit.txt" link="output" register="true" transfer="true" optional="false" type="data" size="258"/>
    <uses file="diff.txt" link="output" register="true" transfer="true" optional="false" type="data" size="387498"/>
  </job>
  <job id="ID00387" namespace="Montage" name="mDiffFit" version="1.0" runtime="10.77">
    <uses file="region.hdr" link="input" register="true" transfer="true" optional="false" type="data" size="304"/>
    <uses file="p2mass-atlas-ID00050s-jID00050.fits" link="input" register="true" transfer="true" optional="false" type="data" size="4156818"/>
    <uses file="p2mass-atlas-ID00050s-jID00050_area.fits" link="input" register="true" transfer="true" optional="false" type="data" size="4156818"/>
    <uses file="p2mass-atlas-ID00117s-jID00117.fits" link="input" register="true" transfer="true" optional="false" type="data" size="4175849"/>
    <uses file="p2mass-atlas-ID00117s-jID00117_area.fits" link="input" register="true" transfer="true" optional="false" type="data" size="4175849"/>
    <uses file="fit.txt" link="output" register="true" transfer="true" optional="false" type="data" size="279"/>
    <uses file="diff.txt" link="output" register="true" transfer="true" optional="false" type="data" size="272062"/>
  </job>
  <job id="ID00388" namespace="Montage" name="mDiffFit" version="1.0" runtime="10.73">
    <uses file="region.hdr" link="input" register="true" transfer="true" optional="false" type="data" size="304"/>
    <uses file="p2mass-atlas-ID00050s-jID00050.fits" link="input" register="true" transfer="true" optional="false" type="data" size="4141119"/>
    <uses file="p2mass-atlas-ID00050s-jID00050_area.fits" link="input" register="true" transfer="true" optional="false" type="data" size="4141119"/>
    <uses file="p2mass-atlas-ID00145s-jID00145.fits" link="input" register="true" transfer="true" optional="false" type="data" size="4165356"/>
    <uses file="p2mass-atlas-ID00145s-jID00145_area.fits" link="input" register="true" transfer="true" optional="false" type="data" size="4165356"/>
    <uses file="fit.txt" link="output" register="true" transfer="true" optional="false" type="data" size="290"/>
    <uses file="diff.txt" link="output" register="true" transfer="true" optional="false" type="data" size="252091"/>
  </job>
  <job id="ID00389" namespace="Montage" name="mDiffFit" version="1.0" runtime="10.51">
    <uses file="region.hdr" link="input" register="true" transfer="true" optional="false" type="data" size="304"/>
    <uses file="p2mass-atlas-ID00051s-jID00051.fits" link="input" register="true" transfer="true" optional="false" type="data" size="4176918"/>
    <uses file="p2mass-atlas-ID00051s-jID00051_area.fits" link="input" register="true" transfer="true" optional="false" type="data" size="4176918"/>
    <uses file="p2mass-atlas-ID00059s-jID00059.fits" link="input" register="true" transfer="true" optional="false" type="data" size="4167307"/>
    <uses file="p2mass-atlas-ID00059s-jID00059_area.fits" link="input" register="true" transfer="true" optional="false" type="data" size="4167307"/>
    <uses file="fit.txt" link="output" register="true" transfer="true" optional="false" type="data" size="280"/>
    <uses file="diff.txt" link="output" register="true" transfer="true" optional="false" type="data" size="396723"/>
  </job>
  <job id="ID00390" namespace="Montage" name="mDiffFit" version="1.0" runtime="10.60">
    <uses file="region.hdr" link="input" register="true" transfer="true" optional="false" type="data" size="304"/>
    <uses file="p2mass-atlas-ID00051s-jID00051.fits" link="input" register="true" transfer="true" optional="false" type="data" size="4162264"/>
    <uses file="p2mass-atlas-ID00051s-jID00051_area.fits" link="input" register="true" transfer="true" optional="false" type="data" size="4162264"/>
    <uses file="p2mass-atlas-ID00095s-jID00095.fits" link="input" register="true" transfer="true" optional="false" type="data" size="4171028"/>
    <uses file="p2mass-atlas-ID00095s-jID00095_area.fits" link="input" register="true" transfer="true" optional="false" type="data" size="4171028"/>
    <uses file="fit.txt" link="output" register="true" transfer="true" optional="false" type="data" size="278"/>
    <uses file="diff.txt" link="output" register="true" transfer="true" optional="false" type="data" size="191090"/>
  </job>
  <job id="ID00391" namespace="Montage" name="mDiffFit" version="1.0" runtime="10.54">
    <uses file="region.hdr" link="input" register="true" transfer="true" optional="false" type="data" size="304"/>
    <uses file="p2mass-atlas-ID00051s-jID00051.fits" link="input" register="true" transfer="true" optional="false" type="data" size="4147876"/>
    <uses file="p2mass-atlas-ID00051s-jID00051_area.fits" link="input" register="true" transfer="true" optional="false" type="data" size="4147876"/>
    <uses file="p2mass-atlas-ID00118s-jID00118.fits" link="input" register="true" transfer="true" optional="false" type="data" size="4166750"/>
    <uses file="p2mass-atlas-ID00118s-jID00118_area.fits" link="input" register="true" transfer="true" optional="false" type="data" size="4166750"/>
    <uses file="fit.txt" link="output" register="true" transfer="true" optional="false" type="data" size="270"/>
    <uses file="diff.txt" link="output" register="true" transfer="true" optional="false" type="data" size="348786"/>
  </job>
  <job id="ID00392" namespace="Montage" name="mDiffFit" version="1.0" runtime="10.38">
    <uses file="region.hdr" link="input" register="true" transfer="true" optional="false" type="data" size="304"/>
    <uses file="p2mass-atlas-ID00052s-jID00052.fits" link="input" register="true" transfer="true" optional="false" type="data" size="4173411"/>
    <uses file="p2mass-atlas-ID00052s-jID00052_area.fits" link="input" register="true" transfer="true" optional="false" type="data" size="4173411"/>
    <uses file="p2mass-atlas-ID00037s-jID00037.fits" link="input" register="true" transfer="true" optional="false" type="data" size="4150071"/>
    <uses file="p2mass-atlas-ID00037s-jID00037_area.fits" link="input" register="true" transfer="true" optional="false" type="data" size="4150071"/>
    <uses file="fit.txt" link="output" register="true" transfer="true" optional="false" type="data" size="268"/>
    <uses file="diff.txt" link="output" register="true" transfer="true" optional="false" type="data" size="389609"/>
  </job>
  <job id="ID00393" namespace="Montage" name="mDiffFit" version="1.0" runtime="10.76">
    <uses file="region.hdr" link="input" register="true" transfer="true" optional="false" type="data" size="304"/>
    <uses file="p2mass-atlas-ID00052s-jID00052.fits" link="input" register="true" transfer="true" optional="false" type="data" size="4163384"/>
    <uses file="p2mass-atlas-ID00052s-jID00052_area.fits" link="input" register="true" transfer="true" optional="false" type="data" size="4163384"/>
    <uses file="p2mass-atlas-ID00042s-jID00042.fits" link="input" register="true" transfer="true" optional="false" type="data" size="4165669"/>
    <uses file="p2mass-atlas-ID00042s-jID00042_area.fits" link="input" register="true" transfer="true" optional="false" type="data" size="4165669"/>
    <uses file="fit.txt" link="output" register="true" transfer="true" optional="false" type="data" size="270"/>
    <uses file="diff.txt" link="output" register="true" transfer="true" optional="false" type="data" size="198685"/>
  </job>
  <job id="ID00394" namespace="Montage" name="mDiffFit" version="1.0" runtime="10.62">
    <uses file="region.hdr" link="input" register="true" transfer="true" optional="false" type="data" size="304"/>
    <uses file="p2mass-atlas-ID00052s-jID00052.fits" link="input" register="true" transfer="true" optional="false" type="data" size="4147098"/>
    <uses file="p2mass-atlas-ID00052s-jID00052_area.fits" link="input" register="true" transfer="true" optional="false" type="data" size="4147098"/>
    <uses file="p2mass-atlas-ID00115s-jID00115.fits" link="input" register="true" transfer="true" optional="false" type="data" size="4144406"/>
    <uses file="p2mass-atlas-ID00115s-jID00115_area.fits" link="input" register="true" transfer="true" optional="false" type="data" size="4144406"/>
    <uses file="fit.txt" link="output" register="true" transfer="true" optional="false" type="data" size="276"/>
    <uses file="diff.txt" link="output" register="true" transfer="true" optional="false" type="data" size="228262"/>
  </job>
  <job id="ID00395" namespace="Montage" name="mDiffFit" version="1.0" runtime="10.52">
    <uses file="region.hdr" link="input" register="true" transfer="true" optional="false" type="data" size="304"/>
    <uses file="p2mass-atlas-ID00053s-jID00053.fits" link="input" register="true" transfer="true" optional="false" type="data" size="4149466"/>
    <uses file="p2mass-atlas-ID00053s-jID00053_area.fits" link="input" register="true" transfer="true" optional="false" type="data" size="4149466"/>
    <uses file="p2mass-atlas-ID00039s-jID00039.fits" link="input" register="true" transfer="true" optional="false" type="data" size="4159764"/>
    <uses file="p2mass-atlas-ID00039s-jID00039_area.fits" link="input" register="true" transfer="true" optional="false" type="data" size="4159764"/>
    <uses file="fit.txt" link="output" register="true" transfer="true" optional="false" type="data" size="282"/>
    <uses file="diff.txt" link="output" register="true" transfer="true" optional="false" type="data" size="280290"/>
  </job>
  <job id="ID00396" namespace="Montage" name="mDiffFit" version="1.0" runtime="10.48">
    <uses file="region.hdr" link="input" register="true" transfer="true" optional="false" type="data" size="304"/>
    <uses file="p2mass-atlas-ID00053s-jID00053.fits" link="input" register="true" transfer="true" optional="false" type="data" size="4163880"/>
    <uses file="p2mass-atlas-ID00053s-jID00053_area.fits" link="input" register="true" transfer="true" optional="false" type="data" size="4163880"/>
    <uses file="p2mass-atlas-ID00059s-jID00059.fits" link="input" register="true" transfer="true" optional="false" type="data" size="4161652"/>
    <uses file="p2mass-atlas-ID00059s-jID00059_area.fits" link="input" register="true" transfer="true" optional="false" type="data" size="4161652"/>
    <uses file="fit.txt" link="output" register="true" transfer="true" optional="false" type="data" size="263"/>
    <uses file="diff.txt" link="output" register="true" transfer="true" optional="false" type="data" size="334240"/>
  </job>
  <job id="ID00397" namespace="Montage" name="mDiffFit" version="1.0" runtime="10.62">
    <uses file="region.hdr" link="input" register="true" transfer="true" optional="false" type="data" size="304"/>
    <uses file="p2mass-atlas-ID00053s-jID00053.fits" link="input" register="true" transfer="true" optional="false" type="data" size="4170460"/>
    <uses file="p2mass-atlas-ID00053s-jID00053_area.fits" link="input" register="true" transfer="true" optional="false" type="data" size="4170460"/>
    <uses file="p2mass-atlas-ID00082s-jID00082.fits" link="input" register="true" transfer="true" optional="false" type="data" size="4167447"/>
    <uses file="p2mass-atlas-ID00082s-jID00082_area.fits" link="input" register="true" transfer="true" optional="false" type="data" size="4167447"/>
    <uses file="fit.txt" link="output" register="true" transfer="true" optional="false" type="data" size="272"/>
    <uses file="diff.txt" link="output" register="true" transfer="true" optional="false" type="data" size="242141"/>
  </job>
  <job id="ID00398" namespace="Montage" name="mDiffFit" version="1.0" runtime="10.61">
    <uses file="region.hdr" link="input" register="true" transfer="true" optional="false" type="data" size="304"/>
    <uses file="p2mass-atlas-ID00053s-jID00053.fits" link="input" register="true" transfer="true" optional="false" type="data" size="4164746"/>
    <uses file="p2mass-atlas-ID00053s-jID00053_area.fits" link="input" register="true" transfer="true" optional="false" type="data" size="4164746"/>
    <uses file="p2mass-atlas-ID00099s-jID00099.fits" link="input" register="true" transfer="true" optional="false" type="data" size="4163265"/>
    <uses file="p2mass-atlas-ID00099s-jID00099_area.fits" link="input" register="true" transfer="true" optional="false" type="data" size="4163265"/>
    <uses file="fit.txt" link="output" register="true" transfer="true" optional="false" type="data" size="279"/>
    <uses file="diff.txt" link="output" register="true" transfer="true" optional="false" type="data" size="304460"/>
  </job>
  <job id="ID00399" namespace="Montage" name="mDiffFit" version="1.0" runtime="10.66">
    <uses file="region.hdr" link="input" register="true" transfer="true" optional="false" type="data" size="304"/>
    <uses file="p2mass-atlas-ID00053s-jID00053.fits" link="input" register="true" transfer="true" optional="false" type="data" size="4152750"/>
    <uses file="p2mass-atlas-ID00053s-jID00053_area.fits" link="input" register="true" transfer="true" optional="false" type="data" size="4152750"/>
    <uses file="p2mass-atlas-ID00134s-jID00134.fits" link="input" register="true" transfer="true" optional="false" type="data" size="4164095"/>
    <uses file="p2mass-atlas-ID00134s-jID00134_area.fits" link="input" register="true" transfer="true" optional="false" type="data" size="4164095"/>
    <uses file="fit.txt" link="output" register="true" transfer="true" optional="false" type="data" size="281"/>
    <uses file="diff.txt" link="output" register="true" transfer="true" optional="false" type="data" size="414522"/>
  </job>
  <job id="ID00400" namespace="Montage" name="mDiffFit" version="1.0" runtime="10.50">
    <uses file="region.hdr" link="input" register="true" transfer="true" optional="false" type="data" size="304"/>
    <uses file="p2mass-atlas-ID00053s-jID00053.fits" link="input" register="true" transfer="true" optional="false" type="data" size="4149612"/>
    <uses file="p2mass-atlas-ID00053s-jID00053_area.fits" link="input" register="true" transfer="true" optional="false" type="data" size="4149612"/>
    <uses file="p2mass-atlas-ID00147s-jID00147.fits" link="input" register="true" transfer="true" optional="false" type="data" size="4154774"/>
    <uses file="p2mass-atlas-ID00147s-jID00147_area.fits" link="input" register="true" transfer="true" optional="false" type="data" size="4154774"/>
    <uses file="fit.txt" link="output" register="true" transfer="true" optional="false" type="data" size="260"/>
    <uses file="diff.txt" link="output" register="true" transfer="true" optional="false" type="data" size="419401"/>
  </job>
  <job id="ID00401" namespace="Montage" name="mDiffFit" version="1.0" runtime="10.66">
    <uses file="region.hdr" link="input" register="true" transfer="true" optional="false" type="data" size="304"/>
    <uses file="p2mass-atlas-ID00053s-jID00053.fits" link="input" register="true" transfer="true" optional="false" type="data" size="4162801"/>
    <uses file="p2mass-atlas-ID00053s-jID00053_area.fits" link="input" register="true" transfer="true" optional="false" type="data" size="4162801"/>
    <uses file="p2mass-atlas-ID00163s-jID00163.fits" link="input" register="true" transfer="true" optional="false" type="data" size="4167055"/>
    <uses file="p2mass-atlas-ID00163s-jID00163_area.fits" link="input" register="true" transfer="true" optional="false" type="data" size="4167055"/>
    <uses file="fit.txt" link="output" register="true" transfer="true" optional="false" type="data" size="257"/>
    <uses file="diff.txt" link="output" register="true" transfer="true" optional="false" type="data" size="357259"/>
  </job>
  <job id="ID00402" namespace="Montage" name="mDiffFit" version="1.0" runtime="10.66">
    <uses file="region.hdr" link="input" register="true" transfer="true" optional="false" type="data" size="304"/>
    <uses file="p2mass-atlas-ID00054s-jID00054.fits" link="input" register="true" transfer="true" optional="false" type="data" size="4162357"/>
    <uses file="p2mass-atlas-ID00054s-jID00054_area.fits" link="input" register="true" transfer="true" optional="false" type="data" size="4162357"/>
    <uses file="p2mass-atlas-ID00016s-jID00016.fits" link="input" register="true" transfer="true" optional="false" type="data" size="4163248"/>
    <uses file="p2mass-atlas-ID00016s-jID00016_area.fits" link="input" register="true" transfer="true" optional="false" type="data" size="4163248"/>
    <uses file="fit.txt" link="output" register="true" transfer="true" optional="false" type="data" size="282"/>
    <uses file="diff.txt" link="output" register="true" transfer="true" optional="false" type="data" size="420911"/>
  </job>
  <job id="ID00403" namespace="Montage" name="mDiffFit" version="1.0" runtime="10.66">
    <uses file="region.hdr" link="input" register="true" transfer="true" optional="false" type="data" size="304"/>
    <uses file="p2mass-atlas-ID00054s-jID00054.fits" link="input" register="true" transfer="true" optional="false" type="data" size="4161707"/>
    <uses file="p2mass-atlas-ID00054s-jID00054_area.fits" link="input" register="true" transfer="true" optional="false" type="data" size="4161707"/>
    <uses file="p2mass-atlas-ID00037s-jID00037.fits" link="input" register="true" transfer="true" optional="false" type="data" size="4150325"/>
    <uses file="p2mass-atlas-ID00037s-jID00037_area.fits" link="input" register="true" transfer="true" optional="false" type="data" size="4150325"/>
    <uses file="fit.txt" link="output" register="true" transfer="true" optional="false" type="data" size="280"/>
    <uses file="diff.txt" link="output" register="true" transfer="true" optional="false" type="data" size="378874"/>
  </job>
  <job id="ID00404" namespace="Montage" name="mDiffFit" version="1.0" runtime="10.40">
    <uses file="region.hdr" link="input" register="true" transfer="true" optional="false" type="data" size="304"/>
    <uses file="p2mass-atlas-ID00054s-jID00054.fits" link="input" register="true" transfer="true" optional="false" type="data" size="4169615"/>
    <uses file="p2mass-atlas-ID00054s-jID00054_area.fits" link="input" register="true" transfer="true" optional="false" type="data" size="4169615"/>
    <uses file="p2mass-atlas-ID00101s-jID00101.fits" link="input" register="true" transfer="true" optional="false" type="data" size="4153137"/>
    <uses file="p2mass-atlas-ID00101s-jID00101_area.fits" link="input" register="true" transfer="true" optional="false" type="data" size="4153137"/>
    <uses file="fit.txt" link="output" register="true" transfer="true" optional="false" type="data" size="304"/>
    <uses file="diff.txt" link="output" register="true" transfer="true" optional="false" type="data" size="278525"/>
  </job>
  <job id="ID00405" namespace="Montage" name="mDiffFit" version="1.0" runtime="10.59">
    <uses file="region.hdr" link="input" register="true" transfer="true" optional="false" type="data" size="304"/>
    <uses file="p2mass-atlas-ID00054s-jID00054.fits" link="input" register="true" transfer="true" optional="false" type="data" size="4156257"/>
    <uses file="p2mass-atlas-ID00054s-jID00054_area.fits" link="input" register="true" transfer="true" optional="false" type="data" size="4156257"/>
    <uses file="p2mass-atlas-ID00150s-jID00150.fits" link="input" register="true" transfer="true" optional="false" type="data" size="4158420"/>
    <uses file="p2mass-atlas-ID00150s-jID00150_area.fits" link="input" register="true" transfer="true" optional="false" type="data" size="4158420"/>
    <uses file="fit.txt" link="output" register="true" transfer="true" optional="false" type="data" size="274"/>
    <uses file="diff.txt" link="output" register="true" transfer="true" optional="false" type="data" size="364545"/>
  </job>
  <job id="ID00406" namespace="Montage" name="mDiffFit" version="1.0" runtime="10.56">
    <uses file="region.hdr" link="input" register="true" transfer="true" optional="false" type="data" size="304"/>
    <uses file="p2mass-atlas-ID00055s-jID00055.fits" link="input" register="true" transfer="true" optional="false" type="data" size="4170364"/>
    <uses file="p2mass-atlas-ID00055s-jID00055_area.fits" link="input" register="true" transfer="true" optional="false" type="data" size="4170364"/>
    <uses file="p2mass-atlas-ID00081s-jID00081.fits" link="input" register="true" transfer="true" optional="false" type="data" size="4158620"/>
    <uses file="p2mass-atlas-ID00081s-jID00081_area.fits" link="input" register="true" transfer="true" optional="false" type="data" size="4158620"/>
    <uses file="fit.txt" link="output" register="true" transfer="true" optional="false" type="data" size="266"/>
    <uses file="diff.txt" link="output" register="true" transfer="true" optional="false" type="data" size="380885"/>
  </job>
  <job id="ID00407" namespace="Montage" name="mDiffFit" version="1.0" runtime="10.45">
    <uses file="region.hdr" link="input" register="true" transfer="true" optional="false" type="data" size="304"/>
    <uses file="p2mass-atlas-ID00055s-jID00055.fits" link="input" register="true" transfer="true" optional="false" type="data" size="4161218"/>
    <uses file="p2mass-atlas-ID00055s-jID00055_area.fits" link="input" register="true" transfer="true" optional="false" type="data" size="4161218"/>
    <uses file="p2mass-atlas-ID00110s-jID00110.fits" link="input" register="true" transfer="true" optional="false" type="data" size="4156332"/>
    <uses file="p2mass-atlas-ID00110s-jID00110_area.fits" link="input" register="true" transfer="true" optional="false" type="data" size="4156332"/>
    <uses file="fit.txt" link="output" register="true" transfer="true" optional="false" type="data" size="270"/>
    <uses file="diff.txt" link="output" register="true" transfer="true" optional="false" type="data" size="178244"/>
  </job>
  <job id="ID00408" namespace="Montage" name="mDiffFit" version="1.0" runtime="10.60">
    <uses file="region.hdr" link="input" register="true" transfer="true" optional="false" type="data" size="304"/>
    <uses file="p2mass-atlas-ID00055s-jID00055.fits" link="input" register="true" transfer="true" optional="false" type="data" size="4155297"/>
    <uses file="p2mass-atlas-ID00055s-jID00055_area.fits" link="input" register="true" transfer="true" optional="false" type="data" size="4155297"/>
    <uses file="p2mass-atlas-ID00156s-jID00156.fits" link="input" register="true" transfer="true" optional="false" type="data" size="4160648"/>
    <uses file="p2mass-atlas-ID00156s-jID00156_area.fits" link="input" register="true" transfer="true" optional="false" type="data" size="4160648"/>
    <uses file="fit.txt" link="output" register="true" transfer="true" optional="false" type="data" size="271"/>
    <uses file="diff.txt" link="output" register="true" transfer="true" optional="false" type="data" size="256052"/>
  </job>
  <job id="ID00409" namespace="Montage" name="mDiffFit" version="1.0" runtime="10.80">
    <uses file="region.hdr" link="input" register="true" transfer="true" optional="false" type="data" size="304"/>
    <uses file="p2mass-atlas-ID00056s-jID00056.fits" link="input" register="true" transfer="true" optional="false" type="data" size="4150097"/>
    <uses file="p2mass-atlas-ID00056s-jID00056_area.fits" link="input" register="true" transfer="true" optional="false" type="data" size="4150097"/>
    <uses file="p2mass-atlas-ID00004s-jID00004.fits" link="input" register="true" transfer="true" optional="false" type="data" size="4151395"/>
    <uses file="p2mass-atlas-ID00004s-jID00004_area.fits" link="input" register="true" transfer="true" optional="false" type="data" size="4151395"/>
    <uses file="fit.txt" link="output" register="true" transfer="true" optional="false" type="data" size="284"/>
    <uses file="diff.txt" link="output" register="true" transfer="true" optional="false" type="data" size="258126"/>
  </job>
  <job id="ID00410" namespace="Montage" name="mDiffFit" version="1.0" runtime="10.67">
    <uses file="region.hdr" link="input" register="true" transfer="true" optional="false" type="data" size="304"/>
    <uses file="p2mass-atlas-ID00056s-jID00056.fits" link="input" register="true" transfer="true" optional="false" type="data" size="4157665"/>
    <uses file="p2mass-atlas-ID00056s-jID00056_area.fits" link="input" register="true" transfer="true" optional="false" type="data" size="4157665"/>
    <uses file="p2mass-atlas-ID00037s-jID00037.fits" link="input" register="true" transfer="true" optional="false" type="data" size="4151685"/>
    <uses file="p2mass-atlas-ID00037s-jID00037_area.fits" link="input" register="true" transfer="true" optional="false" type="data" size="4151685"/>
    <uses file="fit.txt" link="output" register="true" transfer="true" optional="false" type="data" size="287"/>
    <uses file="diff.txt" link="output" register="true" transfer="true" optional="false" type="data" size="317529"/>
  </job>
  <job id="ID00411" namespace="Montage" name="mDiffFit" version="1.0" runtime="10.58">
    <uses file="region.hdr" link="input" register="true" transfer="true" optional="false" type="data" size="304"/>
    <uses file="p2mass-atlas-ID00056s-jID00056.fits" link="input" register="true" transfer="true" optional="false" type="data" size="4172111"/>
    <uses file="p2mass-atlas-ID00056s-jID00056_area.fits" link="input" register="true" transfer="true" optional="false" type="data" size="4172111"/>
    <uses file="p2mass-atlas-ID00055s-jID00055.fits" link="input" register="true" transfer="true" optional="false" type="data" size="4172497"/>
    <uses file="p2mass-atlas-ID00055s-jID00055_area.fits" link="input" register="true" transfer="true" optional="false" type="data" size="4172497"/>
    <uses file="fit.txt" link="output" register="true" transfer="true" optional="false" type="data" size="272"/>
    <uses file="diff.txt" link="output" register="true" transfer="true" optional="false" type="data" size="179748"/>
  </job>
  <job id="ID00412" namespace="Montage" name="mDiffFit" version="1.0" runtime="10.59">
    <uses file="region.hdr" link="input" register="true" transfer="true" optional="false" type="data" size="304"/>
    <uses file="p2mass-atlas-ID00056s-jID00056.fits" link="input" register="true" transfer="true" optional="false" type="data" size="4162978"/>
    <uses file="p2mass-atlas-ID00056s-jID00056_area.fits" link="input" register="true" transfer="true" optional="false" type="data" size="4162978"/>
    <uses file="p2mass-atlas-ID00060s-jID00060.fits" link="input" register="true" transfer="true" optional="false" type="data" size="4141995"/>
    <uses file="p2mass-atlas-ID00060s-jID00060_area.fits" link="input" register="true" transfer="true" optional="false" type="data" size="4141995"/>
    <uses file="fit.txt" link="output" register="true" transfer="true" optional="false" type="data" size="278"/>
    <uses file="diff.txt" link="output" register="true" transfer="true" optional="false" type="data" size="315448"/>
  </job>
  <job id="ID00413" namespace="Montage" name="mDiffFit" version="1.0" runtime="10.70">
    <uses file="region.hdr" link="input" register="true" transfer="true" optional="false" type="data" size="304"/>
    <uses file="p2mass-atlas-ID00056s-jID00056.fits" link="input" register="true" transfer="true" optional="false" type="data" size="4155684"/>
    <uses file="p2mass-atlas-ID00056s-jID00056_area.fits" link="input" register="true" transfer="true" optional="false" type="data" size="4155684"/>
    <uses file="p2mass-atlas-ID00150s-jID00150.fits" link="input" register="true" transfer="true" optional="false" type="data" size="4155029"/>
    <uses file="p2mass-atlas-ID00150s-jID00150_area.fits" link="input" register="true" transfer="true" optional="false" type="data" size="4155029"/>
    <uses file="fit.txt" link="output" register="true" transfer="true" optional="false" type="data" size="268"/>
    <uses file="diff.txt" link="output" register="true" transfer="true" optional="false" type="data" size="323247"/>
  </job>
  <job id="ID00414" namespace="Montage" name="mDiffFit" version="1.0" runtime="10.55">
    <uses file="region.hdr" link="input" register="true" transfer="true" optional="false" type="data" size="304"/>
    <uses file="p2mass-atlas-ID00057s-jID00057.fits" link="input" register="true" transfer="true" optional="false" type="data" size="4156729"/>
    <uses file="p2mass-atlas-ID00057s-jID00057_area.fits" link="input" register="true" transfer="true" optional="false" type="data" size="4156729"/>
    <uses file="p2mass-atlas-ID00072s-jID00072.fits" link="input" register="true" transfer="true" optional="false" type="data" size="4157298"/>
    <uses file="p2mass-atlas-ID00072s-jID00072_area.fits" link="input" register="true" transfer="true" optional="false" type="data" size="4157298"/>
    <uses file="fit.txt" link="output" register="true" transfer="true" optional="false" type="data" size="263"/>
    <uses file="diff.txt" link="output" register="true" transfer="true" optional="false" type="data" size="319265"/>
  </job>
  <job id="ID00415" namespace="Montage" name="mDiffFit" version="1.0" runtime="10.71">
    <uses file="region.hdr" link="input" register="true" transfer="true" optional="false" type="data" size="304"/>
    <uses file="p2mass-atlas-ID00057s-jID00057.fits" link="input" register="true" transfer="true" optional="false" type="data" size="4152633"/>
    <uses file="p2mass-atlas-ID00057s-jID00057_area.fits" link="input" register="true" transfer="true" optional="false" type="data" size="4152633"/>
    <uses file="p2mass-atlas-ID00105s-jID00105.fits" link="input" register="true" transfer="true" optional="false" type="data" size="4165385"/>
    <uses file="p2mass-atlas-ID00105s-jID00105_area.fits" link="input" register="true" transfer="true" optional="false" type="data" size="4165385"/>
    <uses file="fit.txt" link="output" register="true" transfer="true" optional="false" type="data" size="283"/>
    <uses file="diff.txt" link="output" register="true" transfer="true" optional="false" type="data" size="318207"/>
  </job>
  <job id="ID00416" namespace="Montage" name="mDiffFit" version="1.0" runtime="10.64">
    <uses file="region.hdr" link="input" register="true" transfer="true" optional="false" type="data" size="304"/>
    <uses file="p2mass-atlas-ID00057s-jID00057.fits" link="input" register="true" transfer="true" optional="false" type="data" size="4164657"/>
    <uses file="p2mass-atlas-ID00057s-jID00057_area.fits" link="input" register="true" transfer="true" optional="false" type="data" size="4164657"/>
    <uses file="p2mass-atlas-ID00156s-jID00156.fits" link="input" register="true" transfer="true" optional="false" type="data" size="4176648"/>
    <uses file="p2mass-atlas-ID00156s-jID00156_area.fits" link="input" register="true" transfer="true" optional="false" type="data" size="4176648"/>
    <uses file="fit.txt" link="output" register="true" transfer="true" optional="false" type="data" size="276"/>
    <uses file="diff.txt" link="output" register="true" transfer="true" optional="false" type="data" size="400357"/>
  </job>
  <job id="ID00417" namespace="Montage" name="mDiffFit" version="1.0" runtime="10.41">
    <uses file="region.hdr" link="input" register="true" transfer="true" optional="false" type="data" size="304"/>
    <uses file="p2mass-atlas-ID00058s-jID00058.fits" link="input" register="true" transfer="true" optional="false" type="data" size="4146047"/>
    <uses file="p2mass-atlas-ID00058s-jID00058_area.fits" link="input" register="true" transfer="true" optional="false" type="data" size="4146047"/>
    <uses file="p2mass-atlas-ID00027s-jID00027.fits" link="input" register="true" transfer="true" optional="false" type="data" size="4178277"/>
    <uses file="p2mass-atlas-ID00027s-jID00027_area.fits" link="input" register="true" transfer="true" optional="false" type="data" size="4178277"/>
    <uses file="fit.txt" link="output" register="true" transfer="true" optional="false" type="data" size="268"/>
    <uses file="diff.txt" link="output" register="true" transfer="true" optional="false" type="data" size="275226"/>
  </job>
  <job id="ID00418" namespace="Montage" name="mDiffFit" version="1.0" runtime="10.58">
    <uses file="region.hdr" link="input" register="true" transfer="true" optional="false" type="data" size="304"/>
    <uses file="p2mass-atlas-ID00058s-jID00058.fits" link="input" register="true" transfer="true" optional="false" type="data" size="4152875"/>
    <uses file="p2mass-atlas-ID00058s-jID00058_area.fits" link="input" register="true" transfer="true" optional="false" type="data" size="4152875"/>
    <uses file="p2mass-atlas-ID00056s-jID00056.fits" link="input" register="true" transfer="true" optional="false" type="data" size="4158574"/>
    <uses file="p2mass-atlas-ID00056s-jID00056_area.fits" link="input" register="true" transfer="true" optional="false" type="data" size="4158574"/>
    <uses file="fit.txt" link="output" register="true" transfer="true" optional="false" type="data" size="271"/>
    <uses file="diff.txt" link="output" register="true" transfer="true" optional="false" type="data" size="408299"/>
  </job>
  <job id="ID00419" namespace="Montage" name="mDiffFit" version="1.0" runtime="10.48">
    <uses file="region.hdr" link="input" register="true" transfer="true" optional="false" type="data" size="304"/>
    <uses file="p2mass-atlas-ID00058s-jID00058.fits" link="input" register="true" transfer="true" optional="false" type="data" size="4164096"/>
    <uses file="p2mass-atlas-ID00058s-jID00058_area.fits" link="input" register="true" transfer="true" optional="false" type="data" size="4164096"/>
    <uses file="p2mass-atlas-ID00127s-jID00127.fits" link="input" register="true" transfer="true" optional="false" type="data" size="4163170"/>
    <uses file="p2mass-atlas-ID00127s-jID00127_area.fits" link="input" register="true" transfer="true" optional="false" type="data" size="4163170"/>
    <uses file="fit.txt" link="output" register="true" transfer="true" optional="false" type="data" size="283"/>
    <uses file="diff.txt" link="output" register="true" transfer="true" optional="false" type="data" size="301584"/>
  </job>
  <job id="ID00420" namespace="Montage" name="mDiffFit" version="1.0" runtime="10.64">
    <uses file="region.hdr" link="input" register="true" transfer="true" optional="false" type="data" size="304"/>
    <uses file="p2mass-atlas-ID00059s-jID00059.fits" link="input" register="true" transfer="true" optional="false" type="data" size="4143483"/>
    <uses file="p2mass-atlas-ID00059s-jID00059_area.fits" link="input" register="true" transfer="true" optional="false" type="data" size="4143483"/>
    <uses file="p2mass-atlas-ID00090s-jID00090.fits" link="input" register="true" transfer="true" optional="false" type="data" size="4157784"/>
    <uses file="p2mass-atlas-ID00090s-jID00090_area.fits" link="input" register="true" transfer="true" optional="false" type="data" size="4157784"/>
    <uses file="fit.txt" link="output" register="true" transfer="true" optional="false" type="data" size="256"/>
    <uses file="diff.txt" link="output" register="true" transfer="true" optional="false" type="data" size="169060"/>
  </job>
  <job id="ID00421" namespace="Montage" name="mDiffFit" version="1.0" runtime="10.52">
    <uses file="region.hdr" link="input" register="true" transfer="true" optional="false" type="data" size="304"/>
    <uses file="p2mass-atlas-ID00060s-jID00060.fits" link="input" register="true" transfer="true" optional="false" type="data" size="4155035"/>
    <uses file="p2mass-atlas-ID00060s-jID00060_area.fits" link="input" register="true" transfer="true" optional="false" type="data" size="4155035"/>
    <uses file="p2mass-atlas-ID00036s-jID00036.fits" link="input" register="true" transfer="true" optional="false" type="data" size="4146191"/>
    <uses file="p2mass-atlas-ID00036s-jID00036_area.fits" link="input" register="true" transfer="true" optional="false" type="data" size="4146191"/>
    <uses file="fit.txt" link="output" register="true" transfer="true" optional="false" type="data" size="266"/>
    <uses file="diff.txt" link="output" register="true" transfer="true" optional="false" type="data" size="341447"/>
  </job>
  <job id="ID00422" namespace="Montage" name="mDiffFit" version="1.0" runtime="10.53">
    <uses file="region.hdr" link="input" register="true" transfer="true" optional="false" type="data" size="304"/>
    <uses file="p2mass-atlas-ID00060s-jID00060.fits" link="input" register="true" transfer="true" optional="false" type="data" size="4155702"/>
    <uses file="p2mass-atlas-ID00060s-jID00060_area.fits" link="input" register="true" transfer="true" optional="false" type="data" size="4155702"/>
    <uses file="p2mass-atlas-ID00063s-jID00063.fits" link="input" register="true" transfer="true" optional="false" type="data" size="4169600"/>
    <uses file="p2mass-atlas-ID00063s-jID00063_area.fits" link="input" register="true" transfer="true" optional="false" type="data" size="4169600"/>
    <uses file="fit.txt" link="output" register="true" transfer="true" optional="false" type="data" size="289"/>
    <uses file="diff.txt" link="output" register="true" transfer="true" optional="false" type="data" size="289918"/>
  </job>
  <job id="ID00423" namespace="Montage" name="mDiffFit" version="1.0" runtime="10.72">
    <uses file="region.hdr" link="input" register="true" transfer="true" optional="false" type="data" size="304"/>
    <uses file="p2mass-atlas-ID00060s-jID00060.fits" link="input" register="true" transfer="true" optional="false" type="data" size="4163034"/>
    <uses file="p2mass-atlas-ID00060s-jID00060_area.fits" link="input" register="true" transfer="true" optional="false" type="data" size="4163034"/>
    <uses file="p2mass-atlas-ID00114s-jID00114.fits" link="input" register="true" transfer="true" optional="false" type="data" size="4156485"/>
    <uses file="p2mass-atlas-ID00114s-jID00114_area.fits" link="input" register="true" transfer="true" optional="false" type="data" size="4156485"/>
    <uses file="fit.txt" link="output" register="true" transfer="true" optional="false" type="data" size="273"/>
    <uses file="diff.txt" link="output" register="true" transfer="true" optional="false" type="data" size="349557"/>
  </job>
  <job id="ID00424" namespace="Montage" name="mDiffFit" version="1.0" runtime="10.64">
    <uses file="region.hdr" link="input" register="true" transfer="true" optional="false" type="data" size="304"/>
    <uses file="p2mass-atlas-ID00060s-jID00060.fits" link="input" register="true" transfer="true" optional="false" type="data" size="4184098"/>
    <uses file="p2mass-atlas-ID00060s-jID00060_area.fits" link="input" register="true" transfer="true" optional="false" type="data" size="4184098"/>
    <uses file="p2mass-atlas-ID00131s-jID00131.fits" link="input" register="true" transfer="true" optional="false" type="data" size="4152893"/>
    <uses file="p2mass-atlas-ID00131s-jID00131_area.fits" link="input" register="true" transfer="true" optional="false" type="data" size="4152893"/>
    <uses file="fit.txt" link="output" register="true" transfer="true" optional="false" type="data" size="288"/>
    <uses file="diff.txt" link="output" register="true" transfer="true" optional="false" type="data" size="148796"/>
  </job>
  <job id="ID00425" namespace="Montage" name="mDiffFit" version="1.0" runtime="10.63">
    <uses file="region.hdr" link="input" register="true" transfer="true" optional="false" type="data" size="304"/>
    <uses file="p2mass-atlas-ID00060s-jID00060.fits" link="input" register="true" transfer="true" optional="false" type="data" size="4165540"/>
    <uses file="p2mass-atlas-ID00060s-jID00060_area.fits" link="input" register="true" transfer="true" optional="false" type="data" size="4165540"/>
    <uses file="p2mass-atlas-ID00165s-jID00165.fits" link="input" register="true" transfer="true" optional="false" type="data" size="4170099"/>
    <uses file="p2mass-atlas-ID00165s-jID00165_area.fits" link="input" register="true" transfer="true" optional="false" type="data" size="4170099"/>
    <uses file="fit.txt" link="output" register="true" transfer="true" optional="false" type="data" size="289"/>
    <uses file="diff.txt" link="output" register="true" transfer="true" optional="false" type="data" size="149582"/>
  </job>
  <job id="ID00426" namespace="Montage" name="mDiffFit" version="1.0" runtime="10.74">
    <uses file="region.hdr" link="input" register="true" transfer="true" optional="false" type="data" size="304"/>
    <uses file="p2mass-atlas-ID00061s-jID00061.fits" link="input" register="true" transfer="true" optional="false" type="data" size="4165193"/>
    <uses file="p2mass-atlas-ID00061s-jID00061_area.fits" link="input" register="true" transfer="true" optional="false" type="data" size="4165193"/>
    <uses file="p2mass-atlas-ID00020s-jID00020.fits" link="input" register="true" transfer="true" optional="false" type="data" size="4189366"/>
    <uses file="p2mass-atlas-ID00020s-jID00020_area.fits" link="input" register="true" transfer="true" optional="false" type="data" size="4189366"/>
    <uses file="fit.txt" link="output" register="true" transfer="true" optional="false" type="data" size="274"/>
    <uses file="diff.txt" link="output" register="true" transfer="true" optional="false" type="data" size="152518"/>
  </job>
  <job id="ID00427" namespace="Montage" name="mDiffFit" version="1.0" runtime="10.70">
    <uses file="region.hdr" link="input" register="true" transfer="true" optional="false" type="data" size="304"/>
    <uses file="p2mass-atlas-ID00061s-jID00061.fits" link="input" register="true" transfer="true" optional="false" type="data" size="4165576"/>
    <uses file="p2mass-atlas-ID00061s-jID00061_area.fits" link="input" register="true" transfer="true" optional="false" type="data" size="4165576"/>
    <uses file="p2mass-atlas-ID00044s-jID00044.fits" link="input" register="true" transfer="true" optional="false" type="data" size="4168367"/>
    <uses file="p2mass-atlas-ID00044s-jID00044_area.fits" link="input" register="true" transfer="true" optional="false" type="data" size="4168367"/>
    <uses file="fit.txt" link="output" register="true" transfer="true" optional="false" type="data" size="281"/>
    <uses file="diff.txt" link="output" register="true" transfer="true" optional="false" type="data" size="188341"/>
  </job>
  <job id="ID00428" namespace="Montage" name="mDiffFit" version="1.0" runtime="10.72">
    <uses file="region.hdr" link="input" register="true" transfer="true" optional="false" type="data" size="304"/>
    <uses file="p2mass-atlas-ID00061s-jID00061.fits" link="input" register="true" transfer="true" optional="false" type="data" size="4146139"/>
    <uses file="p2mass-atlas-ID00061s-jID00061_area.fits" link="input" register="true" transfer="true" optional="false" type="data" size="4146139"/>
    <uses file="p2mass-atlas-ID00075s-jID00075.fits" link="input" register="true" transfer="true" optional="false" type="data" size="4159841"/>
    <uses file="p2mass-atlas-ID00075s-jID00075_area.fits" link="input" register="true" transfer="true" optional="false" type="data" size="4159841"/>
    <uses file="fit.txt" link="output" register="true" transfer="true" optional="false" type="data" size="291"/>
    <uses file="diff.txt" link="output" register="true" transfer="true" optional="false" type="data" size="354805"/>
  </job>
  <job id="ID00429" namespace="Montage" name="mDiffFit" version="1.0" runtime="10.48">
    <uses file="region.hdr" link="input" register="true" transfer="true" optional="false" type="data" size="304"/>
    <uses file="p2mass-atlas-ID00061s-jID00061.fits" link="input" register="true" transfer="true" optional="false" type="data" size="4159267"/>
    <uses file="p2mass-atlas-ID00061s-jID00061_area.fits" link="input" register="true" transfer="true" optional="false" type="data" size="4159267"/>
    <uses file="p2mass-atlas-ID00125s-jID00125.fits" link="input" register="true" transfer="true" optional="false" type="data" size="4159078"/>
    <uses file="p2mass-atlas-ID00125s-jID00125_area.fits" link="input" register="true" transfer="true" optional="false" type="data" size="4159078"/>
    <uses file="fit.txt" link="output" register="true" transfer="true" optional="false" type="data" size="254"/>
    <uses file="diff.txt" link="output" register="true" transfer="true" optional="false" type="data" size="386258"/>
  </job>
  <job id="ID00430" namespace="Montage" name="mDiffFit" version="1.0" runtime="10.73">
    <uses file="region.hdr" link="input" register="true" transfer="true" optional="false" type="data" size="304"/>
    <uses file="p2mass-atlas-ID00061s-jID00061.fits" link="input" register="true" transfer="true" optional="false" type="data" size="4166964"/>
    <uses file="p2mass-atlas-ID00061s-jID00061_area.fits" link="input" register="true" transfer="true" optional="false" type="data" size="4166964"/>
    <uses file="p2mass-atlas-ID00150s-jID00150.fits" link="input" register="true" transfer="true" optional="false" type="data" size="4168845"/>
    <uses file="p2mass-atlas-ID00150s-jID00150_area.fits" link="input" register="true" transfer="true" optional="false" type="data" size="4168845"/>
    <uses file="fit.txt" link="output" register="true" transfer="true" optional="false" type="data" size="275"/>
    <uses file="diff.txt" link="output" register="true" transfer="true" optional="false" type="data" size="154642"/>
  </job>
  <job id="ID00431" namespace="Montage" name="mDiffFit" version="1.0" runtime="10.68">
    <uses file="region.hdr" link="input" register="true" transfer="true" optional="false" type="data" size="304"/>
    <uses file="p2mass-atlas-ID00062s-jID00062.fits" link="input" register="true" transfer="true" optional="false" type="data" size="4174315"/>
    <uses file="p2mass-atlas-ID00062s-jID00062_area.fits" link="input" register="true" transfer="true" optional="false" type="data" size="4174315"/>
    <uses file="p2mass-atlas-ID00041s-jID00041.fits" link="input" register="true" transfer="true" optional="false" type="data" size="4160683"/>
    <uses file="p2mass-atlas-ID00041s-jID00041_area.fits" link="input" register="true" transfer="true" optional="false" type="data" size="4160683"/>
    <uses file="fit.txt" link="output" register="true" transfer="true" optional="false" type="data" size="260"/>
    <uses file="diff.txt" link="output" register="true" transfer="true" optional="false" type="data" size="346105"/>
  </job>
  <job id="ID00432" namespace="Montage" name="mDiffFit" version="1.0" runtime="10.36">
    <uses file="region.hdr" link="input" register="true" transfer="true" optional="false" type="data" size="304"/>
    <uses file="p2mass-atlas-ID00062s-jID00062.fits" link="input" register="true" transfer="true" optional="false" type="data" size="4146784"/>
    <uses file="p2mass-atlas-ID00062s-jID00062_area.fits" link="input" register="true" transfer="true" optional="false" type="data" size="4146784"/>
    <uses file="p2mass-atlas-ID00109s-jID00109.fits" link="input" register="true" transfer="true" optional="false" type="data" size="4163757"/>
    <uses file="p2mass-atlas-ID00109s-jID00109_area.fits" link="input" register="true" transfer="true" optional="false" type="data" size="4163757"/>
    <uses file="fit.txt" link="output" register="true" transfer="true" optional="false" type="data" size="265"/>
    <uses file="diff.txt" link="output" register="true" transfer="true" optional="false" type="data" size="241708"/>
  </job>
  <job id="ID00433" namespace="Montage" name="mDiffFit" version="1.0" runtime="10.50">
    <uses file="region.hdr" link="input" register="true" transfer="true" optional="false" type="data" size="304"/>
    <uses file="p2mass-atlas-ID00063s-jID00063.fits" link="input" register="true" transfer="true" optional="false" type="data" size="4139189"/>
    <uses file="p2mass-atlas-ID00063s-jID00063_area.fits" link="input" register="true" transfer="true" optional="false" type="data" size="4139189"/>
    <uses file="p2mass-atlas-ID00123s-jID00123.fits" link="input" register="true" transfer="true" optional="false" type="data" size="4155572"/>
    <uses file="p2mass-atlas-ID00123s-jID00123_area.fits" link="input" register="true" transfer="true" optional="false" type="data" size="4155572"/>
    <uses file="fit.txt" link="output" register="true" transfer="true" optional="false" type="data" size="281"/>
    <uses file="diff.txt" link="output" register="true" transfer="true" optional="false" type="data" size="171156"/>
  </job>
  <job id="ID00434" namespace="Montage" name="mDiffFit" version="1.0" runtime="10.52">
    <uses file="region.hdr" link="input" register="true" transfer="true" optional="false" type="data" size="304"/>
    <uses file="p2mass-atlas-ID00063s-jID00063.fits" link="input" register="true" transfer="true" optional="false" type="data" size="4159073"/>
    <uses file="p2mass-atlas-ID00063s-jID00063_area.fits" link="input" register="true" transfer="true" optional="false" type="data" size="4159073"/>
    <uses file="p2mass-atlas-ID00130s-jID00130.fits" link="input" register="true" transfer="true" optional="false" type="data" size="4159220"/>
    <uses file="p2mass-atlas-ID00130s-jID00130_area.fits" link="input" register="true" transfer="true" optional="false" type="data" size="4159220"/>
    <uses file="fit.txt" link="output" register="true" transfer="true" optional="false" type="data" size="257"/>
    <uses file="diff.txt" link="output" register="true" transfer="true" optional="false" type="data" size="290036"/>
  </job>
  <job id="ID00435" namespace="Montage" name="mDiffFit" version="1.0" runtime="10.43">
    <uses file="region.hdr" link="input" register="true" transfer="true" optional="false" type="data" size="304"/>
    <uses file="p2mass-atlas-ID00063s-jID00063.fits" link="input" register="true" transfer="true" optional="false" type="data" size="4178766"/>
    <uses file="p2mass-atlas-ID00063s-jID00063_area.fits" link="input" register="true" transfer="true" optional="false" type="data" size="4178766"/>
    <uses file="p2mass-atlas-ID00142s-jID00142.fits" link="input" register="true" transfer="true" optional="false" type="data" size="4177331"/>
    <uses file="p2mass-atlas-ID00142s-jID00142_area.fits" link="input" register="true" transfer="true" optional="false" type="data" size="4177331"/>
    <uses file="fit.txt" link="output" register="true" transfer="true" optional="false" type="data" size="275"/>
    <uses file="diff.txt" link="output" register="true" transfer="true" optional="false" type="data" size="394273"/>
  </job>
  <job id="ID00436" namespace="Montage" name="mDiffFit" version="1.0" runtime="10.54">
    <uses file="region.hdr" link="input" register="true" transfer="true" optional="false" type="data" size="304"/>
    <uses file="p2mass-atlas-ID00063s-jID00063.fits" link="input" register="true" transfer="true" optional="false" type="data" size="4171635"/>
    <uses file="p2mass-atlas-ID00063s-jID00063_area.fits" link="input" register="true" transfer="true" optional="false" type="data" size="4171635"/>
    <uses file="p2mass-atlas-ID00147s-jID00147.fits" link="input" register="true" transfer="true" optional="false" type="data" size="4164757"/>
    <uses file="p2mass-atlas-ID00147s-jID00147_area.fits" link="input" register="true" transfer="true" optional="false" type="data" size="4164757"/>
    <uses file="fit.txt" link="output" register="true" transfer="true" optional="false" type="data" size="294"/>
    <uses file="diff.txt" link="output" register="true" transfer="true" optional="false" type="data" size="307655"/>
  </job>
  <job id="ID00437" namespace="Montage" name="mDiffFit" version="1.0" runtime="10.60">
    <uses file="region.hdr" link="input" register="true" transfer="true" optional="false" type="data" size="304"/>
    <uses file="p2mass-atlas-ID00063s-jID00063.fits" link="input" register="true" transfer="true" optional="false" type="data" size="4149863"/>
    <uses file="p2mass-atlas-ID00063s-jID00063_area.fits" link="input" register="true" transfer="true" optional="false" type="data" size="4149863"/>
    <uses file="p2mass-atlas-ID00150s-jID00150.fits" link="input" register="true" transfer="true" optional="false" type="data" size="4153494"/>
    <uses file="p2mass-atlas-ID00150s-jID00150_area.fits" link="input" register="true" transfer="true" optional="false" type="data" size="4153494"/>
    <uses file="fit.txt" link="output" register="true" transfer="true" optional="false" type="data" size="274"/>
    <uses file="diff.txt" link="output" register="true" transfer="true" optional="false" type="data" size="188149"/>
  </job>
  <job id="ID00438" namespace="Montage" name="mDiffFit" version="1.0" runtime="10.54">
    <uses file="region.hdr" link="input" register="true" transfer="true" optional="false" type="data" size="304"/>
    <uses file="p2mass-atlas-ID00063s-jID00063.fits" link="input" register="true" transfer="true" optional="false" type="data" size="4164852"/>
    <uses file="p2mass-atlas-ID00063s-jID00063_area.fits" link="input" register="true" transfer="true" optional="false" type="data" size="4164852"/>
    <uses file="p2mass-atlas-ID00158s-jID00158.fits" link="input" register="true" transfer="true" optional="false" type="data" size="4171343"/>
    <uses file="p2mass-atlas-ID00158s-jID00158_area.fits" link="input" register="true" transfer="true" optional="false" type="data" size="4171343"/>
    <uses file="fit.txt" link="output" register="true" transfer="true" optional="false" type="data" size="270"/>
    <uses file="diff.txt" link="output" register="true" transfer="true" optional="false" type="data" size="293818"/>
  </job>
  <job id="ID00439" namespace="Montage" name="mDiffFit" version="1.0" runtime="10.68">
    <uses file="region.hdr" link="input" register="true" transfer="true" optional="false" type="data" size="304"/>
    <uses file="p2mass-atlas-ID00064s-jID00064.fits" link="input" register="true" transfer="true" optional="false" type="data" size="4180444"/>
    <uses file="p2mass-atlas-ID00064s-jID00064_area.fits" link="input" register="true" transfer="true" optional="false" type="data" size="4180444"/>
    <uses file="p2mass-atlas-ID00049s-jID00049.fits" link="input" register="true" transfer="true" optional="false" type="data" size="4165037"/>
    <uses file="p2mass-atlas-ID00049s-jID00049_area.fits" link="input" register="true" transfer="true" optional="false" type="data" size="4165037"/>
    <uses file="fit.txt" link="output" register="true" transfer="true" optional="false" type="data" size="263"/>
    <uses file="diff.txt" link="output" register="true" transfer="true" optional="false" type="data" size="240396"/>
  </job>
  <job id="ID00440" namespace="Montage" name="mDiffFit" version="1.0" runtime="10.74">
    <uses file="region.hdr" link="input" register="true" transfer="true" optional="false" type="data" size="304"/>
    <uses file="p2mass-atlas-ID00064s-jID00064.fits" link="input" register="true" transfer="true" optional="false" type="data" size="4163890"/>
    <uses file="p2mass-atlas-ID00064s-jID00064_area.fits" link="input" register="true" transfer="true" optional="false" type="data" size="4163890"/>
    <uses file="p2mass-atlas-ID00087s-jID00087.fits" link="input" register="true" transfer="true" optional="false" type="data" size="4166459"/>
    <uses file="p2mass-atlas-ID00087s-jID00087_area.fits" link="input" register="true" transfer="true" optional="false" type="data" size="4166459"/>
    <uses file="fit.txt" link="output" register="true" transfer="true" optional="false" type="data" size="282"/>
    <uses file="diff.txt" link="output" register="true" transfer="true" optional="false" type="data" size="313073"/>
  </job>
  <job id="ID00441" namespace="Montage" name="mDiffFit" version="1.0" runtime="10.68">
    <uses file="region.hdr" link="input" register="true" transfer="true" optional="false" type="data" size="304"/>
    <uses file="p2mass-atlas-ID00064s-jID00064.fits" link="input" register="true" transfer="true" optional="false" type="data" size="4138522"/>
    <uses file="p2mass-atlas-ID00064s-jID00064_area.fits" link="input" register="true" transfer="true" optional="false" type="data" size="4138522"/>
    <uses file="p2mass-atlas-ID00102s-jID00102.fits" link="input" register="true" transfer="true" optional="false" type="data" size="4159922"/>
    <uses file="p2mass-atlas-ID00102s-jID00102_area.fits" link="input" register="true" transfer="true" optional="false" type="data" size="4159922"/>
    <uses file="fit.txt" link="output" register="true" transfer="true" optional="false" type="data" size="289"/>
    <uses file="diff.txt" link="output" register="true" transfer="true" optional="false" type="data" size="422755"/>
  </job>
  <job id="ID00442" namespace="Montage" name="mDiffFit" version="1.0" runtime="10.60">
    <uses file="region.hdr" link="input" register="true" transfer="true" optional="false" type="data" size="304"/>
    <uses file="p2mass-atlas-ID00064s-jID00064.fits" link="input" register="true" transfer="true" optional="false" type="data" size="4170638"/>
    <uses file="p2mass-atlas-ID00064s-jID00064_area.fits" link="input" register="true" transfer="true" optional="false" type="data" size="4170638"/>
    <uses file="p2mass-atlas-ID00126s-jID00126.fits" link="input" register="true" transfer="true" optional="false" type="data" size="4156766"/>
    <uses file="p2mass-atlas-ID00126s-jID00126_area.fits" link="input" register="true" transfer="true" optional="false" type="data" size="4156766"/>
    <uses file="fit.txt" link="output" register="true" transfer="true" optional="false" type="data" size="266"/>
    <uses file="diff.txt" link="output" register="true" transfer="true" optional="false" type="data" size="211695"/>
  </job>
  <job id="ID00443" namespace="Montage" name="mDiffFit" version="1.0" runtime="10.73">
    <uses file="region.hdr" link="input" register="true" transfer="true" optional="false" type="data" size="304"/>
    <uses file="p2mass-atlas-ID00064s-jID00064.fits" link="input" register="true" transfer="true" optional="false" type="data" size="4151691"/>
    <uses file="p2mass-atlas-ID00064s-jID00064_area.fits" link="input" register="true" transfer="true" optional="false" type="data" size="4151691"/>
    <uses file="p2mass-atlas-ID00130s-jID00130.fits" link="input" register="true" transfer="true" optional="false" type="data" size="4157333"/>
    <uses file="p2mass-atlas-ID00130s-jID00130_area.fits" link="input" register="true" transfer="true" optional="false" type="data" size="4157333"/>
    <uses file="fit.txt" link="output" register="true" transfer="true" optional="false" type="data" size="275"/>
    <uses file="diff.txt" link="output" register="true" transfer="true" optional="false" type="data" size="367478"/>
  </job>
  <job id="ID00444" namespace="Montage" name="mDiffFit" version="1.0" runtime="10.68">
    <uses file="region.hdr" link="input" register="true" transfer="true" optional="false" type="data" size="304"/>
    <uses file="p2mass-atlas-ID00064s-jID00064.fits" link="input" register="true" transfer="true" optional="false" type="data" size="4176920"/>
    <uses file="p2mass-atlas-ID00064s-jID00064_area.fits" link="input" register="true" transfer="true" optional="false" type="data" size="4176920"/>
    <uses file="p2mass-atlas-ID00133s-jID00133.fits" link="input" register="true" transfer="true" optional="false" type="data" size="4152241"/>
    <uses file="p2mass-atlas-ID00133s-jID00133_area.fits" link="input" register="true" transfer="true" optional="false" type="data" size="4152241"/>
    <uses file="fit.txt" link="output" register="true" transfer="true" optional="false" type="data" size="275"/>
    <uses file="diff.txt" link="output" register="true" transfer="true" optional="false" type="data" size="247041"/>
  </job>
  <job id="ID00445" namespace="Montage" name="mDiffFit" version="1.0" runtime="10.59">
    <uses file="region.hdr" link="input" register="true" transfer="true" optional="false" type="data" size="304"/>
    <uses file="p2mass-atlas-ID00064s-jID00064.fits" link="input" register="true" transfer="true" optional="false" type="data" size="4178846"/>
    <uses file="p2mass-atlas-ID00064s-jID00064_area.fits" link="input" register="true" transfer="true" optional="false" type="data" size="4178846"/>
    <uses file="p2mass-atlas-ID00140s-jID00140.fits" link="input" register="true" transfer="true" optional="false" type="data" size="4162970"/>
    <uses file="p2mass-atlas-ID00140s-jID00140_area.fits" link="input" register="true" transfer="true" optional="false" type="data" size="4162970"/>
    <uses file="fit.txt" link="output" register="true" transfer="true" optional="false" type="data" size="272"/>
    <uses file="diff.txt" link="output" register="true" transfer="true" optional="false" type="data" size="306976"/>
  </job>
  <job id="ID00446" namespace="Montage" name="mDiffFit" version="1.0" runtime="10.71">
    <uses file="region.hdr" link="input" register="true" transfer="true" optional="false" type="data" size="304"/>
    <uses file="p2mass-atlas-ID00065s-jID00065.fits" link="input" register="true" transfer="true" optional="false" type="data" size="4163040"/>
    <uses file="p2mass-atlas-ID00065s-jID00065_area.fits" link="input" register="true" transfer="true" optional="false" type="data" size="4163040"/>
    <uses file="p2mass-atlas-ID00017s-jID00017.fits" link="input" register="true" transfer="true" optional="false" type="data" size="4144727"/>
    <uses file="p2mass-atlas-ID00017s-jID00017_area.fits" link="input" register="true" transfer="true" optional="false" type="data" size="4144727"/>
    <uses file="fit.txt" link="output" register="true" transfer="true" optional="false" type="data" size="254"/>
    <uses file="diff.txt" link="output" register="true" transfer="true" optional="false" type="data" size="246410"/>
  </job>
  <job id="ID00447" namespace="Montage" name="mDiffFit" version="1.0" runtime="10.67">
    <uses file="region.hdr" link="input" register="true" transfer="true" optional="false" type="data" size="304"/>
    <uses file="p2mass-atlas-ID00065s-jID00065.fits" link="input" register="true" transfer="true" optional="false" type="data" size="4159667"/>
    <uses file="p2mass-atlas-ID00065s-jID00065_area.fits" link="input" register="true" transfer="true" optional="false" type="data" size="4159667"/>
    <uses file="p2mass-atlas-ID00122s-jID00122.fits" link="input" register="true" transfer="true" optional="false" type="data" size="4166713"/>
    <uses file="p2mass-atlas-ID00122s-jID00122_area.fits" link="input" register="true" transfer="true" optional="false" type="data" size="4166713"/>
    <uses file="fit.txt" link="output" register="true" transfer="true" optional="false" type="data" size="275"/>
    <uses file="diff.txt" link="output" register="true" transfer="true" optional="false" type="data" size="393110"/>
  </job>
  <job id="ID00448" namespace="Montage" name="mDiffFit" version="1.0" runtime="10.50">
    <uses file="region.hdr" link="input" register="true" transfer="true" optional="false" type="data" size="304"/>
    <uses file="p2mass-atlas-ID00065s-jID00065.fits" link="input" register="true" transfer="true" optional="false" type="data" size="4150822"/>
    <uses file="p2mass-atlas-ID00065s-jID00065_area.fits" link="input" register="true" transfer="true" optional="false" type="data" size="4150822"/>
    <uses file="p2mass-atlas-ID00139s-jID00139.fits" link="input" register="true" transfer="true" optional="false" type="data" size="4164537"/>
    <uses file="p2mass-atlas-ID00139s-jID00139_area.fits" link="input" register="true" transfer="true" optional="false" type="data" size="4164537"/>
    <uses file="fit.txt" link="output" register="true" transfer="true" optional="false" type="data" size="283"/>
    <uses file="diff.txt" link="output" register="true" transfer="true" optional="false" type="data" size="272852"/>
  </job>
  <job id="ID00449" namespace="Montage" name="mDiffFit" version="1.0" runtime="10.48">
    <uses file="region.hdr" link="input" register="true" transfer="true" optional="false" type="data" size="304"/>
    <uses file="p2mass-atlas-ID00065s-jID00065.fits" link="input" register="true" transfer="true" optional="false" type="data" size="4172103"/>
    <uses file="p2mass-atlas-ID00065s-jID00065_area.fits" link="input" register="true" transfer="true" optional="false" type="data" size="4172103"/>
    <uses file="p2mass-atlas-ID00141s-jID00141.fits" link="input" register="true" transfer="true" optional="false" type="data" size="4165564"/>
    <uses file="p2mass-atlas-ID00141s-jID00141_area.fits" link="input" register="true" transfer="true" optional="false" type="data" size="4165564"/>
    <uses file="fit.txt" link="output" register="true" transfer="true" optional="false" type="data" size="253"/>
    <uses file="diff.txt" link="output" register="true" transfer="true" optional="false" type="data" size="405614"/>
  </job>
  <job id="ID00450" namespace="Montage" name="mDiffFit" version="1.0" runtime="10.53">
    <uses file="region.hdr" link="input" register="true" transfer="true" optional="false" type="data" size="304"/>
[truncated: 672,168 more chars]
