# Supplementary material for: Dynamic Voltage Frequency Scaling Simulator for Real Workflows Energy-Aware Management in Green Cloud Computing
Source: PLoS One. 2017 Jan 13;12(1):e0169803. doi: 10.1371/journal.pone.0169803 (PMC5234838; doi:10.1371/journal.pone.0169803)
Supplement: S4 File — Proposed simulator source code, also available at [24]. (ZIP) [file pone.0169803.s004.zip › WFSPow/config/dax/Montage_25.xml]

<?xml version="1.0" encoding="UTF-8"?>
<!-- generated: 2008-09-24T14:28:09-07:00 -->
<!-- generated by: shishir [??] -->
<adag xmlns="http://pegasus.isi.edu/schema/DAX" xmlns:xsi="http://www.w3.org/2001/XMLSchema-instance" xsi:schemaLocation="http://pegasus.isi.edu/schema/DAX http://pegasus.isi.edu/schema/dax-2.1.xsd" version="2.1" count="1" index="0" name="test" jobCount="25" fileCount="0" childCount="20">
<!-- part 1: list of all referenced files (may be empty) -->
<!-- part 2: definition of all jobs (at least one) -->
  <job id="ID00000" namespace="Montage" name="mProjectPP" version="1.0" runtime="13.39">
    <uses file="region.hdr" link="input" register="true" transfer="true" optional="false" type="data" size="304"/>
    <uses file="2mass-atlas-ID00000s-jID00000.fits" link="input" register="true" transfer="true" optional="false" type="data" size="4222080"/>
    <uses file="p2mass-atlas-ID00000s-jID00000.fits" link="output" register="true" transfer="true" optional="false" type="data" size="4167312"/>
    <uses file="p2mass-atlas-ID00000s-jID00000_area.fits" link="output" register="true" transfer="true" optional="false" type="data" size="4167312"/>
  </job>
  <job id="ID00001" namespace="Montage" name="mProjectPP" version="1.0" runtime="13.83">
    <uses file="region.hdr" link="input" register="true" transfer="true" optional="false" type="data" size="304"/>
    <uses file="2mass-atlas-ID00001s-jID00001.fits" link="input" register="true" transfer="true" optional="false" type="data" size="4222080"/>
    <uses file="p2mass-atlas-ID00001s-jID00001.fits" link="output" register="true" transfer="true" optional="false" type="data" size="4171851"/>
    <uses file="p2mass-atlas-ID00001s-jID00001_area.fits" link="output" register="true" transfer="true" optional="false" type="data" size="4171851"/>
  </job>
  <job id="ID00002" namespace="Montage" name="mProjectPP" version="1.0" runtime="13.36">
    <uses file="region.hdr" link="input" register="true" transfer="true" optional="false" type="data" size="304"/>
    <uses file="2mass-atlas-ID00002s-jID00002.fits" link="input" register="true" transfer="true" optional="false" type="data" size="4222080"/>
    <uses file="p2mass-atlas-ID00002s-jID00002.fits" link="output" register="true" transfer="true" optional="false" type="data" size="4157122"/>
    <uses file="p2mass-atlas-ID00002s-jID00002_area.fits" link="output" register="true" transfer="true" optional="false" type="data" size="4157122"/>
  </job>
  <job id="ID00003" namespace="Montage" name="mProjectPP" version="1.0" runtime="13.60">
    <uses file="region.hdr" link="input" register="true" transfer="true" optional="false" type="data" size="304"/>
    <uses file="2mass-atlas-ID00003s-jID00003.fits" link="input" register="true" transfer="true" optional="false" type="data" size="4222080"/>
    <uses file="p2mass-atlas-ID00003s-jID00003.fits" link="output" register="true" transfer="true" optional="false" type="data" size="4174004"/>
    <uses file="p2mass-atlas-ID00003s-jID00003_area.fits" link="output" register="true" transfer="true" optional="false" type="data" size="4174004"/>
  </job>
  <job id="ID00004" namespace="Montage" name="mProjectPP" version="1.0" runtime="13.78">
    <uses file="region.hdr" link="input" register="true" transfer="true" optional="false" type="data" size="304"/>
    <uses file="2mass-atlas-ID00004s-jID00004.fits" link="input" register="true" transfer="true" optional="false" type="data" size="4222080"/>
    <uses file="p2mass-atlas-ID00004s-jID00004.fits" link="output" register="true" transfer="true" optional="false" type="data" size="4153521"/>
    <uses file="p2mass-atlas-ID00004s-jID00004_area.fits" link="output" register="true" transfer="true" optional="false" type="data" size="4153521"/>
  </job>
  <job id="ID00005" namespace="Montage" name="mDiffFit" version="1.0" runtime="10.59">
    <uses file="region.hdr" link="input" register="true" transfer="true" optional="false" type="data" size="304"/>
    <uses file="p2mass-atlas-ID00000s-jID00000.fits" link="input" register="true" transfer="true" optional="false" type="data" size="4167312"/>
    <uses file="p2mass-atlas-ID00000s-jID00000_area.fits" link="input" register="true" transfer="true" optional="false" type="data" size="4167312"/>
    <uses file="p2mass-atlas-ID00001s-jID00001.fits" link="input" register="true" transfer="true" optional="false" type="data" size="4171851"/>
    <uses file="p2mass-atlas-ID00001s-jID00001_area.fits" link="input" register="true" transfer="true" optional="false" type="data" size="4171851"/>
    <uses file="fit.txt" link="output" register="true" transfer="true" optional="false" type="data" size="272"/>
    <uses file="diff.txt" link="output" register="true" transfer="true" optional="false" type="data" size="408404"/>
  </job>
  <job id="ID00006" namespace="Montage" name="mDiffFit" version="1.0" runtime="10.59">
    <uses file="region.hdr" link="input" register="true" transfer="true" optional="false" type="data" size="304"/>
    <uses file="p2mass-atlas-ID00001s-jID00001.fits" link="input" register="true" transfer="true" optional="false" type="data" size="4185623"/>
    <uses file="p2mass-atlas-ID00001s-jID00001_area.fits" link="input" register="true" transfer="true" optional="false" type="data" size="4185623"/>
    <uses file="p2mass-atlas-ID00000s-jID00000.fits" link="input" register="true" transfer="true" optional="false" type="data" size="4181449"/>
    <uses file="p2mass-atlas-ID00000s-jID00000_area.fits" link="input" register="true" transfer="true" optional="false" type="data" size="4181449"/>
    <uses file="fit.txt" link="output" register="true" transfer="true" optional="false" type="data" size="282"/>
    <uses file="diff.txt" link="output" register="true" transfer="true" optional="false" type="data" size="314191"/>
  </job>
  <job id="ID00007" namespace="Montage" name="mDiffFit" version="1.0" runtime="10.88">
    <uses file="region.hdr" link="input" register="true" transfer="true" optional="false" type="data" size="304"/>
    <uses file="p2mass-atlas-ID00001s-jID00001.fits" link="input" register="true" transfer="true" optional="false" type="data" size="4155530"/>
    <uses file="p2mass-atlas-ID00001s-jID00001_area.fits" link="input" register="true" transfer="true" optional="false" type="data" size="4155530"/>
    <uses file="p2mass-atlas-ID00003s-jID00003.fits" link="input" register="true" transfer="true" optional="false" type="data" size="4174004"/>
    <uses file="p2mass-atlas-ID00003s-jID00003_area.fits" link="input" register="true" transfer="true" optional="false" type="data" size="4174004"/>
    <uses file="fit.txt" link="output" register="true" transfer="true" optional="false" type="data" size="287"/>
    <uses file="diff.txt" link="output" register="true" transfer="true" optional="false" type="data" size="228602"/>
  </job>
  <job id="ID00008" namespace="Montage" name="mDiffFit" version="1.0" runtime="10.81">
    <uses file="region.hdr" link="input" register="true" transfer="true" optional="false" type="data" size="304"/>
    <uses file="p2mass-atlas-ID00002s-jID00002.fits" link="input" register="true" transfer="true" optional="false" type="data" size="4157122"/>
    <uses file="p2mass-atlas-ID00002s-jID00002_area.fits" link="input" register="true" transfer="true" optional="false" type="data" size="4157122"/>
    <uses file="p2mass-atlas-ID00000s-jID00000.fits" link="input" register="true" transfer="true" optional="false" type="data" size="4143677"/>
    <uses file="p2mass-atlas-ID00000s-jID00000_area.fits" link="input" register="true" transfer="true" optional="false" type="data" size="4143677"/>
    <uses file="fit.txt" link="output" register="true" transfer="true" optional="false" type="data" size="272"/>
    <uses file="diff.txt" link="output" register="true" transfer="true" optional="false" type="data" size="176356"/>
  </job>
  <job id="ID00009" namespace="Montage" name="mDiffFit" version="1.0" runtime="10.49">
    <uses file="region.hdr" link="input" register="true" transfer="true" optional="false" type="data" size="304"/>
    <uses file="p2mass-atlas-ID00002s-jID00002.fits" link="input" register="true" transfer="true" optional="false" type="data" size="4149806"/>
    <uses file="p2mass-atlas-ID00002s-jID00002_area.fits" link="input" register="true" transfer="true" optional="false" type="data" size="4149806"/>
    <uses file="p2mass-atlas-ID00001s-jID00001.fits" link="input" register="true" transfer="true" optional="false" type="data" size="4150602"/>
    <uses file="p2mass-atlas-ID00001s-jID00001_area.fits" link="input" register="true" transfer="true" optional="false" type="data" size="4150602"/>
    <uses file="fit.txt" link="output" register="true" transfer="true" optional="false" type="data" size="262"/>
    <uses file="diff.txt" link="output" register="true" transfer="true" optional="false" type="data" size="233476"/>
  </job>
  <job id="ID00010" namespace="Montage" name="mDiffFit" version="1.0" runtime="10.51">
    <uses file="region.hdr" link="input" register="true" transfer="true" optional="false" type="data" size="304"/>
    <uses file="p2mass-atlas-ID00002s-jID00002.fits" link="input" register="true" transfer="true" optional="false" type="data" size="4152397"/>
    <uses file="p2mass-atlas-ID00002s-jID00002_area.fits" link="input" register="true" transfer="true" optional="false" type="data" size="4152397"/>
    <uses file="fit.txt" link="output" register="true" transfer="true" optional="false" type="data" size="267"/>
    <uses file="diff.txt" link="output" register="true" transfer="true" optional="false" type="data" size="251206"/>
  </job>
  <job id="ID00011" namespace="Montage" name="mDiffFit" version="1.0" runtime="10.51">
    <uses file="region.hdr" link="input" register="true" transfer="true" optional="false" type="data" size="304"/>
    <uses file="p2mass-atlas-ID00003s-jID00003.fits" link="input" register="true" transfer="true" optional="false" type="data" size="4173072"/>
    <uses file="p2mass-atlas-ID00003s-jID00003_area.fits" link="input" register="true" transfer="true" optional="false" type="data" size="4173072"/>
    <uses file="p2mass-atlas-ID00001s-jID00001.fits" link="input" register="true" transfer="true" optional="false" type="data" size="4170398"/>
    <uses file="p2mass-atlas-ID00001s-jID00001_area.fits" link="input" register="true" transfer="true" optional="false" type="data" size="4170398"/>
    <uses file="fit.txt" link="output" register="true" transfer="true" optional="false" type="data" size="274"/>
    <uses file="diff.txt" link="output" register="true" transfer="true" optional="false" type="data" size="271248"/>
  </job>
  <job id="ID00012" namespace="Montage" name="mDiffFit" version="1.0" runtime="10.62">
    <uses file="region.hdr" link="input" register="true" transfer="true" optional="false" type="data" size="304"/>
    <uses file="p2mass-atlas-ID00004s-jID00004.fits" link="input" register="true" transfer="true" optional="false" type="data" size="4153521"/>
    <uses file="p2mass-atlas-ID00004s-jID00004_area.fits" link="input" register="true" transfer="true" optional="false" type="data" size="4153521"/>
    <uses file="p2mass-atlas-ID00001s-jID00001.fits" link="input" register="true" transfer="true" optional="false" type="data" size="4155664"/>
    <uses file="p2mass-atlas-ID00001s-jID00001_area.fits" link="input" register="true" transfer="true" optional="false" type="data" size="4155664"/>
    <uses file="fit.txt" link="output" register="true" transfer="true" optional="false" type="data" size="271"/>
    <uses file="diff.txt" link="output" register="true" transfer="true" optional="false" type="data" size="313128"/>
  </job>
  <job id="ID00013" namespace="Montage" name="mDiffFit" version="1.0" runtime="10.37">
    <uses file="region.hdr" link="input" register="true" transfer="true" optional="false" type="data" size="304"/>
    <uses file="p2mass-atlas-ID00004s-jID00004.fits" link="input" register="true" transfer="true" optional="false" type="data" size="4141389"/>
    <uses file="p2mass-atlas-ID00004s-jID00004_area.fits" link="input" register="true" transfer="true" optional="false" type="data" size="4141389"/>
    <uses file="p2mass-atlas-ID00003s-jID00003.fits" link="input" register="true" transfer="true" optional="false" type="data" size="4163196"/>
    <uses file="p2mass-atlas-ID00003s-jID00003_area.fits" link="input" register="true" transfer="true" optional="false" type="data" size="4163196"/>
    <uses file="fit.txt" link="output" register="true" transfer="true" optional="false" type="data" size="297"/>
    <uses file="diff.txt" link="output" register="true" transfer="true" optional="false" type="data" size="297231"/>
  </job>
  <job id="ID00014" namespace="Montage" name="mConcatFit" version="1.0" runtime="0.72">
    <uses file="fits_list.tbl" link="input" register="true" transfer="true" optional="false" type="data" size="245"/>
    <uses file="fit.txt" link="input" register="true" transfer="true" optional="false" type="data" size="272"/>
    <uses file="diff.txt" link="input" register="true" transfer="true" optional="false" type="data" size="408404"/>
    <uses file="fits.tbl" link="output" register="true" transfer="true" optional="false" type="data" size="1889"/>
  </job>
  <job id="ID00015" namespace="Montage" name="mBgModel" version="1.0" runtime="1.42">
    <uses file="pimages.tbl" link="input" register="true" transfer="true" optional="false" type="data" size="837"/>
    <uses file="fits.tbl" link="input" register="true" transfer="true" optional="false" type="data" size="1889"/>
    <uses file="corrections.tbl" link="output" register="true" transfer="true" optional="false" type="data" size="265"/>
  </job>
  <job id="ID00016" namespace="Montage" name="mBackground" version="1.0" runtime="10.39">
    <uses file="corrections.tbl" link="input" register="true" transfer="true" optional="false" type="data" size="265"/>
    <uses file="p2mass-atlas-ID00000s-jID00000.fits" link="input" register="true" transfer="true" optional="false" type="data" size="4163084"/>
    <uses file="p2mass-atlas-ID00000s-jID00000_area.fits" link="input" register="true" transfer="true" optional="false" type="data" size="4163084"/>
    <uses file="c2mass-atlas-ID00000s-jID00000_area.fits" link="output" register="true" transfer="true" optional="false" type="data" size="4163084"/>
    <uses file="c2mass-atlas-ID00000s-jID00000.fits" link="output" register="true" transfer="true" optional="false" type="data" size="4163084"/>
  </job>
  <job id="ID00017" namespace="Montage" name="mBackground" version="1.0" runtime="10.64">
    <uses file="corrections.tbl" link="input" register="true" transfer="true" optional="false" type="data" size="265"/>
    <uses file="p2mass-atlas-ID00001s-jID00001.fits" link="input" register="true" transfer="true" optional="false" type="data" size="4161831"/>
    <uses file="p2mass-atlas-ID00001s-jID00001_area.fits" link="input" register="true" transfer="true" optional="false" type="data" size="4161831"/>
    <uses file="c2mass-atlas-ID00001s-jID00001_area.fits" link="output" register="true" transfer="true" optional="false" type="data" size="4161831"/>
    <uses file="c2mass-atlas-ID00001s-jID00001.fits" link="output" register="true" transfer="true" optional="false" type="data" size="4161831"/>
  </job>
  <job id="ID00018" namespace="Montage" name="mBackground" version="1.0" runtime="10.83">
    <uses file="corrections.tbl" link="input" register="true" transfer="true" optional="false" type="data" size="265"/>
    <uses file="p2mass-atlas-ID00002s-jID00002.fits" link="input" register="true" transfer="true" optional="false" type="data" size="4182323"/>
    <uses file="p2mass-atlas-ID00002s-jID00002_area.fits" link="input" register="true" transfer="true" optional="false" type="data" size="4182323"/>
    <uses file="c2mass-atlas-ID00002s-jID00002_area.fits" link="output" register="true" transfer="true" optional="false" type="data" size="4182323"/>
    <uses file="c2mass-atlas-ID00002s-jID00002.fits" link="output" register="true" transfer="true" optional="false" type="data" size="4182323"/>
  </job>
  <job id="ID00019" namespace="Montage" name="mBackground" version="1.0" runtime="10.93">
    <uses file="corrections.tbl" link="input" register="true" transfer="true" optional="false" type="data" size="265"/>
    <uses file="p2mass-atlas-ID00003s-jID00003.fits" link="input" register="true" transfer="true" optional="false" type="data" size="4170858"/>
    <uses file="p2mass-atlas-ID00003s-jID00003_area.fits" link="input" register="true" transfer="true" optional="false" type="data" size="4170858"/>
    <uses file="c2mass-atlas-ID00003s-jID00003.fits" link="output" register="true" transfer="true" optional="false" type="data" size="4170858"/>
    <uses file="c2mass-atlas-ID00003s-jID00003_area.fits" link="output" register="true" transfer="true" optional="false" type="data" size="4170858"/>
  </job>
  <job id="ID00020" namespace="Montage" name="mBackground" version="1.0" runtime="10.76">
    <uses file="corrections.tbl" link="input" register="true" transfer="true" optional="false" type="data" size="265"/>
    <uses file="p2mass-atlas-ID00004s-jID00004.fits" link="input" register="true" transfer="true" optional="false" type="data" size="4157647"/>
    <uses file="p2mass-atlas-ID00004s-jID00004_area.fits" link="input" register="true" transfer="true" optional="false" type="data" size="4157647"/>
    <uses file="c2mass-atlas-ID00004s-jID00004.fits" link="output" register="true" transfer="true" optional="false" type="data" size="4157647"/>
    <uses file="c2mass-atlas-ID00004s-jID00004_area.fits" link="output" register="true" transfer="true" optional="false" type="data" size="4157647"/>
  </job>
  <job id="ID00021" namespace="Montage" name="mImgTbl" version="1.0" runtime="1.39">
    <uses file="cimages.tbl" link="input" register="true" transfer="true" optional="false" type="data" size="837"/>
    <uses file="c2mass-atlas-ID00000s-jID00000_area.fits" link="input" register="true" transfer="true" optional="false" type="data" size="4163084"/>
    <uses file="c2mass-atlas-ID00000s-jID00000.fits" link="input" register="true" transfer="true" optional="false" type="data" size="4163084"/>
    <uses file="c2mass-atlas-ID00001s-jID00001_area.fits" link="input" register="true" transfer="true" optional="false" type="data" size="4161831"/>
    <uses file="c2mass-atlas-ID00001s-jID00001.fits" link="input" register="true" transfer="true" optional="false" type="data" size="4161831"/>
    <uses file="c2mass-atlas-ID00002s-jID00002_area.fits" link="input" register="true" transfer="true" optional="false" type="data" size="4182323"/>
    <uses file="c2mass-atlas-ID00002s-jID00002.fits" link="input" register="true" transfer="true" optional="false" type="data" size="4182323"/>
    <uses file="c2mass-atlas-ID00003s-jID00003.fits" link="input" register="true" transfer="true" optional="false" type="data" size="4170858"/>
    <uses file="c2mass-atlas-ID00003s-jID00003_area.fits" link="input" register="true" transfer="true" optional="false" type="data" size="4170858"/>
    <uses file="c2mass-atlas-ID00004s-jID00004.fits" link="input" register="true" transfer="true" optional="false" type="data" size="4157647"/>
    <uses file="c2mass-atlas-ID00004s-jID00004_area.fits" link="input" register="true" transfer="true" optional="false" type="data" size="4157647"/>
    <uses file="newcimages.tbl" link="output" register="true" transfer="true" optional="false" type="data" size="1599"/>
  </job>
  <job id="ID00022" namespace="Montage" name="mAdd" version="1.0" runtime="3.03">
    <uses file="region.hdr" link="input" register="true" transfer="true" optional="false" type="data" size="304"/>
    <uses file="newcimages.tbl" link="input" register="true" transfer="true" optional="false" type="data" size="1599"/>
    <uses file="mosaic_ID00022_ID00022.fits" link="output" register="true" transfer="true" optional="false" type="data" size="46509614"/>
    <uses file="mosaic_ID00022_ID00022_area.fits" link="output" register="true" transfer="true" optional="false" type="data" size="46509614"/>
  </job>
  <job id="ID00023" namespace="Montage" name="mShrink" version="1.0" runtime="3.86">
    <uses file="mosaic_ID00022_ID00022.fits" link="input" register="true" transfer="true" optional="false" type="data" size="46509614"/>
    <uses file="mosaic_ID00022_ID00022_area.fits" link="input" register="true" transfer="true" optional="false" type="data" size="46509614"/>
    <uses file="shrunken_ID00023_ID00023.fits" link="output" register="true" transfer="true" optional="false" type="data" size="1861129"/>
  </job>
  <job id="ID00024" namespace="Montage" name="mJPEG" version="1.0" runtime="0.45">
    <uses file="shrunken_ID00023_ID00023.fits" link="input" register="true" transfer="true" optional="false" type="data" size="1861129"/>
    <uses file="shrunken_ID00023_ID00023.jpg" link="output" register="true" transfer="true" optional="false" type="data" size="204856"/>
  </job>
<!-- part 3: list of control-flow dependencies (may be empty) -->
  <child ref="ID00005">
    <parent ref="ID00001"/>
    <parent ref="ID00000"/>
  </child>
  <child ref="ID00006">
    <parent ref="ID00001"/>
    <parent ref="ID00000"/>
  </child>
  <child ref="ID00007">
    <parent ref="ID00001"/>
    <parent ref="ID00003"/>
  </child>
  <child ref="ID00008">
    <parent ref="ID00002"/>
    <parent ref="ID00000"/>
  </child>
  <child ref="ID00009">
    <parent ref="ID00002"/>
    <parent ref="ID00001"/>
  </child>
  <child ref="ID00010">
    <parent ref="ID00002"/>
  </child>
  <child ref="ID00011">
    <parent ref="ID00001"/>
    <parent ref="ID00003"/>
  </child>
  <child ref="ID00012">
    <parent ref="ID00001"/>
    <parent ref="ID00004"/>
  </child>
  <child ref="ID00013">
    <parent ref="ID00004"/>
    <parent ref="ID00003"/>
  </child>
  <child ref="ID00014">
    <parent ref="ID00012"/>
    <parent ref="ID00013"/>
    <parent ref="ID00010"/>
    <parent ref="ID00011"/>
    <parent ref="ID00006"/>
    <parent ref="ID00005"/>
    <parent ref="ID00009"/>
    <parent ref="ID00008"/>
    <parent ref="ID00007"/>
  </child>
  <child ref="ID00015">
    <parent ref="ID00014"/>
  </child>
  <child ref="ID00016">
    <parent ref="ID00000"/>
    <parent ref="ID00015"/>
  </child>
  <child ref="ID00017">
    <parent ref="ID00001"/>
    <parent ref="ID00015"/>
  </child>
  <child ref="ID00018">
    <parent ref="ID00002"/>
    <parent ref="ID00015"/>
  </child>
  <child ref="ID00019">
    <parent ref="ID00003"/>
    <parent ref="ID00015"/>
  </child>
  <child ref="ID00020">
    <parent ref="ID00004"/>
    <parent ref="ID00015"/>
  </child>
  <child ref="ID00021">
    <parent ref="ID00020"/>
    <parent ref="ID00016"/>
    <parent ref="ID00017"/>
    <parent ref="ID00018"/>
    <parent ref="ID00019"/>
  </child>
  <child ref="ID00022">
    <parent ref="ID00021"/>
  </child>
  <child ref="ID00023">
    <parent ref="ID00022"/>
  </child>
  <child ref="ID00024">
    <parent ref="ID00023"/>
  </child>
</adag>
