# Supplementary material for: Dynamic Voltage Frequency Scaling Simulator for Real Workflows Energy-Aware Management in Green Cloud Computing
Source: PLoS One. 2017 Jan 13;12(1):e0169803. doi: 10.1371/journal.pone.0169803 (PMC5234838; doi:10.1371/journal.pone.0169803)
Supplement: S4 File — Proposed simulator source code, also available at [24]. (ZIP) [file pone.0169803.s004.zip › WFSPow/config/dax/Montage_50.xml]

<?xml version="1.0" encoding="UTF-8"?>
<!-- generated: 2008-09-24T14:28:18-07:00 -->
<!-- generated by: shishir [??] -->
<adag xmlns="http://pegasus.isi.edu/schema/DAX" xmlns:xsi="http://www.w3.org/2001/XMLSchema-instance" xsi:schemaLocation="http://pegasus.isi.edu/schema/DAX http://pegasus.isi.edu/schema/dax-2.1.xsd" version="2.1" count="1" index="0" name="test" jobCount="50" fileCount="0" childCount="42">
<!-- part 1: list of all referenced files (may be empty) -->
<!-- part 2: definition of all jobs (at least one) -->
  <job id="ID00000" namespace="Montage" name="mProjectPP" version="1.0" runtime="13.08">
    <uses file="region.hdr" link="input" register="true" transfer="true" optional="false" type="data" size="304"/>
    <uses file="2mass-atlas-ID00000s-jID00000.fits" link="input" register="true" transfer="true" optional="false" type="data" size="4222080"/>
    <uses file="p2mass-atlas-ID00000s-jID00000.fits" link="output" register="true" transfer="true" optional="false" type="data" size="4161238"/>
    <uses file="p2mass-atlas-ID00000s-jID00000_area.fits" link="output" register="true" transfer="true" optional="false" type="data" size="4161238"/>
  </job>
  <job id="ID00001" namespace="Montage" name="mProjectPP" version="1.0" runtime="13.48">
    <uses file="region.hdr" link="input" register="true" transfer="true" optional="false" type="data" size="304"/>
    <uses file="2mass-atlas-ID00001s-jID00001.fits" link="input" register="true" transfer="true" optional="false" type="data" size="4222080"/>
    <uses file="p2mass-atlas-ID00001s-jID00001.fits" link="output" register="true" transfer="true" optional="false" type="data" size="4154331"/>
    <uses file="p2mass-atlas-ID00001s-jID00001_area.fits" link="output" register="true" transfer="true" optional="false" type="data" size="4154331"/>
  </job>
  <job id="ID00002" namespace="Montage" name="mProjectPP" version="1.0" runtime="13.55">
    <uses file="region.hdr" link="input" register="true" transfer="true" optional="false" type="data" size="304"/>
    <uses file="2mass-atlas-ID00002s-jID00002.fits" link="input" register="true" transfer="true" optional="false" type="data" size="4222080"/>
    <uses file="p2mass-atlas-ID00002s-jID00002.fits" link="output" register="true" transfer="true" optional="false" type="data" size="4146522"/>
    <uses file="p2mass-atlas-ID00002s-jID00002_area.fits" link="output" register="true" transfer="true" optional="false" type="data" size="4146522"/>
  </job>
  <job id="ID00003" namespace="Montage" name="mProjectPP" version="1.0" runtime="13.31">
    <uses file="region.hdr" link="input" register="true" transfer="true" optional="false" type="data" size="304"/>
    <uses file="2mass-atlas-ID00003s-jID00003.fits" link="input" register="true" transfer="true" optional="false" type="data" size="4222080"/>
    <uses file="p2mass-atlas-ID00003s-jID00003.fits" link="output" register="true" transfer="true" optional="false" type="data" size="4169621"/>
    <uses file="p2mass-atlas-ID00003s-jID00003_area.fits" link="output" register="true" transfer="true" optional="false" type="data" size="4169621"/>
  </job>
  <job id="ID00004" namespace="Montage" name="mProjectPP" version="1.0" runtime="13.43">
    <uses file="region.hdr" link="input" register="true" transfer="true" optional="false" type="data" size="304"/>
    <uses file="2mass-atlas-ID00004s-jID00004.fits" link="input" register="true" transfer="true" optional="false" type="data" size="4222080"/>
    <uses file="p2mass-atlas-ID00004s-jID00004.fits" link="output" register="true" transfer="true" optional="false" type="data" size="4168548"/>
    <uses file="p2mass-atlas-ID00004s-jID00004_area.fits" link="output" register="true" transfer="true" optional="false" type="data" size="4168548"/>
  </job>
  <job id="ID00005" namespace="Montage" name="mProjectPP" version="1.0" runtime="13.60">
    <uses file="region.hdr" link="input" register="true" transfer="true" optional="false" type="data" size="304"/>
    <uses file="2mass-atlas-ID00005s-jID00005.fits" link="input" register="true" transfer="true" optional="false" type="data" size="4222080"/>
    <uses file="p2mass-atlas-ID00005s-jID00005.fits" link="output" register="true" transfer="true" optional="false" type="data" size="4165516"/>
    <uses file="p2mass-atlas-ID00005s-jID00005_area.fits" link="output" register="true" transfer="true" optional="false" type="data" size="4165516"/>
  </job>
  <job id="ID00006" namespace="Montage" name="mProjectPP" version="1.0" runtime="13.60">
    <uses file="region.hdr" link="input" register="true" transfer="true" optional="false" type="data" size="304"/>
    <uses file="2mass-atlas-ID00006s-jID00006.fits" link="input" register="true" transfer="true" optional="false" type="data" size="4222080"/>
    <uses file="p2mass-atlas-ID00006s-jID00006.fits" link="output" register="true" transfer="true" optional="false" type="data" size="4158282"/>
    <uses file="p2mass-atlas-ID00006s-jID00006_area.fits" link="output" register="true" transfer="true" optional="false" type="data" size="4158282"/>
  </job>
  <job id="ID00007" namespace="Montage" name="mProjectPP" version="1.0" runtime="13.17">
    <uses file="region.hdr" link="input" register="true" transfer="true" optional="false" type="data" size="304"/>
    <uses file="2mass-atlas-ID00007s-jID00007.fits" link="input" register="true" transfer="true" optional="false" type="data" size="4222080"/>
    <uses file="p2mass-atlas-ID00007s-jID00007.fits" link="output" register="true" transfer="true" optional="false" type="data" size="4160080"/>
    <uses file="p2mass-atlas-ID00007s-jID00007_area.fits" link="output" register="true" transfer="true" optional="false" type="data" size="4160080"/>
  </job>
  <job id="ID00008" namespace="Montage" name="mDiffFit" version="1.0" runtime="10.65">
    <uses file="region.hdr" link="input" register="true" transfer="true" optional="false" type="data" size="304"/>
    <uses file="p2mass-atlas-ID00000s-jID00000.fits" link="input" register="true" transfer="true" optional="false" type="data" size="4161238"/>
    <uses file="p2mass-atlas-ID00000s-jID00000_area.fits" link="input" register="true" transfer="true" optional="false" type="data" size="4161238"/>
    <uses file="fit.txt" link="output" register="true" transfer="true" optional="false" type="data" size="261"/>
    <uses file="diff.txt" link="output" register="true" transfer="true" optional="false" type="data" size="425541"/>
  </job>
  <job id="ID00009" namespace="Montage" name="mDiffFit" version="1.0" runtime="10.68">
    <uses file="region.hdr" link="input" register="true" transfer="true" optional="false" type="data" size="304"/>
    <uses file="p2mass-atlas-ID00000s-jID00000.fits" link="input" register="true" transfer="true" optional="false" type="data" size="4143966"/>
    <uses file="p2mass-atlas-ID00000s-jID00000_area.fits" link="input" register="true" transfer="true" optional="false" type="data" size="4143966"/>
    <uses file="p2mass-atlas-ID00001s-jID00001.fits" link="input" register="true" transfer="true" optional="false" type="data" size="4154331"/>
    <uses file="p2mass-atlas-ID00001s-jID00001_area.fits" link="input" register="true" transfer="true" optional="false" type="data" size="4154331"/>
    <uses file="fit.txt" link="output" register="true" transfer="true" optional="false" type="data" size="286"/>
    <uses file="diff.txt" link="output" register="true" transfer="true" optional="false" type="data" size="330000"/>
  </job>
  <job id="ID00010" namespace="Montage" name="mDiffFit" version="1.0" runtime="10.69">
    <uses file="region.hdr" link="input" register="true" transfer="true" optional="false" type="data" size="304"/>
    <uses file="p2mass-atlas-ID00000s-jID00000.fits" link="input" register="true" transfer="true" optional="false" type="data" size="4155521"/>
    <uses file="p2mass-atlas-ID00000s-jID00000_area.fits" link="input" register="true" transfer="true" optional="false" type="data" size="4155521"/>
    <uses file="p2mass-atlas-ID00002s-jID00002.fits" link="input" register="true" transfer="true" optional="false" type="data" size="4146522"/>
    <uses file="p2mass-atlas-ID00002s-jID00002_area.fits" link="input" register="true" transfer="true" optional="false" type="data" size="4146522"/>
    <uses file="fit.txt" link="output" register="true" transfer="true" optional="false" type="data" size="279"/>
    <uses file="diff.txt" link="output" register="true" transfer="true" optional="false" type="data" size="351987"/>
  </job>
  <job id="ID00011" namespace="Montage" name="mDiffFit" version="1.0" runtime="10.78">
    <uses file="region.hdr" link="input" register="true" transfer="true" optional="false" type="data" size="304"/>
    <uses file="p2mass-atlas-ID00000s-jID00000.fits" link="input" register="true" transfer="true" optional="false" type="data" size="4185551"/>
    <uses file="p2mass-atlas-ID00000s-jID00000_area.fits" link="input" register="true" transfer="true" optional="false" type="data" size="4185551"/>
    <uses file="p2mass-atlas-ID00003s-jID00003.fits" link="input" register="true" transfer="true" optional="false" type="data" size="4169621"/>
    <uses file="p2mass-atlas-ID00003s-jID00003_area.fits" link="input" register="true" transfer="true" optional="false" type="data" size="4169621"/>
    <uses file="fit.txt" link="output" register="true" transfer="true" optional="false" type="data" size="266"/>
    <uses file="diff.txt" link="output" register="true" transfer="true" optional="false" type="data" size="378266"/>
  </job>
  <job id="ID00012" namespace="Montage" name="mDiffFit" version="1.0" runtime="10.56">
    <uses file="region.hdr" link="input" register="true" transfer="true" optional="false" type="data" size="304"/>
    <uses file="p2mass-atlas-ID00000s-jID00000.fits" link="input" register="true" transfer="true" optional="false" type="data" size="4162779"/>
    <uses file="p2mass-atlas-ID00000s-jID00000_area.fits" link="input" register="true" transfer="true" optional="false" type="data" size="4162779"/>
    <uses file="p2mass-atlas-ID00005s-jID00005.fits" link="input" register="true" transfer="true" optional="false" type="data" size="4165516"/>
    <uses file="p2mass-atlas-ID00005s-jID00005_area.fits" link="input" register="true" transfer="true" optional="false" type="data" size="4165516"/>
    <uses file="fit.txt" link="output" register="true" transfer="true" optional="false" type="data" size="281"/>
    <uses file="diff.txt" link="output" register="true" transfer="true" optional="false" type="data" size="267120"/>
  </job>
  <job id="ID00013" namespace="Montage" name="mDiffFit" version="1.0" runtime="10.59">
    <uses file="region.hdr" link="input" register="true" transfer="true" optional="false" type="data" size="304"/>
    <uses file="p2mass-atlas-ID00001s-jID00001.fits" link="input" register="true" transfer="true" optional="false" type="data" size="4169022"/>
    <uses file="p2mass-atlas-ID00001s-jID00001_area.fits" link="input" register="true" transfer="true" optional="false" type="data" size="4169022"/>
    <uses file="p2mass-atlas-ID00000s-jID00000.fits" link="input" register="true" transfer="true" optional="false" type="data" size="4162424"/>
    <uses file="p2mass-atlas-ID00000s-jID00000_area.fits" link="input" register="true" transfer="true" optional="false" type="data" size="4162424"/>
    <uses file="fit.txt" link="output" register="true" transfer="true" optional="false" type="data" size="259"/>
    <uses file="diff.txt" link="output" register="true" transfer="true" optional="false" type="data" size="190570"/>
  </job>
  <job id="ID00014" namespace="Montage" name="mDiffFit" version="1.0" runtime="10.70">
    <uses file="region.hdr" link="input" register="true" transfer="true" optional="false" type="data" size="304"/>
    <uses file="p2mass-atlas-ID00001s-jID00001.fits" link="input" register="true" transfer="true" optional="false" type="data" size="4161972"/>
    <uses file="p2mass-atlas-ID00001s-jID00001_area.fits" link="input" register="true" transfer="true" optional="false" type="data" size="4161972"/>
    <uses file="fit.txt" link="output" register="true" transfer="true" optional="false" type="data" size="283"/>
    <uses file="diff.txt" link="output" register="true" transfer="true" optional="false" type="data" size="345692"/>
  </job>
  <job id="ID00015" namespace="Montage" name="mDiffFit" version="1.0" runtime="10.54">
    <uses file="region.hdr" link="input" register="true" transfer="true" optional="false" type="data" size="304"/>
    <uses file="p2mass-atlas-ID00001s-jID00001.fits" link="input" register="true" transfer="true" optional="false" type="data" size="4169468"/>
    <uses file="p2mass-atlas-ID00001s-jID00001_area.fits" link="input" register="true" transfer="true" optional="false" type="data" size="4169468"/>
    <uses file="p2mass-atlas-ID00002s-jID00002.fits" link="input" register="true" transfer="true" optional="false" type="data" size="4143502"/>
    <uses file="p2mass-atlas-ID00002s-jID00002_area.fits" link="input" register="true" transfer="true" optional="false" type="data" size="4143502"/>
    <uses file="fit.txt" link="output" register="true" transfer="true" optional="false" type="data" size="261"/>
    <uses file="diff.txt" link="output" register="true" transfer="true" optional="false" type="data" size="157793"/>
  </job>
  <job id="ID00016" namespace="Montage" name="mDiffFit" version="1.0" runtime="10.51">
    <uses file="region.hdr" link="input" register="true" transfer="true" optional="false" type="data" size="304"/>
    <uses file="p2mass-atlas-ID00001s-jID00001.fits" link="input" register="true" transfer="true" optional="false" type="data" size="4171205"/>
    <uses file="p2mass-atlas-ID00001s-jID00001_area.fits" link="input" register="true" transfer="true" optional="false" type="data" size="4171205"/>
    <uses file="p2mass-atlas-ID00004s-jID00004.fits" link="input" register="true" transfer="true" optional="false" type="data" size="4168548"/>
    <uses file="p2mass-atlas-ID00004s-jID00004_area.fits" link="input" register="true" transfer="true" optional="false" type="data" size="4168548"/>
    <uses file="fit.txt" link="output" register="true" transfer="true" optional="false" type="data" size="275"/>
    <uses file="diff.txt" link="output" register="true" transfer="true" optional="false" type="data" size="332486"/>
  </job>
  <job id="ID00017" namespace="Montage" name="mDiffFit" version="1.0" runtime="10.71">
    <uses file="region.hdr" link="input" register="true" transfer="true" optional="false" type="data" size="304"/>
    <uses file="p2mass-atlas-ID00001s-jID00001.fits" link="input" register="true" transfer="true" optional="false" type="data" size="4157076"/>
    <uses file="p2mass-atlas-ID00001s-jID00001_area.fits" link="input" register="true" transfer="true" optional="false" type="data" size="4157076"/>
    <uses file="p2mass-atlas-ID00007s-jID00007.fits" link="input" register="true" transfer="true" optional="false" type="data" size="4160080"/>
    <uses file="p2mass-atlas-ID00007s-jID00007_area.fits" link="input" register="true" transfer="true" optional="false" type="data" size="4160080"/>
    <uses file="fit.txt" link="output" register="true" transfer="true" optional="false" type="data" size="272"/>
    <uses file="diff.txt" link="output" register="true" transfer="true" optional="false" type="data" size="405131"/>
  </job>
  <job id="ID00018" namespace="Montage" name="mDiffFit" version="1.0" runtime="10.48">
    <uses file="region.hdr" link="input" register="true" transfer="true" optional="false" type="data" size="304"/>
    <uses file="p2mass-atlas-ID00002s-jID00002.fits" link="input" register="true" transfer="true" optional="false" type="data" size="4169406"/>
    <uses file="p2mass-atlas-ID00002s-jID00002_area.fits" link="input" register="true" transfer="true" optional="false" type="data" size="4169406"/>
    <uses file="fit.txt" link="output" register="true" transfer="true" optional="false" type="data" size="287"/>
    <uses file="diff.txt" link="output" register="true" transfer="true" optional="false" type="data" size="287937"/>
  </job>
  <job id="ID00019" namespace="Montage" name="mDiffFit" version="1.0" runtime="10.31">
    <uses file="region.hdr" link="input" register="true" transfer="true" optional="false" type="data" size="304"/>
    <uses file="p2mass-atlas-ID00002s-jID00002.fits" link="input" register="true" transfer="true" optional="false" type="data" size="4156149"/>
    <uses file="p2mass-atlas-ID00002s-jID00002_area.fits" link="input" register="true" transfer="true" optional="false" type="data" size="4156149"/>
    <uses file="p2mass-atlas-ID00003s-jID00003.fits" link="input" register="true" transfer="true" optional="false" type="data" size="4159853"/>
    <uses file="p2mass-atlas-ID00003s-jID00003_area.fits" link="input" register="true" transfer="true" optional="false" type="data" size="4159853"/>
    <uses file="fit.txt" link="output" register="true" transfer="true" optional="false" type="data" size="256"/>
    <uses file="diff.txt" link="output" register="true" transfer="true" optional="false" type="data" size="366476"/>
  </job>
  <job id="ID00020" namespace="Montage" name="mDiffFit" version="1.0" runtime="10.63">
    <uses file="region.hdr" link="input" register="true" transfer="true" optional="false" type="data" size="304"/>
    <uses file="p2mass-atlas-ID00003s-jID00003.fits" link="input" register="true" transfer="true" optional="false" type="data" size="4177908"/>
    <uses file="p2mass-atlas-ID00003s-jID00003_area.fits" link="input" register="true" transfer="true" optional="false" type="data" size="4177908"/>
    <uses file="p2mass-atlas-ID00001s-jID00001.fits" link="input" register="true" transfer="true" optional="false" type="data" size="4164219"/>
    <uses file="p2mass-atlas-ID00001s-jID00001_area.fits" link="input" register="true" transfer="true" optional="false" type="data" size="4164219"/>
    <uses file="fit.txt" link="output" register="true" transfer="true" optional="false" type="data" size="294"/>
    <uses file="diff.txt" link="output" register="true" transfer="true" optional="false" type="data" size="390046"/>
  </job>
  <job id="ID00021" namespace="Montage" name="mDiffFit" version="1.0" runtime="10.36">
    <uses file="region.hdr" link="input" register="true" transfer="true" optional="false" type="data" size="304"/>
    <uses file="p2mass-atlas-ID00003s-jID00003.fits" link="input" register="true" transfer="true" optional="false" type="data" size="4158714"/>
    <uses file="p2mass-atlas-ID00003s-jID00003_area.fits" link="input" register="true" transfer="true" optional="false" type="data" size="4158714"/>
    <uses file="fit.txt" link="output" register="true" transfer="true" optional="false" type="data" size="276"/>
    <uses file="diff.txt" link="output" register="true" transfer="true" optional="false" type="data" size="302010"/>
  </job>
  <job id="ID00022" namespace="Montage" name="mDiffFit" version="1.0" runtime="10.60">
    <uses file="region.hdr" link="input" register="true" transfer="true" optional="false" type="data" size="304"/>
    <uses file="p2mass-atlas-ID00003s-jID00003.fits" link="input" register="true" transfer="true" optional="false" type="data" size="4162873"/>
    <uses file="p2mass-atlas-ID00003s-jID00003_area.fits" link="input" register="true" transfer="true" optional="false" type="data" size="4162873"/>
    <uses file="p2mass-atlas-ID00004s-jID00004.fits" link="input" register="true" transfer="true" optional="false" type="data" size="4168212"/>
    <uses file="p2mass-atlas-ID00004s-jID00004_area.fits" link="input" register="true" transfer="true" optional="false" type="data" size="4168212"/>
    <uses file="fit.txt" link="output" register="true" transfer="true" optional="false" type="data" size="276"/>
    <uses file="diff.txt" link="output" register="true" transfer="true" optional="false" type="data" size="338777"/>
  </job>
  <job id="ID00023" namespace="Montage" name="mDiffFit" version="1.0" runtime="10.56">
    <uses file="region.hdr" link="input" register="true" transfer="true" optional="false" type="data" size="304"/>
    <uses file="p2mass-atlas-ID00003s-jID00003.fits" link="input" register="true" transfer="true" optional="false" type="data" size="4149016"/>
    <uses file="p2mass-atlas-ID00003s-jID00003_area.fits" link="input" register="true" transfer="true" optional="false" type="data" size="4149016"/>
    <uses file="p2mass-atlas-ID00005s-jID00005.fits" link="input" register="true" transfer="true" optional="false" type="data" size="4157773"/>
    <uses file="p2mass-atlas-ID00005s-jID00005_area.fits" link="input" register="true" transfer="true" optional="false" type="data" size="4157773"/>
    <uses file="fit.txt" link="output" register="true" transfer="true" optional="false" type="data" size="270"/>
    <uses file="diff.txt" link="output" register="true" transfer="true" optional="false" type="data" size="386009"/>
  </job>
  <job id="ID00024" namespace="Montage" name="mDiffFit" version="1.0" runtime="10.28">
    <uses file="region.hdr" link="input" register="true" transfer="true" optional="false" type="data" size="304"/>
    <uses file="p2mass-atlas-ID00004s-jID00004.fits" link="input" register="true" transfer="true" optional="false" type="data" size="4146371"/>
    <uses file="p2mass-atlas-ID00004s-jID00004_area.fits" link="input" register="true" transfer="true" optional="false" type="data" size="4146371"/>
    <uses file="p2mass-atlas-ID00000s-jID00000.fits" link="input" register="true" transfer="true" optional="false" type="data" size="4154489"/>
    <uses file="p2mass-atlas-ID00000s-jID00000_area.fits" link="input" register="true" transfer="true" optional="false" type="data" size="4154489"/>
    <uses file="fit.txt" link="output" register="true" transfer="true" optional="false" type="data" size="272"/>
    <uses file="diff.txt" link="output" register="true" transfer="true" optional="false" type="data" size="296484"/>
  </job>
  <job id="ID00025" namespace="Montage" name="mDiffFit" version="1.0" runtime="10.51">
    <uses file="region.hdr" link="input" register="true" transfer="true" optional="false" type="data" size="304"/>
    <uses file="p2mass-atlas-ID00004s-jID00004.fits" link="input" register="true" transfer="true" optional="false" type="data" size="4149518"/>
    <uses file="p2mass-atlas-ID00004s-jID00004_area.fits" link="input" register="true" transfer="true" optional="false" type="data" size="4149518"/>
    <uses file="p2mass-atlas-ID00003s-jID00003.fits" link="input" register="true" transfer="true" optional="false" type="data" size="4147415"/>
    <uses file="p2mass-atlas-ID00003s-jID00003_area.fits" link="input" register="true" transfer="true" optional="false" type="data" size="4147415"/>
    <uses file="fit.txt" link="output" register="true" transfer="true" optional="false" type="data" size="271"/>
    <uses file="diff.txt" link="output" register="true" transfer="true" optional="false" type="data" size="218054"/>
  </job>
  <job id="ID00026" namespace="Montage" name="mDiffFit" version="1.0" runtime="10.41">
    <uses file="region.hdr" link="input" register="true" transfer="true" optional="false" type="data" size="304"/>
    <uses file="p2mass-atlas-ID00004s-jID00004.fits" link="input" register="true" transfer="true" optional="false" type="data" size="4170054"/>
    <uses file="p2mass-atlas-ID00004s-jID00004_area.fits" link="input" register="true" transfer="true" optional="false" type="data" size="4170054"/>
    <uses file="fit.txt" link="output" register="true" transfer="true" optional="false" type="data" size="274"/>
    <uses file="diff.txt" link="output" register="true" transfer="true" optional="false" type="data" size="328551"/>
  </job>
  <job id="ID00027" namespace="Montage" name="mDiffFit" version="1.0" runtime="10.54">
    <uses file="region.hdr" link="input" register="true" transfer="true" optional="false" type="data" size="304"/>
    <uses file="p2mass-atlas-ID00005s-jID00005.fits" link="input" register="true" transfer="true" optional="false" type="data" size="4159304"/>
    <uses file="p2mass-atlas-ID00005s-jID00005_area.fits" link="input" register="true" transfer="true" optional="false" type="data" size="4159304"/>
    <uses file="p2mass-atlas-ID00000s-jID00000.fits" link="input" register="true" transfer="true" optional="false" type="data" size="4152519"/>
    <uses file="p2mass-atlas-ID00000s-jID00000_area.fits" link="input" register="true" transfer="true" optional="false" type="data" size="4152519"/>
    <uses file="fit.txt" link="output" register="true" transfer="true" optional="false" type="data" size="280"/>
    <uses file="diff.txt" link="output" register="true" transfer="true" optional="false" type="data" size="386935"/>
  </job>
  <job id="ID00028" namespace="Montage" name="mDiffFit" version="1.0" runtime="10.64">
    <uses file="region.hdr" link="input" register="true" transfer="true" optional="false" type="data" size="304"/>
    <uses file="p2mass-atlas-ID00005s-jID00005.fits" link="input" register="true" transfer="true" optional="false" type="data" size="4151363"/>
    <uses file="p2mass-atlas-ID00005s-jID00005_area.fits" link="input" register="true" transfer="true" optional="false" type="data" size="4151363"/>
    <uses file="p2mass-atlas-ID00001s-jID00001.fits" link="input" register="true" transfer="true" optional="false" type="data" size="4168356"/>
    <uses file="p2mass-atlas-ID00001s-jID00001_area.fits" link="input" register="true" transfer="true" optional="false" type="data" size="4168356"/>
    <uses file="fit.txt" link="output" register="true" transfer="true" optional="false" type="data" size="278"/>
    <uses file="diff.txt" link="output" register="true" transfer="true" optional="false" type="data" size="314756"/>
  </job>
  <job id="ID00029" namespace="Montage" name="mDiffFit" version="1.0" runtime="10.62">
    <uses file="region.hdr" link="input" register="true" transfer="true" optional="false" type="data" size="304"/>
    <uses file="p2mass-atlas-ID00005s-jID00005.fits" link="input" register="true" transfer="true" optional="false" type="data" size="4163403"/>
    <uses file="p2mass-atlas-ID00005s-jID00005_area.fits" link="input" register="true" transfer="true" optional="false" type="data" size="4163403"/>
    <uses file="p2mass-atlas-ID00003s-jID00003.fits" link="input" register="true" transfer="true" optional="false" type="data" size="4190630"/>
    <uses file="p2mass-atlas-ID00003s-jID00003_area.fits" link="input" register="true" transfer="true" optional="false" type="data" size="4190630"/>
    <uses file="fit.txt" link="output" register="true" transfer="true" optional="false" type="data" size="259"/>
    <uses file="diff.txt" link="output" register="true" transfer="true" optional="false" type="data" size="277759"/>
  </job>
  <job id="ID00030" namespace="Montage" name="mDiffFit" version="1.0" runtime="10.65">
    <uses file="region.hdr" link="input" register="true" transfer="true" optional="false" type="data" size="304"/>
    <uses file="p2mass-atlas-ID00005s-jID00005.fits" link="input" register="true" transfer="true" optional="false" type="data" size="4158342"/>
    <uses file="p2mass-atlas-ID00005s-jID00005_area.fits" link="input" register="true" transfer="true" optional="false" type="data" size="4158342"/>
    <uses file="p2mass-atlas-ID00006s-jID00006.fits" link="input" register="true" transfer="true" optional="false" type="data" size="4158282"/>
    <uses file="p2mass-atlas-ID00006s-jID00006_area.fits" link="input" register="true" transfer="true" optional="false" type="data" size="4158282"/>
    <uses file="fit.txt" link="output" register="true" transfer="true" optional="false" type="data" size="274"/>
    <uses file="diff.txt" link="output" register="true" transfer="true" optional="false" type="data" size="419684"/>
  </job>
  <job id="ID00031" namespace="Montage" name="mDiffFit" version="1.0" runtime="10.68">
    <uses file="region.hdr" link="input" register="true" transfer="true" optional="false" type="data" size="304"/>
    <uses file="p2mass-atlas-ID00006s-jID00006.fits" link="input" register="true" transfer="true" optional="false" type="data" size="4158312"/>
    <uses file="p2mass-atlas-ID00006s-jID00006_area.fits" link="input" register="true" transfer="true" optional="false" type="data" size="4158312"/>
    <uses file="p2mass-atlas-ID00004s-jID00004.fits" link="input" register="true" transfer="true" optional="false" type="data" size="4154414"/>
    <uses file="p2mass-atlas-ID00004s-jID00004_area.fits" link="input" register="true" transfer="true" optional="false" type="data" size="4154414"/>
    <uses file="fit.txt" link="output" register="true" transfer="true" optional="false" type="data" size="257"/>
    <uses file="diff.txt" link="output" register="true" transfer="true" optional="false" type="data" size="342607"/>
  </job>
  <job id="ID00032" namespace="Montage" name="mDiffFit" version="1.0" runtime="10.69">
    <uses file="region.hdr" link="input" register="true" transfer="true" optional="false" type="data" size="304"/>
    <uses file="p2mass-atlas-ID00007s-jID00007.fits" link="input" register="true" transfer="true" optional="false" type="data" size="4159410"/>
    <uses file="p2mass-atlas-ID00007s-jID00007_area.fits" link="input" register="true" transfer="true" optional="false" type="data" size="4159410"/>
    <uses file="p2mass-atlas-ID00002s-jID00002.fits" link="input" register="true" transfer="true" optional="false" type="data" size="4156921"/>
    <uses file="p2mass-atlas-ID00002s-jID00002_area.fits" link="input" register="true" transfer="true" optional="false" type="data" size="4156921"/>
    <uses file="fit.txt" link="output" register="true" transfer="true" optional="false" type="data" size="272"/>
    <uses file="diff.txt" link="output" register="true" transfer="true" optional="false" type="data" size="147754"/>
  </job>
  <job id="ID00033" namespace="Montage" name="mDiffFit" version="1.0" runtime="10.60">
    <uses file="region.hdr" link="input" register="true" transfer="true" optional="false" type="data" size="304"/>
    <uses file="p2mass-atlas-ID00007s-jID00007.fits" link="input" register="true" transfer="true" optional="false" type="data" size="4158314"/>
    <uses file="p2mass-atlas-ID00007s-jID00007_area.fits" link="input" register="true" transfer="true" optional="false" type="data" size="4158314"/>
    <uses file="p2mass-atlas-ID00003s-jID00003.fits" link="input" register="true" transfer="true" optional="false" type="data" size="4162382"/>
    <uses file="p2mass-atlas-ID00003s-jID00003_area.fits" link="input" register="true" transfer="true" optional="false" type="data" size="4162382"/>
    <uses file="fit.txt" link="output" register="true" transfer="true" optional="false" type="data" size="269"/>
    <uses file="diff.txt" link="output" register="true" transfer="true" optional="false" type="data" size="298295"/>
  </job>
  <job id="ID00034" namespace="Montage" name="mDiffFit" version="1.0" runtime="10.56">
    <uses file="region.hdr" link="input" register="true" transfer="true" optional="false" type="data" size="304"/>
    <uses file="p2mass-atlas-ID00007s-jID00007.fits" link="input" register="true" transfer="true" optional="false" type="data" size="4157868"/>
    <uses file="p2mass-atlas-ID00007s-jID00007_area.fits" link="input" register="true" transfer="true" optional="false" type="data" size="4157868"/>
    <uses file="p2mass-atlas-ID00005s-jID00005.fits" link="input" register="true" transfer="true" optional="false" type="data" size="4172887"/>
    <uses file="p2mass-atlas-ID00005s-jID00005_area.fits" link="input" register="true" transfer="true" optional="false" type="data" size="4172887"/>
    <uses file="fit.txt" link="output" register="true" transfer="true" optional="false" type="data" size="271"/>
    <uses file="diff.txt" link="output" register="true" transfer="true" optional="false" type="data" size="168183"/>
  </job>
  <job id="ID00035" namespace="Montage" name="mDiffFit" version="1.0" runtime="10.56">
    <uses file="region.hdr" link="input" register="true" transfer="true" optional="false" type="data" size="304"/>
    <uses file="p2mass-atlas-ID00007s-jID00007.fits" link="input" register="true" transfer="true" optional="false" type="data" size="4131118"/>
    <uses file="p2mass-atlas-ID00007s-jID00007_area.fits" link="input" register="true" transfer="true" optional="false" type="data" size="4131118"/>
    <uses file="fit.txt" link="output" register="true" transfer="true" optional="false" type="data" size="273"/>
    <uses file="diff.txt" link="output" register="true" transfer="true" optional="false" type="data" size="172213"/>
  </job>
  <job id="ID00036" namespace="Montage" name="mConcatFit" version="1.0" runtime="2.24">
    <uses file="fits_list.tbl" link="input" register="true" transfer="true" optional="false" type="data" size="763"/>
    <uses file="fit.txt" link="input" register="true" transfer="true" optional="false" type="data" size="261"/>
    <uses file="diff.txt" link="input" register="true" transfer="true" optional="false" type="data" size="425541"/>
    <uses file="fits.tbl" link="output" register="true" transfer="true" optional="false" type="data" size="5878"/>
  </job>
  <job id="ID00037" namespace="Montage" name="mBgModel" version="1.0" runtime="4.20">
    <uses file="pimages.tbl" link="input" register="true" transfer="true" optional="false" type="data" size="1340"/>
    <uses file="fits.tbl" link="input" register="true" transfer="true" optional="false" type="data" size="5878"/>
    <uses file="corrections.tbl" link="output" register="true" transfer="true" optional="false" type="data" size="425"/>
  </job>
  <job id="ID00038" namespace="Montage" name="mBackground" version="1.0" runtime="10.99">
    <uses file="corrections.tbl" link="input" register="true" transfer="true" optional="false" type="data" size="425"/>
    <uses file="p2mass-atlas-ID00000s-jID00000.fits" link="input" register="true" transfer="true" optional="false" type="data" size="4162470"/>
    <uses file="p2mass-atlas-ID00000s-jID00000_area.fits" link="input" register="true" transfer="true" optional="false" type="data" size="4162470"/>
    <uses file="c2mass-atlas-ID00000s-jID00000_area.fits" link="output" register="true" transfer="true" optional="false" type="data" size="4162470"/>
    <uses file="c2mass-atlas-ID00000s-jID00000.fits" link="output" register="true" transfer="true" optional="false" type="data" size="4162470"/>
  </job>
  <job id="ID00039" namespace="Montage" name="mBackground" version="1.0" runtime="10.66">
    <uses file="corrections.tbl" link="input" register="true" transfer="true" optional="false" type="data" size="425"/>
    <uses file="p2mass-atlas-ID00001s-jID00001.fits" link="input" register="true" transfer="true" optional="false" type="data" size="4172520"/>
    <uses file="p2mass-atlas-ID00001s-jID00001_area.fits" link="input" register="true" transfer="true" optional="false" type="data" size="4172520"/>
    <uses file="c2mass-atlas-ID00001s-jID00001_area.fits" link="output" register="true" transfer="true" optional="false" type="data" size="4172520"/>
    <uses file="c2mass-atlas-ID00001s-jID00001.fits" link="output" register="true" transfer="true" optional="false" type="data" size="4172520"/>
  </job>
  <job id="ID00040" namespace="Montage" name="mBackground" version="1.0" runtime="10.47">
    <uses file="corrections.tbl" link="input" register="true" transfer="true" optional="false" type="data" size="425"/>
    <uses file="p2mass-atlas-ID00002s-jID00002.fits" link="input" register="true" transfer="true" optional="false" type="data" size="4155227"/>
    <uses file="p2mass-atlas-ID00002s-jID00002_area.fits" link="input" register="true" transfer="true" optional="false" type="data" size="4155227"/>
    <uses file="c2mass-atlas-ID00002s-jID00002_area.fits" link="output" register="true" transfer="true" optional="false" type="data" size="4155227"/>
    <uses file="c2mass-atlas-ID00002s-jID00002.fits" link="output" register="true" transfer="true" optional="false" type="data" size="4155227"/>
  </job>
  <job id="ID00041" namespace="Montage" name="mBackground" version="1.0" runtime="10.53">
    <uses file="corrections.tbl" link="input" register="true" transfer="true" optional="false" type="data" size="425"/>
    <uses file="p2mass-atlas-ID00003s-jID00003.fits" link="input" register="true" transfer="true" optional="false" type="data" size="4154656"/>
    <uses file="p2mass-atlas-ID00003s-jID00003_area.fits" link="input" register="true" transfer="true" optional="false" type="data" size="4154656"/>
    <uses file="c2mass-atlas-ID00003s-jID00003.fits" link="output" register="true" transfer="true" optional="false" type="data" size="4154656"/>
    <uses file="c2mass-atlas-ID00003s-jID00003_area.fits" link="output" register="true" transfer="true" optional="false" type="data" size="4154656"/>
  </job>
  <job id="ID00042" namespace="Montage" name="mBackground" version="1.0" runtime="10.74">
    <uses file="corrections.tbl" link="input" register="true" transfer="true" optional="false" type="data" size="425"/>
    <uses file="p2mass-atlas-ID00004s-jID00004.fits" link="input" register="true" transfer="true" optional="false" type="data" size="4165471"/>
    <uses file="p2mass-atlas-ID00004s-jID00004_area.fits" link="input" register="true" transfer="true" optional="false" type="data" size="4165471"/>
    <uses file="c2mass-atlas-ID00004s-jID00004.fits" link="output" register="true" transfer="true" optional="false" type="data" size="4165471"/>
    <uses file="c2mass-atlas-ID00004s-jID00004_area.fits" link="output" register="true" transfer="true" optional="false" type="data" size="4165471"/>
  </job>
  <job id="ID00043" namespace="Montage" name="mBackground" version="1.0" runtime="10.49">
    <uses file="corrections.tbl" link="input" register="true" transfer="true" optional="false" type="data" size="425"/>
    <uses file="p2mass-atlas-ID00005s-jID00005.fits" link="input" register="true" transfer="true" optional="false" type="data" size="4142911"/>
    <uses file="p2mass-atlas-ID00005s-jID00005_area.fits" link="input" register="true" transfer="true" optional="false" type="data" size="4142911"/>
    <uses file="c2mass-atlas-ID00005s-jID00005_area.fits" link="output" register="true" transfer="true" optional="false" type="data" size="4142911"/>
    <uses file="c2mass-atlas-ID00005s-jID00005.fits" link="output" register="true" transfer="true" optional="false" type="data" size="4142911"/>
  </job>
  <job id="ID00044" namespace="Montage" name="mBackground" version="1.0" runtime="10.54">
    <uses file="corrections.tbl" link="input" register="true" transfer="true" optional="false" type="data" size="425"/>
    <uses file="p2mass-atlas-ID00006s-jID00006.fits" link="input" register="true" transfer="true" optional="false" type="data" size="4153325"/>
    <uses file="p2mass-atlas-ID00006s-jID00006_area.fits" link="input" register="true" transfer="true" optional="false" type="data" size="4153325"/>
    <uses file="c2mass-atlas-ID00006s-jID00006_area.fits" link="output" register="true" transfer="true" optional="false" type="data" size="4153325"/>
    <uses file="c2mass-atlas-ID00006s-jID00006.fits" link="output" register="true" transfer="true" optional="false" type="data" size="4153325"/>
  </job>
  <job id="ID00045" namespace="Montage" name="mBackground" version="1.0" runtime="10.42">
    <uses file="corrections.tbl" link="input" register="true" transfer="true" optional="false" type="data" size="425"/>
    <uses file="p2mass-atlas-ID00007s-jID00007.fits" link="input" register="true" transfer="true" optional="false" type="data" size="4146119"/>
    <uses file="p2mass-atlas-ID00007s-jID00007_area.fits" link="input" register="true" transfer="true" optional="false" type="data" size="4146119"/>
    <uses file="c2mass-atlas-ID00007s-jID00007.fits" link="output" register="true" transfer="true" optional="false" type="data" size="4146119"/>
    <uses file="c2mass-atlas-ID00007s-jID00007_area.fits" link="output" register="true" transfer="true" optional="false" type="data" size="4146119"/>
  </job>
  <job id="ID00046" namespace="Montage" name="mImgTbl" version="1.0" runtime="3.20">
    <uses file="cimages.tbl" link="input" register="true" transfer="true" optional="false" type="data" size="1340"/>
    <uses file="c2mass-atlas-ID00000s-jID00000_area.fits" link="input" register="true" transfer="true" optional="false" type="data" size="4162470"/>
    <uses file="c2mass-atlas-ID00000s-jID00000.fits" link="input" register="true" transfer="true" optional="false" type="data" size="4162470"/>
    <uses file="c2mass-atlas-ID00001s-jID00001_area.fits" link="input" register="true" transfer="true" optional="false" type="data" size="4172520"/>
    <uses file="c2mass-atlas-ID00001s-jID00001.fits" link="input" register="true" transfer="true" optional="false" type="data" size="4172520"/>
    <uses file="c2mass-atlas-ID00002s-jID00002_area.fits" link="input" register="true" transfer="true" optional="false" type="data" size="4155227"/>
    <uses file="c2mass-atlas-ID00002s-jID00002.fits" link="input" register="true" transfer="true" optional="false" type="data" size="4155227"/>
    <uses file="c2mass-atlas-ID00003s-jID00003.fits" link="input" register="true" transfer="true" optional="false" type="data" size="4154656"/>
    <uses file="c2mass-atlas-ID00003s-jID00003_area.fits" link="input" register="true" transfer="true" optional="false" type="data" size="4154656"/>
    <uses file="c2mass-atlas-ID00004s-jID00004.fits" link="input" register="true" transfer="true" optional="false" type="data" size="4165471"/>
    <uses file="c2mass-atlas-ID00004s-jID00004_area.fits" link="input" register="true" transfer="true" optional="false" type="data" size="4165471"/>
    <uses file="c2mass-atlas-ID00005s-jID00005_area.fits" link="input" register="true" transfer="true" optional="false" type="data" size="4142911"/>
    <uses file="c2mass-atlas-ID00005s-jID00005.fits" link="input" register="true" transfer="true" optional="false" type="data" size="4142911"/>
    <uses file="c2mass-atlas-ID00006s-jID00006_area.fits" link="input" register="true" transfer="true" optional="false" type="data" size="4153325"/>
    <uses file="c2mass-atlas-ID00006s-jID00006.fits" link="input" register="true" transfer="true" optional="false" type="data" size="4153325"/>
    <uses file="c2mass-atlas-ID00007s-jID00007.fits" link="input" register="true" transfer="true" optional="false" type="data" size="4146119"/>
    <uses file="c2mass-atlas-ID00007s-jID00007_area.fits" link="input" register="true" transfer="true" optional="false" type="data" size="4146119"/>
    <uses file="newcimages.tbl" link="output" register="true" transfer="true" optional="false" type="data" size="3558"/>
  </job>
  <job id="ID00047" namespace="Montage" name="mAdd" version="1.0" runtime="4.75">
    <uses file="region.hdr" link="input" register="true" transfer="true" optional="false" type="data" size="304"/>
    <uses file="newcimages.tbl" link="input" register="true" transfer="true" optional="false" type="data" size="3558"/>
    <uses file="mosaic_ID00047_ID00047.fits" link="output" register="true" transfer="true" optional="false" type="data" size="69693297"/>
    <uses file="mosaic_ID00047_ID00047_area.fits" link="output" register="true" transfer="true" optional="false" type="data" size="69693297"/>
  </job>
  <job id="ID00048" namespace="Montage" name="mShrink" version="1.0" runtime="4.88">
    <uses file="mosaic_ID00047_ID00047.fits" link="input" register="true" transfer="true" optional="false" type="data" size="69693297"/>
    <uses file="mosaic_ID00047_ID00047_area.fits" link="input" register="true" transfer="true" optional="false" type="data" size="69693297"/>
    <uses file="shrunken_ID00048_ID00048.fits" link="output" register="true" transfer="true" optional="false" type="data" size="2788847"/>
  </job>
  <job id="ID00049" namespace="Montage" name="mJPEG" version="1.0" runtime="1.22">
    <uses file="shrunken_ID00048_ID00048.fits" link="input" register="true" transfer="true" optional="false" type="data" size="2788847"/>
    <uses file="shrunken_ID00048_ID00048.jpg" link="output" register="true" transfer="true" optional="false" type="data" size="720562"/>
  </job>
<!-- part 3: list of control-flow dependencies (may be empty) -->
  <child ref="ID00008">
    <parent ref="ID00000"/>
  </child>
  <child ref="ID00009">
    <parent ref="ID00001"/>
    <parent ref="ID00000"/>
  </child>
  <child ref="ID00010">
    <parent ref="ID00002"/>
    <parent ref="ID00000"/>
  </child>
  <child ref="ID00011">
    <parent ref="ID00000"/>
    <parent ref="ID00003"/>
  </child>
  <child ref="ID00012">
    <parent ref="ID00000"/>
    <parent ref="ID00005"/>
  </child>
  <child ref="ID00013">
    <parent ref="ID00001"/>
    <parent ref="ID00000"/>
  </child>
  <child ref="ID00014">
    <parent ref="ID00001"/>
  </child>
  <child ref="ID00015">
    <parent ref="ID00002"/>
    <parent ref="ID00001"/>
  </child>
  <child ref="ID00016">
    <parent ref="ID00001"/>
    <parent ref="ID00004"/>
  </child>
  <child ref="ID00017">
    <parent ref="ID00001"/>
    <parent ref="ID00007"/>
  </child>
  <child ref="ID00018">
    <parent ref="ID00002"/>
  </child>
  <child ref="ID00019">
    <parent ref="ID00002"/>
    <parent ref="ID00003"/>
  </child>
  <child ref="ID00020">
    <parent ref="ID00001"/>
    <parent ref="ID00003"/>
  </child>
  <child ref="ID00021">
    <parent ref="ID00003"/>
  </child>
  <child ref="ID00022">
    <parent ref="ID00004"/>
    <parent ref="ID00003"/>
  </child>
  <child ref="ID00023">
    <parent ref="ID00005"/>
    <parent ref="ID00003"/>
  </child>
  <child ref="ID00024">
    <parent ref="ID00000"/>
    <parent ref="ID00004"/>
  </child>
  <child ref="ID00025">
    <parent ref="ID00004"/>
    <parent ref="ID00003"/>
  </child>
  <child ref="ID00026">
    <parent ref="ID00004"/>
  </child>
  <child ref="ID00027">
    <parent ref="ID00000"/>
    <parent ref="ID00005"/>
  </child>
  <child ref="ID00028">
    <parent ref="ID00001"/>
    <parent ref="ID00005"/>
  </child>
  <child ref="ID00029">
    <parent ref="ID00005"/>
    <parent ref="ID00003"/>
  </child>
  <child ref="ID00030">
    <parent ref="ID00006"/>
    <parent ref="ID00005"/>
  </child>
  <child ref="ID00031">
    <parent ref="ID00006"/>
    <parent ref="ID00004"/>
  </child>
  <child ref="ID00032">
    <parent ref="ID00002"/>
    <parent ref="ID00007"/>
  </child>
  <child ref="ID00033">
    <parent ref="ID00003"/>
    <parent ref="ID00007"/>
  </child>
  <child ref="ID00034">
    <parent ref="ID00005"/>
    <parent ref="ID00007"/>
  </child>
  <child ref="ID00035">
    <parent ref="ID00007"/>
  </child>
  <child ref="ID00036">
    <parent ref="ID00009"/>
    <parent ref="ID00008"/>
    <parent ref="ID00034"/>
    <parent ref="ID00035"/>
    <parent ref="ID00032"/>
    <parent ref="ID00033"/>
    <parent ref="ID00012"/>
    <parent ref="ID00030"/>
    <parent ref="ID00013"/>
    <parent ref="ID00031"/>
    <parent ref="ID00010"/>
    <parent ref="ID00011"/>
    <parent ref="ID00016"/>
    <parent ref="ID00017"/>
    <parent ref="ID00014"/>
    <parent ref="ID00015"/>
    <parent ref="ID00018"/>
    <parent ref="ID00019"/>
    <parent ref="ID00020"/>
    <parent ref="ID00021"/>
    <parent ref="ID00022"/>
    <parent ref="ID00023"/>
    <parent ref="ID00024"/>
    <parent ref="ID00025"/>
    <parent ref="ID00026"/>
    <parent ref="ID00027"/>
    <parent ref="ID00028"/>
    <parent ref="ID00029"/>
  </child>
  <child ref="ID00037">
    <parent ref="ID00036"/>
  </child>
  <child ref="ID00038">
    <parent ref="ID00000"/>
    <parent ref="ID00037"/>
  </child>
  <child ref="ID00039">
    <parent ref="ID00001"/>
    <parent ref="ID00037"/>
  </child>
  <child ref="ID00040">
    <parent ref="ID00002"/>
    <parent ref="ID00037"/>
  </child>
  <child ref="ID00041">
    <parent ref="ID00003"/>
    <parent ref="ID00037"/>
  </child>
  <child ref="ID00042">
    <parent ref="ID00004"/>
    <parent ref="ID00037"/>
  </child>
  <child ref="ID00043">
    <parent ref="ID00005"/>
    <parent ref="ID00037"/>
  </child>
  <child ref="ID00044">
    <parent ref="ID00006"/>
    <parent ref="ID00037"/>
  </child>
  <child ref="ID00045">
    <parent ref="ID00007"/>
    <parent ref="ID00037"/>
  </child>
  <child ref="ID00046">
    <parent ref="ID00043"/>
    <parent ref="ID00044"/>
    <parent ref="ID00045"/>
    <parent ref="ID00040"/>
    <parent ref="ID00041"/>
    <parent ref="ID00042"/>
    <parent ref="ID00038"/>
    <parent ref="ID00039"/>
  </child>
  <child ref="ID00047">
    <parent ref="ID00046"/>
  </child>
  <child ref="ID00048">
    <parent ref="ID00047"/>
  </child>
  <child ref="ID00049">
    <parent ref="ID00048"/>
  </child>
</adag>
