# Supplementary material for: Dynamic Voltage Frequency Scaling Simulator for Real Workflows Energy-Aware Management in Green Cloud Computing
Source: PLoS One. 2017 Jan 13;12(1):e0169803. doi: 10.1371/journal.pone.0169803 (PMC5234838; doi:10.1371/journal.pone.0169803)
Supplement: S4 File — Proposed simulator source code, also available at [24]. (ZIP) [file pone.0169803.s004.zip › WFSPow/config/dax/Sipht_100.xml]

<?xml version="1.0" encoding="UTF-8"?>
<!-- generated: 2012-01-13T08:34:17-08:00 -->
<!-- generated by: juve [??] -->
<adag xmlns="http://pegasus.isi.edu/schema/DAX" xmlns:xsi="http://www.w3.org/2001/XMLSchema-instance" xsi:schemaLocation="http://pegasus.isi.edu/schema/DAX http://pegasus.isi.edu/schema/dax-2.1.xsd" version="2.1" count="1" index="0" name="test" jobCount="97" fileCount="0" childCount="24">
<!-- part 1: list of all referenced files (may be empty) -->
<!-- part 2: definition of all jobs (at least one) -->
  <job id="ID00000" namespace="SIPHT" name="Patser_concate" version="1.0" runtime="0.0593">
    <uses file="NC_0025AG05_PatserOutID00001.txt" link="input" register="false" transfer="false" optional="false" type="data" size="81221"/>
    <uses file="NC_0025AG05_PatserOutID00002.txt" link="input" register="false" transfer="false" optional="false" type="data" size="66854"/>
    <uses file="NC_0025AG05_PatserOutID00003.txt" link="input" register="false" transfer="false" optional="false" type="data" size="121884"/>
    <uses file="NC_0025AG05_PatserOutID00004.txt" link="input" register="false" transfer="false" optional="false" type="data" size="109575"/>
    <uses file="NC_0025AG05_PatserOutID00005.txt" link="input" register="false" transfer="false" optional="false" type="data" size="64225"/>
    <uses file="NC_0025AG05_PatserOutID00006.txt" link="input" register="false" transfer="false" optional="false" type="data" size="72304"/>
    <uses file="NC_0025AG05_PatserOutID00007.txt" link="input" register="false" transfer="false" optional="false" type="data" size="118367"/>
    <uses file="NC_0025AG05_PatserOutID00008.txt" link="input" register="false" transfer="false" optional="false" type="data" size="55487"/>
    <uses file="NC_0025AG05_PatserOutID00009.txt" link="input" register="false" transfer="false" optional="false" type="data" size="127541"/>
    <uses file="NC_0025AG05_PatserOutID00010.txt" link="input" register="false" transfer="false" optional="false" type="data" size="108555"/>
    <uses file="NC_0025AG05_PatserOutID00011.txt" link="input" register="false" transfer="false" optional="false" type="data" size="58006"/>
    <uses file="NC_0025AG05_PatserOutID00012.txt" link="input" register="false" transfer="false" optional="false" type="data" size="96496"/>
    <uses file="NC_0025AG05_PatserOutID00013.txt" link="input" register="false" transfer="false" optional="false" type="data" size="117336"/>
    <uses file="NC_0025AG05_PatserOutID00014.txt" link="input" register="false" transfer="false" optional="false" type="data" size="127990"/>
    <uses file="NC_0025AG05_PatserOutID00015.txt" link="input" register="false" transfer="false" optional="false" type="data" size="126931"/>
    <uses file="NC_0025AG05_PatserOutID00016.txt" link="input" register="false" transfer="false" optional="false" type="data" size="57884"/>
    <uses file="NC_0025AG05_PatserOutID00017.txt" link="input" register="false" transfer="false" optional="false" type="data" size="59068"/>
    <uses file="NC_0025AG05_PatserOutID00018.txt" link="input" register="false" transfer="false" optional="false" type="data" size="118617"/>
    <uses file="NC_0025AG05_PatserOutID00019.txt" link="input" register="false" transfer="false" optional="false" type="data" size="70733"/>
    <uses file="NC_0025AG05_PatserOut.txt" link="output" register="false" transfer="false" optional="false" type="data" size="1759074"/>
  </job>
  <job id="ID00001" namespace="SIPHT" name="Patser" version="1.0" runtime="1.2770">
    <uses file="patser.in" link="input" register="true" transfer="true" optional="false" type="data" size="14"/>
    <uses file="NC_0025AG05.fna" link="input" register="true" transfer="true" optional="false" type="data" size="5361487"/>
    <uses file="alphabet" link="input" register="true" transfer="true" optional="false" type="data" size="16"/>
    <uses file="ID00001_matrix.txt" link="input" register="true" transfer="true" optional="false" type="data" size="170917"/>
    <uses file="NC_0025AG05_PatserOutID00001.txt" link="output" register="false" transfer="false" optional="false" type="data" size="81221"/>
  </job>
  <job id="ID00002" namespace="SIPHT" name="Patser" version="1.0" runtime="1.3077">
    <uses file="patser.in" link="input" register="true" transfer="true" optional="false" type="data" size="14"/>
    <uses file="NC_0025AG05.fna" link="input" register="true" transfer="true" optional="false" type="data" size="5361487"/>
    <uses file="alphabet" link="input" register="true" transfer="true" optional="false" type="data" size="16"/>
    <uses file="ID00002_matrix.txt" link="input" register="true" transfer="true" optional="false" type="data" size="170917"/>
    <uses file="NC_0025AG05_PatserOutID00002.txt" link="output" register="false" transfer="false" optional="false" type="data" size="66854"/>
  </job>
  <job id="ID00003" namespace="SIPHT" name="Patser" version="1.0" runtime="1.1404">
    <uses file="patser.in" link="input" register="true" transfer="true" optional="false" type="data" size="14"/>
    <uses file="NC_0025AG05.fna" link="input" register="true" transfer="true" optional="false" type="data" size="5361487"/>
    <uses file="alphabet" link="input" register="true" transfer="true" optional="false" type="data" size="16"/>
    <uses file="ID00003_matrix.txt" link="input" register="true" transfer="true" optional="false" type="data" size="170917"/>
    <uses file="NC_0025AG05_PatserOutID00003.txt" link="output" register="false" transfer="false" optional="false" type="data" size="121884"/>
  </job>
  <job id="ID00004" namespace="SIPHT" name="Patser" version="1.0" runtime="1.5321">
    <uses file="patser.in" link="input" register="true" transfer="true" optional="false" type="data" size="14"/>
    <uses file="NC_0025AG05.fna" link="input" register="true" transfer="true" optional="false" type="data" size="5361487"/>
    <uses file="alphabet" link="input" register="true" transfer="true" optional="false" type="data" size="16"/>
    <uses file="ID00004_matrix.txt" link="input" register="true" transfer="true" optional="false" type="data" size="170917"/>
    <uses file="NC_0025AG05_PatserOutID00004.txt" link="output" register="false" transfer="false" optional="false" type="data" size="109575"/>
  </job>
  <job id="ID00005" namespace="SIPHT" name="Patser" version="1.0" runtime="0.9449">
    <uses file="patser.in" link="input" register="true" transfer="true" optional="false" type="data" size="14"/>
    <uses file="NC_0025AG05.fna" link="input" register="true" transfer="true" optional="false" type="data" size="5361487"/>
    <uses file="alphabet" link="input" register="true" transfer="true" optional="false" type="data" size="16"/>
    <uses file="ID00005_matrix.txt" link="input" register="true" transfer="true" optional="false" type="data" size="170917"/>
    <uses file="NC_0025AG05_PatserOutID00005.txt" link="output" register="false" transfer="false" optional="false" type="data" size="64225"/>
  </job>
  <job id="ID00006" namespace="SIPHT" name="Patser" version="1.0" runtime="1.4069">
    <uses file="patser.in" link="input" register="true" transfer="true" optional="false" type="data" size="14"/>
    <uses file="NC_0025AG05.fna" link="input" register="true" transfer="true" optional="false" type="data" size="5361487"/>
    <uses file="alphabet" link="input" register="true" transfer="true" optional="false" type="data" size="16"/>
    <uses file="ID00006_matrix.txt" link="input" register="true" transfer="true" optional="false" type="data" size="170917"/>
    <uses file="NC_0025AG05_PatserOutID00006.txt" link="output" register="false" transfer="false" optional="false" type="data" size="72304"/>
  </job>
  <job id="ID00007" namespace="SIPHT" name="Patser" version="1.0" runtime="1.2235">
    <uses file="patser.in" link="input" register="true" transfer="true" optional="false" type="data" size="14"/>
    <uses file="NC_0025AG05.fna" link="input" register="true" transfer="true" optional="false" type="data" size="5361487"/>
    <uses file="alphabet" link="input" register="true" transfer="true" optional="false" type="data" size="16"/>
    <uses file="ID00007_matrix.txt" link="input" register="true" transfer="true" optional="false" type="data" size="170917"/>
    <uses file="NC_0025AG05_PatserOutID00007.txt" link="output" register="false" transfer="false" optional="false" type="data" size="118367"/>
  </job>
  <job id="ID00008" namespace="SIPHT" name="Patser" version="1.0" runtime="0.9760">
    <uses file="patser.in" link="input" register="true" transfer="true" optional="false" type="data" size="14"/>
    <uses file="NC_0025AG05.fna" link="input" register="true" transfer="true" optional="false" type="data" size="5361487"/>
    <uses file="alphabet" link="input" register="true" transfer="true" optional="false" type="data" size="16"/>
    <uses file="ID00008_matrix.txt" link="input" register="true" transfer="true" optional="false" type="data" size="170917"/>
    <uses file="NC_0025AG05_PatserOutID00008.txt" link="output" register="false" transfer="false" optional="false" type="data" size="55487"/>
  </job>
  <job id="ID00009" namespace="SIPHT" name="Patser" version="1.0" runtime="0.8781">
    <uses file="patser.in" link="input" register="true" transfer="true" optional="false" type="data" size="14"/>
    <uses file="NC_0025AG05.fna" link="input" register="true" transfer="true" optional="false" type="data" size="5361487"/>
    <uses file="alphabet" link="input" register="true" transfer="true" optional="false" type="data" size="16"/>
    <uses file="ID00009_matrix.txt" link="input" register="true" transfer="true" optional="false" type="data" size="170917"/>
    <uses file="NC_0025AG05_PatserOutID00009.txt" link="output" register="false" transfer="false" optional="false" type="data" size="127541"/>
  </job>
  <job id="ID00010" namespace="SIPHT" name="Patser" version="1.0" runtime="1.3846">
    <uses file="patser.in" link="input" register="true" transfer="true" optional="false" type="data" size="14"/>
    <uses file="NC_0025AG05.fna" link="input" register="true" transfer="true" optional="false" type="data" size="5361487"/>
    <uses file="alphabet" link="input" register="true" transfer="true" optional="false" type="data" size="16"/>
    <uses file="ID00010_matrix.txt" link="input" register="true" transfer="true" optional="false" type="data" size="170917"/>
    <uses file="NC_0025AG05_PatserOutID00010.txt" link="output" register="false" transfer="false" optional="false" type="data" size="108555"/>
  </job>
  <job id="ID00011" namespace="SIPHT" name="Patser" version="1.0" runtime="0.9679">
    <uses file="patser.in" link="input" register="true" transfer="true" optional="false" type="data" size="14"/>
    <uses file="NC_0025AG05.fna" link="input" register="true" transfer="true" optional="false" type="data" size="5361487"/>
    <uses file="alphabet" link="input" register="true" transfer="true" optional="false" type="data" size="16"/>
    <uses file="ID00011_matrix.txt" link="input" register="true" transfer="true" optional="false" type="data" size="170917"/>
    <uses file="NC_0025AG05_PatserOutID00011.txt" link="output" register="false" transfer="false" optional="false" type="data" size="58006"/>
  </job>
  <job id="ID00012" namespace="SIPHT" name="Patser" version="1.0" runtime="1.8134">
    <uses file="patser.in" link="input" register="true" transfer="true" optional="false" type="data" size="14"/>
    <uses file="NC_0025AG05.fna" link="input" register="true" transfer="true" optional="false" type="data" size="5361487"/>
    <uses file="alphabet" link="input" register="true" transfer="true" optional="false" type="data" size="16"/>
    <uses file="ID00012_matrix.txt" link="input" register="true" transfer="true" optional="false" type="data" size="170917"/>
    <uses file="NC_0025AG05_PatserOutID00012.txt" link="output" register="false" transfer="false" optional="false" type="data" size="96496"/>
  </job>
  <job id="ID00013" namespace="SIPHT" name="Patser" version="1.0" runtime="1.5914">
    <uses file="patser.in" link="input" register="true" transfer="true" optional="false" type="data" size="14"/>
    <uses file="NC_0025AG05.fna" link="input" register="true" transfer="true" optional="false" type="data" size="5361487"/>
    <uses file="alphabet" link="input" register="true" transfer="true" optional="false" type="data" size="16"/>
    <uses file="ID00013_matrix.txt" link="input" register="true" transfer="true" optional="false" type="data" size="170917"/>
    <uses file="NC_0025AG05_PatserOutID00013.txt" link="output" register="false" transfer="false" optional="false" type="data" size="117336"/>
  </job>
  <job id="ID00014" namespace="SIPHT" name="Patser" version="1.0" runtime="1.1709">
    <uses file="patser.in" link="input" register="true" transfer="true" optional="false" type="data" size="14"/>
    <uses file="NC_0025AG05.fna" link="input" register="true" transfer="true" optional="false" type="data" size="5361487"/>
    <uses file="alphabet" link="input" register="true" transfer="true" optional="false" type="data" size="16"/>
    <uses file="ID00014_matrix.txt" link="input" register="true" transfer="true" optional="false" type="data" size="170917"/>
    <uses file="NC_0025AG05_PatserOutID00014.txt" link="output" register="false" transfer="false" optional="false" type="data" size="127990"/>
  </job>
  <job id="ID00015" namespace="SIPHT" name="Patser" version="1.0" runtime="1.0411">
    <uses file="patser.in" link="input" register="true" transfer="true" optional="false" type="data" size="14"/>
    <uses file="NC_0025AG05.fna" link="input" register="true" transfer="true" optional="false" type="data" size="5361487"/>
    <uses file="alphabet" link="input" register="true" transfer="true" optional="false" type="data" size="16"/>
    <uses file="ID00015_matrix.txt" link="input" register="true" transfer="true" optional="false" type="data" size="170917"/>
    <uses file="NC_0025AG05_PatserOutID00015.txt" link="output" register="false" transfer="false" optional="false" type="data" size="126931"/>
  </job>
  <job id="ID00016" namespace="SIPHT" name="Patser" version="1.0" runtime="1.8115">
    <uses file="patser.in" link="input" register="true" transfer="true" optional="false" type="data" size="14"/>
    <uses file="NC_0025AG05.fna" link="input" register="true" transfer="true" optional="false" type="data" size="5361487"/>
    <uses file="alphabet" link="input" register="true" transfer="true" optional="false" type="data" size="16"/>
    <uses file="ID00016_matrix.txt" link="input" register="true" transfer="true" optional="false" type="data" size="170917"/>
    <uses file="NC_0025AG05_PatserOutID00016.txt" link="output" register="false" transfer="false" optional="false" type="data" size="57884"/>
  </job>
  <job id="ID00017" namespace="SIPHT" name="Patser" version="1.0" runtime="1.2349">
    <uses file="patser.in" link="input" register="true" transfer="true" optional="false" type="data" size="14"/>
    <uses file="NC_0025AG05.fna" link="input" register="true" transfer="true" optional="false" type="data" size="5361487"/>
    <uses file="alphabet" link="input" register="true" transfer="true" optional="false" type="data" size="16"/>
    <uses file="ID00017_matrix.txt" link="input" register="true" transfer="true" optional="false" type="data" size="170917"/>
    <uses file="NC_0025AG05_PatserOutID00017.txt" link="output" register="false" transfer="false" optional="false" type="data" size="59068"/>
  </job>
  <job id="ID00018" namespace="SIPHT" name="Patser" version="1.0" runtime="0.8970">
    <uses file="patser.in" link="input" register="true" transfer="true" optional="false" type="data" size="14"/>
    <uses file="NC_0025AG05.fna" link="input" register="true" transfer="true" optional="false" type="data" size="5361487"/>
    <uses file="alphabet" link="input" register="true" transfer="true" optional="false" type="data" size="16"/>
    <uses file="ID00018_matrix.txt" link="input" register="true" transfer="true" optional="false" type="data" size="170917"/>
    <uses file="NC_0025AG05_PatserOutID00018.txt" link="output" register="false" transfer="false" optional="false" type="data" size="118617"/>
  </job>
  <job id="ID00019" namespace="SIPHT" name="Patser" version="1.0" runtime="1.3905">
    <uses file="patser.in" link="input" register="true" transfer="true" optional="false" type="data" size="14"/>
    <uses file="NC_0025AG05.fna" link="input" register="true" transfer="true" optional="false" type="data" size="5361487"/>
    <uses file="alphabet" link="input" register="true" transfer="true" optional="false" type="data" size="16"/>
    <uses file="ID00019_matrix.txt" link="input" register="true" transfer="true" optional="false" type="data" size="170917"/>
    <uses file="NC_0025AG05_PatserOutID00019.txt" link="output" register="false" transfer="false" optional="false" type="data" size="70733"/>
  </job>
  <job id="ID00020" namespace="SIPHT" name="Findterm" version="1.0" runtime="1854.7951">
    <uses file="NC_0025AG05.fna" link="input" register="true" transfer="true" optional="false" type="data" size="5361487"/>
    <uses file="RNAfold" link="input" register="true" transfer="true" optional="false" type="data" size="591942"/>
    <uses file="findterm.out" link="output" register="false" transfer="false" optional="false" type="data" size="134"/>
    <uses file="findterm.err" link="output" register="false" transfer="false" optional="false" type="data" size="0"/>
    <uses file="NC_0025AG05_term.txt" link="output" register="false" transfer="false" optional="false" type="data" size="20619555"/>
    <uses file="NC_0025AG05_term_candidates_non_redund" link="output" register="false" transfer="false" optional="false" type="data" size="327550"/>
    <uses file="rna.ps" link="output" register="false" transfer="false" optional="false" type="data" size="2861"/>
    <uses file="vienna_input_tmp" link="output" register="false" transfer="false" optional="false" type="data" size="3856343"/>
    <uses file="vienna_output" link="output" register="false" transfer="false" optional="false" type="data" size="4301973"/>
    <uses file="vienna_index_tmp" link="output" register="false" transfer="false" optional="false" type="data" size="7128312"/>
  </job>
  <job id="ID00021" namespace="SIPHT" name="RNAMotif" version="1.0" runtime="38.8041">
    <uses file="NC_0025AG05.fna" link="input" register="true" transfer="true" optional="false" type="data" size="5361487"/>
    <uses file="RNAMofficial_descriptor.txt" link="input" register="true" transfer="true" optional="false" type="data" size="17626"/>
    <uses file="rnamotif.out" link="output" register="false" transfer="false" optional="false" type="data" size="1033828"/>
    <uses file="rnamotif.err" link="output" register="false" transfer="false" optional="false" type="data" size="310"/>
  </job>
  <job id="ID00022" namespace="SIPHT" name="Transterm" version="1.0" runtime="49.9864">
    <uses file="NC_0025AG05.fna" link="input" register="true" transfer="true" optional="false" type="data" size="5361487"/>
    <uses file="expterm.dat" link="input" register="true" transfer="true" optional="false" type="data" size="45788"/>
    <uses file="NC_0025AG05.ptt" link="input" register="true" transfer="true" optional="false" type="data" size="340915"/>
    <uses file="transterm.out" link="output" register="false" transfer="false" optional="false" type="data" size="448361"/>
    <uses file="transterm.err" link="output" register="false" transfer="false" optional="false" type="data" size="96"/>
  </job>
  <job id="ID00023" namespace="SIPHT" name="Blast" version="1.0" runtime="1956.0691">
    <uses file="blasta" link="input" register="true" transfer="true" optional="false" type="data" size="786856"/>
    <uses file="xdformat" link="input" register="true" transfer="true" optional="false" type="data" size="380164"/>
    <uses file="time" link="input" register="true" transfer="true" optional="false" type="data" size="11944"/>
    <uses file="NC_0025AG05_IGR_partners.txt" link="input" register="true" transfer="true" optional="false" type="data" size="319306"/>
    <uses file="NC_0_IGR_partners.txt" link="input" register="true" transfer="true" optional="false" type="data" size="423173"/>
    <uses file="NC_1_IGR_partners.txt" link="input" register="true" transfer="true" optional="false" type="data" size="311398"/>
    <uses file="NC_2_IGR_partners.txt" link="input" register="true" transfer="true" optional="false" type="data" size="161082"/>
    <uses file="NC_3_IGR_partners.txt" link="input" register="true" transfer="true" optional="false" type="data" size="287329"/>
    <uses file="NC_4_IGR_partners.txt" link="input" register="true" transfer="true" optional="false" type="data" size="395433"/>
    <uses file="NC_5_IGR_partners.txt" link="input" register="true" transfer="true" optional="false" type="data" size="204067"/>
    <uses file="NC_6_IGR_partners.txt" link="input" register="true" transfer="true" optional="false" type="data" size="206844"/>
    <uses file="NC_7_IGR_partners.txt" link="input" register="true" transfer="true" optional="false" type="data" size="287840"/>
    <uses file="NC_8_IGR_partners.txt" link="input" register="true" transfer="true" optional="false" type="data" size="431682"/>
    <uses file="NC_9_IGR_partners.txt" link="input" register="true" transfer="true" optional="false" type="data" size="185774"/>
    <uses file="NC_10_IGR_partners.txt" link="input" register="true" transfer="true" optional="false" type="data" size="309131"/>
    <uses file="NC_11_IGR_partners.txt" link="input" register="true" transfer="true" optional="false" type="data" size="369709"/>
    <uses file="NC_12_IGR_partners.txt" link="input" register="true" transfer="true" optional="false" type="data" size="305976"/>
    <uses file="NC_13_IGR_partners.txt" link="input" register="true" transfer="true" optional="false" type="data" size="308636"/>
    <uses file="NC_14_IGR_partners.txt" link="input" register="true" transfer="true" optional="false" type="data" size="317038"/>
    <uses file="NC_15_IGR_partners.txt" link="input" register="true" transfer="true" optional="false" type="data" size="380494"/>
    <uses file="NC_16_IGR_partners.txt" link="input" register="true" transfer="true" optional="false" type="data" size="246244"/>
    <uses file="NC_17_IGR_partners.txt" link="input" register="true" transfer="true" optional="false" type="data" size="415925"/>
    <uses file="NC_18_IGR_partners.txt" link="input" register="true" transfer="true" optional="false" type="data" size="210499"/>
    <uses file="NC_19_IGR_partners.txt" link="input" register="true" transfer="true" optional="false" type="data" size="266528"/>
    <uses file="NC_20_IGR_partners.txt" link="input" register="true" transfer="true" optional="false" type="data" size="219793"/>
    <uses file="NC_21_IGR_partners.txt" link="input" register="true" transfer="true" optional="false" type="data" size="257260"/>
    <uses file="NC_22_IGR_partners.txt" link="input" register="true" transfer="true" optional="false" type="data" size="178053"/>
    <uses file="NC_23_IGR_partners.txt" link="input" register="true" transfer="true" optional="false" type="data" size="296549"/>
    <uses file="NC_24_IGR_partners.txt" link="input" register="true" transfer="true" optional="false" type="data" size="255958"/>
    <uses file="NC_25_IGR_partners.txt" link="input" register="true" transfer="true" optional="false" type="data" size="391202"/>
    <uses file="NC_26_IGR_partners.txt" link="input" register="true" transfer="true" optional="false" type="data" size="369334"/>
    <uses file="NC_27_IGR_partners.txt" link="input" register="true" transfer="true" optional="false" type="data" size="273419"/>
    <uses file="NC_28_IGR_partners.txt" link="input" register="true" transfer="true" optional="false" type="data" size="339249"/>
    <uses file="NC_29_IGR_partners.txt" link="input" register="true" transfer="true" optional="false" type="data" size="147493"/>
    <uses file="NC_30_IGR_partners.txt" link="input" register="true" transfer="true" optional="false" type="data" size="154248"/>
    <uses file="NC_31_IGR_partners.txt" link="input" register="true" transfer="true" optional="false" type="data" size="352772"/>
    <uses file="NC_32_IGR_partners.txt" link="input" register="true" transfer="true" optional="false" type="data" size="174619"/>
    <uses file="NC_33_IGR_partners.txt" link="input" register="true" transfer="true" optional="false" type="data" size="311452"/>
    <uses file="NC_34_IGR_partners.txt" link="input" register="true" transfer="true" optional="false" type="data" size="231109"/>
    <uses file="NC_35_IGR_partners.txt" link="input" register="true" transfer="true" optional="false" type="data" size="219877"/>
    <uses file="NC_36_IGR_partners.txt" link="input" register="true" transfer="true" optional="false" type="data" size="348499"/>
    <uses file="NC_37_IGR_partners.txt" link="input" register="true" transfer="true" optional="false" type="data" size="317729"/>
    <uses file="NC_38_IGR_partners.txt" link="input" register="true" transfer="true" optional="false" type="data" size="173748"/>
    <uses file="NC_39_IGR_partners.txt" link="input" register="true" transfer="true" optional="false" type="data" size="416397"/>
    <uses file="NC_40_IGR_partners.txt" link="input" register="true" transfer="true" optional="false" type="data" size="241512"/>
    <uses file="NC_41_IGR_partners.txt" link="input" register="true" transfer="true" optional="false" type="data" size="392419"/>
    <uses file="NC_42_IGR_partners.txt" link="input" register="true" transfer="true" optional="false" type="data" size="419669"/>
    <uses file="NC_43_IGR_partners.txt" link="input" register="true" transfer="true" optional="false" type="data" size="349362"/>
    <uses file="NC_44_IGR_partners.txt" link="input" register="true" transfer="true" optional="false" type="data" size="387286"/>
    <uses file="NC_45_IGR_partners.txt" link="input" register="true" transfer="true" optional="false" type="data" size="376755"/>
    <uses file="NC_46_IGR_partners.txt" link="input" register="true" transfer="true" optional="false" type="data" size="356608"/>
    <uses file="NC_47_IGR_partners.txt" link="input" register="true" transfer="true" optional="false" type="data" size="259868"/>
    <uses file="NC_48_IGR_partners.txt" link="input" register="true" transfer="true" optional="false" type="data" size="265560"/>
    <uses file="NC_49_IGR_partners.txt" link="input" register="true" transfer="true" optional="false" type="data" size="206586"/>
    <uses file="NC_50_IGR_partners.txt" link="input" register="true" transfer="true" optional="false" type="data" size="389137"/>
    <uses file="NC_51_IGR_partners.txt" link="input" register="true" transfer="true" optional="false" type="data" size="163855"/>
    <uses file="NC_52_IGR_partners.txt" link="input" register="true" transfer="true" optional="false" type="data" size="285210"/>
    <uses file="NC_53_IGR_partners.txt" link="input" register="true" transfer="true" optional="false" type="data" size="159335"/>
    <uses file="NC_54_IGR_partners.txt" link="input" register="true" transfer="true" optional="false" type="data" size="268567"/>
    <uses file="NC_55_IGR_partners.txt" link="input" register="true" transfer="true" optional="false" type="data" size="411892"/>
    <uses file="NC_56_IGR_partners.txt" link="input" register="true" transfer="true" optional="false" type="data" size="375216"/>
    <uses file="NC_57_IGR_partners.txt" link="input" register="true" transfer="true" optional="false" type="data" size="285959"/>
    <uses file="NC_58_IGR_partners.txt" link="input" register="true" transfer="true" optional="false" type="data" size="356315"/>
    <uses file="NC_59_IGR_partners.txt" link="input" register="true" transfer="true" optional="false" type="data" size="214740"/>
    <uses file="NC_60_IGR_partners.txt" link="input" register="true" transfer="true" optional="false" type="data" size="377906"/>
    <uses file="NC_61_IGR_partners.txt" link="input" register="true" transfer="true" optional="false" type="data" size="243711"/>
    <uses file="NC_62_IGR_partners.txt" link="input" register="true" transfer="true" optional="false" type="data" size="375385"/>
    <uses file="NC_63_IGR_partners.txt" link="input" register="true" transfer="true" optional="false" type="data" size="316947"/>
    <uses file="NC_64_IGR_partners.txt" link="input" register="true" transfer="true" optional="false" type="data" size="228608"/>
    <uses file="NC_65_IGR_partners.txt" link="input" register="true" transfer="true" optional="false" type="data" size="398761"/>
    <uses file="NC_66_IGR_partners.txt" link="input" register="true" transfer="true" optional="false" type="data" size="226218"/>
    <uses file="NC_67_IGR_partners.txt" link="input" register="true" transfer="true" optional="false" type="data" size="325725"/>
    <uses file="NC_68_IGR_partners.txt" link="input" register="true" transfer="true" optional="false" type="data" size="166588"/>
    <uses file="NC_69_IGR_partners.txt" link="input" register="true" transfer="true" optional="false" type="data" size="149057"/>
    <uses file="NC_70_IGR_partners.txt" link="input" register="true" transfer="true" optional="false" type="data" size="218626"/>
    <uses file="NC_71_IGR_partners.txt" link="input" register="true" transfer="true" optional="false" type="data" size="386818"/>
    <uses file="NC_72_IGR_partners.txt" link="input" register="true" transfer="true" optional="false" type="data" size="270305"/>
    <uses file="NC_73_IGR_partners.txt" link="input" register="true" transfer="true" optional="false" type="data" size="194323"/>
    <uses file="NC_74_IGR_partners.txt" link="input" register="true" transfer="true" optional="false" type="data" size="270319"/>
    <uses file="NC_75_IGR_partners.txt" link="input" register="true" transfer="true" optional="false" type="data" size="240206"/>
    <uses file="NC_76_IGR_partners.txt" link="input" register="true" transfer="true" optional="false" type="data" size="255648"/>
    <uses file="NC_77_IGR_partners.txt" link="input" register="true" transfer="true" optional="false" type="data" size="337633"/>
    <uses file="NC_78_IGR_partners.txt" link="input" register="true" transfer="true" optional="false" type="data" size="347201"/>
    <uses file="NC_79_IGR_partners.txt" link="input" register="true" transfer="true" optional="false" type="data" size="254468"/>
    <uses file="NC_80_IGR_partners.txt" link="input" register="true" transfer="true" optional="false" type="data" size="397423"/>
    <uses file="NC_81_IGR_partners.txt" link="input" register="true" transfer="true" optional="false" type="data" size="342640"/>
    <uses file="NC_82_IGR_partners.txt" link="input" register="true" transfer="true" optional="false" type="data" size="248432"/>
    <uses file="NC_83_IGR_partners.txt" link="input" register="true" transfer="true" optional="false" type="data" size="397133"/>
    <uses file="NC_84_IGR_partners.txt" link="input" register="true" transfer="true" optional="false" type="data" size="307264"/>
    <uses file="NC_85_IGR_partners.txt" link="input" register="true" transfer="true" optional="false" type="data" size="152506"/>
    <uses file="NC_86_IGR_partners.txt" link="input" register="true" transfer="true" optional="false" type="data" size="386691"/>
    <uses file="NC_87_IGR_partners.txt" link="input" register="true" transfer="true" optional="false" type="data" size="425632"/>
    <uses file="NC_88_IGR_partners.txt" link="input" register="true" transfer="true" optional="false" type="data" size="284594"/>
    <uses file="NC_89_IGR_partners.txt" link="input" register="true" transfer="true" optional="false" type="data" size="258845"/>
    <uses file="NC_90_IGR_partners.txt" link="input" register="true" transfer="true" optional="false" type="data" size="297040"/>
    <uses file="NC_91_IGR_partners.txt" link="input" register="true" transfer="true" optional="false" type="data" size="176117"/>
    <uses file="NC_92_IGR_partners.txt" link="input" register="true" transfer="true" optional="false" type="data" size="349145"/>
    <uses file="NC_93_IGR_partners.txt" link="input" register="true" transfer="true" optional="false" type="data" size="376481"/>
    <uses file="NC_94_IGR_partners.txt" link="input" register="true" transfer="true" optional="false" type="data" size="222987"/>
    <uses file="NC_95_IGR_partners.txt" link="input" register="true" transfer="true" optional="false" type="data" size="190950"/>
    <uses file="NC_96_IGR_partners.txt" link="input" register="true" transfer="true" optional="false" type="data" size="159521"/>
    <uses file="NC_97_IGR_partners.txt" link="input" register="true" transfer="true" optional="false" type="data" size="178154"/>
    <uses file="NC_98_IGR_partners.txt" link="input" register="true" transfer="true" optional="false" type="data" size="154995"/>
    <uses file="NC_99_IGR_partners.txt" link="input" register="true" transfer="true" optional="false" type="data" size="423450"/>
    <uses file="NC_100_IGR_partners.txt" link="input" register="true" transfer="true" optional="false" type="data" size="336893"/>
    <uses file="NC_101_IGR_partners.txt" link="input" register="true" transfer="true" optional="false" type="data" size="392008"/>
    <uses file="NC_102_IGR_partners.txt" link="input" register="true" transfer="true" optional="false" type="data" size="295166"/>
    <uses file="NC_103_IGR_partners.txt" link="input" register="true" transfer="true" optional="false" type="data" size="279547"/>
    <uses file="NC_104_IGR_partners.txt" link="input" register="true" transfer="true" optional="false" type="data" size="318846"/>
    <uses file="NC_105_IGR_partners.txt" link="input" register="true" transfer="true" optional="false" type="data" size="228675"/>
    <uses file="NC_106_IGR_partners.txt" link="input" register="true" transfer="true" optional="false" type="data" size="381783"/>
    <uses file="NC_107_IGR_partners.txt" link="input" register="true" transfer="true" optional="false" type="data" size="302237"/>
    <uses file="NC_108_IGR_partners.txt" link="input" register="true" transfer="true" optional="false" type="data" size="415032"/>
    <uses file="NC_109_IGR_partners.txt" link="input" register="true" transfer="true" optional="false" type="data" size="213678"/>
    <uses file="NC_110_IGR_partners.txt" link="input" register="true" transfer="true" optional="false" type="data" size="237733"/>
    <uses file="NC_111_IGR_partners.txt" link="input" register="true" transfer="true" optional="false" type="data" size="345896"/>
    <uses file="NC_112_IGR_partners.txt" link="input" register="true" transfer="true" optional="false" type="data" size="291118"/>
    <uses file="NC_113_IGR_partners.txt" link="input" register="true" transfer="true" optional="false" type="data" size="411598"/>
    <uses file="NC_114_IGR_partners.txt" link="input" register="true" transfer="true" optional="false" type="data" size="171499"/>
    <uses file="NC_115_IGR_partners.txt" link="input" register="true" transfer="true" optional="false" type="data" size="220429"/>
    <uses file="NC_116_IGR_partners.txt" link="input" register="true" transfer="true" optional="false" type="data" size="316382"/>
    <uses file="NC_117_IGR_partners.txt" link="input" register="true" transfer="true" optional="false" type="data" size="302993"/>
    <uses file="NC_118_IGR_partners.txt" link="input" register="true" transfer="true" optional="false" type="data" size="337892"/>
    <uses file="NC_119_IGR_partners.txt" link="input" register="true" transfer="true" optional="false" type="data" size="265611"/>
    <uses file="NC_120_IGR_partners.txt" link="input" register="true" transfer="true" optional="false" type="data" size="389239"/>
    <uses file="NC_121_IGR_partners.txt" link="input" register="true" transfer="true" optional="false" type="data" size="377490"/>
    <uses file="NC_122_IGR_partners.txt" link="input" register="true" transfer="true" optional="false" type="data" size="199695"/>
    <uses file="NC_123_IGR_partners.txt" link="input" register="true" transfer="true" optional="false" type="data" size="212532"/>
    <uses file="NC_124_IGR_partners.txt" link="input" register="true" transfer="true" optional="false" type="data" size="233605"/>
    <uses file="NC_125_IGR_partners.txt" link="input" register="true" transfer="true" optional="false" type="data" size="196795"/>
    <uses file="NC_126_IGR_partners.txt" link="input" register="true" transfer="true" optional="false" type="data" size="402625"/>
    <uses file="NC_127_IGR_partners.txt" link="input" register="true" transfer="true" optional="false" type="data" size="352712"/>
    <uses file="NC_128_IGR_partners.txt" link="input" register="true" transfer="true" optional="false" type="data" size="317360"/>
    <uses file="NC_129_IGR_partners.txt" link="input" register="true" transfer="true" optional="false" type="data" size="309102"/>
    <uses file="NC_130_IGR_partners.txt" link="input" register="true" transfer="true" optional="false" type="data" size="318329"/>
    <uses file="NC_131_IGR_partners.txt" link="input" register="true" transfer="true" optional="false" type="data" size="276643"/>
    <uses file="NC_132_IGR_partners.txt" link="input" register="true" transfer="true" optional="false" type="data" size="306173"/>
    <uses file="NC_133_IGR_partners.txt" link="input" register="true" transfer="true" optional="false" type="data" size="287425"/>
    <uses file="NC_134_IGR_partners.txt" link="input" register="true" transfer="true" optional="false" type="data" size="180498"/>
    <uses file="NC_135_IGR_partners.txt" link="input" register="true" transfer="true" optional="false" type="data" size="229706"/>
    <uses file="NC_136_IGR_partners.txt" link="input" register="true" transfer="true" optional="false" type="data" size="188166"/>
    <uses file="NC_137_IGR_partners.txt" link="input" register="true" transfer="true" optional="false" type="data" size="360511"/>
    <uses file="NC_138_IGR_partners.txt" link="input" register="true" transfer="true" optional="false" type="data" size="288245"/>
    <uses file="NC_139_IGR_partners.txt" link="input" register="true" transfer="true" optional="false" type="data" size="324457"/>
    <uses file="NC_140_IGR_partners.txt" link="input" register="true" transfer="true" optional="false" type="data" size="327785"/>
    <uses file="NC_141_IGR_partners.txt" link="input" register="true" transfer="true" optional="false" type="data" size="432710"/>
    <uses file="NC_142_IGR_partners.txt" link="input" register="true" transfer="true" optional="false" type="data" size="348455"/>
    <uses file="NC_143_IGR_partners.txt" link="input" register="true" transfer="true" optional="false" type="data" size="422220"/>
    <uses file="NC_144_IGR_partners.txt" link="input" register="true" transfer="true" optional="false" type="data" size="376479"/>
    <uses file="NC_145_IGR_partners.txt" link="input" register="true" transfer="true" optional="false" type="data" size="334194"/>
    <uses file="NC_146_IGR_partners.txt" link="input" register="true" transfer="true" optional="false" type="data" size="261118"/>
    <uses file="NC_147_IGR_partners.txt" link="input" register="true" transfer="true" optional="false" type="data" size="320736"/>
    <uses file="NC_148_IGR_partners.txt" link="input" register="true" transfer="true" optional="false" type="data" size="391566"/>
    <uses file="NC_149_IGR_partners.txt" link="input" register="true" transfer="true" optional="false" type="data" size="264766"/>
    <uses file="NC_150_IGR_partners.txt" link="input" register="true" transfer="true" optional="false" type="data" size="230787"/>
    <uses file="NC_151_IGR_partners.txt" link="input" register="true" transfer="true" optional="false" type="data" size="430048"/>
    <uses file="NC_152_IGR_partners.txt" link="input" register="true" transfer="true" optional="false" type="data" size="176673"/>
    <uses file="NC_153_IGR_partners.txt" link="input" register="true" transfer="true" optional="false" type="data" size="262120"/>
    <uses file="NC_154_IGR_partners.txt" link="input" register="true" transfer="true" optional="false" type="data" size="181570"/>
    <uses file="NC_155_IGR_partners.txt" link="input" register="true" transfer="true" optional="false" type="data" size="363374"/>
    <uses file="NC_156_IGR_partners.txt" link="input" register="true" transfer="true" optional="false" type="data" size="292866"/>
    <uses file="NC_157_IGR_partners.txt" link="input" register="true" transfer="true" optional="false" type="data" size="254805"/>
    <uses file="NC_158_IGR_partners.txt" link="input" register="true" transfer="true" optional="false" type="data" size="225687"/>
    <uses file="NC_159_IGR_partners.txt" link="input" register="true" transfer="true" optional="false" type="data" size="180984"/>
    <uses file="NC_160_IGR_partners.txt" link="input" register="true" transfer="true" optional="false" type="data" size="302198"/>
    <uses file="NC_161_IGR_partners.txt" link="input" register="true" transfer="true" optional="false" type="data" size="337297"/>
    <uses file="NC_162_IGR_partners.txt" link="input" register="true" transfer="true" optional="false" type="data" size="181323"/>
    <uses file="NC_163_IGR_partners.txt" link="input" register="true" transfer="true" optional="false" type="data" size="203804"/>
    <uses file="NC_164_IGR_partners.txt" link="input" register="true" transfer="true" optional="false" type="data" size="253162"/>
    <uses file="NC_165_IGR_partners.txt" link="input" register="true" transfer="true" optional="false" type="data" size="376616"/>
    <uses file="NC_166_IGR_partners.txt" link="input" register="true" transfer="true" optional="false" type="data" size="378336"/>
    <uses file="NC_167_IGR_partners.txt" link="input" register="true" transfer="true" optional="false" type="data" size="326906"/>
    <uses file="NC_168_IGR_partners.txt" link="input" register="true" transfer="true" optional="false" type="data" size="309336"/>
    <uses file="NC_169_IGR_partners.txt" link="input" register="true" transfer="true" optional="false" type="data" size="204238"/>
    <uses file="NC_170_IGR_partners.txt" link="input" register="true" transfer="true" optional="false" type="data" size="274594"/>
    <uses file="NC_171_IGR_partners.txt" link="input" register="true" transfer="true" optional="false" type="data" size="430196"/>
    <uses file="NC_172_IGR_partners.txt" link="input" register="true" transfer="true" optional="false" type="data" size="218045"/>
    <uses file="NC_173_IGR_partners.txt" link="input" register="true" transfer="true" optional="false" type="data" size="180049"/>
    <uses file="NC_174_IGR_partners.txt" link="input" register="true" transfer="true" optional="false" type="data" size="167718"/>
    <uses file="NC_175_IGR_partners.txt" link="input" register="true" transfer="true" optional="false" type="data" size="307811"/>
    <uses file="NC_176_IGR_partners.txt" link="input" register="true" transfer="true" optional="false" type="data" size="415473"/>
    <uses file="NC_177_IGR_partners.txt" link="input" register="true" transfer="true" optional="false" type="data" size="385056"/>
    <uses file="NC_178_IGR_partners.txt" link="input" register="true" transfer="true" optional="false" type="data" size="225463"/>
    <uses file="NC_179_IGR_partners.txt" link="input" register="true" transfer="true" optional="false" type="data" size="335410"/>
    <uses file="NC_180_IGR_partners.txt" link="input" register="true" transfer="true" optional="false" type="data" size="293993"/>
    <uses file="NC_181_IGR_partners.txt" link="input" register="true" transfer="true" optional="false" type="data" size="241797"/>
    <uses file="NC_182_IGR_partners.txt" link="input" register="true" transfer="true" optional="false" type="data" size="187146"/>
    <uses file="NC_183_IGR_partners.txt" link="input" register="true" transfer="true" optional="false" type="data" size="288826"/>
    <uses file="NC_184_IGR_partners.txt" link="input" register="true" transfer="true" optional="false" type="data" size="339282"/>
    <uses file="NC_185_IGR_partners.txt" link="input" register="true" transfer="true" optional="false" type="data" size="353729"/>
    <uses file="NC_186_IGR_partners.txt" link="input" register="true" transfer="true" optional="false" type="data" size="213890"/>
    <uses file="NC_187_IGR_partners.txt" link="input" register="true" transfer="true" optional="false" type="data" size="182079"/>
    <uses file="NC_188_IGR_partners.txt" link="input" register="true" transfer="true" optional="false" type="data" size="425301"/>
    <uses file="NC_189_IGR_partners.txt" link="input" register="true" transfer="true" optional="false" type="data" size="373152"/>
    <uses file="NC_190_IGR_partners.txt" link="input" register="true" transfer="true" optional="false" type="data" size="227011"/>
    <uses file="NC_191_IGR_partners.txt" link="input" register="true" transfer="true" optional="false" type="data" size="350084"/>
    <uses file="NC_192_IGR_partners.txt" link="input" register="true" transfer="true" optional="false" type="data" size="290106"/>
    <uses file="NC_193_IGR_partners.txt" link="input" register="true" transfer="true" optional="false" type="data" size="144684"/>
    <uses file="NC_194_IGR_partners.txt" link="input" register="true" transfer="true" optional="false" type="data" size="217546"/>
    <uses file="NC_195_IGR_partners.txt" link="input" register="true" transfer="true" optional="false" type="data" size="311770"/>
    <uses file="NC_196_IGR_partners.txt" link="input" register="true" transfer="true" optional="false" type="data" size="290424"/>
    <uses file="NC_197_IGR_partners.txt" link="input" register="true" transfer="true" optional="false" type="data" size="172235"/>
    <uses file="NC_198_IGR_partners.txt" link="input" register="true" transfer="true" optional="false" type="data" size="206564"/>
    <uses file="NC_199_IGR_partners.txt" link="input" register="true" transfer="true" optional="false" type="data" size="323938"/>
    <uses file="NC_200_IGR_partners.txt" link="input" register="true" transfer="true" optional="false" type="data" size="220207"/>
    <uses file="NC_201_IGR_partners.txt" link="input" register="true" transfer="true" optional="false" type="data" size="238776"/>
    <uses file="NC_202_IGR_partners.txt" link="input" register="true" transfer="true" optional="false" type="data" size="397060"/>
    <uses file="NC_203_IGR_partners.txt" link="input" register="true" transfer="true" optional="false" type="data" size="238317"/>
    <uses file="NC_204_IGR_partners.txt" link="input" register="true" transfer="true" optional="false" type="data" size="260599"/>
    <uses file="NC_205_IGR_partners.txt" link="input" register="true" transfer="true" optional="false" type="data" size="416119"/>
    <uses file="NC_206_IGR_partners.txt" link="input" register="true" transfer="true" optional="false" type="data" size="379328"/>
    <uses file="NC_207_IGR_partners.txt" link="input" register="true" transfer="true" optional="false" type="data" size="355448"/>
    <uses file="NC_208_IGR_partners.txt" link="input" register="true" transfer="true" optional="false" type="data" size="279537"/>
    <uses file="NC_209_IGR_partners.txt" link="input" register="true" transfer="true" optional="false" type="data" size="417457"/>
    <uses file="NC_210_IGR_partners.txt" link="input" register="true" transfer="true" optional="false" type="data" size="419697"/>
    <uses file="NC_211_IGR_partners.txt" link="input" register="true" transfer="true" optional="false" type="data" size="332783"/>
    <uses file="NC_212_IGR_partners.txt" link="input" register="true" transfer="true" optional="false" type="data" size="318942"/>
    <uses file="NC_213_IGR_partners.txt" link="input" register="true" transfer="true" optional="false" type="data" size="212256"/>
    <uses file="NC_214_IGR_partners.txt" link="input" register="true" transfer="true" optional="false" type="data" size="296866"/>
    <uses file="NC_215_IGR_partners.txt" link="input" register="true" transfer="true" optional="false" type="data" size="188476"/>
    <uses file="NC_216_IGR_partners.txt" link="input" register="true" transfer="true" optional="false" type="data" size="408911"/>
    <uses file="NC_217_IGR_partners.txt" link="input" register="true" transfer="true" optional="false" type="data" size="165655"/>
    <uses file="NC_218_IGR_partners.txt" link="input" register="true" transfer="true" optional="false" type="data" size="193062"/>
    <uses file="NC_219_IGR_partners.txt" link="input" register="true" transfer="true" optional="false" type="data" size="291038"/>
    <uses file="NC_220_IGR_partners.txt" link="input" register="true" transfer="true" optional="false" type="data" size="356681"/>
    <uses file="NC_221_IGR_partners.txt" link="input" register="true" transfer="true" optional="false" type="data" size="298873"/>
    <uses file="NC_222_IGR_partners.txt" link="input" register="true" transfer="true" optional="false" type="data" size="305877"/>
    <uses file="NC_223_IGR_partners.txt" link="input" register="true" transfer="true" optional="false" type="data" size="293294"/>
    <uses file="NC_224_IGR_partners.txt" link="input" register="true" transfer="true" optional="false" type="data" size="247692"/>
    <uses file="NC_225_IGR_partners.txt" link="input" register="true" transfer="true" optional="false" type="data" size="353494"/>
    <uses file="NC_226_IGR_partners.txt" link="input" register="true" transfer="true" optional="false" type="data" size="366367"/>
    <uses file="NC_227_IGR_partners.txt" link="input" register="true" transfer="true" optional="false" type="data" size="266670"/>
    <uses file="NC_228_IGR_partners.txt" link="input" register="true" transfer="true" optional="false" type="data" size="285396"/>
    <uses file="NC_229_IGR_partners.txt" link="input" register="true" transfer="true" optional="false" type="data" size="331541"/>
    <uses file="NC_230_IGR_partners.txt" link="input" register="true" transfer="true" optional="false" type="data" size="346107"/>
    <uses file="NC_231_IGR_partners.txt" link="input" register="true" transfer="true" optional="false" type="data" size="225831"/>
    <uses file="NC_232_IGR_partners.txt" link="input" register="true" transfer="true" optional="false" type="data" size="197512"/>
    <uses file="NC_233_IGR_partners.txt" link="input" register="true" transfer="true" optional="false" type="data" size="215248"/>
    <uses file="NC_234_IGR_partners.txt" link="input" register="true" transfer="true" optional="false" type="data" size="240926"/>
    <uses file="NC_235_IGR_partners.txt" link="input" register="true" transfer="true" optional="false" type="data" size="381395"/>
    <uses file="NC_236_IGR_partners.txt" link="input" register="true" transfer="true" optional="false" type="data" size="229782"/>
    <uses file="NC_237_IGR_partners.txt" link="input" register="true" transfer="true" optional="false" type="data" size="295533"/>
    <uses file="NC_238_IGR_partners.txt" link="input" register="true" transfer="true" optional="false" type="data" size="413799"/>
    <uses file="NC_239_IGR_partners.txt" link="input" register="true" transfer="true" optional="false" type="data" size="199750"/>
    <uses file="NC_240_IGR_partners.txt" link="input" register="true" transfer="true" optional="false" type="data" size="365798"/>
    <uses file="NC_241_IGR_partners.txt" link="input" register="true" transfer="true" optional="false" type="data" size="245734"/>
    <uses file="NC_242_IGR_partners.txt" link="input" register="true" transfer="true" optional="false" type="data" size="275447"/>
    <uses file="NC_243_IGR_partners.txt" link="input" register="true" transfer="true" optional="false" type="data" size="404767"/>
    <uses file="NC_244_IGR_partners.txt" link="input" register="true" transfer="true" optional="false" type="data" size="263881"/>
    <uses file="NC_245_IGR_partners.txt" link="input" register="true" transfer="true" optional="false" type="data" size="317484"/>
    <uses file="NC_246_IGR_partners.txt" link="input" register="true" transfer="true" optional="false" type="data" size="355362"/>
    <uses file="NC_247_IGR_partners.txt" link="input" register="true" transfer="true" optional="false" type="data" size="318355"/>
    <uses file="NC_248_IGR_partners.txt" link="input" register="true" transfer="true" optional="false" type="data" size="385488"/>
    <uses file="NC_249_IGR_partners.txt" link="input" register="true" transfer="true" optional="false" type="data" size="373553"/>
    <uses file="NC_250_IGR_partners.txt" link="input" register="true" transfer="true" optional="false" type="data" size="163651"/>
    <uses file="NC_251_IGR_partners.txt" link="input" register="true" transfer="true" optional="false" type="data" size="403827"/>
    <uses file="NC_252_IGR_partners.txt" link="input" register="true" transfer="true" optional="false" type="data" size="424070"/>
    <uses file="NC_253_IGR_partners.txt" link="input" register="true" transfer="true" optional="false" type="data" size="225767"/>
    <uses file="NC_254_IGR_partners.txt" link="input" register="true" transfer="true" optional="false" type="data" size="212687"/>
    <uses file="NC_255_IGR_partners.txt" link="input" register="true" transfer="true" optional="false" type="data" size="159209"/>
    <uses file="NC_256_IGR_partners.txt" link="input" register="true" transfer="true" optional="false" type="data" size="144496"/>
    <uses file="NC_257_IGR_partners.txt" link="input" register="true" transfer="true" optional="false" type="data" size="337225"/>
    <uses file="NC_258_IGR_partners.txt" link="input" register="true" transfer="true" optional="false" type="data" size="270952"/>
    <uses file="NC_259_IGR_partners.txt" link="input" register="true" transfer="true" optional="false" type="data" size="154912"/>
    <uses file="NC_260_IGR_partners.txt" link="input" register="true" transfer="true" optional="false" type="data" size="282504"/>
    <uses file="NC_261_IGR_partners.txt" link="input" register="true" transfer="true" optional="false" type="data" size="238968"/>
    <uses file="NC_262_IGR_partners.txt" link="input" register="true" transfer="true" optional="false" type="data" size="218833"/>
    <uses file="NC_263_IGR_partners.txt" link="input" register="true" transfer="true" optional="false" type="data" size="197730"/>
    <uses file="NC_264_IGR_partners.txt" link="input" register="true" transfer="true" optional="false" type="data" size="286195"/>
    <uses file="NC_265_IGR_partners.txt" link="input" register="true" transfer="true" optional="false" type="data" size="175360"/>
    <uses file="NC_266_IGR_partners.txt" link="input" register="true" transfer="true" optional="false" type="data" size="213280"/>
    <uses file="NC_267_IGR_partners.txt" link="input" register="true" transfer="true" optional="false" type="data" size="308340"/>
    <uses file="NC_268_IGR_partners.txt" link="input" register="true" transfer="true" optional="false" type="data" size="211917"/>
    <uses file="NC_269_IGR_partners.txt" link="input" register="true" transfer="true" optional="false" type="data" size="278891"/>
    <uses file="NC_270_IGR_partners.txt" link="input" register="true" transfer="true" optional="false" type="data" size="343533"/>
    <uses file="NC_271_IGR_partners.txt" link="input" register="true" transfer="true" optional="false" type="data" size="174974"/>
    <uses file="NC_272_IGR_partners.txt" link="input" register="true" transfer="true" optional="false" type="data" size="276964"/>
    <uses file="NC_273_IGR_partners.txt" link="input" register="true" transfer="true" optional="false" type="data" size="380196"/>
    <uses file="NC_274_IGR_partners.txt" link="input" register="true" transfer="true" optional="false" type="data" size="256052"/>
    <uses file="NC_275_IGR_partners.txt" link="input" register="true" transfer="true" optional="false" type="data" size="315913"/>
    <uses file="NC_276_IGR_partners.txt" link="input" register="true" transfer="true" optional="false" type="data" size="275449"/>
    <uses file="NC_277_IGR_partners.txt" link="input" register="true" transfer="true" optional="false" type="data" size="305898"/>
    <uses file="NC_278_IGR_partners.txt" link="input" register="true" transfer="true" optional="false" type="data" size="243110"/>
    <uses file="NC_279_IGR_partners.txt" link="input" register="true" transfer="true" optional="false" type="data" size="224427"/>
    <uses file="NC_280_IGR_partners.txt" link="input" register="true" transfer="true" optional="false" type="data" size="259574"/>
    <uses file="NC_281_IGR_partners.txt" link="input" register="true" transfer="true" optional="false" type="data" size="172611"/>
    <uses file="NC_282_IGR_partners.txt" link="input" register="true" transfer="true" optional="false" type="data" size="144638"/>
    <uses file="NC_283_IGR_partners.txt" link="input" register="true" transfer="true" optional="false" type="data" size="371866"/>
    <uses file="NC_284_IGR_partners.txt" link="input" register="true" transfer="true" optional="false" type="data" size="228842"/>
    <uses file="NC_285_IGR_partners.txt" link="input" register="true" transfer="true" optional="false" type="data" size="186359"/>
    <uses file="NC_286_IGR_partners.txt" link="input" register="true" transfer="true" optional="false" type="data" size="389594"/>
    <uses file="NC_287_IGR_partners.txt" link="input" register="true" transfer="true" optional="false" type="data" size="378159"/>
    <uses file="NC_288_IGR_partners.txt" link="input" register="true" transfer="true" optional="false" type="data" size="262364"/>
    <uses file="NC_289_IGR_partners.txt" link="input" register="true" transfer="true" optional="false" type="data" size="378502"/>
    <uses file="NC_290_IGR_partners.txt" link="input" register="true" transfer="true" optional="false" type="data" size="193883"/>
    <uses file="NC_291_IGR_partners.txt" link="input" register="true" transfer="true" optional="false" type="data" size="337209"/>
    <uses file="NC_292_IGR_partners.txt" link="input" register="true" transfer="true" optional="false" type="data" size="218765"/>
    <uses file="NC_293_IGR_partners.txt" link="input" register="true" transfer="true" optional="false" type="data" size="217216"/>
    <uses file="NC_294_IGR_partners.txt" link="input" register="true" transfer="true" optional="false" type="data" size="333227"/>
    <uses file="NC_295_IGR_partners.txt" link="input" register="true" transfer="true" optional="false" type="data" size="417592"/>
    <uses file="NC_296_IGR_partners.txt" link="input" register="true" transfer="true" optional="false" type="data" size="210832"/>
    <uses file="NC_297_IGR_partners.txt" link="input" register="true" transfer="true" optional="false" type="data" size="366036"/>
    <uses file="NC_298_IGR_partners.txt" link="input" register="true" transfer="true" optional="false" type="data" size="394913"/>
    <uses file="NC_299_IGR_partners.txt" link="input" register="true" transfer="true" optional="false" type="data" size="241885"/>
    <uses file="NC_300_IGR_partners.txt" link="input" register="true" transfer="true" optional="false" type="data" size="266557"/>
    <uses file="NC_301_IGR_partners.txt" link="input" register="true" transfer="true" optional="false" type="data" size="381538"/>
    <uses file="NC_302_IGR_partners.txt" link="input" register="true" transfer="true" optional="false" type="data" size="217184"/>
    <uses file="NC_303_IGR_partners.txt" link="input" register="true" transfer="true" optional="false" type="data" size="284844"/>
    <uses file="NC_304_IGR_partners.txt" link="input" register="true" transfer="true" optional="false" type="data" size="301569"/>
    <uses file="NC_305_IGR_partners.txt" link="input" register="true" transfer="true" optional="false" type="data" size="199217"/>
    <uses file="NC_306_IGR_partners.txt" link="input" register="true" transfer="true" optional="false" type="data" size="242389"/>
    <uses file="NC_307_IGR_partners.txt" link="input" register="true" transfer="true" optional="false" type="data" size="317268"/>
    <uses file="NC_308_IGR_partners.txt" link="input" register="true" transfer="true" optional="false" type="data" size="165981"/>
    <uses file="NC_309_IGR_partners.txt" link="input" register="true" transfer="true" optional="false" type="data" size="240643"/>
    <uses file="NC_310_IGR_partners.txt" link="input" register="true" transfer="true" optional="false" type="data" size="287689"/>
    <uses file="NC_311_IGR_partners.txt" link="input" register="true" transfer="true" optional="false" type="data" size="198720"/>
    <uses file="NC_312_IGR_partners.txt" link="input" register="true" transfer="true" optional="false" type="data" size="318929"/>
    <uses file="NC_313_IGR_partners.txt" link="input" register="true" transfer="true" optional="false" type="data" size="411267"/>
    <uses file="NC_314_IGR_partners.txt" link="input" register="true" transfer="true" optional="false" type="data" size="153901"/>
    <uses file="NC_315_IGR_partners.txt" link="input" register="true" transfer="true" optional="false" type="data" size="332405"/>
    <uses file="NC_316_IGR_partners.txt" link="input" register="true" transfer="true" optional="false" type="data" size="322747"/>
    <uses file="NC_317_IGR_partners.txt" link="input" register="true" transfer="true" optional="false" type="data" size="347114"/>
    <uses file="NC_318_IGR_partners.txt" link="input" register="true" transfer="true" optional="false" type="data" size="351344"/>
    <uses file="NC_319_IGR_partners.txt" link="input" register="true" transfer="true" optional="false" type="data" size="189662"/>
    <uses file="NC_320_IGR_partners.txt" link="input" register="true" transfer="true" optional="false" type="data" size="296583"/>
    <uses file="NC_321_IGR_partners.txt" link="input" register="true" transfer="true" optional="false" type="data" size="234590"/>
    <uses file="NC_322_IGR_partners.txt" link="input" register="true" transfer="true" optional="false" type="data" size="271086"/>
    <uses file="NC_323_IGR_partners.txt" link="input" register="true" transfer="true" optional="false" type="data" size="313256"/>
    <uses file="NC_324_IGR_partners.txt" link="input" register="true" transfer="true" optional="false" type="data" size="361559"/>
    <uses file="NC_325_IGR_partners.txt" link="input" register="true" transfer="true" optional="false" type="data" size="233269"/>
    <uses file="NC_326_IGR_partners.txt" link="input" register="true" transfer="true" optional="false" type="data" size="295905"/>
    <uses file="NC_327_IGR_partners.txt" link="input" register="true" transfer="true" optional="false" type="data" size="372073"/>
    <uses file="NC_328_IGR_partners.txt" link="input" register="true" transfer="true" optional="false" type="data" size="206526"/>
    <uses file="NC_329_IGR_partners.txt" link="input" register="true" transfer="true" optional="false" type="data" size="163030"/>
    <uses file="NC_330_IGR_partners.txt" link="input" register="true" transfer="true" optional="false" type="data" size="366419"/>
    <uses file="NC_331_IGR_partners.txt" link="input" register="true" transfer="true" optional="false" type="data" size="369248"/>
    <uses file="NC_332_IGR_partners.txt" link="input" register="true" transfer="true" optional="false" type="data" size="239749"/>
    <uses file="NC_333_IGR_partners.txt" link="input" register="true" transfer="true" optional="false" type="data" size="410013"/>
    <uses file="NC_334_IGR_partners.txt" link="input" register="true" transfer="true" optional="false" type="data" size="310077"/>
    <uses file="NC_335_IGR_partners.txt" link="input" register="true" transfer="true" optional="false" type="data" size="368677"/>
    <uses file="NC_336_IGR_partners.txt" link="input" register="true" transfer="true" optional="false" type="data" size="285348"/>
    <uses file="NC_337_IGR_partners.txt" link="input" register="true" transfer="true" optional="false" type="data" size="392440"/>
    <uses file="NC_338_IGR_partners.txt" link="input" register="true" transfer="true" optional="false" type="data" size="202362"/>
    <uses file="NC_339_IGR_partners.txt" link="input" register="true" transfer="true" optional="false" type="data" size="161057"/>
    <uses file="NC_340_IGR_partners.txt" link="input" register="true" transfer="true" optional="false" type="data" size="256097"/>
    <uses file="NC_341_IGR_partners.txt" link="input" register="true" transfer="true" optional="false" type="data" size="397888"/>
    <uses file="NC_342_IGR_partners.txt" link="input" register="true" transfer="true" optional="false" type="data" size="291347"/>
    <uses file="NC_343_IGR_partners.txt" link="input" register="true" transfer="true" optional="false" type="data" size="284183"/>
    <uses file="NC_344_IGR_partners.txt" link="input" register="true" transfer="true" optional="false" type="data" size="275309"/>
    <uses file="NC_345_IGR_partners.txt" link="input" register="true" transfer="true" optional="false" type="data" size="264865"/>
    <uses file="NC_346_IGR_partners.txt" link="input" register="true" transfer="true" optional="false" type="data" size="290588"/>
    <uses file="NC_347_IGR_partners.txt" link="input" register="true" transfer="true" optional="false" type="data" size="257682"/>
    <uses file="NC_348_IGR_partners.txt" link="input" register="true" transfer="true" optional="false" type="data" size="380267"/>
    <uses file="NC_349_IGR_partners.txt" link="input" register="true" transfer="true" optional="false" type="data" size="398124"/>
    <uses file="NC_350_IGR_partners.txt" link="input" register="true" transfer="true" optional="false" type="data" size="325540"/>
    <uses file="NC_351_IGR_partners.txt" link="input" register="true" transfer="true" optional="false" type="data" size="153471"/>
    <uses file="NC_352_IGR_partners.txt" link="input" register="true" transfer="true" optional="false" type="data" size="223271"/>
    <uses file="NC_353_IGR_partners.txt" link="input" register="true" transfer="true" optional="false" type="data" size="413503"/>
    <uses file="NC_354_IGR_partners.txt" link="input" register="true" transfer="true" optional="false" type="data" size="403126"/>
    <uses file="NC_355_IGR_partners.txt" link="input" register="true" transfer="true" optional="false" type="data" size="357598"/>
    <uses file="NC_356_IGR_partners.txt" link="input" register="true" transfer="true" optional="false" type="data" size="280941"/>
    <uses file="NC_357_IGR_partners.txt" link="input" register="true" transfer="true" optional="false" type="data" size="180842"/>
    <uses file="NC_358_IGR_partners.txt" link="input" register="true" transfer="true" optional="false" type="data" size="236560"/>
    <uses file="NC_359_IGR_partners.txt" link="input" register="true" transfer="true" optional="false" type="data" size="398515"/>
    <uses file="NC_360_IGR_partners.txt" link="input" register="true" transfer="true" optional="false" type="data" size="281919"/>
    <uses file="NC_361_IGR_partners.txt" link="input" register="true" transfer="true" optional="false" type="data" size="306393"/>
    <uses file="NC_362_IGR_partners.txt" link="input" register="true" transfer="true" optional="false" type="data" size="379221"/>
    <uses file="NC_363_IGR_partners.txt" link="input" register="true" transfer="true" optional="false" type="data" size="150588"/>
    <uses file="NC_364_IGR_partners.txt" link="input" register="true" transfer="true" optional="false" type="data" size="247336"/>
    <uses file="NC_365_IGR_partners.txt" link="input" register="true" transfer="true" optional="false" type="data" size="373043"/>
    <uses file="NC_366_IGR_partners.txt" link="input" register="true" transfer="true" optional="false" type="data" size="363653"/>
    <uses file="NC_367_IGR_partners.txt" link="input" register="true" transfer="true" optional="false" type="data" size="406557"/>
    <uses file="NC_368_IGR_partners.txt" link="input" register="true" transfer="true" optional="false" type="data" size="321052"/>
    <uses file="NC_369_IGR_partners.txt" link="input" register="true" transfer="true" optional="false" type="data" size="321209"/>
    <uses file="NC_370_IGR_partners.txt" link="input" register="true" transfer="true" optional="false" type="data" size="237573"/>
    <uses file="NC_371_IGR_partners.txt" link="input" register="true" transfer="true" optional="false" type="data" size="323810"/>
    <uses file="NC_372_IGR_partners.txt" link="input" register="true" transfer="true" optional="false" type="data" size="232885"/>
    <uses file="NC_373_IGR_partners.txt" link="input" register="true" transfer="true" optional="false" type="data" size="166854"/>
    <uses file="NC_374_IGR_partners.txt" link="input" register="true" transfer="true" optional="false" type="data" size="422483"/>
    <uses file="NC_375_IGR_partners.txt" link="input" register="true" transfer="true" optional="false" type="data" size="261632"/>
    <uses file="NC_376_IGR_partners.txt" link="input" register="true" transfer="true" optional="false" type="data" size="421198"/>
    <uses file="NC_377_IGR_partners.txt" link="input" register="true" transfer="true" optional="false" type="data" size="312600"/>
    <uses file="NC_378_IGR_partners.txt" link="input" register="true" transfer="true" optional="false" type="data" size="243925"/>
    <uses file="NC_379_IGR_partners.txt" link="input" register="true" transfer="true" optional="false" type="data" size="364595"/>
    <uses file="NC_380_IGR_partners.txt" link="input" register="true" transfer="true" optional="false" type="data" size="416694"/>
    <uses file="NC_381_IGR_partners.txt" link="input" register="true" transfer="true" optional="false" type="data" size="351266"/>
    <uses file="NC_382_IGR_partners.txt" link="input" register="true" transfer="true" optional="false" type="data" size="302910"/>
    <uses file="NC_383_IGR_partners.txt" link="input" register="true" transfer="true" optional="false" type="data" size="426997"/>
    <uses file="NC_384_IGR_partners.txt" link="input" register="true" transfer="true" optional="false" type="data" size="251165"/>
    <uses file="NC_385_IGR_partners.txt" link="input" register="true" transfer="true" optional="false" type="data" size="384031"/>
    <uses file="NC_386_IGR_partners.txt" link="input" register="true" transfer="true" optional="false" type="data" size="331790"/>
    <uses file="NC_387_IGR_partners.txt" link="input" register="true" transfer="true" optional="false" type="data" size="409814"/>
    <uses file="NC_388_IGR_partners.txt" link="input" register="true" transfer="true" optional="false" type="data" size="289035"/>
    <uses file="NC_389_IGR_partners.txt" link="input" register="true" transfer="true" optional="false" type="data" size="422774"/>
    <uses file="NC_390_IGR_partners.txt" link="input" register="true" transfer="true" optional="false" type="data" size="399890"/>
    <uses file="NC_391_IGR_partners.txt" link="input" register="true" transfer="true" optional="false" type="data" size="160923"/>
    <uses file="NC_392_IGR_partners.txt" link="input" register="true" transfer="true" optional="false" type="data" size="147937"/>
    <uses file="NC_393_IGR_partners.txt" link="input" register="true" transfer="true" optional="false" type="data" size="356268"/>
    <uses file="NC_394_IGR_partners.txt" link="input" register="true" transfer="true" optional="false" type="data" size="339607"/>
    <uses file="NC_395_IGR_partners.txt" link="input" register="true" transfer="true" optional="false" type="data" size="377593"/>
    <uses file="NC_396_IGR_partners.txt" link="input" register="true" transfer="true" optional="false" type="data" size="208129"/>
    <uses file="NC_397_IGR_partners.txt" link="input" register="true" transfer="true" optional="false" type="data" size="175947"/>
    <uses file="NC_398_IGR_partners.txt" link="input" register="true" transfer="true" optional="false" type="data" size="249567"/>
    <uses file="NC_399_IGR_partners.txt" link="input" register="true" transfer="true" optional="false" type="data" size="151742"/>
    <uses file="NC_400_IGR_partners.txt" link="input" register="true" transfer="true" optional="false" type="data" size="301586"/>
    <uses file="NC_401_IGR_partners.txt" link="input" register="true" transfer="true" optional="false" type="data" size="280409"/>
    <uses file="NC_402_IGR_partners.txt" link="input" register="true" transfer="true" optional="false" type="data" size="191862"/>
    <uses file="NC_403_IGR_partners.txt" link="input" register="true" transfer="true" optional="false" type="data" size="206913"/>
    <uses file="NC_404_IGR_partners.txt" link="input" register="true" transfer="true" optional="false" type="data" size="172303"/>
    <uses file="NC_405_IGR_partners.txt" link="input" register="true" transfer="true" optional="false" type="data" size="318745"/>
    <uses file="NC_406_IGR_partners.txt" link="input" register="true" transfer="true" optional="false" type="data" size="429102"/>
    <uses file="NC_407_IGR_partners.txt" link="input" register="true" transfer="true" optional="false" type="data" size="150401"/>
    <uses file="NC_408_IGR_partners.txt" link="input" register="true" transfer="true" optional="false" type="data" size="380813"/>
    <uses file="NC_409_IGR_partners.txt" link="input" register="true" transfer="true" optional="false" type="data" size="391171"/>
    <uses file="NC_410_IGR_partners.txt" link="input" register="true" transfer="true" optional="false" type="data" size="339609"/>
    <uses file="NC_411_IGR_partners.txt" link="input" register="true" transfer="true" optional="false" type="data" size="175603"/>
    <uses file="NC_412_IGR_partners.txt" link="input" register="true" transfer="true" optional="false" type="data" size="259740"/>
    <uses file="NC_413_IGR_partners.txt" link="input" register="true" transfer="true" optional="false" type="data" size="236578"/>
    <uses file="NC_414_IGR_partners.txt" link="input" register="true" transfer="true" optional="false" type="data" size="242670"/>
    <uses file="NC_415_IGR_partners.txt" link="input" register="true" transfer="true" optional="false" type="data" size="322706"/>
    <uses file="NC_416_IGR_partners.txt" link="input" register="true" transfer="true" optional="false" type="data" size="167798"/>
    <uses file="NC_417_IGR_partners.txt" link="input" register="true" transfer="true" optional="false" type="data" size="149743"/>
    <uses file="NC_418_IGR_partners.txt" link="input" register="true" transfer="true" optional="false" type="data" size="271441"/>
    <uses file="NC_419_IGR_partners.txt" link="input" register="true" transfer="true" optional="false" type="data" size="197179"/>
    <uses file="NC_420_IGR_partners.txt" link="input" register="true" transfer="true" optional="false" type="data" size="189119"/>
    <uses file="NC_421_IGR_partners.txt" link="input" register="true" transfer="true" optional="false" type="data" size="250147"/>
    <uses file="NC_422_IGR_partners.txt" link="input" register="true" transfer="true" optional="false" type="data" size="213819"/>
    <uses file="NC_423_IGR_partners.txt" link="input" register="true" transfer="true" optional="false" type="data" size="400795"/>
    <uses file="NC_424_IGR_partners.txt" link="input" register="true" transfer="true" optional="false" type="data" size="210342"/>
    <uses file="NC_425_IGR_partners.txt" link="input" register="true" transfer="true" optional="false" type="data" size="156980"/>
    <uses file="NC_426_IGR_partners.txt" link="input" register="true" transfer="true" optional="false" type="data" size="363634"/>
    <uses file="NC_427_IGR_partners.txt" link="input" register="true" transfer="true" optional="false" type="data" size="406243"/>
    <uses file="NC_428_IGR_partners.txt" link="input" register="true" transfer="true" optional="false" type="data" size="275821"/>
    <uses file="NC_429_IGR_partners.txt" link="input" register="true" transfer="true" optional="false" type="data" size="267009"/>
    <uses file="NC_430_IGR_partners.txt" link="input" register="true" transfer="true" optional="false" type="data" size="352472"/>
    <uses file="NC_431_IGR_partners.txt" link="input" register="true" transfer="true" optional="false" type="data" size="357576"/>
    <uses file="NC_432_IGR_partners.txt" link="input" register="true" transfer="true" optional="false" type="data" size="186622"/>
    <uses file="NC_433_IGR_partners.txt" link="input" register="true" transfer="true" optional="false" type="data" size="237026"/>
    <uses file="NC_434_IGR_partners.txt" link="input" register="true" transfer="true" optional="false" type="data" size="395840"/>
    <uses file="NC_435_IGR_partners.txt" link="input" register="true" transfer="true" optional="false" type="data" size="418802"/>
    <uses file="NC_436_IGR_partners.txt" link="input" register="true" transfer="true" optional="false" type="data" size="246117"/>
    <uses file="NC_437_IGR_partners.txt" link="input" register="true" transfer="true" optional="false" type="data" size="389044"/>
    <uses file="NC_438_IGR_partners.txt" link="input" register="true" transfer="true" optional="false" type="data" size="387956"/>
    <uses file="NC_439_IGR_partners.txt" link="input" register="true" transfer="true" optional="false" type="data" size="423858"/>
    <uses file="NC_440_IGR_partners.txt" link="input" register="true" transfer="true" optional="false" type="data" size="370708"/>
    <uses file="NC_441_IGR_partners.txt" link="input" register="true" transfer="true" optional="false" type="data" size="158818"/>
    <uses file="NC_442_IGR_partners.txt" link="input" register="true" transfer="true" optional="false" type="data" size="167023"/>
    <uses file="NC_443_IGR_partners.txt" link="input" register="true" transfer="true" optional="false" type="data" size="221296"/>
    <uses file="NC_444_IGR_partners.txt" link="input" register="true" transfer="true" optional="false" type="data" size="286799"/>
    <uses file="NC_445_IGR_partners.txt" link="input" register="true" transfer="true" optional="false" type="data" size="319684"/>
    <uses file="NC_446_IGR_partners.txt" link="input" register="true" transfer="true" optional="false" type="data" size="225811"/>
    <uses file="NC_447_IGR_partners.txt" link="input" register="true" transfer="true" optional="false" type="data" size="232971"/>
    <uses file="NC_448_IGR_partners.txt" link="input" register="true" transfer="true" optional="false" type="data" size="404751"/>
    <uses file="NC_449_IGR_partners.txt" link="input" register="true" transfer="true" optional="false" type="data" size="364625"/>
    <uses file="NC_450_IGR_partners.txt" link="input" register="true" transfer="true" optional="false" type="data" size="254126"/>
    <uses file="NC_451_IGR_partners.txt" link="input" register="true" transfer="true" optional="false" type="data" size="244014"/>
    <uses file="NC_452_IGR_partners.txt" link="input" register="true" transfer="true" optional="false" type="data" size="420016"/>
    <uses file="NC_453_IGR_partners.txt" link="input" register="true" transfer="true" optional="false" type="data" size="352651"/>
    <uses file="NC_454_IGR_partners.txt" link="input" register="true" transfer="true" optional="false" type="data" size="346578"/>
    <uses file="NC_455_IGR_partners.txt" link="input" register="true" transfer="true" optional="false" type="data" size="380440"/>
    <uses file="NC_456_IGR_partners.txt" link="input" register="true" transfer="true" optional="false" type="data" size="414738"/>
    <uses file="NC_457_IGR_partners.txt" link="input" register="true" transfer="true" optional="false" type="data" size="326596"/>
    <uses file="NC_458_IGR_partners.txt" link="input" register="true" transfer="true" optional="false" type="data" size="347722"/>
    <uses file="NC_459_IGR_partners.txt" link="input" register="true" transfer="true" optional="false" type="data" size="318102"/>
    <uses file="NC_460_IGR_partners.txt" link="input" register="true" transfer="true" optional="false" type="data" size="379783"/>
    <uses file="NC_461_IGR_partners.txt" link="input" register="true" transfer="true" optional="false" type="data" size="344312"/>
    <uses file="NC_462_IGR_partners.txt" link="input" register="true" transfer="true" optional="false" type="data" size="400763"/>
    <uses file="NC_463_IGR_partners.txt" link="input" register="true" transfer="true" optional="false" type="data" size="199688"/>
    <uses file="NC_464_IGR_partners.txt" link="input" register="true" transfer="true" optional="false" type="data" size="270457"/>
    <uses file="NC_465_IGR_partners.txt" link="input" register="true" transfer="true" optional="false" type="data" size="390035"/>
    <uses file="NC_466_IGR_partners.txt" link="input" register="true" transfer="true" optional="false" type="data" size="292847"/>
    <uses file="NC_467_IGR_partners.txt" link="input" register="true" transfer="true" optional="false" type="data" size="392861"/>
    <uses file="NC_468_IGR_partners.txt" link="input" register="true" transfer="true" optional="false" type="data" size="397223"/>
    <uses file="NC_469_IGR_partners.txt" link="input" register="true" transfer="true" optional="false" type="data" size="156920"/>
    <uses file="NC_470_IGR_partners.txt" link="input" register="true" transfer="true" optional="false" type="data" size="229065"/>
    <uses file="NC_471_IGR_partners.txt" link="input" register="true" transfer="true" optional="false" type="data" size="286762"/>
    <uses file="NC_472_IGR_partners.txt" link="input" register="true" transfer="true" optional="false" type="data" size="266123"/>
    <uses file="NC_473_IGR_partners.txt" link="input" register="true" transfer="true" optional="false" type="data" size="371003"/>
    <uses file="NC_474_IGR_partners.txt" link="input" register="true" transfer="true" optional="false" type="data" size="413893"/>
    <uses file="NC_475_IGR_partners.txt" link="input" register="true" transfer="true" optional="false" type="data" size="374475"/>
    <uses file="NC_476_IGR_partners.txt" link="input" register="true" transfer="true" optional="false" type="data" size="261596"/>
    <uses file="NC_477_IGR_partners.txt" link="input" register="true" transfer="true" optional="false" type="data" size="362699"/>
    <uses file="NC_478_IGR_partners.txt" link="input" register="true" transfer="true" optional="false" type="data" size="382481"/>
    <uses file="NC_479_IGR_partners.txt" link="input" register="true" transfer="true" optional="false" type="data" size="201099"/>
    <uses file="NC_480_IGR_partners.txt" link="input" register="true" transfer="true" optional="false" type="data" size="161533"/>
    <uses file="NC_481_IGR_partners.txt" link="input" register="true" transfer="true" optional="false" type="data" size="160723"/>
    <uses file="NC_482_IGR_partners.txt" link="input" register="true" transfer="true" optional="false" type="data" size="145360"/>
    <uses file="NC_483_IGR_partners.txt" link="input" register="true" transfer="true" optional="false" type="data" size="310903"/>
    <uses file="NC_484_IGR_partners.txt" link="input" register="true" transfer="true" optional="false" type="data" size="192094"/>
    <uses file="NC_485_IGR_partners.txt" link="input" register="true" transfer="true" optional="false" type="data" size="356899"/>
    <uses file="NC_486_IGR_partners.txt" link="input" register="true" transfer="true" optional="false" type="data" size="168574"/>
    <uses file="NC_487_IGR_partners.txt" link="input" register="true" transfer="true" optional="false" type="data" size="150667"/>
    <uses file="NC_488_IGR_partners.txt" link="input" register="true" transfer="true" optional="false" type="data" size="308201"/>
    <uses file="NC_489_IGR_partners.txt" link="input" register="true" transfer="true" optional="false" type="data" size="390940"/>
    <uses file="NC_490_IGR_partners.txt" link="input" register="true" transfer="true" optional="false" type="data" size="169820"/>
    <uses file="NC_491_IGR_partners.txt" link="input" register="true" transfer="true" optional="false" type="data" size="426420"/>
    <uses file="NC_492_IGR_partners.txt" link="input" register="true" transfer="true" optional="false" type="data" size="194250"/>
    <uses file="NC_493_IGR_partners.txt" link="input" register="true" transfer="true" optional="false" type="data" size="348827"/>
    <uses file="NC_494_IGR_partners.txt" link="input" register="true" transfer="true" optional="false" type="data" size="419789"/>
    <uses file="NC_495_IGR_partners.txt" link="input" register="true" transfer="true" optional="false" type="data" size="345629"/>
    <uses file="NC_496_IGR_partners.txt" link="input" register="true" transfer="true" optional="false" type="data" size="375591"/>
    <uses file="NC_497_IGR_partners.txt" link="input" register="true" transfer="true" optional="false" type="data" size="221059"/>
    <uses file="NC_498_IGR_partners.txt" link="input" register="true" transfer="true" optional="false" type="data" size="352722"/>
    <uses file="NC_499_IGR_partners.txt" link="input" register="true" transfer="true" optional="false" type="data" size="344221"/>
    <uses file="NC_500_IGR_partners.txt" link="input" register="true" transfer="true" optional="false" type="data" size="354647"/>
    <uses file="NC_501_IGR_partners.txt" link="input" register="true" transfer="true" optional="false" type="data" size="305545"/>
    <uses file="NC_502_IGR_partners.txt" link="input" register="true" transfer="true" optional="false" type="data" size="374433"/>
    <uses file="NC_503_IGR_partners.txt" link="input" register="true" transfer="true" optional="false" type="data" size="284107"/>
    <uses file="NC_504_IGR_partners.txt" link="input" register="true" transfer="true" optional="false" type="data" size="352443"/>
    <uses file="NC_505_IGR_partners.txt" link="input" register="true" transfer="true" optional="false" type="data" size="258741"/>
    <uses file="NC_506_IGR_partners.txt" link="input" register="true" transfer="true" optional="false" type="data" size="237463"/>
    <uses file="NC_507_IGR_partners.txt" link="input" register="true" transfer="true" optional="false" type="data" size="412478"/>
    <uses file="NC_508_IGR_partners.txt" link="input" register="true" transfer="true" optional="false" type="data" size="155417"/>
    <uses file="NC_509_IGR_partners.txt" link="input" register="true" transfer="true" optional="false" type="data" size="232010"/>
    <uses file="NC_510_IGR_partners.txt" link="input" register="true" transfer="true" optional="false" type="data" size="308991"/>
    <uses file="NC_511_IGR_partners.txt" link="input" register="true" transfer="true" optional="false" type="data" size="284714"/>
    <uses file="NC_512_IGR_partners.txt" link="input" register="true" transfer="true" optional="false" type="data" size="384979"/>
    <uses file="NC_513_IGR_partners.txt" link="input" register="true" transfer="true" optional="false" type="data" size="169952"/>
    <uses file="NC_514_IGR_partners.txt" link="input" register="true" transfer="true" optional="false" type="data" size="397411"/>
    <uses file="NC_515_IGR_partners.txt" link="input" register="true" transfer="true" optional="false" type="data" size="415903"/>
    <uses file="NC_516_IGR_partners.txt" link="input" register="true" transfer="true" optional="false" type="data" size="207995"/>
    <uses file="NC_517_IGR_partners.txt" link="input" register="true" transfer="true" optional="false" type="data" size="344848"/>
    <uses file="NC_518_IGR_partners.txt" link="input" register="true" transfer="true" optional="false" type="data" size="345065"/>
    <uses file="NC_519_IGR_partners.txt" link="input" register="true" transfer="true" optional="false" type="data" size="198476"/>
    <uses file="NC_520_IGR_partners.txt" link="input" register="true" transfer="true" optional="false" type="data" size="262728"/>
    <uses file="NC_521_IGR_partners.txt" link="input" register="true" transfer="true" optional="false" type="data" size="144502"/>
    <uses file="NC_522_IGR_partners.txt" link="input" register="true" transfer="true" optional="false" type="data" size="381168"/>
    <uses file="NC_523_IGR_partners.txt" link="input" register="true" transfer="true" optional="false" type="data" size="389874"/>
    <uses file="NC_524_IGR_partners.txt" link="input" register="true" transfer="true" optional="false" type="data" size="349138"/>
    <uses file="NC_525_IGR_partners.txt" link="input" register="true" transfer="true" optional="false" type="data" size="178499"/>
    <uses file="NC_526_IGR_partners.txt" link="input" register="true" transfer="true" optional="false" type="data" size="227275"/>
    <uses file="NC_527_IGR_partners.txt" link="input" register="true" transfer="true" optional="false" type="data" size="265956"/>
    <uses file="NC_528_IGR_partners.txt" link="input" register="true" transfer="true" optional="false" type="data" size="405159"/>
    <uses file="NC_529_IGR_partners.txt" link="input" register="true" transfer="true" optional="false" type="data" size="186416"/>
    <uses file="NC_530_IGR_partners.txt" link="input" register="true" transfer="true" optional="false" type="data" size="431167"/>
    <uses file="NC_531_IGR_partners.txt" link="input" register="true" transfer="true" optional="false" type="data" size="182878"/>
    <uses file="NC_532_IGR_partners.txt" link="input" register="true" transfer="true" optional="false" type="data" size="420282"/>
    <uses file="NC_533_IGR_partners.txt" link="input" register="true" transfer="true" optional="false" type="data" size="272197"/>
    <uses file="NC_534_IGR_partners.txt" link="input" register="true" transfer="true" optional="false" type="data" size="295277"/>
    <uses file="NC_535_IGR_partners.txt" link="input" register="true" transfer="true" optional="false" type="data" size="329554"/>
    <uses file="NC_536_IGR_partners.txt" link="input" register="true" transfer="true" optional="false" type="data" size="268937"/>
    <uses file="NC_537_IGR_partners.txt" link="input" register="true" transfer="true" optional="false" type="data" size="396842"/>
    <uses file="NC_538_IGR_partners.txt" link="input" register="true" transfer="true" optional="false" type="data" size="426580"/>
    <uses file="NC_539_IGR_partners.txt" link="input" register="true" transfer="true" optional="false" type="data" size="166421"/>
    <uses file="NC_540_IGR_partners.txt" link="input" register="true" transfer="true" optional="false" type="data" size="329993"/>
    <uses file="NC_541_IGR_partners.txt" link="input" register="true" transfer="true" optional="false" type="data" size="215636"/>
    <uses file="NC_542_IGR_partners.txt" link="input" register="true" transfer="true" optional="false" type="data" size="147223"/>
    <uses file="NC_543_IGR_partners.txt" link="input" register="true" transfer="true" optional="false" type="data" size="329371"/>
    <uses file="NC_544_IGR_partners.txt" link="input" register="true" transfer="true" optional="false" type="data" size="401194"/>
    <uses file="NC_545_IGR_partners.txt" link="input" register="true" transfer="true" optional="false" type="data" size="377409"/>
    <uses file="NC_546_IGR_partners.txt" link="input" register="true" transfer="true" optional="false" type="data" size="274299"/>
    <uses file="NC_547_IGR_partners.txt" link="input" register="true" transfer="true" optional="false" type="data" size="277654"/>
    <uses file="NC_548_IGR_partners.txt" link="input" register="true" transfer="true" optional="false" type="data" size="249626"/>
    <uses file="NC_549_IGR_partners.txt" link="input" register="true" transfer="true" optional="false" type="data" size="285305"/>
    <uses file="NC_550_IGR_partners.txt" link="input" register="true" transfer="true" optional="false" type="data" size="428195"/>
    <uses file="NC_551_IGR_partners.txt" link="input" register="true" transfer="true" optional="false" type="data" size="413743"/>
    <uses file="NC_552_IGR_partners.txt" link="input" register="true" transfer="true" optional="false" type="data" size="348671"/>
    <uses file="NC_553_IGR_partners.txt" link="input" register="true" transfer="true" optional="false" type="data" size="250584"/>
    <uses file="NC_554_IGR_partners.txt" link="input" register="true" transfer="true" optional="false" type="data" size="156690"/>
    <uses file="NC_555_IGR_partners.txt" link="input" register="true" transfer="true" optional="false" type="data" size="316490"/>
    <uses file="NC_556_IGR_partners.txt" link="input" register="true" transfer="true" optional="false" type="data" size="234321"/>
    <uses file="NC_557_IGR_partners.txt" link="input" register="true" transfer="true" optional="false" type="data" size="308838"/>
    <uses file="NC_558_IGR_partners.txt" link="input" register="true" transfer="true" optional="false" type="data" size="360879"/>
    <uses file="NC_559_IGR_partners.txt" link="input" register="true" transfer="true" optional="false" type="data" size="399342"/>
    <uses file="NC_560_IGR_partners.txt" link="input" register="true" transfer="true" optional="false" type="data" size="213116"/>
    <uses file="NC_561_IGR_partners.txt" link="input" register="true" transfer="true" optional="false" type="data" size="276358"/>
    <uses file="NC_562_IGR_partners.txt" link="input" register="true" transfer="true" optional="false" type="data" size="201013"/>
    <uses file="NC_563_IGR_partners.txt" link="input" register="true" transfer="true" optional="false" type="data" size="233362"/>
    <uses file="NC_564_IGR_partners.txt" link="input" register="true" transfer="true" optional="false" type="data" size="250653"/>
    <uses file="NC_565_IGR_partners.txt" link="input" register="true" transfer="true" optional="false" type="data" size="294442"/>
    <uses file="NC_566_IGR_partners.txt" link="input" register="true" transfer="true" optional="false" type="data" size="412044"/>
    <uses file="NC_567_IGR_partners.txt" link="input" register="true" transfer="true" optional="false" type="data" size="166686"/>
    <uses file="NC_568_IGR_partners.txt" link="input" register="true" transfer="true" optional="false" type="data" size="226991"/>
    <uses file="NC_569_IGR_partners.txt" link="input" register="true" transfer="true" optional="false" type="data" size="238730"/>
    <uses file="NC_570_IGR_partners.txt" link="input" register="true" transfer="true" optional="false" type="data" size="172526"/>
    <uses file="NC_571_IGR_partners.txt" link="input" register="true" transfer="true" optional="false" type="data" size="429945"/>
    <uses file="NC_572_IGR_partners.txt" link="input" register="true" transfer="true" optional="false" type="data" size="335546"/>
    <uses file="NC_573_IGR_partners.txt" link="input" register="true" transfer="true" optional="false" type="data" size="223657"/>
    <uses file="NC_574_IGR_partners.txt" link="input" register="true" transfer="true" optional="false" type="data" size="158334"/>
    <uses file="NC_575_IGR_partners.txt" link="input" register="true" transfer="true" optional="false" type="data" size="268123"/>
    <uses file="NC_576_IGR_partners.txt" link="input" register="true" transfer="true" optional="false" type="data" size="210605"/>
    <uses file="NC_577_IGR_partners.txt" link="input" register="true" transfer="true" optional="false" type="data" size="155116"/>
    <uses file="NC_578_IGR_partners.txt" link="input" register="true" transfer="true" optional="false" type="data" size="235332"/>
    <uses file="NC_579_IGR_partners.txt" link="input" register="true" transfer="true" optional="false" type="data" size="218704"/>
    <uses file="NC_580_IGR_partners.txt" link="input" register="true" transfer="true" optional="false" type="data" size="374640"/>
    <uses file="NC_581_IGR_partners.txt" link="input" register="true" transfer="true" optional="false" type="data" size="190449"/>
    <uses file="NC_582_IGR_partners.txt" link="input" register="true" transfer="true" optional="false" type="data" size="221328"/>
    <uses file="NC_583_IGR_partners.txt" link="input" register="true" transfer="true" optional="false" type="data" size="236908"/>
    <uses file="NC_584_IGR_partners.txt" link="input" register="true" transfer="true" optional="false" type="data" size="166266"/>
    <uses file="NC_585_IGR_partners.txt" link="input" register="true" transfer="true" optional="false" type="data" size="403706"/>
    <uses file="NC_586_IGR_partners.txt" link="input" register="true" transfer="true" optional="false" type="data" size="421020"/>
    <uses file="NC_587_IGR_partners.txt" link="input" register="true" transfer="true" optional="false" type="data" size="235990"/>
    <uses file="NC_588_IGR_partners.txt" link="input" register="true" transfer="true" optional="false" type="data" size="332506"/>
    <uses file="NC_589_IGR_partners.txt" link="input" register="true" transfer="true" optional="false" type="data" size="290041"/>
    <uses file="NC_590_IGR_partners.txt" link="input" register="true" transfer="true" optional="false" type="data" size="168899"/>
    <uses file="NC_591_IGR_partners.txt" link="input" register="true" transfer="true" optional="false" type="data" size="387288"/>
    <uses file="NC_592_IGR_partners.txt" link="input" register="true" transfer="true" optional="false" type="data" size="373475"/>
    <uses file="NC_593_IGR_partners.txt" link="input" register="true" transfer="true" optional="false" type="data" size="274750"/>
    <uses file="NC_594_IGR_partners.txt" link="input" register="true" transfer="true" optional="false" type="data" size="327532"/>
    <uses file="NC_595_IGR_partners.txt" link="input" register="true" transfer="true" optional="false" type="data" size="368789"/>
    <uses file="NC_596_IGR_partners.txt" link="input" register="true" transfer="true" optional="false" type="data" size="388863"/>
    <uses file="NC_597_IGR_partners.txt" link="input" register="true" transfer="true" optional="false" type="data" size="252532"/>
    <uses file="NC_598_IGR_partners.txt" link="input" register="true" transfer="true" optional="false" type="data" size="335284"/>
    <uses file="NC_599_IGR_partners.txt" link="input" register="true" transfer="true" optional="false" type="data" size="319380"/>
    <uses file="NC_600_IGR_partners.txt" link="input" register="true" transfer="true" optional="false" type="data" size="401615"/>
    <uses file="NC_601_IGR_partners.txt" link="input" register="true" transfer="true" optional="false" type="data" size="419891"/>
    <uses file="NC_602_IGR_partners.txt" link="input" register="true" transfer="true" optional="false" type="data" size="428852"/>
    <uses file="NC_603_IGR_partners.txt" link="input" register="true" transfer="true" optional="false" type="data" size="382758"/>
    <uses file="NC_604_IGR_partners.txt" link="input" register="true" transfer="true" optional="false" type="data" size="416470"/>
    <uses file="NC_605_IGR_partners.txt" link="input" register="true" transfer="true" optional="false" type="data" size="392471"/>
    <uses file="NC_606_IGR_partners.txt" link="input" register="true" transfer="true" optional="false" type="data" size="315973"/>
    <uses file="NC_607_IGR_partners.txt" link="input" register="true" transfer="true" optional="false" type="data" size="212848"/>
    <uses file="NC_608_IGR_partners.txt" link="input" register="true" transfer="true" optional="false" type="data" size="402276"/>
    <uses file="NC_609_IGR_partners.txt" link="input" register="true" transfer="true" optional="false" type="data" size="389027"/>
    <uses file="NC_610_IGR_partners.txt" link="input" register="true" transfer="true" optional="false" type="data" size="274683"/>
    <uses file="NC_611_IGR_partners.txt" link="input" register="true" transfer="true" optional="false" type="data" size="332536"/>
    <uses file="NC_612_IGR_partners.txt" link="input" register="true" transfer="true" optional="false" type="data" size="227872"/>
    <uses file="NC_613_IGR_partners.txt" link="input" register="true" transfer="true" optional="false" type="data" size="261858"/>
    <uses file="NC_614_IGR_partners.txt" link="input" register="true" transfer="true" optional="false" type="data" size="291749"/>
    <uses file="NC_615_IGR_partners.txt" link="input" register="true" transfer="true" optional="false" type="data" size="358967"/>
    <uses file="NC_616_IGR_partners.txt" link="input" register="true" transfer="true" optional="false" type="data" size="153908"/>
    <uses file="NC_617_IGR_partners.txt" link="input" register="true" transfer="true" optional="false" type="data" size="431398"/>
    <uses file="NC_618_IGR_partners.txt" link="input" register="true" transfer="true" optional="false" type="data" size="167374"/>
    <uses file="NC_619_IGR_partners.txt" link="input" register="true" transfer="true" optional="false" type="data" size="218796"/>
    <uses file="NC_620_IGR_partners.txt" link="input" register="true" transfer="true" optional="false" type="data" size="247092"/>
    <uses file="NC_621_IGR_partners.txt" link="input" register="true" transfer="true" optional="false" type="data" size="416731"/>
    <uses file="NC_622_IGR_partners.txt" link="input" register="true" transfer="true" optional="false" type="data" size="311804"/>
    <uses file="NC_623_IGR_partners.txt" link="input" register="true" transfer="true" optional="false" type="data" size="228507"/>
    <uses file="NC_624_IGR_partners.txt" link="input" register="true" transfer="true" optional="false" type="data" size="404301"/>
    <uses file="NC_625_IGR_partners.txt" link="input" register="true" transfer="true" optional="false" type="data" size="400424"/>
    <uses file="NC_626_IGR_partners.txt" link="input" register="true" transfer="true" optional="false" type="data" size="421229"/>
    <uses file="NC_627_IGR_partners.txt" link="input" register="true" transfer="true" optional="false" type="data" size="367276"/>
    <uses file="NC_628_IGR_partners.txt" link="input" register="true" transfer="true" optional="false" type="data" size="275290"/>
    <uses file="NC_629_IGR_partners.txt" link="input" register="true" transfer="true" optional="false" type="data" size="323015"/>
    <uses file="NC_630_IGR_partners.txt" link="input" register="true" transfer="true" optional="false" type="data" size="371216"/>
    <uses file="NC_631_IGR_partners.txt" link="input" register="true" transfer="true" optional="false" type="data" size="393758"/>
    <uses file="NC_632_IGR_partners.txt" link="input" register="true" transfer="true" optional="false" type="data" size="163234"/>
    <uses file="NC_633_IGR_partners.txt" link="input" register="true" transfer="true" optional="false" type="data" size="276747"/>
    <uses file="NC_634_IGR_partners.txt" link="input" register="true" transfer="true" optional="false" type="data" size="286733"/>
    <uses file="NC_635_IGR_partners.txt" link="input" register="true" transfer="true" optional="false" type="data" size="402527"/>
    <uses file="NC_636_IGR_partners.txt" link="input" register="true" transfer="true" optional="false" type="data" size="280177"/>
    <uses file="NC_637_IGR_partners.txt" link="input" register="true" transfer="true" optional="false" type="data" size="241030"/>
    <uses file="NC_638_IGR_partners.txt" link="input" register="true" transfer="true" optional="false" type="data" size="380406"/>
    <uses file="NC_639_IGR_partners.txt" link="input" register="true" transfer="true" optional="false" type="data" size="189886"/>
    <uses file="NC_640_IGR_partners.txt" link="input" register="true" transfer="true" optional="false" type="data" size="276157"/>
    <uses file="NC_641_IGR_partners.txt" link="input" register="true" transfer="true" optional="false" type="data" size="264176"/>
    <uses file="NC_642_IGR_partners.txt" link="input" register="true" transfer="true" optional="false" type="data" size="191804"/>
    <uses file="NC_643_IGR_partners.txt" link="input" register="true" transfer="true" optional="false" type="data" size="317482"/>
    <uses file="NC_644_IGR_partners.txt" link="input" register="true" transfer="true" optional="false" type="data" size="231701"/>
    <uses file="NC_645_IGR_partners.txt" link="input" register="true" transfer="true" optional="false" type="data" size="348272"/>
    <uses file="NC_646_IGR_partners.txt" link="input" register="true" transfer="true" optional="false" type="data" size="289810"/>
    <uses file="NC_647_IGR_partners.txt" link="input" register="true" transfer="true" optional="false" type="data" size="300534"/>
    <uses file="NC_648_IGR_partners.txt" link="input" register="true" transfer="true" optional="false" type="data" size="415641"/>
    <uses file="NC_649_IGR_partners.txt" link="input" register="true" transfer="true" optional="false" type="data" size="238869"/>
    <uses file="NC_650_IGR_partners.txt" link="input" register="true" transfer="true" optional="false" type="data" size="256569"/>
    <uses file="NC_651_IGR_partners.txt" link="input" register="true" transfer="true" optional="false" type="data" size="371429"/>
    <uses file="NC_652_IGR_partners.txt" link="input" register="true" transfer="true" optional="false" type="data" size="171947"/>
    <uses file="NC_653_IGR_partners.txt" link="input" register="true" transfer="true" optional="false" type="data" size="169090"/>
    <uses file="NC_654_IGR_partners.txt" link="input" register="true" transfer="true" optional="false" type="data" size="287406"/>
    <uses file="NC_655_IGR_partners.txt" link="input" register="true" transfer="true" optional="false" type="data" size="243984"/>
    <uses file="NC_656_IGR_partners.txt" link="input" register="true" transfer="true" optional="false" type="data" size="145562"/>
    <uses file="NC_657_IGR_partners.txt" link="input" register="true" transfer="true" optional="false" type="data" size="396213"/>
    <uses file="NC_658_IGR_partners.txt" link="input" register="true" transfer="true" optional="false" type="data" size="404544"/>
    <uses file="NC_659_IGR_partners.txt" link="input" register="true" transfer="true" optional="false" type="data" size="386052"/>
    <uses file="NC_660_IGR_partners.txt" link="input" register="true" transfer="true" optional="false" type="data" size="393137"/>
    <uses file="NC_661_IGR_partners.txt" link="input" register="true" transfer="true" optional="false" type="data" size="357387"/>
    <uses file="NC_662_IGR_partners.txt" link="input" register="true" transfer="true" optional="false" type="data" size="302473"/>
    <uses file="NC_663_IGR_partners.txt" link="input" register="true" transfer="true" optional="false" type="data" size="344563"/>
    <uses file="NC_664_IGR_partners.txt" link="input" register="true" transfer="true" optional="false" type="data" size="261717"/>
    <uses file="NC_665_IGR_partners.txt" link="input" register="true" transfer="true" optional="false" type="data" size="182360"/>
    <uses file="NC_666_IGR_partners.txt" link="input" register="true" transfer="true" optional="false" type="data" size="251395"/>
    <uses file="NC_667_IGR_partners.txt" link="input" register="true" transfer="true" optional="false" type="data" size="284255"/>
    <uses file="NC_668_IGR_partners.txt" link="input" register="true" transfer="true" optional="false" type="data" size="388261"/>
    <uses file="NC_669_IGR_partners.txt" link="input" register="true" transfer="true" optional="false" type="data" size="352121"/>
    <uses file="NC_670_IGR_partners.txt" link="input" register="true" transfer="true" optional="false" type="data" size="267178"/>
    <uses file="NC_671_IGR_partners.txt" link="input" register="true" transfer="true" optional="false" type="data" size="148322"/>
    <uses file="NC_672_IGR_partners.txt" link="input" register="true" transfer="true" optional="false" type="data" size="410061"/>
    <uses file="NC_673_IGR_partners.txt" link="input" register="true" transfer="true" optional="false" type="data" size="255715"/>
    <uses file="NC_674_IGR_partners.txt" link="input" register="true" transfer="true" optional="false" type="data" size="396109"/>
    <uses file="NC_675_IGR_partners.txt" link="input" register="true" transfer="true" optional="false" type="data" size="258444"/>
    <uses file="NC_676_IGR_partners.txt" link="input" register="true" transfer="true" optional="false" type="data" size="431676"/>
    <uses file="NC_677_IGR_partners.txt" link="input" register="true" transfer="true" optional="false" type="data" size="215309"/>
    <uses file="NC_678_IGR_partners.txt" link="input" register="true" transfer="true" optional="false" type="data" size="380482"/>
    <uses file="NC_679_IGR_partners.txt" link="input" register="true" transfer="true" optional="false" type="data" size="413499"/>
    <uses file="NC_680_IGR_partners.txt" link="input" register="true" transfer="true" optional="false" type="data" size="241397"/>
    <uses file="NC_681_IGR_partners.txt" link="input" register="true" transfer="true" optional="false" type="data" size="237455"/>
    <uses file="NC_682_IGR_partners.txt" link="input" register="true" transfer="true" optional="false" type="data" size="246298"/>
    <uses file="NC_683_IGR_partners.txt" link="input" register="true" transfer="true" optional="false" type="data" size="219296"/>
    <uses file="NC_684_IGR_partners.txt" link="input" register="true" transfer="true" optional="false" type="data" size="423976"/>
    <uses file="NC_685_IGR_partners.txt" link="input" register="true" transfer="true" optional="false" type="data" size="171504"/>
    <uses file="NC_686_IGR_partners.txt" link="input" register="true" transfer="true" optional="false" type="data" size="400733"/>
    <uses file="NC_687_IGR_partners.txt" link="input" register="true" transfer="true" optional="false" type="data" size="274829"/>
    <uses file="NC_688_IGR_partners.txt" link="input" register="true" transfer="true" optional="false" type="data" size="297145"/>
    <uses file="NC_689_IGR_partners.txt" link="input" register="true" transfer="true" optional="false" type="data" size="239857"/>
    <uses file="NC_690_IGR_partners.txt" link="input" register="true" transfer="true" optional="false" type="data" size="267644"/>
    <uses file="NC_691_IGR_partners.txt" link="input" register="true" transfer="true" optional="false" type="data" size="348800"/>
    <uses file="NC_692_IGR_partners.txt" link="input" register="true" transfer="true" optional="false" type="data" size="238793"/>
    <uses file="NC_693_IGR_partners.txt" link="input" register="true" transfer="true" optional="false" type="data" size="244141"/>
    <uses file="NC_694_IGR_partners.txt" link="input" register="true" transfer="true" optional="false" type="data" size="416135"/>
    <uses file="NC_695_IGR_partners.txt" link="input" register="true" transfer="true" optional="false" type="data" size="403020"/>
    <uses file="NC_696_IGR_partners.txt" link="input" register="true" transfer="true" optional="false" type="data" size="388876"/>
    <uses file="NC_697_IGR_partners.txt" link="input" register="true" transfer="true" optional="false" type="data" size="217657"/>
    <uses file="NC_698_IGR_partners.txt" link="input" register="true" transfer="true" optional="false" type="data" size="152704"/>
    <uses file="NC_699_IGR_partners.txt" link="input" register="true" transfer="true" optional="false" type="data" size="405338"/>
    <uses file="NC_700_IGR_partners.txt" link="input" register="true" transfer="true" optional="false" type="data" size="192034"/>
    <uses file="NC_701_IGR_partners.txt" link="input" register="true" transfer="true" optional="false" type="data" size="278353"/>
    <uses file="NC_702_IGR_partners.txt" link="input" register="true" transfer="true" optional="false" type="data" size="347466"/>
    <uses file="NC_703_IGR_partners.txt" link="input" register="true" transfer="true" optional="false" type="data" size="400889"/>
    <uses file="NC_704_IGR_partners.txt" link="input" register="true" transfer="true" optional="false" type="data" size="192730"/>
    <uses file="NC_705_IGR_partners.txt" link="input" register="true" transfer="true" optional="false" type="data" size="282455"/>
    <uses file="NC_706_IGR_partners.txt" link="input" register="true" transfer="true" optional="false" type="data" size="323986"/>
    <uses file="NC_707_IGR_partners.txt" link="input" register="true" transfer="true" optional="false" type="data" size="290269"/>
    <uses file="NC_708_IGR_partners.txt" link="input" register="true" transfer="true" optional="false" type="data" size="423284"/>
    <uses file="NC_709_IGR_partners.txt" link="input" register="true" transfer="true" optional="false" type="data" size="150418"/>
    <uses file="NC_710_IGR_partners.txt" link="input" register="true" transfer="true" optional="false" type="data" size="284289"/>
    <uses file="NC_711_IGR_partners.txt" link="input" register="true" transfer="true" optional="false" type="data" size="302877"/>
    <uses file="NC_712_IGR_partners.txt" link="input" register="true" transfer="true" optional="false" type="data" size="224916"/>
    <uses file="NC_713_IGR_partners.txt" link="input" register="true" transfer="true" optional="false" type="data" size="285530"/>
    <uses file="NC_714_IGR_partners.txt" link="input" register="true" transfer="true" optional="false" type="data" size="279821"/>
    <uses file="NC_715_IGR_partners.txt" link="input" register="true" transfer="true" optional="false" type="data" size="258457"/>
    <uses file="NC_716_IGR_partners.txt" link="input" register="true" transfer="true" optional="false" type="data" size="394615"/>
    <uses file="NC_717_IGR_partners.txt" link="input" register="true" transfer="true" optional="false" type="data" size="193312"/>
    <uses file="NC_718_IGR_partners.txt" link="input" register="true" transfer="true" optional="false" type="data" size="164085"/>
    <uses file="NC_719_IGR_partners.txt" link="input" register="true" transfer="true" optional="false" type="data" size="346165"/>
    <uses file="NC_720_IGR_partners.txt" link="input" register="true" transfer="true" optional="false" type="data" size="321210"/>
    <uses file="NC_721_IGR_partners.txt" link="input" register="true" transfer="true" optional="false" type="data" size="165275"/>
    <uses file="NC_722_IGR_partners.txt" link="input" register="true" transfer="true" optional="false" type="data" size="220018"/>
    <uses file="NC_723_IGR_partners.txt" link="input" register="true" transfer="true" optional="false" type="data" size="428671"/>
    <uses file="NC_724_IGR_partners.txt" link="input" register="true" transfer="true" optional="false" type="data" size="256614"/>
    <uses file="NC_725_IGR_partners.txt" link="input" register="true" transfer="true" optional="false" type="data" size="200403"/>
    <uses file="NC_726_IGR_partners.txt" link="input" register="true" transfer="true" optional="false" type="data" size="365512"/>
    <uses file="NC_727_IGR_partners.txt" link="input" register="true" transfer="true" optional="false" type="data" size="155208"/>
    <uses file="NC_728_IGR_partners.txt" link="input" register="true" transfer="true" optional="false" type="data" size="169170"/>
    <uses file="NC_729_IGR_partners.txt" link="input" register="true" transfer="true" optional="false" type="data" size="348759"/>
    <uses file="NC_730_IGR_partners.txt" link="input" register="true" transfer="true" optional="false" type="data" size="404991"/>
    <uses file="NC_731_IGR_partners.txt" link="input" register="true" transfer="true" optional="false" type="data" size="383937"/>
    <uses file="NC_732_IGR_partners.txt" link="input" register="true" transfer="true" optional="false" type="data" size="247044"/>
    <uses file="NC_733_IGR_partners.txt" link="input" register="true" transfer="true" optional="false" type="data" size="243774"/>
    <uses file="NC_734_IGR_partners.txt" link="input" register="true" transfer="true" optional="false" type="data" size="345793"/>
    <uses file="NC_735_IGR_partners.txt" link="input" register="true" transfer="true" optional="false" type="data" size="357462"/>
    <uses file="NC_736_IGR_partners.txt" link="input" register="true" transfer="true" optional="false" type="data" size="212911"/>
    <uses file="NC_737_IGR_partners.txt" link="input" register="true" transfer="true" optional="false" type="data" size="192337"/>
    <uses file="NC_738_IGR_partners.txt" link="input" register="true" transfer="true" optional="false" type="data" size="267055"/>
    <uses file="NC_739_IGR_partners.txt" link="input" register="true" transfer="true" optional="false" type="data" size="195946"/>
    <uses file="NC_740_IGR_partners.txt" link="input" register="true" transfer="true" optional="false" type="data" size="377025"/>
    <uses file="NC_741_IGR_partners.txt" link="input" register="true" transfer="true" optional="false" type="data" size="149912"/>
    <uses file="NC_742_IGR_partners.txt" link="input" register="true" transfer="true" optional="false" type="data" size="401793"/>
    <uses file="NC_743_IGR_partners.txt" link="input" register="true" transfer="true" optional="false" type="data" size="311442"/>
    <uses file="NC_744_IGR_partners.txt" link="input" register="true" transfer="true" optional="false" type="data" size="423864"/>
    <uses file="NC_745_IGR_partners.txt" link="input" register="true" transfer="true" optional="false" type="data" size="221880"/>
    <uses file="NC_746_IGR_partners.txt" link="input" register="true" transfer="true" optional="false" type="data" size="347483"/>
    <uses file="NC_747_IGR_partners.txt" link="input" register="true" transfer="true" optional="false" type="data" size="369512"/>
    <uses file="NC_748_IGR_partners.txt" link="input" register="true" transfer="true" optional="false" type="data" size="377440"/>
    <uses file="NC_749_IGR_partners.txt" link="input" register="true" transfer="true" optional="false" type="data" size="277085"/>
    <uses file="NC_750_IGR_partners.txt" link="input" register="true" transfer="true" optional="false" type="data" size="334936"/>
    <uses file="NC_751_IGR_partners.txt" link="input" register="true" transfer="true" optional="false" type="data" size="332388"/>
    <uses file="NC_752_IGR_partners.txt" link="input" register="true" transfer="true" optional="false" type="data" size="200904"/>
    <uses file="NC_753_IGR_partners.txt" link="input" register="true" transfer="true" optional="false" type="data" size="278490"/>
    <uses file="NC_754_IGR_partners.txt" link="input" register="true" transfer="true" optional="false" type="data" size="281709"/>
    <uses file="NC_755_IGR_partners.txt" link="input" register="true" transfer="true" optional="false" type="data" size="343513"/>
    <uses file="NC_756_IGR_partners.txt" link="input" register="true" transfer="true" optional="false" type="data" size="321017"/>
    <uses file="NC_757_IGR_partners.txt" link="input" register="true" transfer="true" optional="false" type="data" size="151448"/>
    <uses file="NC_758_IGR_partners.txt" link="input" register="true" transfer="true" optional="false" type="data" size="271509"/>
    <uses file="NC_759_IGR_partners.txt" link="input" register="true" transfer="true" optional="false" type="data" size="254924"/>
    <uses file="NC_760_IGR_partners.txt" link="input" register="true" transfer="true" optional="false" type="data" size="327032"/>
    <uses file="NC_761_IGR_partners.txt" link="input" register="true" transfer="true" optional="false" type="data" size="217011"/>
    <uses file="NC_762_IGR_partners.txt" link="input" register="true" transfer="true" optional="false" type="data" size="182225"/>
    <uses file="NC_763_IGR_partners.txt" link="input" register="true" transfer="true" optional="false" type="data" size="264015"/>
    <uses file="NC_764_IGR_partners.txt" link="input" register="true" transfer="true" optional="false" type="data" size="382150"/>
    <uses file="NC_765_IGR_partners.txt" link="input" register="true" transfer="true" optional="false" type="data" size="162778"/>
    <uses file="NC_766_IGR_partners.txt" link="input" register="true" transfer="true" optional="false" type="data" size="197145"/>
    <uses file="NC_767_IGR_partners.txt" link="input" register="true" transfer="true" optional="false" type="data" size="264726"/>
    <uses file="NC_768_IGR_partners.txt" link="input" register="true" transfer="true" optional="false" type="data" size="332903"/>
    <uses file="NC_769_IGR_partners.txt" link="input" register="true" transfer="true" optional="false" type="data" size="181714"/>
    <uses file="NC_770_IGR_partners.txt" link="input" register="true" transfer="true" optional="false" type="data" size="411870"/>
    <uses file="NC_771_IGR_partners.txt" link="input" register="true" transfer="true" optional="false" type="data" size="253369"/>
    <uses file="NC_772_IGR_partners.txt" link="input" register="true" transfer="true" optional="false" type="data" size="246457"/>
    <uses file="NC_773_IGR_partners.txt" link="input" register="true" transfer="true" optional="false" type="data" size="262468"/>
    <uses file="NC_774_IGR_partners.txt" link="input" register="true" transfer="true" optional="false" type="data" size="179761"/>
    <uses file="NC_775_IGR_partners.txt" link="input" register="true" transfer="true" optional="false" type="data" size="416117"/>
    <uses file="NC_776_IGR_partners.txt" link="input" register="true" transfer="true" optional="false" type="data" size="330159"/>
    <uses file="NC_777_IGR_partners.txt" link="input" register="true" transfer="true" optional="false" type="data" size="330696"/>
    <uses file="NC_778_IGR_partners.txt" link="input" register="true" transfer="true" optional="false" type="data" size="431126"/>
    <uses file="NC_779_IGR_partners.txt" link="input" register="true" transfer="true" optional="false" type="data" size="340146"/>
    <uses file="NC_780_IGR_partners.txt" link="input" register="true" transfer="true" optional="false" type="data" size="343311"/>
    <uses file="NC_781_IGR_partners.txt" link="input" register="true" transfer="true" optional="false" type="data" size="277167"/>
    <uses file="NC_782_IGR_partners.txt" link="input" register="true" transfer="true" optional="false" type="data" size="404925"/>
    <uses file="NC_783_IGR_partners.txt" link="input" register="true" transfer="true" optional="false" type="data" size="337771"/>
    <uses file="NC_784_IGR_partners.txt" link="input" register="true" transfer="true" optional="false" type="data" size="268941"/>
    <uses file="NC_785_IGR_partners.txt" link="input" register="true" transfer="true" optional="false" type="data" size="346958"/>
    <uses file="NC_786_IGR_partners.txt" link="input" register="true" transfer="true" optional="false" type="data" size="267735"/>
    <uses file="NC_787_IGR_partners.txt" link="input" register="true" transfer="true" optional="false" type="data" size="219766"/>
    <uses file="NC_788_IGR_partners.txt" link="input" register="true" transfer="true" optional="false" type="data" size="362238"/>
    <uses file="NC_789_IGR_partners.txt" link="input" register="true" transfer="true" optional="false" type="data" size="235976"/>
    <uses file="NC_790_IGR_partners.txt" link="input" register="true" transfer="true" optional="false" type="data" size="360244"/>
    <uses file="NC_791_IGR_partners.txt" link="input" register="true" transfer="true" optional="false" type="data" size="354630"/>
    <uses file="NC_792_IGR_partners.txt" link="input" register="true" transfer="true" optional="false" type="data" size="284027"/>
    <uses file="NC_793_IGR_partners.txt" link="input" register="true" transfer="true" optional="false" type="data" size="375103"/>
    <uses file="NC_794_IGR_partners.txt" link="input" register="true" transfer="true" optional="false" type="data" size="217187"/>
    <uses file="NC_795_IGR_partners.txt" link="input" register="true" transfer="true" optional="false" type="data" size="312950"/>
    <uses file="NC_796_IGR_partners.txt" link="input" register="true" transfer="true" optional="false" type="data" size="215707"/>
    <uses file="NC_797_IGR_partners.txt" link="input" register="true" transfer="true" optional="false" type="data" size="414317"/>
    <uses file="NC_798_IGR_partners.txt" link="input" register="true" transfer="true" optional="false" type="data" size="345924"/>
    <uses file="NC_799_IGR_partners.txt" link="input" register="true" transfer="true" optional="false" type="data" size="285506"/>
    <uses file="NC_800_IGR_partners.txt" link="input" register="true" transfer="true" optional="false" type="data" size="188731"/>
    <uses file="NC_801_IGR_partners.txt" link="input" register="true" transfer="true" optional="false" type="data" size="287655"/>
    <uses file="NC_802_IGR_partners.txt" link="input" register="true" transfer="true" optional="false" type="data" size="290498"/>
    <uses file="NC_803_IGR_partners.txt" link="input" register="true" transfer="true" optional="false" type="data" size="242157"/>
    <uses file="NC_804_IGR_partners.txt" link="input" register="true" transfer="true" optional="false" type="data" size="185159"/>
    <uses file="NC_805_IGR_partners.txt" link="input" register="true" transfer="true" optional="false" type="data" size="148828"/>
    <uses file="NC_806_IGR_partners.txt" link="input" register="true" transfer="true" optional="false" type="data" size="194430"/>
    <uses file="NC_807_IGR_partners.txt" link="input" register="true" transfer="true" optional="false" type="data" size="310812"/>
    <uses file="NC_808_IGR_partners.txt" link="input" register="true" transfer="true" optional="false" type="data" size="235780"/>
    <uses file="NC_809_IGR_partners.txt" link="input" register="true" transfer="true" optional="false" type="data" size="292663"/>
    <uses file="NC_810_IGR_partners.txt" link="input" register="true" transfer="true" optional="false" type="data" size="400414"/>
    <uses file="NC_811_IGR_partners.txt" link="input" register="true" transfer="true" optional="false" type="data" size="184070"/>
    <uses file="NC_812_IGR_partners.txt" link="input" register="true" transfer="true" optional="false" type="data" size="381482"/>
    <uses file="NC_813_IGR_partners.txt" link="input" register="true" transfer="true" optional="false" type="data" size="329081"/>
    <uses file="NC_814_IGR_partners.txt" link="input" register="true" transfer="true" optional="false" type="data" size="175364"/>
    <uses file="NC_815_IGR_partners.txt" link="input" register="true" transfer="true" optional="false" type="data" size="265592"/>
    <uses file="NC_816_IGR_partners.txt" link="input" register="true" transfer="true" optional="false" type="data" size="300906"/>
    <uses file="NC_817_IGR_partners.txt" link="input" register="true" transfer="true" optional="false" type="data" size="193993"/>
    <uses file="NC_818_IGR_partners.txt" link="input" register="true" transfer="true" optional="false" type="data" size="215732"/>
    <uses file="NC_819_IGR_partners.txt" link="input" register="true" transfer="true" optional="false" type="data" size="419955"/>
    <uses file="NC_820_IGR_partners.txt" link="input" register="true" transfer="true" optional="false" type="data" size="265233"/>
    <uses file="NC_821_IGR_partners.txt" link="input" register="true" transfer="true" optional="false" type="data" size="323939"/>
    <uses file="NC_822_IGR_partners.txt" link="input" register="true" transfer="true" optional="false" type="data" size="399184"/>
    <uses file="NC_823_IGR_partners.txt" link="input" register="true" transfer="true" optional="false" type="data" size="144903"/>
    <uses file="NC_824_IGR_partners.txt" link="input" register="true" transfer="true" optional="false" type="data" size="188188"/>
    <uses file="NC_825_IGR_partners.txt" link="input" register="true" transfer="true" optional="false" type="data" size="191873"/>
    <uses file="NC_826_IGR_partners.txt" link="input" register="true" transfer="true" optional="false" type="data" size="275383"/>
    <uses file="NC_827_IGR_partners.txt" link="input" register="true" transfer="true" optional="false" type="data" size="280343"/>
    <uses file="NC_828_IGR_partners.txt" link="input" register="true" transfer="true" optional="false" type="data" size="381076"/>
    <uses file="NC_829_IGR_partners.txt" link="input" register="true" transfer="true" optional="false" type="data" size="372568"/>
    <uses file="NC_830_IGR_partners.txt" link="input" register="true" transfer="true" optional="false" type="data" size="260733"/>
    <uses file="NC_831_IGR_partners.txt" link="input" register="true" transfer="true" optional="false" type="data" size="160112"/>
    <uses file="NC_832_IGR_partners.txt" link="input" register="true" transfer="true" optional="false" type="data" size="187620"/>
    <uses file="NC_833_IGR_partners.txt" link="input" register="true" transfer="true" optional="false" type="data" size="392313"/>
    <uses file="NC_834_IGR_partners.txt" link="input" register="true" transfer="true" optional="false" type="data" size="195359"/>
    <uses file="NC_835_IGR_partners.txt" link="input" register="true" transfer="true" optional="false" type="data" size="317226"/>
    <uses file="NC_836_IGR_partners.txt" link="input" register="true" transfer="true" optional="false" type="data" size="301248"/>
    <uses file="NC_837_IGR_partners.txt" link="input" register="true" transfer="true" optional="false" type="data" size="397454"/>
    <uses file="NC_838_IGR_partners.txt" link="input" register="true" transfer="true" optional="false" type="data" size="316647"/>
    <uses file="NC_839_IGR_partners.txt" link="input" register="true" transfer="true" optional="false" type="data" size="249925"/>
    <uses file="NC_840_IGR_partners.txt" link="input" register="true" transfer="true" optional="false" type="data" size="277535"/>
    <uses file="NC_841_IGR_partners.txt" link="input" register="true" transfer="true" optional="false" type="data" size="201379"/>
    <uses file="NC_842_IGR_partners.txt" link="input" register="true" transfer="true" optional="false" type="data" size="352540"/>
    <uses file="NC_843_IGR_partners.txt" link="input" register="true" transfer="true" optional="false" type="data" size="366646"/>
    <uses file="NC_844_IGR_partners.txt" link="input" register="true" transfer="true" optional="false" type="data" size="232002"/>
    <uses file="NC_845_IGR_partners.txt" link="input" register="true" transfer="true" optional="false" type="data" size="155951"/>
    <uses file="NC_846_IGR_partners.txt" link="input" register="true" transfer="true" optional="false" type="data" size="343021"/>
    <uses file="NC_847_IGR_partners.txt" link="input" register="true" transfer="true" optional="false" type="data" size="248656"/>
    <uses file="NC_848_IGR_partners.txt" link="input" register="true" transfer="true" optional="false" type="data" size="285752"/>
    <uses file="NC_849_IGR_partners.txt" link="input" register="true" transfer="true" optional="false" type="data" size="243943"/>
    <uses file="NC_850_IGR_partners.txt" link="input" register="true" transfer="true" optional="false" type="data" size="152993"/>
    <uses file="NC_851_IGR_partners.txt" link="input" register="true" transfer="true" optional="false" type="data" size="412086"/>
    <uses file="NC_852_IGR_partners.txt" link="input" register="true" transfer="true" optional="false" type="data" size="349278"/>
    <uses file="NC_853_IGR_partners.txt" link="input" register="true" transfer="true" optional="false" type="data" size="188793"/>
    <uses file="NC_854_IGR_partners.txt" link="input" register="true" transfer="true" optional="false" type="data" size="346502"/>
    <uses file="NC_855_IGR_partners.txt" link="input" register="true" transfer="true" optional="false" type="data" size="255785"/>
    <uses file="NC_856_IGR_partners.txt" link="input" register="true" transfer="true" optional="false" type="data" size="251466"/>
    <uses file="NC_857_IGR_partners.txt" link="input" register="true" transfer="true" optional="false" type="data" size="365170"/>
    <uses file="NC_858_IGR_partners.txt" link="input" register="true" transfer="true" optional="false" type="data" size="177237"/>
    <uses file="NC_859_IGR_partners.txt" link="input" register="true" transfer="true" optional="false" type="data" size="182061"/>
    <uses file="NC_860_IGR_partners.txt" link="input" register="true" transfer="true" optional="false" type="data" size="363265"/>
    <uses file="NC_861_IGR_partners.txt" link="input" register="true" transfer="true" optional="false" type="data" size="176695"/>
    <uses file="NC_862_IGR_partners.txt" link="input" register="true" transfer="true" optional="false" type="data" size="281001"/>
    <uses file="NC_863_IGR_partners.txt" link="input" register="true" transfer="true" optional="false" type="data" size="347171"/>
    <uses file="NC_864_IGR_partners.txt" link="input" register="true" transfer="true" optional="false" type="data" size="325408"/>
    <uses file="NC_865_IGR_partners.txt" link="input" register="true" transfer="true" optional="false" type="data" size="215455"/>
    <uses file="NC_866_IGR_partners.txt" link="input" register="true" transfer="true" optional="false" type="data" size="204136"/>
    <uses file="NC_867_IGR_partners.txt" link="input" register="true" transfer="true" optional="false" type="data" size="174892"/>
    <uses file="NC_868_IGR_partners.txt" link="input" register="true" transfer="true" optional="false" type="data" size="241914"/>
    <uses file="NC_869_IGR_partners.txt" link="input" register="true" transfer="true" optional="false" type="data" size="415626"/>
    <uses file="NC_870_IGR_partners.txt" link="input" register="true" transfer="true" optional="false" type="data" size="291983"/>
    <uses file="NC_871_IGR_partners.txt" link="input" register="true" transfer="true" optional="false" type="data" size="242527"/>
    <uses file="NC_872_IGR_partners.txt" link="input" register="true" transfer="true" optional="false" type="data" size="376069"/>
    <uses file="NC_873_IGR_partners.txt" link="input" register="true" transfer="true" optional="false" type="data" size="368479"/>
    <uses file="NC_874_IGR_partners.txt" link="input" register="true" transfer="true" optional="false" type="data" size="229013"/>
    <uses file="NC_875_IGR_partners.txt" link="input" register="true" transfer="true" optional="false" type="data" size="384088"/>
    <uses file="NC_876_IGR_partners.txt" link="input" register="true" transfer="true" optional="false" type="data" size="209686"/>
    <uses file="NC_877_IGR_partners.txt" link="input" register="true" transfer="true" optional="false" type="data" size="321949"/>
    <uses file="NC_878_IGR_partners.txt" link="input" register="true" transfer="true" optional="false" type="data" size="223824"/>
    <uses file="NC_879_IGR_partners.txt" link="input" register="true" transfer="true" optional="false" type="data" size="319932"/>
    <uses file="NC_880_IGR_partners.txt" link="input" register="true" transfer="true" optional="false" type="data" size="375477"/>
    <uses file="NC_881_IGR_partners.txt" link="input" register="true" transfer="true" optional="false" type="data" size="361453"/>
    <uses file="NC_882_IGR_partners.txt" link="input" register="true" transfer="true" optional="false" type="data" size="217499"/>
    <uses file="NC_883_IGR_partners.txt" link="input" register="true" transfer="true" optional="false" type="data" size="369907"/>
    <uses file="NC_884_IGR_partners.txt" link="input" register="true" transfer="true" optional="false" type="data" size="324081"/>
    <uses file="NC_885_IGR_partners.txt" link="input" register="true" transfer="true" optional="false" type="data" size="292974"/>
    <uses file="NC_886_IGR_partners.txt" link="input" register="true" transfer="true" optional="false" type="data" size="406919"/>
    <uses file="NC_887_IGR_partners.txt" link="input" register="true" transfer="true" optional="false" type="data" size="262986"/>
    <uses file="NC_888_IGR_partners.txt" link="input" register="true" transfer="true" optional="false" type="data" size="183843"/>
    <uses file="NC_889_IGR_partners.txt" link="input" register="true" transfer="true" optional="false" type="data" size="171581"/>
    <uses file="NC_890_IGR_partners.txt" link="input" register="true" transfer="true" optional="false" type="data" size="177771"/>
    <uses file="NC_891_IGR_partners.txt" link="input" register="true" transfer="true" optional="false" type="data" size="288570"/>
    <uses file="NC_892_IGR_partners.txt" link="input" register="true" transfer="true" optional="false" type="data" size="173736"/>
    <uses file="NC_893_IGR_partners.txt" link="input" register="true" transfer="true" optional="false" type="data" size="376520"/>
    <uses file="NC_894_IGR_partners.txt" link="input" register="true" transfer="true" optional="false" type="data" size="294150"/>
    <uses file="NC_895_IGR_partners.txt" link="input" register="true" transfer="true" optional="false" type="data" size="352099"/>
    <uses file="NC_896_IGR_partners.txt" link="input" register="true" transfer="true" optional="false" type="data" size="174254"/>
    <uses file="NC_897_IGR_partners.txt" link="input" register="true" transfer="true" optional="false" type="data" size="252171"/>
    <uses file="NC_898_IGR_partners.txt" link="input" register="true" transfer="true" optional="false" type="data" size="393166"/>
    <uses file="NC_899_IGR_partners.txt" link="input" register="true" transfer="true" optional="false" type="data" size="363835"/>
    <uses file="blast.err" link="output" register="true" transfer="true" optional="false" type="data" size="549"/>
    <uses file="blast.out" link="output" register="false" transfer="false" optional="false" type="data" size="512"/>
    <uses file="BLAST_sorted.out" link="output" register="false" transfer="false" optional="false" type="data" size="4744921"/>
  </job>
  <job id="ID00024" namespace="SIPHT" name="SRNA" version="1.0" runtime="454.4583">
    <uses file="access_genomes2.txt" link="input" register="true" transfer="true" optional="false" type="data" size="83722"/>
    <uses file="sRNAPredict.in" link="input" register="true" transfer="true" optional="false" type="data" size="1198"/>
    <uses file="NC_0025AG05.gbk" link="input" register="true" transfer="true" optional="false" type="data" size="13216918"/>
    <uses file="NC_0025AG05.fna" link="input" register="true" transfer="true" optional="false" type="data" size="5361487"/>
    <uses file="NC_0025AG05.ptt" link="input" register="true" transfer="true" optional="false" type="data" size="340915"/>
    <uses file="All_known_sRNAs.txt" link="input" register="true" transfer="true" optional="false" type="data" size="1028403"/>
    <uses file="srna.err" link="output" register="true" transfer="true" optional="false" type="data" size="1853"/>
    <uses file="Blast_Out" link="output" register="true" transfer="true" optional="false" type="data" size="2744783"/>
    <uses file="OutBlastParsed" link="output" register="true" transfer="true" optional="false" type="data" size="883797"/>
    <uses file="OutCandidates" link="output" register="true" transfer="true" optional="false" type="data" size="272828"/>
    <uses file="OutCandidates2" link="output" register="true" transfer="true" optional="false" type="data" size="126896"/>
    <uses file="OutCandidates3" link="output" register="true" transfer="true" optional="false" type="data" size="296597"/>
    <uses file="OutConsIG" link="output" register="true" transfer="true" optional="false" type="data" size="378948"/>
    <uses file="OutIG" link="output" register="true" transfer="true" optional="false" type="data" size="591915"/>
    <uses file="OutORF" link="output" register="true" transfer="true" optional="false" type="data" size="340401"/>
    <uses file="OutTerm_temp" link="output" register="true" transfer="true" optional="false" type="data" size="94983"/>
    <uses file="OutTerms" link="output" register="true" transfer="true" optional="false" type="data" size="52264"/>
    <uses file="OutTermsIG" link="output" register="true" transfer="true" optional="false" type="data" size="20232"/>
    <uses file="findterm.out" link="input" register="false" transfer="false" optional="false" type="data" size="134"/>
    <uses file="findterm.err" link="input" register="false" transfer="false" optional="false" type="data" size="0"/>
    <uses file="NC_0025AG05_term.txt" link="input" register="false" transfer="false" optional="false" type="data" size="20619555"/>
    <uses file="NC_0025AG05_term_candidates_non_redund" link="input" register="false" transfer="false" optional="false" type="data" size="327550"/>
    <uses file="rna.ps" link="input" register="false" transfer="false" optional="false" type="data" size="2861"/>
    <uses file="vienna_input_tmp" link="input" register="false" transfer="false" optional="false" type="data" size="3856343"/>
    <uses file="vienna_output" link="input" register="false" transfer="false" optional="false" type="data" size="4301973"/>
    <uses file="vienna_index_tmp" link="input" register="false" transfer="false" optional="false" type="data" size="7128312"/>
    <uses file="rnamotif.out" link="input" register="false" transfer="false" optional="false" type="data" size="1033828"/>
    <uses file="rnamotif.err" link="input" register="false" transfer="false" optional="false" type="data" size="310"/>
    <uses file="transterm.out" link="input" register="false" transfer="false" optional="false" type="data" size="448361"/>
    <uses file="transterm.err" link="input" register="false" transfer="false" optional="false" type="data" size="96"/>
    <uses file="blast.out" link="input" register="false" transfer="false" optional="false" type="data" size="512"/>
    <uses file="BLAST_sorted.out" link="input" register="false" transfer="false" optional="false" type="data" size="4744921"/>
    <uses file="Seq_NC_0025AG05" link="output" register="false" transfer="false" optional="false" type="data" size="83669"/>
    <uses file="srna.out" link="output" register="false" transfer="false" optional="false" type="data" size="339787"/>
  </job>
  <job id="ID00025" namespace="SIPHT" name="FFN_Parse" version="1.0" runtime="1.4998">
    <uses file="NC_0025AG05.ffn" link="input" register="true" transfer="true" optional="false" type="data" size="3782770"/>
    <uses file="NC_0025AG05.ptt" link="input" register="true" transfer="true" optional="false" type="data" size="340915"/>
    <uses file="Seq_NC_0025AG05" link="input" register="true" transfer="true" optional="false" type="data" size="81659"/>
    <uses file="NC_0025AG05_parsed.ffn" link="output" register="false" transfer="false" optional="false" type="data" size="911718"/>
  </job>
  <job id="ID00026" namespace="SIPHT" name="Blast_candidate" version="1.0" runtime="5.9623">
    <uses file="Seq_known_sRNAs_IGRs.txt" link="input" register="true" transfer="true" optional="false" type="data" size="172432"/>
    <uses file="blasta" link="input" register="true" transfer="true" optional="false" type="data" size="786856"/>
    <uses file="xdformat" link="input" register="true" transfer="true" optional="false" type="data" size="380164"/>
    <uses file="time" link="input" register="true" transfer="true" optional="false" type="data" size="11944"/>
    <uses file="Seq_NC_0025AG05" link="input" register="false" transfer="false" optional="false" type="data" size="81274"/>
    <uses file="BLAST_NC_0025AG05" link="output" register="false" transfer="false" optional="false" type="data" size="13025"/>
    <uses file="blast_candidate.out" link="output" register="false" transfer="false" optional="false" type="data" size="2989"/>
    <uses file="blast_candidate.err" link="output" register="false" transfer="false" optional="false" type="data" size="545"/>
  </job>
  <job id="ID00027" namespace="SIPHT" name="Blast_QRNA" version="1.0" runtime="1252.3269">
    <uses file="xdformat" link="input" register="true" transfer="true" optional="false" type="data" size="380164"/>
    <uses file="blasta" link="input" register="true" transfer="true" optional="false" type="data" size="786856"/>
    <uses file="time" link="input" register="true" transfer="true" optional="false" type="data" size="11944"/>
    <uses file="mix_tied_linux.cfg" link="input" register="true" transfer="true" optional="false" type="data" size="11964"/>
    <uses file="RIBOPROB.mat" link="input" register="true" transfer="true" optional="false" type="data" size="8350"/>
    <uses file="BLOSUM62" link="input" register="true" transfer="true" optional="false" type="data" size="2122"/>
    <uses file="blastn2qrnadepth.pl" link="input" register="true" transfer="true" optional="false" type="data" size="69426"/>
    <uses file="qrna2gff.pl" link="input" register="true" transfer="true" optional="false" type="data" size="16995"/>
    <uses file="eqrna" link="input" register="true" transfer="true" optional="false" type="data" size="953556"/>
    <uses file="NC_0025AG05_IGR_partners.txt" link="input" register="true" transfer="true" optional="false" type="data" size="252154"/>
    <uses file="NC_0_IGR_partners.txt" link="input" register="true" transfer="true" optional="false" type="data" size="363643"/>
    <uses file="NC_1_IGR_partners.txt" link="input" register="true" transfer="true" optional="false" type="data" size="240325"/>
    <uses file="NC_2_IGR_partners.txt" link="input" register="true" transfer="true" optional="false" type="data" size="231815"/>
    <uses file="NC_3_IGR_partners.txt" link="input" register="true" transfer="true" optional="false" type="data" size="145413"/>
    <uses file="NC_4_IGR_partners.txt" link="input" register="true" transfer="true" optional="false" type="data" size="362389"/>
    <uses file="NC_5_IGR_partners.txt" link="input" register="true" transfer="true" optional="false" type="data" size="303598"/>
    <uses file="NC_6_IGR_partners.txt" link="input" register="true" transfer="true" optional="false" type="data" size="209124"/>
    <uses file="NC_7_IGR_partners.txt" link="input" register="true" transfer="true" optional="false" type="data" size="280766"/>
    <uses file="NC_8_IGR_partners.txt" link="input" register="true" transfer="true" optional="false" type="data" size="147979"/>
    <uses file="NC_9_IGR_partners.txt" link="input" register="true" transfer="true" optional="false" type="data" size="359304"/>
    <uses file="NC_10_IGR_partners.txt" link="input" register="true" transfer="true" optional="false" type="data" size="222090"/>
    <uses file="NC_11_IGR_partners.txt" link="input" register="true" transfer="true" optional="false" type="data" size="251669"/>
    <uses file="NC_12_IGR_partners.txt" link="input" register="true" transfer="true" optional="false" type="data" size="196429"/>
    <uses file="NC_13_IGR_partners.txt" link="input" register="true" transfer="true" optional="false" type="data" size="263482"/>
    <uses file="NC_14_IGR_partners.txt" link="input" register="true" transfer="true" optional="false" type="data" size="285656"/>
    <uses file="NC_15_IGR_partners.txt" link="input" register="true" transfer="true" optional="false" type="data" size="295737"/>
    <uses file="NC_16_IGR_partners.txt" link="input" register="true" transfer="true" optional="false" type="data" size="413954"/>
    <uses file="NC_17_IGR_partners.txt" link="input" register="true" transfer="true" optional="false" type="data" size="351550"/>
    <uses file="NC_18_IGR_partners.txt" link="input" register="true" transfer="true" optional="false" type="data" size="304639"/>
    <uses file="NC_19_IGR_partners.txt" link="input" register="true" transfer="true" optional="false" type="data" size="427420"/>
    <uses file="NC_20_IGR_partners.txt" link="input" register="true" transfer="true" optional="false" type="data" size="256330"/>
    <uses file="NC_21_IGR_partners.txt" link="input" register="true" transfer="true" optional="false" type="data" size="166731"/>
    <uses file="NC_22_IGR_partners.txt" link="input" register="true" transfer="true" optional="false" type="data" size="289158"/>
    <uses file="NC_23_IGR_partners.txt" link="input" register="true" transfer="true" optional="false" type="data" size="293777"/>
    <uses file="NC_24_IGR_partners.txt" link="input" register="true" transfer="true" optional="false" type="data" size="148722"/>
    <uses file="NC_25_IGR_partners.txt" link="input" register="true" transfer="true" optional="false" type="data" size="305026"/>
    <uses file="NC_26_IGR_partners.txt" link="input" register="true" transfer="true" optional="false" type="data" size="394411"/>
    <uses file="NC_27_IGR_partners.txt" link="input" register="true" transfer="true" optional="false" type="data" size="275327"/>
    <uses file="NC_28_IGR_partners.txt" link="input" register="true" transfer="true" optional="false" type="data" size="343007"/>
    <uses file="NC_29_IGR_partners.txt" link="input" register="true" transfer="true" optional="false" type="data" size="322061"/>
    <uses file="NC_30_IGR_partners.txt" link="input" register="true" transfer="true" optional="false" type="data" size="183021"/>
    <uses file="NC_31_IGR_partners.txt" link="input" register="true" transfer="true" optional="false" type="data" size="338569"/>
    <uses file="NC_32_IGR_partners.txt" link="input" register="true" transfer="true" optional="false" type="data" size="172201"/>
    <uses file="NC_33_IGR_partners.txt" link="input" register="true" transfer="true" optional="false" type="data" size="269456"/>
    <uses file="NC_34_IGR_partners.txt" link="input" register="true" transfer="true" optional="false" type="data" size="180776"/>
    <uses file="NC_35_IGR_partners.txt" link="input" register="true" transfer="true" optional="false" type="data" size="382492"/>
    <uses file="NC_36_IGR_partners.txt" link="input" register="true" transfer="true" optional="false" type="data" size="423460"/>
    <uses file="NC_37_IGR_partners.txt" link="input" register="true" transfer="true" optional="false" type="data" size="292571"/>
    <uses file="NC_38_IGR_partners.txt" link="input" register="true" transfer="true" optional="false" type="data" size="258505"/>
    <uses file="NC_39_IGR_partners.txt" link="input" register="true" transfer="true" optional="false" type="data" size="329220"/>
    <uses file="NC_40_IGR_partners.txt" link="input" register="true" transfer="true" optional="false" type="data" size="341763"/>
    <uses file="NC_41_IGR_partners.txt" link="input" register="true" transfer="true" optional="false" type="data" size="252175"/>
    <uses file="NC_42_IGR_partners.txt" link="input" register="true" transfer="true" optional="false" type="data" size="146402"/>
    <uses file="NC_43_IGR_partners.txt" link="input" register="true" transfer="true" optional="false" type="data" size="265218"/>
    <uses file="NC_44_IGR_partners.txt" link="input" register="true" transfer="true" optional="false" type="data" size="173632"/>
    <uses file="NC_45_IGR_partners.txt" link="input" register="true" transfer="true" optional="false" type="data" size="192292"/>
    <uses file="NC_46_IGR_partners.txt" link="input" register="true" transfer="true" optional="false" type="data" size="415257"/>
    <uses file="NC_47_IGR_partners.txt" link="input" register="true" transfer="true" optional="false" type="data" size="202798"/>
    <uses file="NC_48_IGR_partners.txt" link="input" register="true" transfer="true" optional="false" type="data" size="326122"/>
    <uses file="NC_49_IGR_partners.txt" link="input" register="true" transfer="true" optional="false" type="data" size="172740"/>
    <uses file="NC_50_IGR_partners.txt" link="input" register="true" transfer="true" optional="false" type="data" size="363152"/>
    <uses file="NC_51_IGR_partners.txt" link="input" register="true" transfer="true" optional="false" type="data" size="205862"/>
    <uses file="NC_52_IGR_partners.txt" link="input" register="true" transfer="true" optional="false" type="data" size="145774"/>
    <uses file="NC_53_IGR_partners.txt" link="input" register="true" transfer="true" optional="false" type="data" size="384582"/>
    <uses file="NC_54_IGR_partners.txt" link="input" register="true" transfer="true" optional="false" type="data" size="303316"/>
    <uses file="NC_55_IGR_partners.txt" link="input" register="true" transfer="true" optional="false" type="data" size="271579"/>
    <uses file="NC_56_IGR_partners.txt" link="input" register="true" transfer="true" optional="false" type="data" size="226947"/>
    <uses file="NC_57_IGR_partners.txt" link="input" register="true" transfer="true" optional="false" type="data" size="330545"/>
    <uses file="NC_58_IGR_partners.txt" link="input" register="true" transfer="true" optional="false" type="data" size="189930"/>
    <uses file="NC_59_IGR_partners.txt" link="input" register="true" transfer="true" optional="false" type="data" size="334811"/>
    <uses file="NC_60_IGR_partners.txt" link="input" register="true" transfer="true" optional="false" type="data" size="255636"/>
    <uses file="NC_61_IGR_partners.txt" link="input" register="true" transfer="true" optional="false" type="data" size="293304"/>
    <uses file="NC_62_IGR_partners.txt" link="input" register="true" transfer="true" optional="false" type="data" size="353797"/>
    <uses file="NC_63_IGR_partners.txt" link="input" register="true" transfer="true" optional="false" type="data" size="357604"/>
    <uses file="NC_64_IGR_partners.txt" link="input" register="true" transfer="true" optional="false" type="data" size="277412"/>
    <uses file="NC_65_IGR_partners.txt" link="input" register="true" transfer="true" optional="false" type="data" size="288805"/>
    <uses file="NC_66_IGR_partners.txt" link="input" register="true" transfer="true" optional="false" type="data" size="414556"/>
    <uses file="NC_67_IGR_partners.txt" link="input" register="true" transfer="true" optional="false" type="data" size="182971"/>
    <uses file="NC_68_IGR_partners.txt" link="input" register="true" transfer="true" optional="false" type="data" size="413046"/>
    <uses file="NC_69_IGR_partners.txt" link="input" register="true" transfer="true" optional="false" type="data" size="287297"/>
    <uses file="NC_70_IGR_partners.txt" link="input" register="true" transfer="true" optional="false" type="data" size="165338"/>
    <uses file="NC_71_IGR_partners.txt" link="input" register="true" transfer="true" optional="false" type="data" size="410799"/>
    <uses file="NC_72_IGR_partners.txt" link="input" register="true" transfer="true" optional="false" type="data" size="315686"/>
    <uses file="NC_73_IGR_partners.txt" link="input" register="true" transfer="true" optional="false" type="data" size="210263"/>
    <uses file="NC_74_IGR_partners.txt" link="input" register="true" transfer="true" optional="false" type="data" size="424895"/>
    <uses file="NC_75_IGR_partners.txt" link="input" register="true" transfer="true" optional="false" type="data" size="189680"/>
    <uses file="NC_76_IGR_partners.txt" link="input" register="true" transfer="true" optional="false" type="data" size="200059"/>
    <uses file="NC_77_IGR_partners.txt" link="input" register="true" transfer="true" optional="false" type="data" size="414255"/>
    <uses file="NC_78_IGR_partners.txt" link="input" register="true" transfer="true" optional="false" type="data" size="403075"/>
    <uses file="NC_79_IGR_partners.txt" link="input" register="true" transfer="true" optional="false" type="data" size="252877"/>
    <uses file="NC_80_IGR_partners.txt" link="input" register="true" transfer="true" optional="false" type="data" size="386014"/>
    <uses file="NC_81_IGR_partners.txt" link="input" register="true" transfer="true" optional="false" type="data" size="250480"/>
    <uses file="NC_82_IGR_partners.txt" link="input" register="true" transfer="true" optional="false" type="data" size="422510"/>
    <uses file="NC_83_IGR_partners.txt" link="input" register="true" transfer="true" optional="false" type="data" size="411148"/>
    <uses file="NC_84_IGR_partners.txt" link="input" register="true" transfer="true" optional="false" type="data" size="319888"/>
    <uses file="NC_85_IGR_partners.txt" link="input" register="true" transfer="true" optional="false" type="data" size="336960"/>
    <uses file="NC_86_IGR_partners.txt" link="input" register="true" transfer="true" optional="false" type="data" size="237962"/>
    <uses file="NC_87_IGR_partners.txt" link="input" register="true" transfer="true" optional="false" type="data" size="355693"/>
    <uses file="NC_88_IGR_partners.txt" link="input" register="true" transfer="true" optional="false" type="data" size="382249"/>
    <uses file="NC_89_IGR_partners.txt" link="input" register="true" transfer="true" optional="false" type="data" size="290645"/>
    <uses file="NC_90_IGR_partners.txt" link="input" register="true" transfer="true" optional="false" type="data" size="343775"/>
    <uses file="NC_91_IGR_partners.txt" link="input" register="true" transfer="true" optional="false" type="data" size="377837"/>
    <uses file="NC_92_IGR_partners.txt" link="input" register="true" transfer="true" optional="false" type="data" size="194501"/>
    <uses file="NC_93_IGR_partners.txt" link="input" register="true" transfer="true" optional="false" type="data" size="336075"/>
    <uses file="NC_94_IGR_partners.txt" link="input" register="true" transfer="true" optional="false" type="data" size="344585"/>
    <uses file="NC_95_IGR_partners.txt" link="input" register="true" transfer="true" optional="false" type="data" size="299157"/>
    <uses file="NC_96_IGR_partners.txt" link="input" register="true" transfer="true" optional="false" type="data" size="195257"/>
    <uses file="NC_97_IGR_partners.txt" link="input" register="true" transfer="true" optional="false" type="data" size="238884"/>
    <uses file="NC_98_IGR_partners.txt" link="input" register="true" transfer="true" optional="false" type="data" size="176800"/>
    <uses file="NC_99_IGR_partners.txt" link="input" register="true" transfer="true" optional="false" type="data" size="202941"/>
    <uses file="NC_100_IGR_partners.txt" link="input" register="true" transfer="true" optional="false" type="data" size="323595"/>
    <uses file="NC_101_IGR_partners.txt" link="input" register="true" transfer="true" optional="false" type="data" size="357079"/>
    <uses file="NC_102_IGR_partners.txt" link="input" register="true" transfer="true" optional="false" type="data" size="428599"/>
    <uses file="NC_103_IGR_partners.txt" link="input" register="true" transfer="true" optional="false" type="data" size="388723"/>
    <uses file="NC_104_IGR_partners.txt" link="input" register="true" transfer="true" optional="false" type="data" size="235511"/>
    <uses file="NC_105_IGR_partners.txt" link="input" register="true" transfer="true" optional="false" type="data" size="395666"/>
    <uses file="NC_106_IGR_partners.txt" link="input" register="true" transfer="true" optional="false" type="data" size="171313"/>
    <uses file="NC_107_IGR_partners.txt" link="input" register="true" transfer="true" optional="false" type="data" size="365798"/>
    <uses file="NC_108_IGR_partners.txt" link="input" register="true" transfer="true" optional="false" type="data" size="398050"/>
    <uses file="NC_109_IGR_partners.txt" link="input" register="true" transfer="true" optional="false" type="data" size="292127"/>
    <uses file="NC_110_IGR_partners.txt" link="input" register="true" transfer="true" optional="false" type="data" size="367283"/>
    <uses file="NC_111_IGR_partners.txt" link="input" register="true" transfer="true" optional="false" type="data" size="180136"/>
    <uses file="NC_112_IGR_partners.txt" link="input" register="true" transfer="true" optional="false" type="data" size="326559"/>
    <uses file="NC_113_IGR_partners.txt" link="input" register="true" transfer="true" optional="false" type="data" size="317946"/>
    <uses file="NC_114_IGR_partners.txt" link="input" register="true" transfer="true" optional="false" type="data" size="157658"/>
    <uses file="NC_115_IGR_partners.txt" link="input" register="true" transfer="true" optional="false" type="data" size="147668"/>
    <uses file="NC_116_IGR_partners.txt" link="input" register="true" transfer="true" optional="false" type="data" size="364071"/>
    <uses file="NC_117_IGR_partners.txt" link="input" register="true" transfer="true" optional="false" type="data" size="210115"/>
    <uses file="NC_118_IGR_partners.txt" link="input" register="true" transfer="true" optional="false" type="data" size="214963"/>
    <uses file="NC_119_IGR_partners.txt" link="input" register="true" transfer="true" optional="false" type="data" size="340325"/>
    <uses file="NC_120_IGR_partners.txt" link="input" register="true" transfer="true" optional="false" type="data" size="275021"/>
    <uses file="NC_121_IGR_partners.txt" link="input" register="true" transfer="true" optional="false" type="data" size="392485"/>
    <uses file="NC_122_IGR_partners.txt" link="input" register="true" transfer="true" optional="false" type="data" size="422189"/>
    <uses file="NC_123_IGR_partners.txt" link="input" register="true" transfer="true" optional="false" type="data" size="308237"/>
    <uses file="NC_124_IGR_partners.txt" link="input" register="true" transfer="true" optional="false" type="data" size="409196"/>
    <uses file="NC_125_IGR_partners.txt" link="input" register="true" transfer="true" optional="false" type="data" size="226341"/>
    <uses file="NC_126_IGR_partners.txt" link="input" register="true" transfer="true" optional="false" type="data" size="215935"/>
    <uses file="NC_127_IGR_partners.txt" link="input" register="true" transfer="true" optional="false" type="data" size="226270"/>
    <uses file="NC_128_IGR_partners.txt" link="input" register="true" transfer="true" optional="false" type="data" size="363968"/>
    <uses file="NC_129_IGR_partners.txt" link="input" register="true" transfer="true" optional="false" type="data" size="306729"/>
    <uses file="NC_130_IGR_partners.txt" link="input" register="true" transfer="true" optional="false" type="data" size="293133"/>
    <uses file="NC_131_IGR_partners.txt" link="input" register="true" transfer="true" optional="false" type="data" size="278996"/>
    <uses file="NC_132_IGR_partners.txt" link="input" register="true" transfer="true" optional="false" type="data" size="232512"/>
    <uses file="NC_133_IGR_partners.txt" link="input" register="true" transfer="true" optional="false" type="data" size="361523"/>
    <uses file="NC_134_IGR_partners.txt" link="input" register="true" transfer="true" optional="false" type="data" size="425806"/>
    <uses file="NC_135_IGR_partners.txt" link="input" register="true" transfer="true" optional="false" type="data" size="146188"/>
    <uses file="NC_136_IGR_partners.txt" link="input" register="true" transfer="true" optional="false" type="data" size="354762"/>
    <uses file="NC_137_IGR_partners.txt" link="input" register="true" transfer="true" optional="false" type="data" size="201134"/>
    <uses file="NC_138_IGR_partners.txt" link="input" register="true" transfer="true" optional="false" type="data" size="313256"/>
    <uses file="NC_139_IGR_partners.txt" link="input" register="true" transfer="true" optional="false" type="data" size="336837"/>
    <uses file="NC_140_IGR_partners.txt" link="input" register="true" transfer="true" optional="false" type="data" size="273858"/>
    <uses file="NC_141_IGR_partners.txt" link="input" register="true" transfer="true" optional="false" type="data" size="273549"/>
    <uses file="NC_142_IGR_partners.txt" link="input" register="true" transfer="true" optional="false" type="data" size="148203"/>
    <uses file="NC_143_IGR_partners.txt" link="input" register="true" transfer="true" optional="false" type="data" size="396715"/>
    <uses file="NC_144_IGR_partners.txt" link="input" register="true" transfer="true" optional="false" type="data" size="350899"/>
    <uses file="NC_145_IGR_partners.txt" link="input" register="true" transfer="true" optional="false" type="data" size="290708"/>
    <uses file="NC_146_IGR_partners.txt" link="input" register="true" transfer="true" optional="false" type="data" size="261559"/>
    <uses file="NC_147_IGR_partners.txt" link="input" register="true" transfer="true" optional="false" type="data" size="220486"/>
    <uses file="NC_148_IGR_partners.txt" link="input" register="true" transfer="true" optional="false" type="data" size="315170"/>
    <uses file="NC_149_IGR_partners.txt" link="input" register="true" transfer="true" optional="false" type="data" size="346255"/>
    <uses file="NC_150_IGR_partners.txt" link="input" register="true" transfer="true" optional="false" type="data" size="222653"/>
    <uses file="NC_151_IGR_partners.txt" link="input" register="true" transfer="true" optional="false" type="data" size="266259"/>
    <uses file="NC_152_IGR_partners.txt" link="input" register="true" transfer="true" optional="false" type="data" size="301612"/>
    <uses file="NC_153_IGR_partners.txt" link="input" register="true" transfer="true" optional="false" type="data" size="328424"/>
    <uses file="NC_154_IGR_partners.txt" link="input" register="true" transfer="true" optional="false" type="data" size="376932"/>
    <uses file="NC_155_IGR_partners.txt" link="input" register="true" transfer="true" optional="false" type="data" size="189532"/>
    <uses file="NC_156_IGR_partners.txt" link="input" register="true" transfer="true" optional="false" type="data" size="186531"/>
    <uses file="NC_157_IGR_partners.txt" link="input" register="true" transfer="true" optional="false" type="data" size="147507"/>
    <uses file="NC_158_IGR_partners.txt" link="input" register="true" transfer="true" optional="false" type="data" size="360053"/>
    <uses file="NC_159_IGR_partners.txt" link="input" register="true" transfer="true" optional="false" type="data" size="377086"/>
    <uses file="NC_160_IGR_partners.txt" link="input" register="true" transfer="true" optional="false" type="data" size="404239"/>
    <uses file="NC_161_IGR_partners.txt" link="input" register="true" transfer="true" optional="false" type="data" size="230021"/>
    <uses file="NC_162_IGR_partners.txt" link="input" register="true" transfer="true" optional="false" type="data" size="149791"/>
    <uses file="NC_163_IGR_partners.txt" link="input" register="true" transfer="true" optional="false" type="data" size="378829"/>
    <uses file="NC_164_IGR_partners.txt" link="input" register="true" transfer="true" optional="false" type="data" size="371274"/>
    <uses file="NC_165_IGR_partners.txt" link="input" register="true" transfer="true" optional="false" type="data" size="406765"/>
    <uses file="NC_166_IGR_partners.txt" link="input" register="true" transfer="true" optional="false" type="data" size="281647"/>
    <uses file="NC_167_IGR_partners.txt" link="input" register="true" transfer="true" optional="false" type="data" size="352897"/>
    <uses file="NC_168_IGR_partners.txt" link="input" register="true" transfer="true" optional="false" type="data" size="413454"/>
    <uses file="NC_169_IGR_partners.txt" link="input" register="true" transfer="true" optional="false" type="data" size="167778"/>
    <uses file="NC_170_IGR_partners.txt" link="input" register="true" transfer="true" optional="false" type="data" size="209228"/>
    <uses file="NC_171_IGR_partners.txt" link="input" register="true" transfer="true" optional="false" type="data" size="310035"/>
    <uses file="NC_172_IGR_partners.txt" link="input" register="true" transfer="true" optional="false" type="data" size="173105"/>
    <uses file="NC_173_IGR_partners.txt" link="input" register="true" transfer="true" optional="false" type="data" size="424951"/>
    <uses file="NC_174_IGR_partners.txt" link="input" register="true" transfer="true" optional="false" type="data" size="245829"/>
    <uses file="NC_175_IGR_partners.txt" link="input" register="true" transfer="true" optional="false" type="data" size="256082"/>
    <uses file="NC_176_IGR_partners.txt" link="input" register="true" transfer="true" optional="false" type="data" size="319552"/>
    <uses file="NC_177_IGR_partners.txt" link="input" register="true" transfer="true" optional="false" type="data" size="335681"/>
    <uses file="NC_178_IGR_partners.txt" link="input" register="true" transfer="true" optional="false" type="data" size="429168"/>
    <uses file="NC_179_IGR_partners.txt" link="input" register="true" transfer="true" optional="false" type="data" size="399788"/>
    <uses file="NC_180_IGR_partners.txt" link="input" register="true" transfer="true" optional="false" type="data" size="359231"/>
    <uses file="NC_181_IGR_partners.txt" link="input" register="true" transfer="true" optional="false" type="data" size="392485"/>
    <uses file="NC_182_IGR_partners.txt" link="input" register="true" transfer="true" optional="false" type="data" size="262210"/>
    <uses file="NC_183_IGR_partners.txt" link="input" register="true" transfer="true" optional="false" type="data" size="295019"/>
    <uses file="NC_184_IGR_partners.txt" link="input" register="true" transfer="true" optional="false" type="data" size="212765"/>
    <uses file="NC_185_IGR_partners.txt" link="input" register="true" transfer="true" optional="false" type="data" size="318419"/>
    <uses file="NC_186_IGR_partners.txt" link="input" register="true" transfer="true" optional="false" type="data" size="428480"/>
    <uses file="NC_187_IGR_partners.txt" link="input" register="true" transfer="true" optional="false" type="data" size="420839"/>
    <uses file="NC_188_IGR_partners.txt" link="input" register="true" transfer="true" optional="false" type="data" size="309782"/>
    <uses file="NC_189_IGR_partners.txt" link="input" register="true" transfer="true" optional="false" type="data" size="265554"/>
    <uses file="NC_190_IGR_partners.txt" link="input" register="true" transfer="true" optional="false" type="data" size="269068"/>
    <uses file="NC_191_IGR_partners.txt" link="input" register="true" transfer="true" optional="false" type="data" size="314748"/>
    <uses file="NC_192_IGR_partners.txt" link="input" register="true" transfer="true" optional="false" type="data" size="429264"/>
    <uses file="NC_193_IGR_partners.txt" link="input" register="true" transfer="true" optional="false" type="data" size="354581"/>
    <uses file="NC_194_IGR_partners.txt" link="input" register="true" transfer="true" optional="false" type="data" size="317183"/>
    <uses file="NC_195_IGR_partners.txt" link="input" register="true" transfer="true" optional="false" type="data" size="378380"/>
    <uses file="NC_196_IGR_partners.txt" link="input" register="true" transfer="true" optional="false" type="data" size="258943"/>
    <uses file="NC_197_IGR_partners.txt" link="input" register="true" transfer="true" optional="false" type="data" size="210438"/>
    <uses file="NC_198_IGR_partners.txt" link="input" register="true" transfer="true" optional="false" type="data" size="203658"/>
    <uses file="NC_199_IGR_partners.txt" link="input" register="true" transfer="true" optional="false" type="data" size="270589"/>
    <uses file="NC_200_IGR_partners.txt" link="input" register="true" transfer="true" optional="false" type="data" size="398387"/>
    <uses file="NC_201_IGR_partners.txt" link="input" register="true" transfer="true" optional="false" type="data" size="376688"/>
    <uses file="NC_202_IGR_partners.txt" link="input" register="true" transfer="true" optional="false" type="data" size="183498"/>
    <uses file="NC_203_IGR_partners.txt" link="input" register="true" transfer="true" optional="false" type="data" size="353813"/>
    <uses file="NC_204_IGR_partners.txt" link="input" register="true" transfer="true" optional="false" type="data" size="314564"/>
    <uses file="NC_205_IGR_partners.txt" link="input" register="true" transfer="true" optional="false" type="data" size="413686"/>
    <uses file="NC_206_IGR_partners.txt" link="input" register="true" transfer="true" optional="false" type="data" size="290323"/>
    <uses file="NC_207_IGR_partners.txt" link="input" register="true" transfer="true" optional="false" type="data" size="229577"/>
    <uses file="NC_208_IGR_partners.txt" link="input" register="true" transfer="true" optional="false" type="data" size="152391"/>
    <uses file="NC_209_IGR_partners.txt" link="input" register="true" transfer="true" optional="false" type="data" size="358249"/>
    <uses file="NC_210_IGR_partners.txt" link="input" register="true" transfer="true" optional="false" type="data" size="153695"/>
    <uses file="NC_211_IGR_partners.txt" link="input" register="true" transfer="true" optional="false" type="data" size="187309"/>
    <uses file="NC_212_IGR_partners.txt" link="input" register="true" transfer="true" optional="false" type="data" size="184367"/>
    <uses file="NC_213_IGR_partners.txt" link="input" register="true" transfer="true" optional="false" type="data" size="304783"/>
    <uses file="NC_214_IGR_partners.txt" link="input" register="true" transfer="true" optional="false" type="data" size="195120"/>
    <uses file="NC_215_IGR_partners.txt" link="input" register="true" transfer="true" optional="false" type="data" size="393983"/>
    <uses file="NC_216_IGR_partners.txt" link="input" register="true" transfer="true" optional="false" type="data" size="326940"/>
    <uses file="NC_217_IGR_partners.txt" link="input" register="true" transfer="true" optional="false" type="data" size="242035"/>
    <uses file="NC_218_IGR_partners.txt" link="input" register="true" transfer="true" optional="false" type="data" size="222067"/>
    <uses file="NC_219_IGR_partners.txt" link="input" register="true" transfer="true" optional="false" type="data" size="234380"/>
    <uses file="NC_220_IGR_partners.txt" link="input" register="true" transfer="true" optional="false" type="data" size="274791"/>
    <uses file="NC_221_IGR_partners.txt" link="input" register="true" transfer="true" optional="false" type="data" size="419197"/>
    <uses file="NC_222_IGR_partners.txt" link="input" register="true" transfer="true" optional="false" type="data" size="276318"/>
    <uses file="NC_223_IGR_partners.txt" link="input" register="true" transfer="true" optional="false" type="data" size="224172"/>
    <uses file="NC_224_IGR_partners.txt" link="input" register="true" transfer="true" optional="false" type="data" size="389198"/>
    <uses file="NC_225_IGR_partners.txt" link="input" register="true" transfer="true" optional="false" type="data" size="333613"/>
    <uses file="NC_226_IGR_partners.txt" link="input" register="true" transfer="true" optional="false" type="data" size="200272"/>
    <uses file="NC_227_IGR_partners.txt" link="input" register="true" transfer="true" optional="false" type="data" size="329980"/>
    <uses file="NC_228_IGR_partners.txt" link="input" register="true" transfer="true" optional="false" type="data" size="210494"/>
    <uses file="NC_229_IGR_partners.txt" link="input" register="true" transfer="true" optional="false" type="data" size="197948"/>
    <uses file="NC_230_IGR_partners.txt" link="input" register="true" transfer="true" optional="false" type="data" size="230373"/>
    <uses file="NC_231_IGR_partners.txt" link="input" register="true" transfer="true" optional="false" type="data" size="282529"/>
    <uses file="NC_232_IGR_partners.txt" link="input" register="true" transfer="true" optional="false" type="data" size="231050"/>
    <uses file="NC_233_IGR_partners.txt" link="input" register="true" transfer="true" optional="false" type="data" size="232434"/>
    <uses file="NC_234_IGR_partners.txt" link="input" register="true" transfer="true" optional="false" type="data" size="248286"/>
    <uses file="NC_235_IGR_partners.txt" link="input" register="true" transfer="true" optional="false" type="data" size="426712"/>
    <uses file="NC_236_IGR_partners.txt" link="input" register="true" transfer="true" optional="false" type="data" size="258182"/>
    <uses file="NC_237_IGR_partners.txt" link="input" register="true" transfer="true" optional="false" type="data" size="305747"/>
    <uses file="NC_238_IGR_partners.txt" link="input" register="true" transfer="true" optional="false" type="data" size="229245"/>
    <uses file="NC_239_IGR_partners.txt" link="input" register="true" transfer="true" optional="false" type="data" size="356341"/>
    <uses file="NC_240_IGR_partners.txt" link="input" register="true" transfer="true" optional="false" type="data" size="350760"/>
    <uses file="NC_241_IGR_partners.txt" link="input" register="true" transfer="true" optional="false" type="data" size="156414"/>
    <uses file="NC_242_IGR_partners.txt" link="input" register="true" transfer="true" optional="false" type="data" size="280904"/>
    <uses file="NC_243_IGR_partners.txt" link="input" register="true" transfer="true" optional="false" type="data" size="362425"/>
    <uses file="NC_244_IGR_partners.txt" link="input" register="true" transfer="true" optional="false" type="data" size="310760"/>
    <uses file="NC_245_IGR_partners.txt" link="input" register="true" transfer="true" optional="false" type="data" size="342154"/>
    <uses file="NC_246_IGR_partners.txt" link="input" register="true" transfer="true" optional="false" type="data" size="288727"/>
    <uses file="NC_247_IGR_partners.txt" link="input" register="true" transfer="true" optional="false" type="data" size="248944"/>
    <uses file="NC_248_IGR_partners.txt" link="input" register="true" transfer="true" optional="false" type="data" size="169977"/>
    <uses file="NC_249_IGR_partners.txt" link="input" register="true" transfer="true" optional="false" type="data" size="322989"/>
    <uses file="NC_250_IGR_partners.txt" link="input" register="true" transfer="true" optional="false" type="data" size="249087"/>
    <uses file="NC_251_IGR_partners.txt" link="input" register="true" transfer="true" optional="false" type="data" size="420037"/>
    <uses file="NC_252_IGR_partners.txt" link="input" register="true" transfer="true" optional="false" type="data" size="409316"/>
    <uses file="NC_253_IGR_partners.txt" link="input" register="true" transfer="true" optional="false" type="data" size="335322"/>
    <uses file="NC_254_IGR_partners.txt" link="input" register="true" transfer="true" optional="false" type="data" size="174749"/>
    <uses file="NC_255_IGR_partners.txt" link="input" register="true" transfer="true" optional="false" type="data" size="228860"/>
    <uses file="NC_256_IGR_partners.txt" link="input" register="true" transfer="true" optional="false" type="data" size="347698"/>
    <uses file="NC_257_IGR_partners.txt" link="input" register="true" transfer="true" optional="false" type="data" size="324271"/>
    <uses file="NC_258_IGR_partners.txt" link="input" register="true" transfer="true" optional="false" type="data" size="224017"/>
    <uses file="NC_259_IGR_partners.txt" link="input" register="true" transfer="true" optional="false" type="data" size="379350"/>
    <uses file="NC_260_IGR_partners.txt" link="input" register="true" transfer="true" optional="false" type="data" size="188859"/>
    <uses file="NC_261_IGR_partners.txt" link="input" register="true" transfer="true" optional="false" type="data" size="168119"/>
    <uses file="NC_262_IGR_partners.txt" link="input" register="true" transfer="true" optional="false" type="data" size="306602"/>
    <uses file="NC_263_IGR_partners.txt" link="input" register="true" transfer="true" optional="false" type="data" size="227688"/>
    <uses file="NC_264_IGR_partners.txt" link="input" register="true" transfer="true" optional="false" type="data" size="377786"/>
    <uses file="NC_265_IGR_partners.txt" link="input" register="true" transfer="true" optional="false" type="data" size="333035"/>
    <uses file="NC_266_IGR_partners.txt" link="input" register="true" transfer="true" optional="false" type="data" size="428714"/>
    <uses file="NC_267_IGR_partners.txt" link="input" register="true" transfer="true" optional="false" type="data" size="259349"/>
    <uses file="NC_268_IGR_partners.txt" link="input" register="true" transfer="true" optional="false" type="data" size="395154"/>
    <uses file="NC_269_IGR_partners.txt" link="input" register="true" transfer="true" optional="false" type="data" size="359121"/>
    <uses file="NC_270_IGR_partners.txt" link="input" register="true" transfer="true" optional="false" type="data" size="369446"/>
    <uses file="NC_271_IGR_partners.txt" link="input" register="true" transfer="true" optional="false" type="data" size="163147"/>
    <uses file="NC_272_IGR_partners.txt" link="input" register="true" transfer="true" optional="false" type="data" size="390254"/>
    <uses file="NC_273_IGR_partners.txt" link="input" register="true" transfer="true" optional="false" type="data" size="341025"/>
    <uses file="NC_274_IGR_partners.txt" link="input" register="true" transfer="true" optional="false" type="data" size="183753"/>
    <uses file="NC_275_IGR_partners.txt" link="input" register="true" transfer="true" optional="false" type="data" size="328357"/>
    <uses file="NC_276_IGR_partners.txt" link="input" register="true" transfer="true" optional="false" type="data" size="368093"/>
    <uses file="NC_277_IGR_partners.txt" link="input" register="true" transfer="true" optional="false" type="data" size="280998"/>
    <uses file="NC_278_IGR_partners.txt" link="input" register="true" transfer="true" optional="false" type="data" size="319630"/>
    <uses file="NC_279_IGR_partners.txt" link="input" register="true" transfer="true" optional="false" type="data" size="370171"/>
    <uses file="NC_280_IGR_partners.txt" link="input" register="true" transfer="true" optional="false" type="data" size="421059"/>
    <uses file="NC_281_IGR_partners.txt" link="input" register="true" transfer="true" optional="false" type="data" size="158670"/>
    <uses file="NC_282_IGR_partners.txt" link="input" register="true" transfer="true" optional="false" type="data" size="238291"/>
    <uses file="NC_283_IGR_partners.txt" link="input" register="true" transfer="true" optional="false" type="data" size="228182"/>
    <uses file="NC_284_IGR_partners.txt" link="input" register="true" transfer="true" optional="false" type="data" size="406685"/>
    <uses file="NC_285_IGR_partners.txt" link="input" register="true" transfer="true" optional="false" type="data" size="202516"/>
    <uses file="NC_286_IGR_partners.txt" link="input" register="true" transfer="true" optional="false" type="data" size="250266"/>
    <uses file="NC_287_IGR_partners.txt" link="input" register="true" transfer="true" optional="false" type="data" size="187349"/>
    <uses file="NC_288_IGR_partners.txt" link="input" register="true" transfer="true" optional="false" type="data" size="157160"/>
    <uses file="NC_289_IGR_partners.txt" link="input" register="true" transfer="true" optional="false" type="data" size="381472"/>
    <uses file="NC_290_IGR_partners.txt" link="input" register="true" transfer="true" optional="false" type="data" size="216188"/>
    <uses file="NC_291_IGR_partners.txt" link="input" register="true" transfer="true" optional="false" type="data" size="428337"/>
    <uses file="NC_292_IGR_partners.txt" link="input" register="true" transfer="true" optional="false" type="data" size="280773"/>
    <uses file="NC_293_IGR_partners.txt" link="input" register="true" transfer="true" optional="false" type="data" size="243179"/>
    <uses file="NC_294_IGR_partners.txt" link="input" register="true" transfer="true" optional="false" type="data" size="309953"/>
    <uses file="NC_295_IGR_partners.txt" link="input" register="true" transfer="true" optional="false" type="data" size="193580"/>
    <uses file="NC_296_IGR_partners.txt" link="input" register="true" transfer="true" optional="false" type="data" size="171855"/>
    <uses file="NC_297_IGR_partners.txt" link="input" register="true" transfer="true" optional="false" type="data" size="367351"/>
    <uses file="NC_298_IGR_partners.txt" link="input" register="true" transfer="true" optional="false" type="data" size="173859"/>
    <uses file="NC_299_IGR_partners.txt" link="input" register="true" transfer="true" optional="false" type="data" size="267623"/>
    <uses file="NC_300_IGR_partners.txt" link="input" register="true" transfer="true" optional="false" type="data" size="226137"/>
    <uses file="NC_301_IGR_partners.txt" link="input" register="true" transfer="true" optional="false" type="data" size="380330"/>
    <uses file="NC_302_IGR_partners.txt" link="input" register="true" transfer="true" optional="false" type="data" size="430080"/>
    <uses file="NC_303_IGR_partners.txt" link="input" register="true" transfer="true" optional="false" type="data" size="173499"/>
    <uses file="NC_304_IGR_partners.txt" link="input" register="true" transfer="true" optional="false" type="data" size="355121"/>
    <uses file="NC_305_IGR_partners.txt" link="input" register="true" transfer="true" optional="false" type="data" size="326405"/>
    <uses file="NC_306_IGR_partners.txt" link="input" register="true" transfer="true" optional="false" type="data" size="280384"/>
    <uses file="NC_307_IGR_partners.txt" link="input" register="true" transfer="true" optional="false" type="data" size="340345"/>
    <uses file="NC_308_IGR_partners.txt" link="input" register="true" transfer="true" optional="false" type="data" size="432166"/>
    <uses file="NC_309_IGR_partners.txt" link="input" register="true" transfer="true" optional="false" type="data" size="297193"/>
    <uses file="NC_310_IGR_partners.txt" link="input" register="true" transfer="true" optional="false" type="data" size="178112"/>
    <uses file="NC_311_IGR_partners.txt" link="input" register="true" transfer="true" optional="false" type="data" size="162082"/>
    <uses file="NC_312_IGR_partners.txt" link="input" register="true" transfer="true" optional="false" type="data" size="213801"/>
    <uses file="NC_313_IGR_partners.txt" link="input" register="true" transfer="true" optional="false" type="data" size="399625"/>
    <uses file="NC_314_IGR_partners.txt" link="input" register="true" transfer="true" optional="false" type="data" size="175888"/>
    <uses file="NC_315_IGR_partners.txt" link="input" register="true" transfer="true" optional="false" type="data" size="281130"/>
    <uses file="NC_316_IGR_partners.txt" link="input" register="true" transfer="true" optional="false" type="data" size="358646"/>
    <uses file="NC_317_IGR_partners.txt" link="input" register="true" transfer="true" optional="false" type="data" size="247665"/>
    <uses file="NC_318_IGR_partners.txt" link="input" register="true" transfer="true" optional="false" type="data" size="351529"/>
    <uses file="NC_319_IGR_partners.txt" link="input" register="true" transfer="true" optional="false" type="data" size="212888"/>
    <uses file="NC_320_IGR_partners.txt" link="input" register="true" transfer="true" optional="false" type="data" size="290390"/>
    <uses file="NC_321_IGR_partners.txt" link="input" register="true" transfer="true" optional="false" type="data" size="173754"/>
    <uses file="NC_322_IGR_partners.txt" link="input" register="true" transfer="true" optional="false" type="data" size="215469"/>
    <uses file="NC_323_IGR_partners.txt" link="input" register="true" transfer="true" optional="false" type="data" size="319906"/>
    <uses file="NC_324_IGR_partners.txt" link="input" register="true" transfer="true" optional="false" type="data" size="150287"/>
    <uses file="NC_325_IGR_partners.txt" link="input" register="true" transfer="true" optional="false" type="data" size="355284"/>
    <uses file="NC_326_IGR_partners.txt" link="input" register="true" transfer="true" optional="false" type="data" size="249711"/>
    <uses file="NC_327_IGR_partners.txt" link="input" register="true" transfer="true" optional="false" type="data" size="169508"/>
    <uses file="NC_328_IGR_partners.txt" link="input" register="true" transfer="true" optional="false" type="data" size="321121"/>
    <uses file="NC_329_IGR_partners.txt" link="input" register="true" transfer="true" optional="false" type="data" size="427333"/>
    <uses file="NC_330_IGR_partners.txt" link="input" register="true" transfer="true" optional="false" type="data" size="304251"/>
    <uses file="NC_331_IGR_partners.txt" link="input" register="true" transfer="true" optional="false" type="data" size="211343"/>
    <uses file="NC_332_IGR_partners.txt" link="input" register="true" transfer="true" optional="false" type="data" size="277720"/>
    <uses file="NC_333_IGR_partners.txt" link="input" register="true" transfer="true" optional="false" type="data" size="378559"/>
    <uses file="NC_334_IGR_partners.txt" link="input" register="true" transfer="true" optional="false" type="data" size="263232"/>
    <uses file="NC_335_IGR_partners.txt" link="input" register="true" transfer="true" optional="false" type="data" size="186264"/>
    <uses file="NC_336_IGR_partners.txt" link="input" register="true" transfer="true" optional="false" type="data" size="358704"/>
    <uses file="NC_337_IGR_partners.txt" link="input" register="true" transfer="true" optional="false" type="data" size="249173"/>
    <uses file="NC_338_IGR_partners.txt" link="input" register="true" transfer="true" optional="false" type="data" size="216303"/>
    <uses file="NC_339_IGR_partners.txt" link="input" register="true" transfer="true" optional="false" type="data" size="176886"/>
    <uses file="NC_340_IGR_partners.txt" link="input" register="true" transfer="true" optional="false" type="data" size="317066"/>
    <uses file="NC_341_IGR_partners.txt" link="input" register="true" transfer="true" optional="false" type="data" size="213473"/>
    <uses file="NC_342_IGR_partners.txt" link="input" register="true" transfer="true" optional="false" type="data" size="245125"/>
    <uses file="NC_343_IGR_partners.txt" link="input" register="true" transfer="true" optional="false" type="data" size="300456"/>
    <uses file="NC_344_IGR_partners.txt" link="input" register="true" transfer="true" optional="false" type="data" size="260055"/>
    <uses file="NC_345_IGR_partners.txt" link="input" register="true" transfer="true" optional="false" type="data" size="343217"/>
    <uses file="NC_346_IGR_partners.txt" link="input" register="true" transfer="true" optional="false" type="data" size="199497"/>
    <uses file="NC_347_IGR_partners.txt" link="input" register="true" transfer="true" optional="false" type="data" size="164833"/>
    <uses file="NC_348_IGR_partners.txt" link="input" register="true" transfer="true" optional="false" type="data" size="336956"/>
    <uses file="NC_349_IGR_partners.txt" link="input" register="true" transfer="true" optional="false" type="data" size="211114"/>
    <uses file="NC_350_IGR_partners.txt" link="input" register="true" transfer="true" optional="false" type="data" size="250658"/>
    <uses file="NC_351_IGR_partners.txt" link="input" register="true" transfer="true" optional="false" type="data" size="181430"/>
    <uses file="NC_352_IGR_partners.txt" link="input" register="true" transfer="true" optional="false" type="data" size="198521"/>
    <uses file="NC_353_IGR_partners.txt" link="input" register="true" transfer="true" optional="false" type="data" size="308355"/>
    <uses file="NC_354_IGR_partners.txt" link="input" register="true" transfer="true" optional="false" type="data" size="391308"/>
    <uses file="NC_355_IGR_partners.txt" link="input" register="true" transfer="true" optional="false" type="data" size="160247"/>
    <uses file="NC_356_IGR_partners.txt" link="input" register="true" transfer="true" optional="false" type="data" size="165112"/>
    <uses file="NC_357_IGR_partners.txt" link="input" register="true" transfer="true" optional="false" type="data" size="264075"/>
    <uses file="NC_358_IGR_partners.txt" link="input" register="true" transfer="true" optional="false" type="data" size="230522"/>
    <uses file="NC_359_IGR_partners.txt" link="input" register="true" transfer="true" optional="false" type="data" size="404621"/>
    <uses file="NC_360_IGR_partners.txt" link="input" register="true" transfer="true" optional="false" type="data" size="181941"/>
    <uses file="NC_361_IGR_partners.txt" link="input" register="true" transfer="true" optional="false" type="data" size="262573"/>
    <uses file="NC_362_IGR_partners.txt" link="input" register="true" transfer="true" optional="false" type="data" size="401412"/>
    <uses file="NC_363_IGR_partners.txt" link="input" register="true" transfer="true" optional="false" type="data" size="419439"/>
    <uses file="NC_364_IGR_partners.txt" link="input" register="true" transfer="true" optional="false" type="data" size="303074"/>
    <uses file="NC_365_IGR_partners.txt" link="input" register="true" transfer="true" optional="false" type="data" size="384002"/>
    <uses file="NC_366_IGR_partners.txt" link="input" register="true" transfer="true" optional="false" type="data" size="254899"/>
    <uses file="NC_367_IGR_partners.txt" link="input" register="true" transfer="true" optional="false" type="data" size="185279"/>
    <uses file="NC_368_IGR_partners.txt" link="input" register="true" transfer="true" optional="false" type="data" size="282677"/>
    <uses file="NC_369_IGR_partners.txt" link="input" register="true" transfer="true" optional="false" type="data" size="241673"/>
    <uses file="NC_370_IGR_partners.txt" link="input" register="true" transfer="true" optional="false" type="data" size="283308"/>
    <uses file="NC_371_IGR_partners.txt" link="input" register="true" transfer="true" optional="false" type="data" size="262458"/>
    <uses file="NC_372_IGR_partners.txt" link="input" register="true" transfer="true" optional="false" type="data" size="379008"/>
    <uses file="NC_373_IGR_partners.txt" link="input" register="true" transfer="true" optional="false" type="data" size="407270"/>
    <uses file="NC_374_IGR_partners.txt" link="input" register="true" transfer="true" optional="false" type="data" size="383546"/>
    <uses file="NC_375_IGR_partners.txt" link="input" register="true" transfer="true" optional="false" type="data" size="401324"/>
    <uses file="NC_376_IGR_partners.txt" link="input" register="true" transfer="true" optional="false" type="data" size="251912"/>
    <uses file="NC_377_IGR_partners.txt" link="input" register="true" transfer="true" optional="false" type="data" size="156462"/>
    <uses file="NC_378_IGR_partners.txt" link="input" register="true" transfer="true" optional="false" type="data" size="409566"/>
    <uses file="NC_379_IGR_partners.txt" link="input" register="true" transfer="true" optional="false" type="data" size="411367"/>
    <uses file="NC_380_IGR_partners.txt" link="input" register="true" transfer="true" optional="false" type="data" size="332106"/>
    <uses file="NC_381_IGR_partners.txt" link="input" register="true" transfer="true" optional="false" type="data" size="152812"/>
    <uses file="NC_382_IGR_partners.txt" link="input" register="true" transfer="true" optional="false" type="data" size="390835"/>
    <uses file="NC_383_IGR_partners.txt" link="input" register="true" transfer="true" optional="false" type="data" size="229735"/>
    <uses file="NC_384_IGR_partners.txt" link="input" register="true" transfer="true" optional="false" type="data" size="328065"/>
    <uses file="NC_385_IGR_partners.txt" link="input" register="true" transfer="true" optional="false" type="data" size="408652"/>
    <uses file="NC_386_IGR_partners.txt" link="input" register="true" transfer="true" optional="false" type="data" size="261359"/>
    <uses file="NC_387_IGR_partners.txt" link="input" register="true" transfer="true" optional="false" type="data" size="393615"/>
    <uses file="NC_388_IGR_partners.txt" link="input" register="true" transfer="true" optional="false" type="data" size="429140"/>
    <uses file="NC_389_IGR_partners.txt" link="input" register="true" transfer="true" optional="false" type="data" size="389982"/>
    <uses file="NC_390_IGR_partners.txt" link="input" register="true" transfer="true" optional="false" type="data" size="219423"/>
    <uses file="NC_391_IGR_partners.txt" link="input" register="true" transfer="true" optional="false" type="data" size="223705"/>
    <uses file="NC_392_IGR_partners.txt" link="input" register="true" transfer="true" optional="false" type="data" size="193898"/>
    <uses file="NC_393_IGR_partners.txt" link="input" register="true" transfer="true" optional="false" type="data" size="321933"/>
    <uses file="NC_394_IGR_partners.txt" link="input" register="true" transfer="true" optional="false" type="data" size="297797"/>
    <uses file="NC_395_IGR_partners.txt" link="input" register="true" transfer="true" optional="false" type="data" size="376427"/>
    <uses file="NC_396_IGR_partners.txt" link="input" register="true" transfer="true" optional="false" type="data" size="189424"/>
    <uses file="NC_397_IGR_partners.txt" link="input" register="true" transfer="true" optional="false" type="data" size="259038"/>
    <uses file="NC_398_IGR_partners.txt" link="input" register="true" transfer="true" optional="false" type="data" size="182065"/>
    <uses file="NC_399_IGR_partners.txt" link="input" register="true" transfer="true" optional="false" type="data" size="401393"/>
    <uses file="NC_400_IGR_partners.txt" link="input" register="true" transfer="true" optional="false" type="data" size="183197"/>
    <uses file="NC_401_IGR_partners.txt" link="input" register="true" transfer="true" optional="false" type="data" size="258374"/>
    <uses file="NC_402_IGR_partners.txt" link="input" register="true" transfer="true" optional="false" type="data" size="182071"/>
    <uses file="NC_403_IGR_partners.txt" link="input" register="true" transfer="true" optional="false" type="data" size="343251"/>
    <uses file="NC_404_IGR_partners.txt" link="input" register="true" transfer="true" optional="false" type="data" size="182369"/>
    <uses file="NC_405_IGR_partners.txt" link="input" register="true" transfer="true" optional="false" type="data" size="272041"/>
    <uses file="NC_406_IGR_partners.txt" link="input" register="true" transfer="true" optional="false" type="data" size="190570"/>
    <uses file="NC_407_IGR_partners.txt" link="input" register="true" transfer="true" optional="false" type="data" size="396822"/>
    <uses file="NC_408_IGR_partners.txt" link="input" register="true" transfer="true" optional="false" type="data" size="266129"/>
    <uses file="NC_409_IGR_partners.txt" link="input" register="true" transfer="true" optional="false" type="data" size="327908"/>
    <uses file="NC_410_IGR_partners.txt" link="input" register="true" transfer="true" optional="false" type="data" size="240533"/>
    <uses file="NC_411_IGR_partners.txt" link="input" register="true" transfer="true" optional="false" type="data" size="292292"/>
    <uses file="NC_412_IGR_partners.txt" link="input" register="true" transfer="true" optional="false" type="data" size="431841"/>
    <uses file="NC_413_IGR_partners.txt" link="input" register="true" transfer="true" optional="false" type="data" size="270928"/>
    <uses file="NC_414_IGR_partners.txt" link="input" register="true" transfer="true" optional="false" type="data" size="328064"/>
    <uses file="NC_415_IGR_partners.txt" link="input" register="true" transfer="true" optional="false" type="data" size="328290"/>
    <uses file="NC_416_IGR_partners.txt" link="input" register="true" transfer="true" optional="false" type="data" size="345238"/>
    <uses file="NC_417_IGR_partners.txt" link="input" register="true" transfer="true" optional="false" type="data" size="290956"/>
    <uses file="NC_418_IGR_partners.txt" link="input" register="true" transfer="true" optional="false" type="data" size="288858"/>
    <uses file="NC_419_IGR_partners.txt" link="input" register="true" transfer="true" optional="false" type="data" size="375866"/>
    <uses file="NC_420_IGR_partners.txt" link="input" register="true" transfer="true" optional="false" type="data" size="182512"/>
    <uses file="NC_421_IGR_partners.txt" link="input" register="true" transfer="true" optional="false" type="data" size="208009"/>
    <uses file="NC_422_IGR_partners.txt" link="input" register="true" transfer="true" optional="false" type="data" size="332347"/>
    <uses file="NC_423_IGR_partners.txt" link="input" register="true" transfer="true" optional="false" type="data" size="208160"/>
    <uses file="NC_424_IGR_partners.txt" link="input" register="true" transfer="true" optional="false" type="data" size="290282"/>
    <uses file="NC_425_IGR_partners.txt" link="input" register="true" transfer="true" optional="false" type="data" size="206755"/>
    <uses file="NC_426_IGR_partners.txt" link="input" register="true" transfer="true" optional="false" type="data" size="272397"/>
    <uses file="NC_427_IGR_partners.txt" link="input" register="true" transfer="true" optional="false" type="data" size="198298"/>
    <uses file="NC_428_IGR_partners.txt" link="input" register="true" transfer="true" optional="false" type="data" size="234828"/>
    <uses file="NC_429_IGR_partners.txt" link="input" register="true" transfer="true" optional="false" type="data" size="169254"/>
    <uses file="NC_430_IGR_partners.txt" link="input" register="true" transfer="true" optional="false" type="data" size="337152"/>
    <uses file="NC_431_IGR_partners.txt" link="input" register="true" transfer="true" optional="false" type="data" size="178879"/>
    <uses file="NC_432_IGR_partners.txt" link="input" register="true" transfer="true" optional="false" type="data" size="376866"/>
    <uses file="NC_433_IGR_partners.txt" link="input" register="true" transfer="true" optional="false" type="data" size="407817"/>
    <uses file="NC_434_IGR_partners.txt" link="input" register="true" transfer="true" optional="false" type="data" size="314001"/>
    <uses file="NC_435_IGR_partners.txt" link="input" register="true" transfer="true" optional="false" type="data" size="320785"/>
    <uses file="NC_436_IGR_partners.txt" link="input" register="true" transfer="true" optional="false" type="data" size="310664"/>
    <uses file="NC_437_IGR_partners.txt" link="input" register="true" transfer="true" optional="false" type="data" size="205958"/>
    <uses file="NC_438_IGR_partners.txt" link="input" register="true" transfer="true" optional="false" type="data" size="159582"/>
    <uses file="NC_439_IGR_partners.txt" link="input" register="true" transfer="true" optional="false" type="data" size="348428"/>
    <uses file="NC_440_IGR_partners.txt" link="input" register="true" transfer="true" optional="false" type="data" size="203529"/>
    <uses file="NC_441_IGR_partners.txt" link="input" register="true" transfer="true" optional="false" type="data" size="215957"/>
    <uses file="NC_442_IGR_partners.txt" link="input" register="true" transfer="true" optional="false" type="data" size="295806"/>
    <uses file="NC_443_IGR_partners.txt" link="input" register="true" transfer="true" optional="false" type="data" size="228336"/>
    <uses file="NC_444_IGR_partners.txt" link="input" register="true" transfer="true" optional="false" type="data" size="340365"/>
    <uses file="NC_445_IGR_partners.txt" link="input" register="true" transfer="true" optional="false" type="data" size="145255"/>
    <uses file="NC_446_IGR_partners.txt" link="input" register="true" transfer="true" optional="false" type="data" size="289013"/>
    <uses file="NC_447_IGR_partners.txt" link="input" register="true" transfer="true" optional="false" type="data" size="172958"/>
    <uses file="NC_448_IGR_partners.txt" link="input" register="true" transfer="true" optional="false" type="data" size="221357"/>
    <uses file="NC_449_IGR_partners.txt" link="input" register="true" transfer="true" optional="false" type="data" size="386912"/>
    <uses file="NC_450_IGR_partners.txt" link="input" register="true" transfer="true" optional="false" type="data" size="296597"/>
    <uses file="NC_451_IGR_partners.txt" link="input" register="true" transfer="true" optional="false" type="data" size="178646"/>
    <uses file="NC_452_IGR_partners.txt" link="input" register="true" transfer="true" optional="false" type="data" size="235624"/>
    <uses file="NC_453_IGR_partners.txt" link="input" register="true" transfer="true" optional="false" type="data" size="213768"/>
    <uses file="NC_454_IGR_partners.txt" link="input" register="true" transfer="true" optional="false" type="data" size="211957"/>
    <uses file="NC_455_IGR_partners.txt" link="input" register="true" transfer="true" optional="false" type="data" size="153708"/>
    <uses file="NC_456_IGR_partners.txt" link="input" register="true" transfer="true" optional="false" type="data" size="277473"/>
    <uses file="NC_457_IGR_partners.txt" link="input" register="true" transfer="true" optional="false" type="data" size="145714"/>
    <uses file="NC_458_IGR_partners.txt" link="input" register="true" transfer="true" optional="false" type="data" size="308233"/>
    <uses file="NC_459_IGR_partners.txt" link="input" register="true" transfer="true" optional="false" type="data" size="417883"/>
    <uses file="NC_460_IGR_partners.txt" link="input" register="true" transfer="true" optional="false" type="data" size="264553"/>
    <uses file="NC_461_IGR_partners.txt" link="input" register="true" transfer="true" optional="false" type="data" size="426788"/>
    <uses file="NC_462_IGR_partners.txt" link="input" register="true" transfer="true" optional="false" type="data" size="225181"/>
    <uses file="NC_463_IGR_partners.txt" link="input" register="true" transfer="true" optional="false" type="data" size="384637"/>
    <uses file="NC_464_IGR_partners.txt" link="input" register="true" transfer="true" optional="false" type="data" size="292808"/>
    <uses file="NC_465_IGR_partners.txt" link="input" register="true" transfer="true" optional="false" type="data" size="211739"/>
    <uses file="NC_466_IGR_partners.txt" link="input" register="true" transfer="true" optional="false" type="data" size="284378"/>
    <uses file="NC_467_IGR_partners.txt" link="input" register="true" transfer="true" optional="false" type="data" size="292098"/>
    <uses file="NC_468_IGR_partners.txt" link="input" register="true" transfer="true" optional="false" type="data" size="191707"/>
    <uses file="NC_469_IGR_partners.txt" link="input" register="true" transfer="true" optional="false" type="data" size="354080"/>
    <uses file="NC_470_IGR_partners.txt" link="input" register="true" transfer="true" optional="false" type="data" size="292690"/>
    <uses file="NC_471_IGR_partners.txt" link="input" register="true" transfer="true" optional="false" type="data" size="385790"/>
    <uses file="NC_472_IGR_partners.txt" link="input" register="true" transfer="true" optional="false" type="data" size="313429"/>
    <uses file="NC_473_IGR_partners.txt" link="input" register="true" transfer="true" optional="false" type="data" size="221459"/>
    <uses file="NC_474_IGR_partners.txt" link="input" register="true" transfer="true" optional="false" type="data" size="225268"/>
    <uses file="NC_475_IGR_partners.txt" link="input" register="true" transfer="true" optional="false" type="data" size="363036"/>
    <uses file="NC_476_IGR_partners.txt" link="input" register="true" transfer="true" optional="false" type="data" size="291434"/>
    <uses file="NC_477_IGR_partners.txt" link="input" register="true" transfer="true" optional="false" type="data" size="294904"/>
    <uses file="NC_478_IGR_partners.txt" link="input" register="true" transfer="true" optional="false" type="data" size="200980"/>
    <uses file="NC_479_IGR_partners.txt" link="input" register="true" transfer="true" optional="false" type="data" size="307842"/>
    <uses file="NC_480_IGR_partners.txt" link="input" register="true" transfer="true" optional="false" type="data" size="260971"/>
    <uses file="NC_481_IGR_partners.txt" link="input" register="true" transfer="true" optional="false" type="data" size="408641"/>
    <uses file="NC_482_IGR_partners.txt" link="input" register="true" transfer="true" optional="false" type="data" size="288013"/>
    <uses file="NC_483_IGR_partners.txt" link="input" register="true" transfer="true" optional="false" type="data" size="165353"/>
    <uses file="NC_484_IGR_partners.txt" link="input" register="true" transfer="true" optional="false" type="data" size="155554"/>
    <uses file="NC_485_IGR_partners.txt" link="input" register="true" transfer="true" optional="false" type="data" size="203767"/>
    <uses file="NC_486_IGR_partners.txt" link="input" register="true" transfer="true" optional="false" type="data" size="343659"/>
    <uses file="NC_487_IGR_partners.txt" link="input" register="true" transfer="true" optional="false" type="data" size="266601"/>
    <uses file="NC_488_IGR_partners.txt" link="input" register="true" transfer="true" optional="false" type="data" size="341468"/>
    <uses file="NC_489_IGR_partners.txt" link="input" register="true" transfer="true" optional="false" type="data" size="362869"/>
    <uses file="NC_490_IGR_partners.txt" link="input" register="true" transfer="true" optional="false" type="data" size="284592"/>
    <uses file="NC_491_IGR_partners.txt" link="input" register="true" transfer="true" optional="false" type="data" size="357098"/>
    <uses file="NC_492_IGR_partners.txt" link="input" register="true" transfer="true" optional="false" type="data" size="325886"/>
    <uses file="NC_493_IGR_partners.txt" link="input" register="true" transfer="true" optional="false" type="data" size="199264"/>
    <uses file="NC_494_IGR_partners.txt" link="input" register="true" transfer="true" optional="false" type="data" size="426660"/>
    <uses file="NC_495_IGR_partners.txt" link="input" register="true" transfer="true" optional="false" type="data" size="329059"/>
    <uses file="NC_496_IGR_partners.txt" link="input" register="true" transfer="true" optional="false" type="data" size="263574"/>
    <uses file="NC_497_IGR_partners.txt" link="input" register="true" transfer="true" optional="false" type="data" size="349645"/>
    <uses file="NC_498_IGR_partners.txt" link="input" register="true" transfer="true" optional="false" type="data" size="177290"/>
    <uses file="NC_499_IGR_partners.txt" link="input" register="true" transfer="true" optional="false" type="data" size="360160"/>
    <uses file="NC_500_IGR_partners.txt" link="input" register="true" transfer="true" optional="false" type="data" size="429018"/>
    <uses file="NC_501_IGR_partners.txt" link="input" register="true" transfer="true" optional="false" type="data" size="249504"/>
    <uses file="NC_502_IGR_partners.txt" link="input" register="true" transfer="true" optional="false" type="data" size="317067"/>
    <uses file="NC_503_IGR_partners.txt" link="input" register="true" transfer="true" optional="false" type="data" size="213557"/>
    <uses file="NC_504_IGR_partners.txt" link="input" register="true" transfer="true" optional="false" type="data" size="152790"/>
    <uses file="NC_505_IGR_partners.txt" link="input" register="true" transfer="true" optional="false" type="data" size="325657"/>
    <uses file="NC_506_IGR_partners.txt" link="input" register="true" transfer="true" optional="false" type="data" size="274857"/>
    <uses file="NC_507_IGR_partners.txt" link="input" register="true" transfer="true" optional="false" type="data" size="229656"/>
    <uses file="NC_508_IGR_partners.txt" link="input" register="true" transfer="true" optional="false" type="data" size="413922"/>
    <uses file="NC_509_IGR_partners.txt" link="input" register="true" transfer="true" optional="false" type="data" size="305969"/>
    <uses file="NC_510_IGR_partners.txt" link="input" register="true" transfer="true" optional="false" type="data" size="397502"/>
    <uses file="NC_511_IGR_partners.txt" link="input" register="true" transfer="true" optional="false" type="data" size="405666"/>
    <uses file="NC_512_IGR_partners.txt" link="input" register="true" transfer="true" optional="false" type="data" size="175827"/>
    <uses file="NC_513_IGR_partners.txt" link="input" register="true" transfer="true" optional="false" type="data" size="424160"/>
    <uses file="NC_514_IGR_partners.txt" link="input" register="true" transfer="true" optional="false" type="data" size="358148"/>
    <uses file="NC_515_IGR_partners.txt" link="input" register="true" transfer="true" optional="false" type="data" size="312355"/>
    <uses file="NC_516_IGR_partners.txt" link="input" register="true" transfer="true" optional="false" type="data" size="394150"/>
    <uses file="NC_517_IGR_partners.txt" link="input" register="true" transfer="true" optional="false" type="data" size="387108"/>
    <uses file="NC_518_IGR_partners.txt" link="input" register="true" transfer="true" optional="false" type="data" size="157516"/>
    <uses file="NC_519_IGR_partners.txt" link="input" register="true" transfer="true" optional="false" type="data" size="432413"/>
    <uses file="NC_520_IGR_partners.txt" link="input" register="true" transfer="true" optional="false" type="data" size="260213"/>
    <uses file="NC_521_IGR_partners.txt" link="input" register="true" transfer="true" optional="false" type="data" size="151327"/>
    <uses file="NC_522_IGR_partners.txt" link="input" register="true" transfer="true" optional="false" type="data" size="428555"/>
    <uses file="NC_523_IGR_partners.txt" link="input" register="true" transfer="true" optional="false" type="data" size="276518"/>
    <uses file="NC_524_IGR_partners.txt" link="input" register="true" transfer="true" optional="false" type="data" size="227740"/>
    <uses file="NC_525_IGR_partners.txt" link="input" register="true" transfer="true" optional="false" type="data" size="403798"/>
    <uses file="NC_526_IGR_partners.txt" link="input" register="true" transfer="true" optional="false" type="data" size="239122"/>
    <uses file="NC_527_IGR_partners.txt" link="input" register="true" transfer="true" optional="false" type="data" size="418081"/>
    <uses file="NC_528_IGR_partners.txt" link="input" register="true" transfer="true" optional="false" type="data" size="346647"/>
    <uses file="NC_529_IGR_partners.txt" link="input" register="true" transfer="true" optional="false" type="data" size="397956"/>
    <uses file="NC_530_IGR_partners.txt" link="input" register="true" transfer="true" optional="false" type="data" size="409824"/>
    <uses file="NC_531_IGR_partners.txt" link="input" register="true" transfer="true" optional="false" type="data" size="256328"/>
    <uses file="NC_532_IGR_partners.txt" link="input" register="true" transfer="true" optional="false" type="data" size="394616"/>
    <uses file="NC_533_IGR_partners.txt" link="input" register="true" transfer="true" optional="false" type="data" size="317950"/>
    <uses file="NC_534_IGR_partners.txt" link="input" register="true" transfer="true" optional="false" type="data" size="293376"/>
    <uses file="NC_535_IGR_partners.txt" link="input" register="true" transfer="true" optional="false" type="data" size="316742"/>
    <uses file="NC_536_IGR_partners.txt" link="input" register="true" transfer="true" optional="false" type="data" size="266242"/>
    <uses file="NC_537_IGR_partners.txt" link="input" register="true" transfer="true" optional="false" type="data" size="222538"/>
    <uses file="NC_538_IGR_partners.txt" link="input" register="true" transfer="true" optional="false" type="data" size="329558"/>
    <uses file="NC_539_IGR_partners.txt" link="input" register="true" transfer="true" optional="false" type="data" size="182937"/>
    <uses file="NC_540_IGR_partners.txt" link="input" register="true" transfer="true" optional="false" type="data" size="383642"/>
    <uses file="NC_541_IGR_partners.txt" link="input" register="true" transfer="true" optional="false" type="data" size="156750"/>
    <uses file="NC_542_IGR_partners.txt" link="input" register="true" transfer="true" optional="false" type="data" size="229431"/>
    <uses file="NC_543_IGR_partners.txt" link="input" register="true" transfer="true" optional="false" type="data" size="359118"/>
    <uses file="NC_544_IGR_partners.txt" link="input" register="true" transfer="true" optional="false" type="data" size="355146"/>
    <uses file="NC_545_IGR_partners.txt" link="input" register="true" transfer="true" optional="false" type="data" size="383654"/>
    <uses file="NC_546_IGR_partners.txt" link="input" register="true" transfer="true" optional="false" type="data" size="353214"/>
    <uses file="NC_547_IGR_partners.txt" link="input" register="true" transfer="true" optional="false" type="data" size="334117"/>
    <uses file="NC_548_IGR_partners.txt" link="input" register="true" transfer="true" optional="false" type="data" size="315903"/>
    <uses file="NC_549_IGR_partners.txt" link="input" register="true" transfer="true" optional="false" type="data" size="214616"/>
    <uses file="NC_550_IGR_partners.txt" link="input" register="true" transfer="true" optional="false" type="data" size="427233"/>
    <uses file="NC_551_IGR_partners.txt" link="input" register="true" transfer="true" optional="false" type="data" size="168138"/>
    <uses file="NC_552_IGR_partners.txt" link="input" register="true" transfer="true" optional="false" type="data" size="228334"/>
    <uses file="NC_553_IGR_partners.txt" link="input" register="true" transfer="true" optional="false" type="data" size="408997"/>
    <uses file="NC_554_IGR_partners.txt" link="input" register="true" transfer="true" optional="false" type="data" size="381284"/>
    <uses file="NC_555_IGR_partners.txt" link="input" register="true" transfer="true" optional="false" type="data" size="154352"/>
    <uses file="NC_556_IGR_partners.txt" link="input" register="true" transfer="true" optional="false" type="data" size="376596"/>
    <uses file="NC_557_IGR_partners.txt" link="input" register="true" transfer="true" optional="false" type="data" size="412386"/>
    <uses file="NC_558_IGR_partners.txt" link="input" register="true" transfer="true" optional="false" type="data" size="181334"/>
    <uses file="NC_559_IGR_partners.txt" link="input" register="true" transfer="true" optional="false" type="data" size="337843"/>
    <uses file="NC_560_IGR_partners.txt" link="input" register="true" transfer="true" optional="false" type="data" size="320426"/>
    <uses file="NC_561_IGR_partners.txt" link="input" register="true" transfer="true" optional="false" type="data" size="309450"/>
    <uses file="NC_562_IGR_partners.txt" link="input" register="true" transfer="true" optional="false" type="data" size="286772"/>
    <uses file="NC_563_IGR_partners.txt" link="input" register="true" transfer="true" optional="false" type="data" size="227574"/>
    <uses file="NC_564_IGR_partners.txt" link="input" register="true" transfer="true" optional="false" type="data" size="297442"/>
    <uses file="NC_565_IGR_partners.txt" link="input" register="true" transfer="true" optional="false" type="data" size="181874"/>
    <uses file="NC_566_IGR_partners.txt" link="input" register="true" transfer="true" optional="false" type="data" size="316040"/>
    <uses file="NC_567_IGR_partners.txt" link="input" register="true" transfer="true" optional="false" type="data" size="396959"/>
    <uses file="NC_568_IGR_partners.txt" link="input" register="true" transfer="true" optional="false" type="data" size="149919"/>
    <uses file="NC_569_IGR_partners.txt" link="input" register="true" transfer="true" optional="false" type="data" size="167763"/>
    <uses file="NC_570_IGR_partners.txt" link="input" register="true" transfer="true" optional="false" type="data" size="245602"/>
    <uses file="NC_571_IGR_partners.txt" link="input" register="true" transfer="true" optional="false" type="data" size="274184"/>
    <uses file="NC_572_IGR_partners.txt" link="input" register="true" transfer="true" optional="false" type="data" size="192287"/>
    <uses file="NC_573_IGR_partners.txt" link="input" register="true" transfer="true" optional="false" type="data" size="236119"/>
    <uses file="NC_574_IGR_partners.txt" link="input" register="true" transfer="true" optional="false" type="data" size="413860"/>
    <uses file="NC_575_IGR_partners.txt" link="input" register="true" transfer="true" optional="false" type="data" size="163036"/>
    <uses file="NC_576_IGR_partners.txt" link="input" register="true" transfer="true" optional="false" type="data" size="258729"/>
    <uses file="NC_577_IGR_partners.txt" link="input" register="true" transfer="true" optional="false" type="data" size="250721"/>
    <uses file="NC_578_IGR_partners.txt" link="input" register="true" transfer="true" optional="false" type="data" size="297821"/>
    <uses file="NC_579_IGR_partners.txt" link="input" register="true" transfer="true" optional="false" type="data" size="259368"/>
    <uses file="NC_580_IGR_partners.txt" link="input" register="true" transfer="true" optional="false" type="data" size="304656"/>
    <uses file="NC_581_IGR_partners.txt" link="input" register="true" transfer="true" optional="false" type="data" size="305610"/>
    <uses file="NC_582_IGR_partners.txt" link="input" register="true" transfer="true" optional="false" type="data" size="395510"/>
    <uses file="NC_583_IGR_partners.txt" link="input" register="true" transfer="true" optional="false" type="data" size="244076"/>
    <uses file="NC_584_IGR_partners.txt" link="input" register="true" transfer="true" optional="false" type="data" size="171004"/>
    <uses file="NC_585_IGR_partners.txt" link="input" register="true" transfer="true" optional="false" type="data" size="241999"/>
    <uses file="NC_586_IGR_partners.txt" link="input" register="true" transfer="true" optional="false" type="data" size="238292"/>
    <uses file="NC_587_IGR_partners.txt" link="input" register="true" transfer="true" optional="false" type="data" size="356803"/>
    <uses file="NC_588_IGR_partners.txt" link="input" register="true" transfer="true" optional="false" type="data" size="275299"/>
    <uses file="NC_589_IGR_partners.txt" link="input" register="true" transfer="true" optional="false" type="data" size="283404"/>
    <uses file="NC_590_IGR_partners.txt" link="input" register="true" transfer="true" optional="false" type="data" size="255162"/>
    <uses file="NC_591_IGR_partners.txt" link="input" register="true" transfer="true" optional="false" type="data" size="307379"/>
    <uses file="NC_592_IGR_partners.txt" link="input" register="true" transfer="true" optional="false" type="data" size="218034"/>
    <uses file="NC_593_IGR_partners.txt" link="input" register="true" transfer="true" optional="false" type="data" size="145789"/>
    <uses file="NC_594_IGR_partners.txt" link="input" register="true" transfer="true" optional="false" type="data" size="187598"/>
    <uses file="NC_595_IGR_partners.txt" link="input" register="true" transfer="true" optional="false" type="data" size="360238"/>
    <uses file="NC_596_IGR_partners.txt" link="input" register="true" transfer="true" optional="false" type="data" size="264415"/>
    <uses file="NC_597_IGR_partners.txt" link="input" register="true" transfer="true" optional="false" type="data" size="163758"/>
    <uses file="NC_598_IGR_partners.txt" link="input" register="true" transfer="true" optional="false" type="data" size="227037"/>
    <uses file="NC_599_IGR_partners.txt" link="input" register="true" transfer="true" optional="false" type="data" size="346028"/>
    <uses file="NC_600_IGR_partners.txt" link="input" register="true" transfer="true" optional="false" type="data" size="146989"/>
    <uses file="NC_601_IGR_partners.txt" link="input" register="true" transfer="true" optional="false" type="data" size="305857"/>
    <uses file="NC_602_IGR_partners.txt" link="input" register="true" transfer="true" optional="false" type="data" size="229142"/>
    <uses file="NC_603_IGR_partners.txt" link="input" register="true" transfer="true" optional="false" type="data" size="404964"/>
    <uses file="NC_604_IGR_partners.txt" link="input" register="true" transfer="true" optional="false" type="data" size="248331"/>
    <uses file="NC_605_IGR_partners.txt" link="input" register="true" transfer="true" optional="false" type="data" size="358039"/>
    <uses file="NC_606_IGR_partners.txt" link="input" register="true" transfer="true" optional="false" type="data" size="345834"/>
    <uses file="NC_607_IGR_partners.txt" link="input" register="true" transfer="true" optional="false" type="data" size="372657"/>
    <uses file="NC_608_IGR_partners.txt" link="input" register="true" transfer="true" optional="false" type="data" size="187995"/>
    <uses file="NC_609_IGR_partners.txt" link="input" register="true" transfer="true" optional="false" type="data" size="256512"/>
    <uses file="NC_610_IGR_partners.txt" link="input" register="true" transfer="true" optional="false" type="data" size="243899"/>
    <uses file="NC_611_IGR_partners.txt" link="input" register="true" transfer="true" optional="false" type="data" size="249293"/>
    <uses file="NC_612_IGR_partners.txt" link="input" register="true" transfer="true" optional="false" type="data" size="357598"/>
    <uses file="NC_613_IGR_partners.txt" link="input" register="true" transfer="true" optional="false" type="data" size="193359"/>
    <uses file="NC_614_IGR_partners.txt" link="input" register="true" transfer="true" optional="false" type="data" size="290399"/>
    <uses file="NC_615_IGR_partners.txt" link="input" register="true" transfer="true" optional="false" type="data" size="308197"/>
    <uses file="NC_616_IGR_partners.txt" link="input" register="true" transfer="true" optional="false" type="data" size="223209"/>
    <uses file="NC_617_IGR_partners.txt" link="input" register="true" transfer="true" optional="false" type="data" size="408728"/>
    <uses file="NC_618_IGR_partners.txt" link="input" register="true" transfer="true" optional="false" type="data" size="355411"/>
    <uses file="NC_619_IGR_partners.txt" link="input" register="true" transfer="true" optional="false" type="data" size="295767"/>
    <uses file="NC_620_IGR_partners.txt" link="input" register="true" transfer="true" optional="false" type="data" size="315895"/>
    <uses file="NC_621_IGR_partners.txt" link="input" register="true" transfer="true" optional="false" type="data" size="347427"/>
    <uses file="NC_622_IGR_partners.txt" link="input" register="true" transfer="true" optional="false" type="data" size="154346"/>
    <uses file="NC_623_IGR_partners.txt" link="input" register="true" transfer="true" optional="false" type="data" size="155790"/>
    <uses file="NC_624_IGR_partners.txt" link="input" register="true" transfer="true" optional="false" type="data" size="219937"/>
    <uses file="NC_625_IGR_partners.txt" link="input" register="true" transfer="true" optional="false" type="data" size="306127"/>
    <uses file="NC_626_IGR_partners.txt" link="input" register="true" transfer="true" optional="false" type="data" size="288512"/>
    <uses file="NC_627_IGR_partners.txt" link="input" register="true" transfer="true" optional="false" type="data" size="296345"/>
    <uses file="NC_628_IGR_partners.txt" link="input" register="true" transfer="true" optional="false" type="data" size="424138"/>
    <uses file="NC_629_IGR_partners.txt" link="input" register="true" transfer="true" optional="false" type="data" size="380252"/>
    <uses file="NC_630_IGR_partners.txt" link="input" register="true" transfer="true" optional="false" type="data" size="394534"/>
    <uses file="NC_631_IGR_partners.txt" link="input" register="true" transfer="true" optional="false" type="data" size="189947"/>
    <uses file="NC_632_IGR_partners.txt" link="input" register="true" transfer="true" optional="false" type="data" size="388559"/>
    <uses file="NC_633_IGR_partners.txt" link="input" register="true" transfer="true" optional="false" type="data" size="287835"/>
    <uses file="NC_634_IGR_partners.txt" link="input" register="true" transfer="true" optional="false" type="data" size="177755"/>
    <uses file="NC_635_IGR_partners.txt" link="input" register="true" transfer="true" optional="false" type="data" size="305548"/>
    <uses file="NC_636_IGR_partners.txt" link="input" register="true" transfer="true" optional="false" type="data" size="386335"/>
    <uses file="NC_637_IGR_partners.txt" link="input" register="true" transfer="true" optional="false" type="data" size="169345"/>
    <uses file="NC_638_IGR_partners.txt" link="input" register="true" transfer="true" optional="false" type="data" size="413015"/>
    <uses file="NC_639_IGR_partners.txt" link="input" register="true" transfer="true" optional="false" type="data" size="258092"/>
    <uses file="NC_640_IGR_partners.txt" link="input" register="true" transfer="true" optional="false" type="data" size="248261"/>
    <uses file="NC_641_IGR_partners.txt" link="input" register="true" transfer="true" optional="false" type="data" size="372830"/>
    <uses file="NC_642_IGR_partners.txt" link="input" register="true" transfer="true" optional="false" type="data" size="202684"/>
    <uses file="NC_643_IGR_partners.txt" link="input" register="true" transfer="true" optional="false" type="data" size="270355"/>
    <uses file="NC_644_IGR_partners.txt" link="input" register="true" transfer="true" optional="false" type="data" size="149047"/>
    <uses file="NC_645_IGR_partners.txt" link="input" register="true" transfer="true" optional="false" type="data" size="168161"/>
    <uses file="NC_646_IGR_partners.txt" link="input" register="true" transfer="true" optional="false" type="data" size="161811"/>
    <uses file="NC_647_IGR_partners.txt" link="input" register="true" transfer="true" optional="false" type="data" size="289526"/>
    <uses file="NC_648_IGR_partners.txt" link="input" register="true" transfer="true" optional="false" type="data" size="285713"/>
    <uses file="NC_649_IGR_partners.txt" link="input" register="true" transfer="true" optional="false" type="data" size="153597"/>
    <uses file="NC_650_IGR_partners.txt" link="input" register="true" transfer="true" optional="false" type="data" size="306773"/>
    <uses file="NC_651_IGR_partners.txt" link="input" register="true" transfer="true" optional="false" type="data" size="197339"/>
    <uses file="NC_652_IGR_partners.txt" link="input" register="true" transfer="true" optional="false" type="data" size="252373"/>
    <uses file="NC_653_IGR_partners.txt" link="input" register="true" transfer="true" optional="false" type="data" size="280465"/>
    <uses file="NC_654_IGR_partners.txt" link="input" register="true" transfer="true" optional="false" type="data" size="362054"/>
    <uses file="NC_655_IGR_partners.txt" link="input" register="true" transfer="true" optional="false" type="data" size="405302"/>
    <uses file="NC_656_IGR_partners.txt" link="input" register="true" transfer="true" optional="false" type="data" size="145299"/>
    <uses file="NC_657_IGR_partners.txt" link="input" register="true" transfer="true" optional="false" type="data" size="342318"/>
    <uses file="NC_658_IGR_partners.txt" link="input" register="true" transfer="true" optional="false" type="data" size="164719"/>
    <uses file="NC_659_IGR_partners.txt" link="input" register="true" transfer="true" optional="false" type="data" size="314390"/>
    <uses file="NC_660_IGR_partners.txt" link="input" register="true" transfer="true" optional="false" type="data" size="199722"/>
    <uses file="NC_661_IGR_partners.txt" link="input" register="true" transfer="true" optional="false" type="data" size="427288"/>
    <uses file="NC_662_IGR_partners.txt" link="input" register="true" transfer="true" optional="false" type="data" size="194215"/>
    <uses file="NC_663_IGR_partners.txt" link="input" register="true" transfer="true" optional="false" type="data" size="271097"/>
    <uses file="NC_664_IGR_partners.txt" link="input" register="true" transfer="true" optional="false" type="data" size="251642"/>
    <uses file="NC_665_IGR_partners.txt" link="input" register="true" transfer="true" optional="false" type="data" size="397943"/>
    <uses file="NC_666_IGR_partners.txt" link="input" register="true" transfer="true" optional="false" type="data" size="159699"/>
    <uses file="NC_667_IGR_partners.txt" link="input" register="true" transfer="true" optional="false" type="data" size="388694"/>
    <uses file="NC_668_IGR_partners.txt" link="input" register="true" transfer="true" optional="false" type="data" size="236563"/>
    <uses file="NC_669_IGR_partners.txt" link="input" register="true" transfer="true" optional="false" type="data" size="249206"/>
    <uses file="NC_670_IGR_partners.txt" link="input" register="true" transfer="true" optional="false" type="data" size="383780"/>
    <uses file="NC_671_IGR_partners.txt" link="input" register="true" transfer="true" optional="false" type="data" size="395754"/>
    <uses file="NC_672_IGR_partners.txt" link="input" register="true" transfer="true" optional="false" type="data" size="367472"/>
    <uses file="NC_673_IGR_partners.txt" link="input" register="true" transfer="true" optional="false" type="data" size="333689"/>
    <uses file="NC_674_IGR_partners.txt" link="input" register="true" transfer="true" optional="false" type="data" size="355312"/>
    <uses file="NC_675_IGR_partners.txt" link="input" register="true" transfer="true" optional="false" type="data" size="343789"/>
    <uses file="NC_676_IGR_partners.txt" link="input" register="true" transfer="true" optional="false" type="data" size="318124"/>
    <uses file="NC_677_IGR_partners.txt" link="input" register="true" transfer="true" optional="false" type="data" size="231325"/>
    <uses file="NC_678_IGR_partners.txt" link="input" register="true" transfer="true" optional="false" type="data" size="199916"/>
    <uses file="NC_679_IGR_partners.txt" link="input" register="true" transfer="true" optional="false" type="data" size="310913"/>
    <uses file="NC_680_IGR_partners.txt" link="input" register="true" transfer="true" optional="false" type="data" size="420399"/>
    <uses file="NC_681_IGR_partners.txt" link="input" register="true" transfer="true" optional="false" type="data" size="256907"/>
    <uses file="NC_682_IGR_partners.txt" link="input" register="true" transfer="true" optional="false" type="data" size="397737"/>
    <uses file="NC_683_IGR_partners.txt" link="input" register="true" transfer="true" optional="false" type="data" size="353299"/>
    <uses file="NC_684_IGR_partners.txt" link="input" register="true" transfer="true" optional="false" type="data" size="424176"/>
    <uses file="NC_685_IGR_partners.txt" link="input" register="true" transfer="true" optional="false" type="data" size="211411"/>
    <uses file="NC_686_IGR_partners.txt" link="input" register="true" transfer="true" optional="false" type="data" size="265762"/>
    <uses file="NC_687_IGR_partners.txt" link="input" register="true" transfer="true" optional="false" type="data" size="339878"/>
    <uses file="NC_688_IGR_partners.txt" link="input" register="true" transfer="true" optional="false" type="data" size="276161"/>
    <uses file="NC_689_IGR_partners.txt" link="input" register="true" transfer="true" optional="false" type="data" size="182405"/>
    <uses file="NC_690_IGR_partners.txt" link="input" register="true" transfer="true" optional="false" type="data" size="245117"/>
    <uses file="NC_691_IGR_partners.txt" link="input" register="true" transfer="true" optional="false" type="data" size="196906"/>
    <uses file="NC_692_IGR_partners.txt" link="input" register="true" transfer="true" optional="false" type="data" size="194194"/>
    <uses file="NC_693_IGR_partners.txt" link="input" register="true" transfer="true" optional="false" type="data" size="303438"/>
    <uses file="NC_694_IGR_partners.txt" link="input" register="true" transfer="true" optional="false" type="data" size="355224"/>
    <uses file="NC_695_IGR_partners.txt" link="input" register="true" transfer="true" optional="false" type="data" size="324112"/>
    <uses file="NC_696_IGR_partners.txt" link="input" register="true" transfer="true" optional="false" type="data" size="328018"/>
    <uses file="NC_697_IGR_partners.txt" link="input" register="true" transfer="true" optional="false" type="data" size="313184"/>
    <uses file="NC_698_IGR_partners.txt" link="input" register="true" transfer="true" optional="false" type="data" size="207349"/>
    <uses file="NC_699_IGR_partners.txt" link="input" register="true" transfer="true" optional="false" type="data" size="285927"/>
    <uses file="NC_700_IGR_partners.txt" link="input" register="true" transfer="true" optional="false" type="data" size="379395"/>
    <uses file="NC_701_IGR_partners.txt" link="input" register="true" transfer="true" optional="false" type="data" size="299734"/>
    <uses file="NC_702_IGR_partners.txt" link="input" register="true" transfer="true" optional="false" type="data" size="377188"/>
    <uses file="NC_703_IGR_partners.txt" link="input" register="true" transfer="true" optional="false" type="data" size="321225"/>
    <uses file="NC_704_IGR_partners.txt" link="input" register="true" transfer="true" optional="false" type="data" size="314988"/>
    <uses file="NC_705_IGR_partners.txt" link="input" register="true" transfer="true" optional="false" type="data" size="405550"/>
    <uses file="NC_706_IGR_partners.txt" link="input" register="true" transfer="true" optional="false" type="data" size="154818"/>
    <uses file="NC_707_IGR_partners.txt" link="input" register="true" transfer="true" optional="false" type="data" size="427382"/>
    <uses file="NC_708_IGR_partners.txt" link="input" register="true" transfer="true" optional="false" type="data" size="298028"/>
    <uses file="NC_709_IGR_partners.txt" link="input" register="true" transfer="true" optional="false" type="data" size="416554"/>
    <uses file="NC_710_IGR_partners.txt" link="input" register="true" transfer="true" optional="false" type="data" size="407685"/>
    <uses file="NC_711_IGR_partners.txt" link="input" register="true" transfer="true" optional="false" type="data" size="162420"/>
    <uses file="NC_712_IGR_partners.txt" link="input" register="true" transfer="true" optional="false" type="data" size="323908"/>
    <uses file="NC_713_IGR_partners.txt" link="input" register="true" transfer="true" optional="false" type="data" size="303301"/>
    <uses file="NC_714_IGR_partners.txt" link="input" register="true" transfer="true" optional="false" type="data" size="145810"/>
    <uses file="NC_715_IGR_partners.txt" link="input" register="true" transfer="true" optional="false" type="data" size="429871"/>
    <uses file="NC_716_IGR_partners.txt" link="input" register="true" transfer="true" optional="false" type="data" size="175741"/>
    <uses file="NC_717_IGR_partners.txt" link="input" register="true" transfer="true" optional="false" type="data" size="200624"/>
    <uses file="NC_718_IGR_partners.txt" link="input" register="true" transfer="true" optional="false" type="data" size="256435"/>
    <uses file="NC_719_IGR_partners.txt" link="input" register="true" transfer="true" optional="false" type="data" size="217144"/>
    <uses file="NC_720_IGR_partners.txt" link="input" register="true" transfer="true" optional="false" type="data" size="293017"/>
    <uses file="NC_721_IGR_partners.txt" link="input" register="true" transfer="true" optional="false" type="data" size="248492"/>
    <uses file="NC_722_IGR_partners.txt" link="input" register="true" transfer="true" optional="false" type="data" size="145669"/>
    <uses file="NC_723_IGR_partners.txt" link="input" register="true" transfer="true" optional="false" type="data" size="319660"/>
    <uses file="NC_724_IGR_partners.txt" link="input" register="true" transfer="true" optional="false" type="data" size="424155"/>
    <uses file="NC_725_IGR_partners.txt" link="input" register="true" transfer="true" optional="false" type="data" size="418114"/>
    <uses file="NC_726_IGR_partners.txt" link="input" register="true" transfer="true" optional="false" type="data" size="315627"/>
    <uses file="NC_727_IGR_partners.txt" link="input" register="true" transfer="true" optional="false" type="data" size="294935"/>
    <uses file="NC_728_IGR_partners.txt" link="input" register="true" transfer="true" optional="false" type="data" size="361050"/>
    <uses file="NC_729_IGR_partners.txt" link="input" register="true" transfer="true" optional="false" type="data" size="250997"/>
    <uses file="NC_730_IGR_partners.txt" link="input" register="true" transfer="true" optional="false" type="data" size="363740"/>
    <uses file="NC_731_IGR_partners.txt" link="input" register="true" transfer="true" optional="false" type="data" size="295357"/>
    <uses file="NC_732_IGR_partners.txt" link="input" register="true" transfer="true" optional="false" type="data" size="204886"/>
    <uses file="NC_733_IGR_partners.txt" link="input" register="true" transfer="true" optional="false" type="data" size="170871"/>
    <uses file="NC_734_IGR_partners.txt" link="input" register="true" transfer="true" optional="false" type="data" size="431085"/>
    <uses file="NC_735_IGR_partners.txt" link="input" register="true" transfer="true" optional="false" type="data" size="412944"/>
    <uses file="NC_736_IGR_partners.txt" link="input" register="true" transfer="true" optional="false" type="data" size="156526"/>
    <uses file="NC_737_IGR_partners.txt" link="input" register="true" transfer="true" optional="false" type="data" size="220431"/>
    <uses file="NC_738_IGR_partners.txt" link="input" register="true" transfer="true" optional="false" type="data" size="205773"/>
    <uses file="NC_739_IGR_partners.txt" link="input" register="true" transfer="true" optional="false" type="data" size="341960"/>
    <uses file="NC_740_IGR_partners.txt" link="input" register="true" transfer="true" optional="false" type="data" size="286489"/>
    <uses file="NC_741_IGR_partners.txt" link="input" register="true" transfer="true" optional="false" type="data" size="256403"/>
    <uses file="NC_742_IGR_partners.txt" link="input" register="true" transfer="true" optional="false" type="data" size="171082"/>
    <uses file="NC_743_IGR_partners.txt" link="input" register="true" transfer="true" optional="false" type="data" size="420969"/>
    <uses file="NC_744_IGR_partners.txt" link="input" register="true" transfer="true" optional="false" type="data" size="236771"/>
    <uses file="NC_745_IGR_partners.txt" link="input" register="true" transfer="true" optional="false" type="data" size="314470"/>
    <uses file="NC_746_IGR_partners.txt" link="input" register="true" transfer="true" optional="false" type="data" size="307333"/>
    <uses file="NC_747_IGR_partners.txt" link="input" register="true" transfer="true" optional="false" type="data" size="321971"/>
    <uses file="NC_748_IGR_partners.txt" link="input" register="true" transfer="true" optional="false" type="data" size="222898"/>
    <uses file="NC_749_IGR_partners.txt" link="input" register="true" transfer="true" optional="false" type="data" size="371480"/>
    <uses file="NC_750_IGR_partners.txt" link="input" register="true" transfer="true" optional="false" type="data" size="340811"/>
    <uses file="NC_751_IGR_partners.txt" link="input" register="true" transfer="true" optional="false" type="data" size="293088"/>
    <uses file="NC_752_IGR_partners.txt" link="input" register="true" transfer="true" optional="false" type="data" size="251314"/>
    <uses file="NC_753_IGR_partners.txt" link="input" register="true" transfer="true" optional="false" type="data" size="319253"/>
    <uses file="NC_754_IGR_partners.txt" link="input" register="true" transfer="true" optional="false" type="data" size="314894"/>
    <uses file="NC_755_IGR_partners.txt" link="input" register="true" transfer="true" optional="false" type="data" size="178077"/>
    <uses file="NC_756_IGR_partners.txt" link="input" register="true" transfer="true" optional="false" type="data" size="202428"/>
    <uses file="NC_757_IGR_partners.txt" link="input" register="true" transfer="true" optional="false" type="data" size="156814"/>
    <uses file="NC_758_IGR_partners.txt" link="input" register="true" transfer="true" optional="false" type="data" size="168091"/>
    <uses file="NC_759_IGR_partners.txt" link="input" register="true" transfer="true" optional="false" type="data" size="151160"/>
    <uses file="NC_760_IGR_partners.txt" link="input" register="true" transfer="true" optional="false" type="data" size="218619"/>
    <uses file="NC_761_IGR_partners.txt" link="input" register="true" transfer="true" optional="false" type="data" size="303187"/>
    <uses file="NC_762_IGR_partners.txt" link="input" register="true" transfer="true" optional="false" type="data" size="250341"/>
    <uses file="NC_763_IGR_partners.txt" link="input" register="true" transfer="true" optional="false" type="data" size="289481"/>
    <uses file="NC_764_IGR_partners.txt" link="input" register="true" transfer="true" optional="false" type="data" size="190063"/>
    <uses file="NC_765_IGR_partners.txt" link="input" register="true" transfer="true" optional="false" type="data" size="247372"/>
    <uses file="NC_766_IGR_partners.txt" link="input" register="true" transfer="true" optional="false" type="data" size="244868"/>
    <uses file="NC_767_IGR_partners.txt" link="input" register="true" transfer="true" optional="false" type="data" size="162423"/>
    <uses file="NC_768_IGR_partners.txt" link="input" register="true" transfer="true" optional="false" type="data" size="150609"/>
    <uses file="NC_769_IGR_partners.txt" link="input" register="true" transfer="true" optional="false" type="data" size="156573"/>
    <uses file="NC_770_IGR_partners.txt" link="input" register="true" transfer="true" optional="false" type="data" size="320734"/>
    <uses file="NC_771_IGR_partners.txt" link="input" register="true" transfer="true" optional="false" type="data" size="345731"/>
    <uses file="NC_772_IGR_partners.txt" link="input" register="true" transfer="true" optional="false" type="data" size="248609"/>
    <uses file="NC_773_IGR_partners.txt" link="input" register="true" transfer="true" optional="false" type="data" size="266183"/>
    <uses file="NC_774_IGR_partners.txt" link="input" register="true" transfer="true" optional="false" type="data" size="238756"/>
    <uses file="NC_775_IGR_partners.txt" link="input" register="true" transfer="true" optional="false" type="data" size="154942"/>
    <uses file="NC_776_IGR_partners.txt" link="input" register="true" transfer="true" optional="false" type="data" size="386053"/>
    <uses file="NC_777_IGR_partners.txt" link="input" register="true" transfer="true" optional="false" type="data" size="147949"/>
    <uses file="NC_778_IGR_partners.txt" link="input" register="true" transfer="true" optional="false" type="data" size="257924"/>
    <uses file="NC_779_IGR_partners.txt" link="input" register="true" transfer="true" optional="false" type="data" size="269990"/>
    <uses file="NC_780_IGR_partners.txt" link="input" register="true" transfer="true" optional="false" type="data" size="399846"/>
    <uses file="NC_781_IGR_partners.txt" link="input" register="true" transfer="true" optional="false" type="data" size="353830"/>
    <uses file="NC_782_IGR_partners.txt" link="input" register="true" transfer="true" optional="false" type="data" size="203545"/>
    <uses file="NC_783_IGR_partners.txt" link="input" register="true" transfer="true" optional="false" type="data" size="212721"/>
    <uses file="NC_784_IGR_partners.txt" link="input" register="true" transfer="true" optional="false" type="data" size="371228"/>
    <uses file="NC_785_IGR_partners.txt" link="input" register="true" transfer="true" optional="false" type="data" size="290841"/>
    <uses file="NC_786_IGR_partners.txt" link="input" register="true" transfer="true" optional="false" type="data" size="227216"/>
    <uses file="NC_787_IGR_partners.txt" link="input" register="true" transfer="true" optional="false" type="data" size="259977"/>
    <uses file="NC_788_IGR_partners.txt" link="input" register="true" transfer="true" optional="false" type="data" size="329102"/>
    <uses file="NC_789_IGR_partners.txt" link="input" register="true" transfer="true" optional="false" type="data" size="315009"/>
    <uses file="NC_790_IGR_partners.txt" link="input" register="true" transfer="true" optional="false" type="data" size="237586"/>
    <uses file="NC_791_IGR_partners.txt" link="input" register="true" transfer="true" optional="false" type="data" size="289513"/>
    <uses file="NC_792_IGR_partners.txt" link="input" register="true" transfer="true" optional="false" type="data" size="280833"/>
    <uses file="NC_793_IGR_partners.txt" link="input" register="true" transfer="true" optional="false" type="data" size="234256"/>
    <uses file="NC_794_IGR_partners.txt" link="input" register="true" transfer="true" optional="false" type="data" size="324820"/>
    <uses file="NC_795_IGR_partners.txt" link="input" register="true" transfer="true" optional="false" type="data" size="144354"/>
    <uses file="NC_796_IGR_partners.txt" link="input" register="true" transfer="true" optional="false" type="data" size="398003"/>
    <uses file="NC_797_IGR_partners.txt" link="input" register="true" transfer="true" optional="false" type="data" size="170571"/>
    <uses file="NC_798_IGR_partners.txt" link="input" register="true" transfer="true" optional="false" type="data" size="427047"/>
    <uses file="NC_799_IGR_partners.txt" link="input" register="true" transfer="true" optional="false" type="data" size="270754"/>
    <uses file="NC_800_IGR_partners.txt" link="input" register="true" transfer="true" optional="false" type="data" size="372105"/>
    <uses file="NC_801_IGR_partners.txt" link="input" register="true" transfer="true" optional="false" type="data" size="177346"/>
    <uses file="NC_802_IGR_partners.txt" link="input" register="true" transfer="true" optional="false" type="data" size="375520"/>
    <uses file="NC_803_IGR_partners.txt" link="input" register="true" transfer="true" optional="false" type="data" size="327569"/>
    <uses file="NC_804_IGR_partners.txt" link="input" register="true" transfer="true" optional="false" type="data" size="192999"/>
    <uses file="NC_805_IGR_partners.txt" link="input" register="true" transfer="true" optional="false" type="data" size="396486"/>
    <uses file="NC_806_IGR_partners.txt" link="input" register="true" transfer="true" optional="false" type="data" size="421881"/>
    <uses file="NC_807_IGR_partners.txt" link="input" register="true" transfer="true" optional="false" type="data" size="211133"/>
    <uses file="NC_808_IGR_partners.txt" link="input" register="true" transfer="true" optional="false" type="data" size="427067"/>
    <uses file="NC_809_IGR_partners.txt" link="input" register="true" transfer="true" optional="false" type="data" size="252245"/>
    <uses file="NC_810_IGR_partners.txt" link="input" register="true" transfer="true" optional="false" type="data" size="243304"/>
    <uses file="NC_811_IGR_partners.txt" link="input" register="true" transfer="true" optional="false" type="data" size="144930"/>
    <uses file="NC_812_IGR_partners.txt" link="input" register="true" transfer="true" optional="false" type="data" size="359078"/>
    <uses file="NC_813_IGR_partners.txt" link="input" register="true" transfer="true" optional="false" type="data" size="178526"/>
    <uses file="NC_814_IGR_partners.txt" link="input" register="true" transfer="true" optional="false" type="data" size="163287"/>
    <uses file="NC_815_IGR_partners.txt" link="input" register="true" transfer="true" optional="false" type="data" size="395381"/>
    <uses file="NC_816_IGR_partners.txt" link="input" register="true" transfer="true" optional="false" type="data" size="426068"/>
    <uses file="NC_817_IGR_partners.txt" link="input" register="true" transfer="true" optional="false" type="data" size="337769"/>
    <uses file="NC_818_IGR_partners.txt" link="input" register="true" transfer="true" optional="false" type="data" size="254767"/>
    <uses file="NC_819_IGR_partners.txt" link="input" register="true" transfer="true" optional="false" type="data" size="316718"/>
    <uses file="NC_820_IGR_partners.txt" link="input" register="true" transfer="true" optional="false" type="data" size="391736"/>
    <uses file="NC_821_IGR_partners.txt" link="input" register="true" transfer="true" optional="false" type="data" size="345261"/>
    <uses file="NC_822_IGR_partners.txt" link="input" register="true" transfer="true" optional="false" type="data" size="329599"/>
    <uses file="NC_823_IGR_partners.txt" link="input" register="true" transfer="true" optional="false" type="data" size="264410"/>
    <uses file="NC_824_IGR_partners.txt" link="input" register="true" transfer="true" optional="false" type="data" size="151717"/>
    <uses file="NC_825_IGR_partners.txt" link="input" register="true" transfer="true" optional="false" type="data" size="297740"/>
    <uses file="NC_826_IGR_partners.txt" link="input" register="true" transfer="true" optional="false" type="data" size="169368"/>
    <uses file="NC_827_IGR_partners.txt" link="input" register="true" transfer="true" optional="false" type="data" size="215860"/>
    <uses file="NC_828_IGR_partners.txt" link="input" register="true" transfer="true" optional="false" type="data" size="209977"/>
    <uses file="NC_829_IGR_partners.txt" link="input" register="true" transfer="true" optional="false" type="data" size="180653"/>
    <uses file="NC_830_IGR_partners.txt" link="input" register="true" transfer="true" optional="false" type="data" size="213528"/>
    <uses file="NC_831_IGR_partners.txt" link="input" register="true" transfer="true" optional="false" type="data" size="191391"/>
    <uses file="NC_832_IGR_partners.txt" link="input" register="true" transfer="true" optional="false" type="data" size="277500"/>
    <uses file="NC_833_IGR_partners.txt" link="input" register="true" transfer="true" optional="false" type="data" size="149423"/>
    <uses file="NC_834_IGR_partners.txt" link="input" register="true" transfer="true" optional="false" type="data" size="432221"/>
    <uses file="NC_835_IGR_partners.txt" link="input" register="true" transfer="true" optional="false" type="data" size="239828"/>
    <uses file="NC_836_IGR_partners.txt" link="input" register="true" transfer="true" optional="false" type="data" size="331270"/>
    <uses file="NC_837_IGR_partners.txt" link="input" register="true" transfer="true" optional="false" type="data" size="403532"/>
    <uses file="NC_838_IGR_partners.txt" link="input" register="true" transfer="true" optional="false" type="data" size="235777"/>
    <uses file="NC_839_IGR_partners.txt" link="input" register="true" transfer="true" optional="false" type="data" size="394126"/>
    <uses file="NC_840_IGR_partners.txt" link="input" register="true" transfer="true" optional="false" type="data" size="392907"/>
    <uses file="NC_841_IGR_partners.txt" link="input" register="true" transfer="true" optional="false" type="data" size="215317"/>
    <uses file="NC_842_IGR_partners.txt" link="input" register="true" transfer="true" optional="false" type="data" size="325090"/>
    <uses file="NC_843_IGR_partners.txt" link="input" register="true" transfer="true" optional="false" type="data" size="422516"/>
    <uses file="NC_844_IGR_partners.txt" link="input" register="true" transfer="true" optional="false" type="data" size="371181"/>
    <uses file="NC_845_IGR_partners.txt" link="input" register="true" transfer="true" optional="false" type="data" size="263549"/>
    <uses file="NC_846_IGR_partners.txt" link="input" register="true" transfer="true" optional="false" type="data" size="199758"/>
    <uses file="NC_847_IGR_partners.txt" link="input" register="true" transfer="true" optional="false" type="data" size="159085"/>
    <uses file="NC_848_IGR_partners.txt" link="input" register="true" transfer="true" optional="false" type="data" size="237837"/>
    <uses file="NC_849_IGR_partners.txt" link="input" register="true" transfer="true" optional="false" type="data" size="185083"/>
    <uses file="NC_850_IGR_partners.txt" link="input" register="true" transfer="true" optional="false" type="data" size="404556"/>
    <uses file="qrna.err" link="output" register="true" transfer="true" optional="false" type="data" size="610"/>
    <uses file="qrna.out" link="output" register="true" transfer="true" optional="false" type="data" size="5119"/>
    <uses file="NC_0025AG05_QRNA.txt" link="output" register="true" transfer="true" optional="false" type="data" size="789986"/>
    <uses file="NC_0025AG05_QRNAblast.txt" link="output" register="true" transfer="true" optional="false" type="data" size="2978602"/>
    <uses file="NC_0025AG05_QRNAblast.txt.E0.01.D1.q" link="output" register="true" transfer="true" optional="false" type="data" size="184530"/>
    <uses file="NC_0025AG05_QRNAblast.txt.E0.01.D1.q.gff" link="output" register="true" transfer="true" optional="false" type="data" size="33553"/>
    <uses file="NC_0025AG05_QRNAblast.txt.E0.01.D1.q.rep" link="output" register="true" transfer="true" optional="false" type="data" size="31505"/>
    <uses file="Seq_NC_0025AG05" link="input" register="false" transfer="false" optional="false" type="data" size="84508"/>
    <uses file="NC_0025AG05_QRNA.txt.all.CUTOFF0.ID[100:0].GC[100:0].gff" link="output" register="false" transfer="false" optional="false" type="data" size="170221"/>
  </job>
  <job id="ID00028" namespace="SIPHT" name="Blast_synteny" version="1.0" runtime="33.0000">
    <uses file="Flanking_ORFs_known.txt" link="input" register="true" transfer="true" optional="false" type="data" size="1419426"/>
    <uses file="xdformat" link="input" register="true" transfer="true" optional="false" type="data" size="380164"/>
    <uses file="blasta" link="input" register="true" transfer="true" optional="false" type="data" size="786856"/>
    <uses file="time" link="input" register="true" transfer="true" optional="false" type="data" size="11944"/>
    <uses file="Seq_NC_0025AG05" link="input" register="false" transfer="false" optional="false" type="data" size="88856"/>
    <uses file="NC_0025AG05_parsed.ffn" link="input" register="false" transfer="false" optional="false" type="data" size="911718"/>
    <uses file="NC_0025AG05_synteny.txt" link="output" register="false" transfer="false" optional="false" type="data" size="1105559"/>
  </job>
  <job id="ID00029" namespace="SIPHT" name="Blast_paralogues" version="1.0" runtime="5.6970">
    <uses file="xdformat" link="input" register="true" transfer="true" optional="false" type="data" size="380164"/>
    <uses file="blasta" link="input" register="true" transfer="true" optional="false" type="data" size="786856"/>
    <uses file="time" link="input" register="true" transfer="true" optional="false" type="data" size="11944"/>
    <uses file="Seq_NC_0025AG05" link="input" register="false" transfer="false" optional="false" type="data" size="82098"/>
    <uses file="NC_0025AG05_paralogues.txt" link="output" register="false" transfer="false" optional="false" type="data" size="985981"/>
  </job>
  <job id="ID00030" namespace="SIPHT" name="SRNA_annotate" version="1.0" runtime="1.2492">
    <uses file="access_matrix.txt" link="input" register="true" transfer="true" optional="false" type="data" size="170917"/>
    <uses file="sRNAPredict.in" link="input" register="true" transfer="true" optional="false" type="data" size="1198"/>
    <uses file="BLAST_NC_0025AG05" link="input" register="true" transfer="true" optional="false" type="data" size="13025"/>
    <uses file="NC_0025AG05_paralogues_temp.txt" link="output" register="true" transfer="true" optional="false" type="data" size="99054"/>
    <uses file="synteny_temp.txt" link="output" register="true" transfer="true" optional="false" type="data" size="27820"/>
    <uses file="synteny_temp2.txt" link="output" register="true" transfer="true" optional="false" type="data" size="3362"/>
    <uses file="Block0_Parsed_temp_NC_0025AG05_PatserOut.txt" link="output" register="true" transfer="true" optional="false" type="data" size="834868"/>
    <uses file="QRNA_out" link="output" register="true" transfer="true" optional="false" type="data" size="8812"/>
    <uses file="srna_annotate.err" link="output" register="true" transfer="true" optional="false" type="data" size="1071"/>
    <uses file="srna_annotate.out" link="output" register="true" transfer="true" optional="false" type="data" size="551164"/>
    <uses file="Seq_NC_0025AG05" link="input" register="false" transfer="false" optional="false" type="data" size="90841"/>
    <uses file="srna.out" link="input" register="false" transfer="false" optional="false" type="data" size="339787"/>
    <uses file="NC_0025AG05_PatserOut.txt" link="input" register="false" transfer="false" optional="false" type="data" size="1759074"/>
    <uses file="blast_candidate.out" link="input" register="false" transfer="false" optional="false" type="data" size="2989"/>
    <uses file="blast_candidate.err" link="input" register="false" transfer="false" optional="false" type="data" size="545"/>
    <uses file="NC_0025AG05_QRNA.txt.all.CUTOFF0.ID[100:0].GC[100:0].gff" link="input" register="false" transfer="false" optional="false" type="data" size="170221"/>
    <uses file="NC_0025AG05_synteny.txt" link="input" register="false" transfer="false" optional="false" type="data" size="1105559"/>
    <uses file="NC_0025AG05_paralogues.txt" link="input" register="false" transfer="false" optional="false" type="data" size="985981"/>
  </job>
  <job id="ID00031" namespace="SIPHT" name="Patser_concate" version="1.0" runtime="0.0683">
    <uses file="NC_0025AG05_PatserOutID00032.txt" link="input" register="false" transfer="false" optional="false" type="data" size="81480"/>
    <uses file="NC_0025AG05_PatserOutID00033.txt" link="input" register="false" transfer="false" optional="false" type="data" size="91353"/>
    <uses file="NC_0025AG05_PatserOutID00034.txt" link="input" register="false" transfer="false" optional="false" type="data" size="128057"/>
    <uses file="NC_0025AG05_PatserOutID00035.txt" link="input" register="false" transfer="false" optional="false" type="data" size="106238"/>
    <uses file="NC_0025AG05_PatserOutID00036.txt" link="input" register="false" transfer="false" optional="false" type="data" size="136548"/>
    <uses file="NC_0025AG05_PatserOutID00037.txt" link="input" register="false" transfer="false" optional="false" type="data" size="93817"/>
    <uses file="NC_0025AG05_PatserOutID00038.txt" link="input" register="false" transfer="false" optional="false" type="data" size="112253"/>
    <uses file="NC_0025AG05_PatserOutID00039.txt" link="input" register="false" transfer="false" optional="false" type="data" size="133764"/>
    <uses file="NC_0025AG05_PatserOutID00040.txt" link="input" register="false" transfer="false" optional="false" type="data" size="108128"/>
    <uses file="NC_0025AG05_PatserOutID00041.txt" link="input" register="false" transfer="false" optional="false" type="data" size="48608"/>
    <uses file="NC_0025AG05_PatserOutID00042.txt" link="input" register="false" transfer="false" optional="false" type="data" size="133965"/>
    <uses file="NC_0025AG05_PatserOutID00043.txt" link="input" register="false" transfer="false" optional="false" type="data" size="92954"/>
    <uses file="NC_0025AG05_PatserOutID00044.txt" link="input" register="false" transfer="false" optional="false" type="data" size="87630"/>
    <uses file="NC_0025AG05_PatserOutID00045.txt" link="input" register="false" transfer="false" optional="false" type="data" size="87630"/>
    <uses file="NC_0025AG05_PatserOutID00046.txt" link="input" register="false" transfer="false" optional="false" type="data" size="49622"/>
    <uses file="NC_0025AG05_PatserOutID00047.txt" link="input" register="false" transfer="false" optional="false" type="data" size="96642"/>
    <uses file="NC_0025AG05_PatserOutID00048.txt" link="input" register="false" transfer="false" optional="false" type="data" size="66435"/>
    <uses file="NC_0025AG05_PatserOutID00049.txt" link="input" register="false" transfer="false" optional="false" type="data" size="125999"/>
    <uses file="NC_0025AG05_PatserOutID00050.txt" link="input" register="false" transfer="false" optional="false" type="data" size="113219"/>
    <uses file="NC_0025AG05_PatserOut.txt" link="output" register="false" transfer="false" optional="false" type="data" size="1894342"/>
  </job>
  <job id="ID00032" namespace="SIPHT" name="Patser" version="1.0" runtime="1.6217">
    <uses file="patser.in" link="input" register="true" transfer="true" optional="false" type="data" size="14"/>
    <uses file="NC_0025AG05.fna" link="input" register="true" transfer="true" optional="false" type="data" size="5361487"/>
    <uses file="alphabet" link="input" register="true" transfer="true" optional="false" type="data" size="16"/>
    <uses file="ID00032_matrix.txt" link="input" register="true" transfer="true" optional="false" type="data" size="170917"/>
    <uses file="NC_0025AG05_PatserOutID00032.txt" link="output" register="false" transfer="false" optional="false" type="data" size="81480"/>
  </job>
  <job id="ID00033" namespace="SIPHT" name="Patser" version="1.0" runtime="1.2996">
    <uses file="patser.in" link="input" register="true" transfer="true" optional="false" type="data" size="14"/>
    <uses file="NC_0025AG05.fna" link="input" register="true" transfer="true" optional="false" type="data" size="5361487"/>
    <uses file="alphabet" link="input" register="true" transfer="true" optional="false" type="data" size="16"/>
    <uses file="ID00033_matrix.txt" link="input" register="true" transfer="true" optional="false" type="data" size="170917"/>
    <uses file="NC_0025AG05_PatserOutID00033.txt" link="output" register="false" transfer="false" optional="false" type="data" size="91353"/>
  </job>
  <job id="ID00034" namespace="SIPHT" name="Patser" version="1.0" runtime="1.0208">
    <uses file="patser.in" link="input" register="true" transfer="true" optional="false" type="data" size="14"/>
    <uses file="NC_0025AG05.fna" link="input" register="true" transfer="true" optional="false" type="data" size="5361487"/>
    <uses file="alphabet" link="input" register="true" transfer="true" optional="false" type="data" size="16"/>
    <uses file="ID00034_matrix.txt" link="input" register="true" transfer="true" optional="false" type="data" size="170917"/>
    <uses file="NC_0025AG05_PatserOutID00034.txt" link="output" register="false" transfer="false" optional="false" type="data" size="128057"/>
  </job>
  <job id="ID00035" namespace="SIPHT" name="Patser" version="1.0" runtime="1.1893">
    <uses file="patser.in" link="input" register="true" transfer="true" optional="false" type="data" size="14"/>
    <uses file="NC_0025AG05.fna" link="input" register="true" transfer="true" optional="false" type="data" size="5361487"/>
    <uses file="alphabet" link="input" register="true" transfer="true" optional="false" type="data" size="16"/>
    <uses file="ID00035_matrix.txt" link="input" register="true" transfer="true" optional="false" type="data" size="170917"/>
    <uses file="NC_0025AG05_PatserOutID00035.txt" link="output" register="false" transfer="false" optional="false" type="data" size="106238"/>
  </job>
  <job id="ID00036" namespace="SIPHT" name="Patser" version="1.0" runtime="1.4297">
    <uses file="patser.in" link="input" register="true" transfer="true" optional="false" type="data" size="14"/>
    <uses file="NC_0025AG05.fna" link="input" register="true" transfer="true" optional="false" type="data" size="5361487"/>
    <uses file="alphabet" link="input" register="true" transfer="true" optional="false" type="data" size="16"/>
    <uses file="ID00036_matrix.txt" link="input" register="true" transfer="true" optional="false" type="data" size="170917"/>
    <uses file="NC_0025AG05_PatserOutID00036.txt" link="output" register="false" transfer="false" optional="false" type="data" size="136548"/>
  </job>
  <job id="ID00037" namespace="SIPHT" name="Patser" version="1.0" runtime="1.5486">
    <uses file="patser.in" link="input" register="true" transfer="true" optional="false" type="data" size="14"/>
    <uses file="NC_0025AG05.fna" link="input" register="true" transfer="true" optional="false" type="data" size="5361487"/>
    <uses file="alphabet" link="input" register="true" transfer="true" optional="false" type="data" size="16"/>
    <uses file="ID00037_matrix.txt" link="input" register="true" transfer="true" optional="false" type="data" size="170917"/>
    <uses file="NC_0025AG05_PatserOutID00037.txt" link="output" register="false" transfer="false" optional="false" type="data" size="93817"/>
  </job>
  <job id="ID00038" namespace="SIPHT" name="Patser" version="1.0" runtime="1.2723">
    <uses file="patser.in" link="input" register="true" transfer="true" optional="false" type="data" size="14"/>
    <uses file="NC_0025AG05.fna" link="input" register="true" transfer="true" optional="false" type="data" size="5361487"/>
    <uses file="alphabet" link="input" register="true" transfer="true" optional="false" type="data" size="16"/>
    <uses file="ID00038_matrix.txt" link="input" register="true" transfer="true" optional="false" type="data" size="170917"/>
    <uses file="NC_0025AG05_PatserOutID00038.txt" link="output" register="false" transfer="false" optional="false" type="data" size="112253"/>
  </job>
  <job id="ID00039" namespace="SIPHT" name="Patser" version="1.0" runtime="1.3049">
    <uses file="patser.in" link="input" register="true" transfer="true" optional="false" type="data" size="14"/>
    <uses file="NC_0025AG05.fna" link="input" register="true" transfer="true" optional="false" type="data" size="5361487"/>
    <uses file="alphabet" link="input" register="true" transfer="true" optional="false" type="data" size="16"/>
    <uses file="ID00039_matrix.txt" link="input" register="true" transfer="true" optional="false" type="data" size="170917"/>
    <uses file="NC_0025AG05_PatserOutID00039.txt" link="output" register="false" transfer="false" optional="false" type="data" size="133764"/>
  </job>
  <job id="ID00040" namespace="SIPHT" name="Patser" version="1.0" runtime="1.2800">
    <uses file="patser.in" link="input" register="true" transfer="true" optional="false" type="data" size="14"/>
    <uses file="NC_0025AG05.fna" link="input" register="true" transfer="true" optional="false" type="data" size="5361487"/>
    <uses file="alphabet" link="input" register="true" transfer="true" optional="false" type="data" size="16"/>
    <uses file="ID00040_matrix.txt" link="input" register="true" transfer="true" optional="false" type="data" size="170917"/>
    <uses file="NC_0025AG05_PatserOutID00040.txt" link="output" register="false" transfer="false" optional="false" type="data" size="108128"/>
  </job>
  <job id="ID00041" namespace="SIPHT" name="Patser" version="1.0" runtime="1.2845">
    <uses file="patser.in" link="input" register="true" transfer="true" optional="false" type="data" size="14"/>
    <uses file="NC_0025AG05.fna" link="input" register="true" transfer="true" optional="false" type="data" size="5361487"/>
    <uses file="alphabet" link="input" register="true" transfer="true" optional="false" type="data" size="16"/>
    <uses file="ID00041_matrix.txt" link="input" register="true" transfer="true" optional="false" type="data" size="170917"/>
    <uses file="NC_0025AG05_PatserOutID00041.txt" link="output" register="false" transfer="false" optional="false" type="data" size="48608"/>
  </job>
  <job id="ID00042" namespace="SIPHT" name="Patser" version="1.0" runtime="1.3355">
    <uses file="patser.in" link="input" register="true" transfer="true" optional="false" type="data" size="14"/>
    <uses file="NC_0025AG05.fna" link="input" register="true" transfer="true" optional="false" type="data" size="5361487"/>
    <uses file="alphabet" link="input" register="true" transfer="true" optional="false" type="data" size="16"/>
    <uses file="ID00042_matrix.txt" link="input" register="true" transfer="true" optional="false" type="data" size="170917"/>
    <uses file="NC_0025AG05_PatserOutID00042.txt" link="output" register="false" transfer="false" optional="false" type="data" size="133965"/>
  </job>
  <job id="ID00043" namespace="SIPHT" name="Patser" version="1.0" runtime="1.2456">
    <uses file="patser.in" link="input" register="true" transfer="true" optional="false" type="data" size="14"/>
    <uses file="NC_0025AG05.fna" link="input" register="true" transfer="true" optional="false" type="data" size="5361487"/>
    <uses file="alphabet" link="input" register="true" transfer="true" optional="false" type="data" size="16"/>
    <uses file="ID00043_matrix.txt" link="input" register="true" transfer="true" optional="false" type="data" size="170917"/>
    <uses file="NC_0025AG05_PatserOutID00043.txt" link="output" register="false" transfer="false" optional="false" type="data" size="92954"/>
  </job>
  <job id="ID00044" namespace="SIPHT" name="Patser" version="1.0" runtime="1.6055">
    <uses file="patser.in" link="input" register="true" transfer="true" optional="false" type="data" size="14"/>
    <uses file="NC_0025AG05.fna" link="input" register="true" transfer="true" optional="false" type="data" size="5361487"/>
    <uses file="alphabet" link="input" register="true" transfer="true" optional="false" type="data" size="16"/>
    <uses file="ID00044_matrix.txt" link="input" register="true" transfer="true" optional="false" type="data" size="170917"/>
    <uses file="NC_0025AG05_PatserOutID00044.txt" link="output" register="false" transfer="false" optional="false" type="data" size="87630"/>
  </job>
  <job id="ID00045" namespace="SIPHT" name="Patser" version="1.0" runtime="1.4827">
    <uses file="patser.in" link="input" register="true" transfer="true" optional="false" type="data" size="14"/>
    <uses file="NC_0025AG05.fna" link="input" register="true" transfer="true" optional="false" type="data" size="5361487"/>
    <uses file="alphabet" link="input" register="true" transfer="true" optional="false" type="data" size="16"/>
    <uses file="ID00045_matrix.txt" link="input" register="true" transfer="true" optional="false" type="data" size="170917"/>
    <uses file="NC_0025AG05_PatserOutID00045.txt" link="output" register="false" transfer="false" optional="false" type="data" size="87630"/>
  </job>
  <job id="ID00046" namespace="SIPHT" name="Patser" version="1.0" runtime="1.2807">
    <uses file="patser.in" link="input" register="true" transfer="true" optional="false" type="data" size="14"/>
    <uses file="NC_0025AG05.fna" link="input" register="true" transfer="true" optional="false" type="data" size="5361487"/>
    <uses file="alphabet" link="input" register="true" transfer="true" optional="false" type="data" size="16"/>
    <uses file="ID00046_matrix.txt" link="input" register="true" transfer="true" optional="false" type="data" size="170917"/>
    <uses file="NC_0025AG05_PatserOutID00046.txt" link="output" register="false" transfer="false" optional="false" type="data" size="49622"/>
  </job>
  <job id="ID00047" namespace="SIPHT" name="Patser" version="1.0" runtime="1.3460">
    <uses file="patser.in" link="input" register="true" transfer="true" optional="false" type="data" size="14"/>
    <uses file="NC_0025AG05.fna" link="input" register="true" transfer="true" optional="false" type="data" size="5361487"/>
    <uses file="alphabet" link="input" register="true" transfer="true" optional="false" type="data" size="16"/>
    <uses file="ID00047_matrix.txt" link="input" register="true" transfer="true" optional="false" type="data" size="170917"/>
    <uses file="NC_0025AG05_PatserOutID00047.txt" link="output" register="false" transfer="false" optional="false" type="data" size="96642"/>
  </job>
  <job id="ID00048" namespace="SIPHT" name="Patser" version="1.0" runtime="1.4413">
    <uses file="patser.in" link="input" register="true" transfer="true" optional="false" type="data" size="14"/>
    <uses file="NC_0025AG05.fna" link="input" register="true" transfer="true" optional="false" type="data" size="5361487"/>
    <uses file="alphabet" link="input" register="true" transfer="true" optional="false" type="data" size="16"/>
    <uses file="ID00048_matrix.txt" link="input" register="true" transfer="true" optional="false" type="data" size="170917"/>
    <uses file="NC_0025AG05_PatserOutID00048.txt" link="output" register="false" transfer="false" optional="false" type="data" size="66435"/>
  </job>
  <job id="ID00049" namespace="SIPHT" name="Patser" version="1.0" runtime="1.3476">
    <uses file="patser.in" link="input" register="true" transfer="true" optional="false" type="data" size="14"/>
    <uses file="NC_0025AG05.fna" link="input" register="true" transfer="true" optional="false" type="data" size="5361487"/>
    <uses file="alphabet" link="input" register="true" transfer="true" optional="false" type="data" size="16"/>
    <uses file="ID00049_matrix.txt" link="input" register="true" transfer="true" optional="false" type="data" size="170917"/>
    <uses file="NC_0025AG05_PatserOutID00049.txt" link="output" register="false" transfer="false" optional="false" type="data" size="125999"/>
  </job>
  <job id="ID00050" namespace="SIPHT" name="Patser" version="1.0" runtime="1.3991">
    <uses file="patser.in" link="input" register="true" transfer="true" optional="false" type="data" size="14"/>
    <uses file="NC_0025AG05.fna" link="input" register="true" transfer="true" optional="false" type="data" size="5361487"/>
    <uses file="alphabet" link="input" register="true" transfer="true" optional="false" type="data" size="16"/>
    <uses file="ID00050_matrix.txt" link="input" register="true" transfer="true" optional="false" type="data" size="170917"/>
    <uses file="NC_0025AG05_PatserOutID00050.txt" link="output" register="false" transfer="false" optional="false" type="data" size="113219"/>
  </job>
  <job id="ID00051" namespace="SIPHT" name="Findterm" version="1.0" runtime="1454.5924">
    <uses file="NC_0025AG05.fna" link="input" register="true" transfer="true" optional="false" type="data" size="5361487"/>
    <uses file="RNAfold" link="input" register="true" transfer="true" optional="false" type="data" size="591942"/>
    <uses file="findterm.out" link="output" register="false" transfer="false" optional="false" type="data" size="134"/>
    <uses file="findterm.err" link="output" register="false" transfer="false" optional="false" type="data" size="0"/>
    <uses file="NC_0025AG05_term.txt" link="output" register="false" transfer="false" optional="false" type="data" size="14541983"/>
    <uses file="NC_0025AG05_term_candidates_non_redund" link="output" register="false" transfer="false" optional="false" type="data" size="193365"/>
    <uses file="rna.ps" link="output" register="false" transfer="false" optional="false" type="data" size="2835"/>
    <uses file="vienna_input_tmp" link="output" register="false" transfer="false" optional="false" type="data" size="4545950"/>
    <uses file="vienna_output" link="output" register="false" transfer="false" optional="false" type="data" size="7800282"/>
    <uses file="vienna_index_tmp" link="output" register="false" transfer="false" optional="false" type="data" size="6241208"/>
  </job>
  <job id="ID00052" namespace="SIPHT" name="RNAMotif" version="1.0" runtime="33.9070">
    <uses file="NC_0025AG05.fna" link="input" register="true" transfer="true" optional="false" type="data" size="5361487"/>
    <uses file="RNAMofficial_descriptor.txt" link="input" register="true" transfer="true" optional="false" type="data" size="17626"/>
    <uses file="rnamotif.out" link="output" register="false" transfer="false" optional="false" type="data" size="1157596"/>
    <uses file="rnamotif.err" link="output" register="false" transfer="false" optional="false" type="data" size="310"/>
  </job>
  <job id="ID00053" namespace="SIPHT" name="Transterm" version="1.0" runtime="62.0108">
    <uses file="NC_0025AG05.fna" link="input" register="true" transfer="true" optional="false" type="data" size="5361487"/>
    <uses file="expterm.dat" link="input" register="true" transfer="true" optional="false" type="data" size="45788"/>
    <uses file="NC_0025AG05.ptt" link="input" register="true" transfer="true" optional="false" type="data" size="340915"/>
    <uses file="transterm.out" link="output" register="false" transfer="false" optional="false" type="data" size="430896"/>
    <uses file="transterm.err" link="output" register="false" transfer="false" optional="false" type="data" size="95"/>
  </job>
  <job id="ID00054" namespace="SIPHT" name="Blast" version="1.0" runtime="2801.1641">
    <uses file="blasta" link="input" register="true" transfer="true" optional="false" type="data" size="786856"/>
    <uses file="xdformat" link="input" register="true" transfer="true" optional="false" type="data" size="380164"/>
    <uses file="time" link="input" register="true" transfer="true" optional="false" type="data" size="11944"/>
    <uses file="NC_0025AG05_IGR_partners.txt" link="input" register="true" transfer="true" optional="false" type="data" size="258930"/>
    <uses file="NC_0_IGR_partners.txt" link="input" register="true" transfer="true" optional="false" type="data" size="192603"/>
    <uses file="NC_1_IGR_partners.txt" link="input" register="true" transfer="true" optional="false" type="data" size="208374"/>
    <uses file="NC_2_IGR_partners.txt" link="input" register="true" transfer="true" optional="false" type="data" size="171706"/>
    <uses file="NC_3_IGR_partners.txt" link="input" register="true" transfer="true" optional="false" type="data" size="290625"/>
    <uses file="NC_4_IGR_partners.txt" link="input" register="true" transfer="true" optional="false" type="data" size="299732"/>
    <uses file="NC_5_IGR_partners.txt" link="input" register="true" transfer="true" optional="false" type="data" size="326639"/>
    <uses file="NC_6_IGR_partners.txt" link="input" register="true" transfer="true" optional="false" type="data" size="347275"/>
    <uses file="NC_7_IGR_partners.txt" link="input" register="true" transfer="true" optional="false" type="data" size="164858"/>
    <uses file="NC_8_IGR_partners.txt" link="input" register="true" transfer="true" optional="false" type="data" size="306509"/>
    <uses file="NC_9_IGR_partners.txt" link="input" register="true" transfer="true" optional="false" type="data" size="332139"/>
    <uses file="NC_10_IGR_partners.txt" link="input" register="true" transfer="true" optional="false" type="data" size="231970"/>
    <uses file="NC_11_IGR_partners.txt" link="input" register="true" transfer="true" optional="false" type="data" size="336358"/>
    <uses file="NC_12_IGR_partners.txt" link="input" register="true" transfer="true" optional="false" type="data" size="339718"/>
    <uses file="NC_13_IGR_partners.txt" link="input" register="true" transfer="true" optional="false" type="data" size="150288"/>
    <uses file="NC_14_IGR_partners.txt" link="input" register="true" transfer="true" optional="false" type="data" size="325275"/>
    <uses file="NC_15_IGR_partners.txt" link="input" register="true" transfer="true" optional="false" type="data" size="308795"/>
    <uses file="NC_16_IGR_partners.txt" link="input" register="true" transfer="true" optional="false" type="data" size="375859"/>
    <uses file="NC_17_IGR_partners.txt" link="input" register="true" transfer="true" optional="false" type="data" size="398119"/>
    <uses file="NC_18_IGR_partners.txt" link="input" register="true" transfer="true" optional="false" type="data" size="351207"/>
    <uses file="NC_19_IGR_partners.txt" link="input" register="true" transfer="true" optional="false" type="data" size="293728"/>
    <uses file="NC_20_IGR_partners.txt" link="input" register="true" transfer="true" optional="false" type="data" size="423059"/>
    <uses file="NC_21_IGR_partners.txt" link="input" register="true" transfer="true" optional="false" type="data" size="172290"/>
    <uses file="NC_22_IGR_partners.txt" link="input" register="true" transfer="true" optional="false" type="data" size="200180"/>
    <uses file="NC_23_IGR_partners.txt" link="input" register="true" transfer="true" optional="false" type="data" size="418704"/>
    <uses file="NC_24_IGR_partners.txt" link="input" register="true" transfer="true" optional="false" type="data" size="236524"/>
    <uses file="NC_25_IGR_partners.txt" link="input" register="true" transfer="true" optional="false" type="data" size="346424"/>
    <uses file="NC_26_IGR_partners.txt" link="input" register="true" transfer="true" optional="false" type="data" size="323735"/>
    <uses file="NC_27_IGR_partners.txt" link="input" register="true" transfer="true" optional="false" type="data" size="335052"/>
    <uses file="NC_28_IGR_partners.txt" link="input" register="true" transfer="true" optional="false" type="data" size="217539"/>
    <uses file="NC_29_IGR_partners.txt" link="input" register="true" transfer="true" optional="false" type="data" size="266376"/>
    <uses file="NC_30_IGR_partners.txt" link="input" register="true" transfer="true" optional="false" type="data" size="254416"/>
    <uses file="NC_31_IGR_partners.txt" link="input" register="true" transfer="true" optional="false" type="data" size="204090"/>
    <uses file="NC_32_IGR_partners.txt" link="input" register="true" transfer="true" optional="false" type="data" size="324387"/>
    <uses file="NC_33_IGR_partners.txt" link="input" register="true" transfer="true" optional="false" type="data" size="275941"/>
    <uses file="NC_34_IGR_partners.txt" link="input" register="true" transfer="true" optional="false" type="data" size="365400"/>
    <uses file="NC_35_IGR_partners.txt" link="input" register="true" transfer="true" optional="false" type="data" size="338866"/>
    <uses file="NC_36_IGR_partners.txt" link="input" register="true" transfer="true" optional="false" type="data" size="261197"/>
    <uses file="NC_37_IGR_partners.txt" link="input" register="true" transfer="true" optional="false" type="data" size="243775"/>
    <uses file="NC_38_IGR_partners.txt" link="input" register="true" transfer="true" optional="false" type="data" size="266757"/>
    <uses file="NC_39_IGR_partners.txt" link="input" register="true" transfer="true" optional="false" type="data" size="185392"/>
    <uses file="NC_40_IGR_partners.txt" link="input" register="true" transfer="true" optional="false" type="data" size="349958"/>
    <uses file="NC_41_IGR_partners.txt" link="input" register="true" transfer="true" optional="false" type="data" size="234189"/>
    <uses file="NC_42_IGR_partners.txt" link="input" register="true" transfer="true" optional="false" type="data" size="428200"/>
    <uses file="NC_43_IGR_partners.txt" link="input" register="true" transfer="true" optional="false" type="data" size="177070"/>
    <uses file="NC_44_IGR_partners.txt" link="input" register="true" transfer="true" optional="false" type="data" size="219588"/>
    <uses file="NC_45_IGR_partners.txt" link="input" register="true" transfer="true" optional="false" type="data" size="166783"/>
    <uses file="NC_46_IGR_partners.txt" link="input" register="true" transfer="true" optional="false" type="data" size="217469"/>
    <uses file="NC_47_IGR_partners.txt" link="input" register="true" transfer="true" optional="false" type="data" size="277233"/>
    <uses file="NC_48_IGR_partners.txt" link="input" register="true" transfer="true" optional="false" type="data" size="176468"/>
    <uses file="NC_49_IGR_partners.txt" link="input" register="true" transfer="true" optional="false" type="data" size="171000"/>
    <uses file="NC_50_IGR_partners.txt" link="input" register="true" transfer="true" optional="false" type="data" size="363201"/>
    <uses file="NC_51_IGR_partners.txt" link="input" register="true" transfer="true" optional="false" type="data" size="154095"/>
    <uses file="NC_52_IGR_partners.txt" link="input" register="true" transfer="true" optional="false" type="data" size="156202"/>
    <uses file="NC_53_IGR_partners.txt" link="input" register="true" transfer="true" optional="false" type="data" size="207965"/>
    <uses file="NC_54_IGR_partners.txt" link="input" register="true" transfer="true" optional="false" type="data" size="223125"/>
    <uses file="NC_55_IGR_partners.txt" link="input" register="true" transfer="true" optional="false" type="data" size="408764"/>
    <uses file="NC_56_IGR_partners.txt" link="input" register="true" transfer="true" optional="false" type="data" size="230949"/>
    <uses file="NC_57_IGR_partners.txt" link="input" register="true" transfer="true" optional="false" type="data" size="212452"/>
    <uses file="NC_58_IGR_partners.txt" link="input" register="true" transfer="true" optional="false" type="data" size="322889"/>
    <uses file="NC_59_IGR_partners.txt" link="input" register="true" transfer="true" optional="false" type="data" size="334907"/>
    <uses file="NC_60_IGR_partners.txt" link="input" register="true" transfer="true" optional="false" type="data" size="340419"/>
    <uses file="NC_61_IGR_partners.txt" link="input" register="true" transfer="true" optional="false" type="data" size="359455"/>
    <uses file="NC_62_IGR_partners.txt" link="input" register="true" transfer="true" optional="false" type="data" size="148607"/>
    <uses file="NC_63_IGR_partners.txt" link="input" register="true" transfer="true" optional="false" type="data" size="359792"/>
    <uses file="NC_64_IGR_partners.txt" link="input" register="true" transfer="true" optional="false" type="data" size="396564"/>
    <uses file="NC_65_IGR_partners.txt" link="input" register="true" transfer="true" optional="false" type="data" size="196021"/>
    <uses file="NC_66_IGR_partners.txt" link="input" register="true" transfer="true" optional="false" type="data" size="239028"/>
    <uses file="NC_67_IGR_partners.txt" link="input" register="true" transfer="true" optional="false" type="data" size="322464"/>
    <uses file="NC_68_IGR_partners.txt" link="input" register="true" transfer="true" optional="false" type="data" size="420043"/>
    <uses file="NC_69_IGR_partners.txt" link="input" register="true" transfer="true" optional="false" type="data" size="274129"/>
    <uses file="NC_70_IGR_partners.txt" link="input" register="true" transfer="true" optional="false" type="data" size="322875"/>
    <uses file="NC_71_IGR_partners.txt" link="input" register="true" transfer="true" optional="false" type="data" size="366292"/>
    <uses file="NC_72_IGR_partners.txt" link="input" register="true" transfer="true" optional="false" type="data" size="400747"/>
    <uses file="NC_73_IGR_partners.txt" link="input" register="true" transfer="true" optional="false" type="data" size="156402"/>
    <uses file="NC_74_IGR_partners.txt" link="input" register="true" transfer="true" optional="false" type="data" size="307307"/>
    <uses file="NC_75_IGR_partners.txt" link="input" register="true" transfer="true" optional="false" type="data" size="361523"/>
    <uses file="NC_76_IGR_partners.txt" link="input" register="true" transfer="true" optional="false" type="data" size="219409"/>
    <uses file="NC_77_IGR_partners.txt" link="input" register="true" transfer="true" optional="false" type="data" size="172472"/>
    <uses file="NC_78_IGR_partners.txt" link="input" register="true" transfer="true" optional="false" type="data" size="176636"/>
    <uses file="NC_79_IGR_partners.txt" link="input" register="true" transfer="true" optional="false" type="data" size="289361"/>
    <uses file="NC_80_IGR_partners.txt" link="input" register="true" transfer="true" optional="false" type="data" size="282810"/>
    <uses file="NC_81_IGR_partners.txt" link="input" register="true" transfer="true" optional="false" type="data" size="195608"/>
    <uses file="NC_82_IGR_partners.txt" link="input" register="true" transfer="true" optional="false" type="data" size="374220"/>
    <uses file="NC_83_IGR_partners.txt" link="input" register="true" transfer="true" optional="false" type="data" size="210908"/>
    <uses file="NC_84_IGR_partners.txt" link="input" register="true" transfer="true" optional="false" type="data" size="264608"/>
    <uses file="NC_85_IGR_partners.txt" link="input" register="true" transfer="true" optional="false" type="data" size="289067"/>
    <uses file="NC_86_IGR_partners.txt" link="input" register="true" transfer="true" optional="false" type="data" size="188049"/>
    <uses file="NC_87_IGR_partners.txt" link="input" register="true" transfer="true" optional="false" type="data" size="210012"/>
    <uses file="NC_88_IGR_partners.txt" link="input" register="true" transfer="true" optional="false" type="data" size="224185"/>
    <uses file="NC_89_IGR_partners.txt" link="input" register="true" transfer="true" optional="false" type="data" size="277129"/>
    <uses file="NC_90_IGR_partners.txt" link="input" register="true" transfer="true" optional="false" type="data" size="394810"/>
    <uses file="NC_91_IGR_partners.txt" link="input" register="true" transfer="true" optional="false" type="data" size="272273"/>
    <uses file="NC_92_IGR_partners.txt" link="input" register="true" transfer="true" optional="false" type="data" size="220883"/>
    <uses file="NC_93_IGR_partners.txt" link="input" register="true" transfer="true" optional="false" type="data" size="250142"/>
    <uses file="NC_94_IGR_partners.txt" link="input" register="true" transfer="true" optional="false" type="data" size="255540"/>
    <uses file="NC_95_IGR_partners.txt" link="input" register="true" transfer="true" optional="false" type="data" size="223805"/>
    <uses file="NC_96_IGR_partners.txt" link="input" register="true" transfer="true" optional="false" type="data" size="214273"/>
    <uses file="NC_97_IGR_partners.txt" link="input" register="true" transfer="true" optional="false" type="data" size="166935"/>
    <uses file="NC_98_IGR_partners.txt" link="input" register="true" transfer="true" optional="false" type="data" size="389358"/>
    <uses file="NC_99_IGR_partners.txt" link="input" register="true" transfer="true" optional="false" type="data" size="392229"/>
    <uses file="NC_100_IGR_partners.txt" link="input" register="true" transfer="true" optional="false" type="data" size="196614"/>
    <uses file="NC_101_IGR_partners.txt" link="input" register="true" transfer="true" optional="false" type="data" size="368521"/>
    <uses file="NC_102_IGR_partners.txt" link="input" register="true" transfer="true" optional="false" type="data" size="286563"/>
    <uses file="NC_103_IGR_partners.txt" link="input" register="true" transfer="true" optional="false" type="data" size="215380"/>
    <uses file="NC_104_IGR_partners.txt" link="input" register="true" transfer="true" optional="false" type="data" size="176856"/>
    <uses file="NC_105_IGR_partners.txt" link="input" register="true" transfer="true" optional="false" type="data" size="349636"/>
    <uses file="NC_106_IGR_partners.txt" link="input" register="true" transfer="true" optional="false" type="data" size="279664"/>
    <uses file="NC_107_IGR_partners.txt" link="input" register="true" transfer="true" optional="false" type="data" size="424811"/>
    <uses file="NC_108_IGR_partners.txt" link="input" register="true" transfer="true" optional="false" type="data" size="221566"/>
    <uses file="NC_109_IGR_partners.txt" link="input" register="true" transfer="true" optional="false" type="data" size="391672"/>
    <uses file="NC_110_IGR_partners.txt" link="input" register="true" transfer="true" optional="false" type="data" size="246295"/>
    <uses file="NC_111_IGR_partners.txt" link="input" register="true" transfer="true" optional="false" type="data" size="360567"/>
    <uses file="NC_112_IGR_partners.txt" link="input" register="true" transfer="true" optional="false" type="data" size="167871"/>
    <uses file="NC_113_IGR_partners.txt" link="input" register="true" transfer="true" optional="false" type="data" size="287092"/>
    <uses file="NC_114_IGR_partners.txt" link="input" register="true" transfer="true" optional="false" type="data" size="363433"/>
    <uses file="NC_115_IGR_partners.txt" link="input" register="true" transfer="true" optional="false" type="data" size="416401"/>
    <uses file="NC_116_IGR_partners.txt" link="input" register="true" transfer="true" optional="false" type="data" size="215824"/>
    <uses file="NC_117_IGR_partners.txt" link="input" register="true" transfer="true" optional="false" type="data" size="218807"/>
    <uses file="NC_118_IGR_partners.txt" link="input" register="true" transfer="true" optional="false" type="data" size="346850"/>
    <uses file="NC_119_IGR_partners.txt" link="input" register="true" transfer="true" optional="false" type="data" size="160600"/>
    <uses file="NC_120_IGR_partners.txt" link="input" register="true" transfer="true" optional="false" type="data" size="319450"/>
    <uses file="NC_121_IGR_partners.txt" link="input" register="true" transfer="true" optional="false" type="data" size="377732"/>
    <uses file="NC_122_IGR_partners.txt" link="input" register="true" transfer="true" optional="false" type="data" size="298159"/>
    <uses file="NC_123_IGR_partners.txt" link="input" register="true" transfer="true" optional="false" type="data" size="388529"/>
    <uses file="NC_124_IGR_partners.txt" link="input" register="true" transfer="true" optional="false" type="data" size="256851"/>
    <uses file="NC_125_IGR_partners.txt" link="input" register="true" transfer="true" optional="false" type="data" size="392542"/>
    <uses file="NC_126_IGR_partners.txt" link="input" register="true" transfer="true" optional="false" type="data" size="269788"/>
    <uses file="NC_127_IGR_partners.txt" link="input" register="true" transfer="true" optional="false" type="data" size="181474"/>
    <uses file="NC_128_IGR_partners.txt" link="input" register="true" transfer="true" optional="false" type="data" size="364465"/>
    <uses file="NC_129_IGR_partners.txt" link="input" register="true" transfer="true" optional="false" type="data" size="289521"/>
    <uses file="NC_130_IGR_partners.txt" link="input" register="true" transfer="true" optional="false" type="data" size="307806"/>
    <uses file="NC_131_IGR_partners.txt" link="input" register="true" transfer="true" optional="false" type="data" size="321114"/>
    <uses file="NC_132_IGR_partners.txt" link="input" register="true" transfer="true" optional="false" type="data" size="360846"/>
    <uses file="NC_133_IGR_partners.txt" link="input" register="true" transfer="true" optional="false" type="data" size="190035"/>
    <uses file="NC_134_IGR_partners.txt" link="input" register="true" transfer="true" optional="false" type="data" size="244888"/>
    <uses file="NC_135_IGR_partners.txt" link="input" register="true" transfer="true" optional="false" type="data" size="388369"/>
    <uses file="NC_136_IGR_partners.txt" link="input" register="true" transfer="true" optional="false" type="data" size="333940"/>
    <uses file="NC_137_IGR_partners.txt" link="input" register="true" transfer="true" optional="false" type="data" size="149019"/>
    <uses file="NC_138_IGR_partners.txt" link="input" register="true" transfer="true" optional="false" type="data" size="232075"/>
    <uses file="NC_139_IGR_partners.txt" link="input" register="true" transfer="true" optional="false" type="data" size="293460"/>
    <uses file="NC_140_IGR_partners.txt" link="input" register="true" transfer="true" optional="false" type="data" size="178934"/>
    <uses file="NC_141_IGR_partners.txt" link="input" register="true" transfer="true" optional="false" type="data" size="332656"/>
    <uses file="NC_142_IGR_partners.txt" link="input" register="true" transfer="true" optional="false" type="data" size="199557"/>
    <uses file="NC_143_IGR_partners.txt" link="input" register="true" transfer="true" optional="false" type="data" size="165403"/>
    <uses file="NC_144_IGR_partners.txt" link="input" register="true" transfer="true" optional="false" type="data" size="427735"/>
    <uses file="NC_145_IGR_partners.txt" link="input" register="true" transfer="true" optional="false" type="data" size="271972"/>
    <uses file="NC_146_IGR_partners.txt" link="input" register="true" transfer="true" optional="false" type="data" size="386243"/>
    <uses file="NC_147_IGR_partners.txt" link="input" register="true" transfer="true" optional="false" type="data" size="213733"/>
    <uses file="NC_148_IGR_partners.txt" link="input" register="true" transfer="true" optional="false" type="data" size="155520"/>
    <uses file="NC_149_IGR_partners.txt" link="input" register="true" transfer="true" optional="false" type="data" size="248180"/>
    <uses file="NC_150_IGR_partners.txt" link="input" register="true" transfer="true" optional="false" type="data" size="188557"/>
    <uses file="NC_151_IGR_partners.txt" link="input" register="true" transfer="true" optional="false" type="data" size="388448"/>
    <uses file="NC_152_IGR_partners.txt" link="input" register="true" transfer="true" optional="false" type="data" size="280751"/>
    <uses file="NC_153_IGR_partners.txt" link="input" register="true" transfer="true" optional="false" type="data" size="385680"/>
    <uses file="NC_154_IGR_partners.txt" link="input" register="true" transfer="true" optional="false" type="data" size="287617"/>
    <uses file="NC_155_IGR_partners.txt" link="input" register="true" transfer="true" optional="false" type="data" size="148068"/>
    <uses file="NC_156_IGR_partners.txt" link="input" register="true" transfer="true" optional="false" type="data" size="218472"/>
    <uses file="NC_157_IGR_partners.txt" link="input" register="true" transfer="true" optional="false" type="data" size="316965"/>
    <uses file="NC_158_IGR_partners.txt" link="input" register="true" transfer="true" optional="false" type="data" size="249441"/>
    <uses file="NC_159_IGR_partners.txt" link="input" register="true" transfer="true" optional="false" type="data" size="315931"/>
    <uses file="NC_160_IGR_partners.txt" link="input" register="true" transfer="true" optional="false" type="data" size="414049"/>
    <uses file="NC_161_IGR_partners.txt" link="input" register="true" transfer="true" optional="false" type="data" size="167554"/>
    <uses file="NC_162_IGR_partners.txt" link="input" register="true" transfer="true" optional="false" type="data" size="316063"/>
    <uses file="NC_163_IGR_partners.txt" link="input" register="true" transfer="true" optional="false" type="data" size="361627"/>
    <uses file="NC_164_IGR_partners.txt" link="input" register="true" transfer="true" optional="false" type="data" size="279942"/>
    <uses file="NC_165_IGR_partners.txt" link="input" register="true" transfer="true" optional="false" type="data" size="399508"/>
    <uses file="NC_166_IGR_partners.txt" link="input" register="true" transfer="true" optional="false" type="data" size="261965"/>
    <uses file="NC_167_IGR_partners.txt" link="input" register="true" transfer="true" optional="false" type="data" size="159837"/>
    <uses file="NC_168_IGR_partners.txt" link="input" register="true" transfer="true" optional="false" type="data" size="409257"/>
    <uses file="NC_169_IGR_partners.txt" link="input" register="true" transfer="true" optional="false" type="data" size="149063"/>
    <uses file="NC_170_IGR_partners.txt" link="input" register="true" transfer="true" optional="false" type="data" size="341038"/>
    <uses file="NC_171_IGR_partners.txt" link="input" register="true" transfer="true" optional="false" type="data" size="204549"/>
    <uses file="NC_172_IGR_partners.txt" link="input" register="true" transfer="true" optional="false" type="data" size="322908"/>
    <uses file="NC_173_IGR_partners.txt" link="input" register="true" transfer="true" optional="false" type="data" size="405019"/>
    <uses file="NC_174_IGR_partners.txt" link="input" register="true" transfer="true" optional="false" type="data" size="290136"/>
    <uses file="NC_175_IGR_partners.txt" link="input" register="true" transfer="true" optional="false" type="data" size="362792"/>
    <uses file="NC_176_IGR_partners.txt" link="input" register="true" transfer="true" optional="false" type="data" size="287339"/>
    <uses file="NC_177_IGR_partners.txt" link="input" register="true" transfer="true" optional="false" type="data" size="170198"/>
    <uses file="NC_178_IGR_partners.txt" link="input" register="true" transfer="true" optional="false" type="data" size="289892"/>
    <uses file="NC_179_IGR_partners.txt" link="input" register="true" transfer="true" optional="false" type="data" size="329599"/>
    <uses file="NC_180_IGR_partners.txt" link="input" register="true" transfer="true" optional="false" type="data" size="167796"/>
    <uses file="NC_181_IGR_partners.txt" link="input" register="true" transfer="true" optional="false" type="data" size="291220"/>
    <uses file="NC_182_IGR_partners.txt" link="input" register="true" transfer="true" optional="false" type="data" size="389910"/>
    <uses file="NC_183_IGR_partners.txt" link="input" register="true" transfer="true" optional="false" type="data" size="375427"/>
    <uses file="NC_184_IGR_partners.txt" link="input" register="true" transfer="true" optional="false" type="data" size="372049"/>
    <uses file="NC_185_IGR_partners.txt" link="input" register="true" transfer="true" optional="false" type="data" size="315026"/>
    <uses file="NC_186_IGR_partners.txt" link="input" register="true" transfer="true" optional="false" type="data" size="234652"/>
    <uses file="NC_187_IGR_partners.txt" link="input" register="true" transfer="true" optional="false" type="data" size="383493"/>
    <uses file="NC_188_IGR_partners.txt" link="input" register="true" transfer="true" optional="false" type="data" size="368102"/>
    <uses file="NC_189_IGR_partners.txt" link="input" register="true" transfer="true" optional="false" type="data" size="149767"/>
    <uses file="NC_190_IGR_partners.txt" link="input" register="true" transfer="true" optional="false" type="data" size="179107"/>
    <uses file="NC_191_IGR_partners.txt" link="input" register="true" transfer="true" optional="false" type="data" size="168752"/>
    <uses file="NC_192_IGR_partners.txt" link="input" register="true" transfer="true" optional="false" type="data" size="327886"/>
    <uses file="NC_193_IGR_partners.txt" link="input" register="true" transfer="true" optional="false" type="data" size="245980"/>
    <uses file="NC_194_IGR_partners.txt" link="input" register="true" transfer="true" optional="false" type="data" size="182196"/>
    <uses file="NC_195_IGR_partners.txt" link="input" register="true" transfer="true" optional="false" type="data" size="354350"/>
    <uses file="NC_196_IGR_partners.txt" link="input" register="true" transfer="true" optional="false" type="data" size="329111"/>
    <uses file="NC_197_IGR_partners.txt" link="input" register="true" transfer="true" optional="false" type="data" size="426740"/>
    <uses file="NC_198_IGR_partners.txt" link="input" register="true" transfer="true" optional="false" type="data" size="369403"/>
    <uses file="NC_199_IGR_partners.txt" link="input" register="true" transfer="true" optional="false" type="data" size="402936"/>
    <uses file="NC_200_IGR_partners.txt" link="input" register="true" transfer="true" optional="false" type="data" size="236093"/>
    <uses file="NC_201_IGR_partners.txt" link="input" register="true" transfer="true" optional="false" type="data" size="190556"/>
    <uses file="NC_202_IGR_partners.txt" link="input" register="true" transfer="true" optional="false" type="data" size="412091"/>
    <uses file="NC_203_IGR_partners.txt" link="input" register="true" transfer="true" optional="false" type="data" size="234866"/>
    <uses file="NC_204_IGR_partners.txt" link="input" register="true" transfer="true" optional="false" type="data" size="427180"/>
    <uses file="NC_205_IGR_partners.txt" link="input" register="true" transfer="true" optional="false" type="data" size="332181"/>
    <uses file="NC_206_IGR_partners.txt" link="input" register="true" transfer="true" optional="false" type="data" size="331640"/>
    <uses file="NC_207_IGR_partners.txt" link="input" register="true" transfer="true" optional="false" type="data" size="247744"/>
    <uses file="NC_208_IGR_partners.txt" link="input" register="true" transfer="true" optional="false" type="data" size="231745"/>
    <uses file="NC_209_IGR_partners.txt" link="input" register="true" transfer="true" optional="false" type="data" size="282523"/>
    <uses file="NC_210_IGR_partners.txt" link="input" register="true" transfer="true" optional="false" type="data" size="277066"/>
    <uses file="NC_211_IGR_partners.txt" link="input" register="true" transfer="true" optional="false" type="data" size="288233"/>
    <uses file="NC_212_IGR_partners.txt" link="input" register="true" transfer="true" optional="false" type="data" size="207473"/>
    <uses file="NC_213_IGR_partners.txt" link="input" register="true" transfer="true" optional="false" type="data" size="223867"/>
    <uses file="NC_214_IGR_partners.txt" link="input" register="true" transfer="true" optional="false" type="data" size="173207"/>
    <uses file="NC_215_IGR_partners.txt" link="input" register="true" transfer="true" optional="false" type="data" size="393802"/>
    <uses file="NC_216_IGR_partners.txt" link="input" register="true" transfer="true" optional="false" type="data" size="372302"/>
    <uses file="NC_217_IGR_partners.txt" link="input" register="true" transfer="true" optional="false" type="data" size="203120"/>
    <uses file="NC_218_IGR_partners.txt" link="input" register="true" transfer="true" optional="false" type="data" size="371019"/>
    <uses file="NC_219_IGR_partners.txt" link="input" register="true" transfer="true" optional="false" type="data" size="347921"/>
    <uses file="NC_220_IGR_partners.txt" link="input" register="true" transfer="true" optional="false" type="data" size="267765"/>
    <uses file="NC_221_IGR_partners.txt" link="input" register="true" transfer="true" optional="false" type="data" size="272596"/>
    <uses file="NC_222_IGR_partners.txt" link="input" register="true" transfer="true" optional="false" type="data" size="423235"/>
    <uses file="NC_223_IGR_partners.txt" link="input" register="true" transfer="true" optional="false" type="data" size="408222"/>
    <uses file="NC_224_IGR_partners.txt" link="input" register="true" transfer="true" optional="false" type="data" size="295545"/>
    <uses file="NC_225_IGR_partners.txt" link="input" register="true" transfer="true" optional="false" type="data" size="387433"/>
    <uses file="NC_226_IGR_partners.txt" link="input" register="true" transfer="true" optional="false" type="data" size="370600"/>
    <uses file="NC_227_IGR_partners.txt" link="input" register="true" transfer="true" optional="false" type="data" size="311665"/>
    <uses file="NC_228_IGR_partners.txt" link="input" register="true" transfer="true" optional="false" type="data" size="429863"/>
    <uses file="NC_229_IGR_partners.txt" link="input" register="true" transfer="true" optional="false" type="data" size="347222"/>
    <uses file="NC_230_IGR_partners.txt" link="input" register="true" transfer="true" optional="false" type="data" size="340484"/>
    <uses file="NC_231_IGR_partners.txt" link="input" register="true" transfer="true" optional="false" type="data" size="387372"/>
    <uses file="NC_232_IGR_partners.txt" link="input" register="true" transfer="true" optional="false" type="data" size="253611"/>
    <uses file="NC_233_IGR_partners.txt" link="input" register="true" transfer="true" optional="false" type="data" size="220089"/>
    <uses file="NC_234_IGR_partners.txt" link="input" register="true" transfer="true" optional="false" type="data" size="419552"/>
    <uses file="NC_235_IGR_partners.txt" link="input" register="true" transfer="true" optional="false" type="data" size="292566"/>
    <uses file="NC_236_IGR_partners.txt" link="input" register="true" transfer="true" optional="false" type="data" size="370807"/>
    <uses file="NC_237_IGR_partners.txt" link="input" register="true" transfer="true" optional="false" type="data" size="382904"/>
    <uses file="NC_238_IGR_partners.txt" link="input" register="true" transfer="true" optional="false" type="data" size="314031"/>
    <uses file="NC_239_IGR_partners.txt" link="input" register="true" transfer="true" optional="false" type="data" size="186568"/>
    <uses file="NC_240_IGR_partners.txt" link="input" register="true" transfer="true" optional="false" type="data" size="341709"/>
    <uses file="NC_241_IGR_partners.txt" link="input" register="true" transfer="true" optional="false" type="data" size="424067"/>
    <uses file="NC_242_IGR_partners.txt" link="input" register="true" transfer="true" optional="false" type="data" size="399872"/>
    <uses file="NC_243_IGR_partners.txt" link="input" register="true" transfer="true" optional="false" type="data" size="161199"/>
    <uses file="NC_244_IGR_partners.txt" link="input" register="true" transfer="true" optional="false" type="data" size="280555"/>
    <uses file="NC_245_IGR_partners.txt" link="input" register="true" transfer="true" optional="false" type="data" size="341344"/>
    <uses file="NC_246_IGR_partners.txt" link="input" register="true" transfer="true" optional="false" type="data" size="254359"/>
    <uses file="NC_247_IGR_partners.txt" link="input" register="true" transfer="true" optional="false" type="data" size="300164"/>
    <uses file="NC_248_IGR_partners.txt" link="input" register="true" transfer="true" optional="false" type="data" size="224450"/>
    <uses file="NC_249_IGR_partners.txt" link="input" register="true" transfer="true" optional="false" type="data" size="284473"/>
    <uses file="NC_250_IGR_partners.txt" link="input" register="true" transfer="true" optional="false" type="data" size="314890"/>
    <uses file="NC_251_IGR_partners.txt" link="input" register="true" transfer="true" optional="false" type="data" size="171557"/>
    <uses file="NC_252_IGR_partners.txt" link="input" register="true" transfer="true" optional="false" type="data" size="382480"/>
    <uses file="NC_253_IGR_partners.txt" link="input" register="true" transfer="true" optional="false" type="data" size="394961"/>
    <uses file="NC_254_IGR_partners.txt" link="input" register="true" transfer="true" optional="false" type="data" size="206118"/>
    <uses file="NC_255_IGR_partners.txt" link="input" register="true" transfer="true" optional="false" type="data" size="379760"/>
    <uses file="NC_256_IGR_partners.txt" link="input" register="true" transfer="true" optional="false" type="data" size="244128"/>
    <uses file="NC_257_IGR_partners.txt" link="input" register="true" transfer="true" optional="false" type="data" size="410870"/>
    <uses file="NC_258_IGR_partners.txt" link="input" register="true" transfer="true" optional="false" type="data" size="218562"/>
    <uses file="NC_259_IGR_partners.txt" link="input" register="true" transfer="true" optional="false" type="data" size="146100"/>
    <uses file="NC_260_IGR_partners.txt" link="input" register="true" transfer="true" optional="false" type="data" size="182800"/>
    <uses file="NC_261_IGR_partners.txt" link="input" register="true" transfer="true" optional="false" type="data" size="260544"/>
    <uses file="NC_262_IGR_partners.txt" link="input" register="true" transfer="true" optional="false" type="data" size="255699"/>
    <uses file="NC_263_IGR_partners.txt" link="input" register="true" transfer="true" optional="false" type="data" size="421992"/>
    <uses file="NC_264_IGR_partners.txt" link="input" register="true" transfer="true" optional="false" type="data" size="372214"/>
    <uses file="NC_265_IGR_partners.txt" link="input" register="true" transfer="true" optional="false" type="data" size="380752"/>
    <uses file="NC_266_IGR_partners.txt" link="input" register="true" transfer="true" optional="false" type="data" size="157767"/>
    <uses file="NC_267_IGR_partners.txt" link="input" register="true" transfer="true" optional="false" type="data" size="292647"/>
    <uses file="NC_268_IGR_partners.txt" link="input" register="true" transfer="true" optional="false" type="data" size="313370"/>
    <uses file="NC_269_IGR_partners.txt" link="input" register="true" transfer="true" optional="false" type="data" size="232427"/>
    <uses file="NC_270_IGR_partners.txt" link="input" register="true" transfer="true" optional="false" type="data" size="262853"/>
    <uses file="NC_271_IGR_partners.txt" link="input" register="true" transfer="true" optional="false" type="data" size="332739"/>
    <uses file="NC_272_IGR_partners.txt" link="input" register="true" transfer="true" optional="false" type="data" size="335529"/>
    <uses file="NC_273_IGR_partners.txt" link="input" register="true" transfer="true" optional="false" type="data" size="248551"/>
    <uses file="NC_274_IGR_partners.txt" link="input" register="true" transfer="true" optional="false" type="data" size="273967"/>
    <uses file="NC_275_IGR_partners.txt" link="input" register="true" transfer="true" optional="false" type="data" size="275210"/>
    <uses file="NC_276_IGR_partners.txt" link="input" register="true" transfer="true" optional="false" type="data" size="429413"/>
    <uses file="NC_277_IGR_partners.txt" link="input" register="true" transfer="true" optional="false" type="data" size="427899"/>
    <uses file="NC_278_IGR_partners.txt" link="input" register="true" transfer="true" optional="false" type="data" size="198786"/>
    <uses file="NC_279_IGR_partners.txt" link="input" register="true" transfer="true" optional="false" type="data" size="340233"/>
    <uses file="NC_280_IGR_partners.txt" link="input" register="true" transfer="true" optional="false" type="data" size="290511"/>
    <uses file="NC_281_IGR_partners.txt" link="input" register="true" transfer="true" optional="false" type="data" size="193673"/>
    <uses file="NC_282_IGR_partners.txt" link="input" register="true" transfer="true" optional="false" type="data" size="218880"/>
    <uses file="NC_283_IGR_partners.txt" link="input" register="true" transfer="true" optional="false" type="data" size="169496"/>
    <uses file="NC_284_IGR_partners.txt" link="input" register="true" transfer="true" optional="false" type="data" size="267943"/>
    <uses file="NC_285_IGR_partners.txt" link="input" register="true" transfer="true" optional="false" type="data" size="316559"/>
    <uses file="NC_286_IGR_partners.txt" link="input" register="true" transfer="true" optional="false" type="data" size="248775"/>
    <uses file="NC_287_IGR_partners.txt" link="input" register="true" transfer="true" optional="false" type="data" size="423120"/>
    <uses file="NC_288_IGR_partners.txt" link="input" register="true" transfer="true" optional="false" type="data" size="299344"/>
    <uses file="NC_289_IGR_partners.txt" link="input" register="true" transfer="true" optional="false" type="data" size="256705"/>
    <uses file="NC_290_IGR_partners.txt" link="input" register="true" transfer="true" optional="false" type="data" size="402482"/>
    <uses file="NC_291_IGR_partners.txt" link="input" register="true" transfer="true" optional="false" type="data" size="372024"/>
    <uses file="NC_292_IGR_partners.txt" link="input" register="true" transfer="true" optional="false" type="data" size="338570"/>
    <uses file="NC_293_IGR_partners.txt" link="input" register="true" transfer="true" optional="false" type="data" size="281175"/>
    <uses file="NC_294_IGR_partners.txt" link="input" register="true" transfer="true" optional="false" type="data" size="250833"/>
    <uses file="NC_295_IGR_partners.txt" link="input" register="true" transfer="true" optional="false" type="data" size="300914"/>
    <uses file="NC_296_IGR_partners.txt" link="input" register="true" transfer="true" optional="false" type="data" size="374203"/>
    <uses file="NC_297_IGR_partners.txt" link="input" register="true" transfer="true" optional="false" type="data" size="295418"/>
    <uses file="NC_298_IGR_partners.txt" link="input" register="true" transfer="true" optional="false" type="data" size="407708"/>
    <uses file="NC_299_IGR_partners.txt" link="input" register="true" transfer="true" optional="false" type="data" size="279211"/>
    <uses file="NC_300_IGR_partners.txt" link="input" register="true" transfer="true" optional="false" type="data" size="345473"/>
    <uses file="NC_301_IGR_partners.txt" link="input" register="true" transfer="true" optional="false" type="data" size="191584"/>
    <uses file="NC_302_IGR_partners.txt" link="input" register="true" transfer="true" optional="false" type="data" size="369379"/>
    <uses file="NC_303_IGR_partners.txt" link="input" register="true" transfer="true" optional="false" type="data" size="270838"/>
    <uses file="NC_304_IGR_partners.txt" link="input" register="true" transfer="true" optional="false" type="data" size="260934"/>
    <uses file="NC_305_IGR_partners.txt" link="input" register="true" transfer="true" optional="false" type="data" size="383531"/>
    <uses file="NC_306_IGR_partners.txt" link="input" register="true" transfer="true" optional="false" type="data" size="179646"/>
    <uses file="NC_307_IGR_partners.txt" link="input" register="true" transfer="true" optional="false" type="data" size="340540"/>
    <uses file="NC_308_IGR_partners.txt" link="input" register="true" transfer="true" optional="false" type="data" size="282020"/>
    <uses file="NC_309_IGR_partners.txt" link="input" register="true" transfer="true" optional="false" type="data" size="328495"/>
    <uses file="NC_310_IGR_partners.txt" link="input" register="true" transfer="true" optional="false" type="data" size="284354"/>
    <uses file="NC_311_IGR_partners.txt" link="input" register="true" transfer="true" optional="false" type="data" size="416109"/>
    <uses file="NC_312_IGR_partners.txt" link="input" register="true" transfer="true" optional="false" type="data" size="334708"/>
    <uses file="NC_313_IGR_partners.txt" link="input" register="true" transfer="true" optional="false" type="data" size="300498"/>
    <uses file="NC_314_IGR_partners.txt" link="input" register="true" transfer="true" optional="false" type="data" size="212803"/>
    <uses file="NC_315_IGR_partners.txt" link="input" register="true" transfer="true" optional="false" type="data" size="182337"/>
    <uses file="NC_316_IGR_partners.txt" link="input" register="true" transfer="true" optional="false" type="data" size="199082"/>
    <uses file="NC_317_IGR_partners.txt" link="input" register="true" transfer="true" optional="false" type="data" size="394602"/>
    <uses file="NC_318_IGR_partners.txt" link="input" register="true" transfer="true" optional="false" type="data" size="391374"/>
    <uses file="NC_319_IGR_partners.txt" link="input" register="true" transfer="true" optional="false" type="data" size="378713"/>
    <uses file="NC_320_IGR_partners.txt" link="input" register="true" transfer="true" optional="false" type="data" size="308495"/>
    <uses file="NC_321_IGR_partners.txt" link="input" register="true" transfer="true" optional="false" type="data" size="170673"/>
    <uses file="NC_322_IGR_partners.txt" link="input" register="true" transfer="true" optional="false" type="data" size="392185"/>
    <uses file="NC_323_IGR_partners.txt" link="input" register="true" transfer="true" optional="false" type="data" size="404831"/>
    <uses file="NC_324_IGR_partners.txt" link="input" register="true" transfer="true" optional="false" type="data" size="208446"/>
    <uses file="NC_325_IGR_partners.txt" link="input" register="true" transfer="true" optional="false" type="data" size="185201"/>
    <uses file="NC_326_IGR_partners.txt" link="input" register="true" transfer="true" optional="false" type="data" size="374865"/>
    <uses file="NC_327_IGR_partners.txt" link="input" register="true" transfer="true" optional="false" type="data" size="164005"/>
    <uses file="NC_328_IGR_partners.txt" link="input" register="true" transfer="true" optional="false" type="data" size="338933"/>
    <uses file="NC_329_IGR_partners.txt" link="input" register="true" transfer="true" optional="false" type="data" size="336327"/>
    <uses file="NC_330_IGR_partners.txt" link="input" register="true" transfer="true" optional="false" type="data" size="180933"/>
    <uses file="NC_331_IGR_partners.txt" link="input" register="true" transfer="true" optional="false" type="data" size="236037"/>
    <uses file="NC_332_IGR_partners.txt" link="input" register="true" transfer="true" optional="false" type="data" size="314877"/>
    <uses file="NC_333_IGR_partners.txt" link="input" register="true" transfer="true" optional="false" type="data" size="191812"/>
    <uses file="NC_334_IGR_partners.txt" link="input" register="true" transfer="true" optional="false" type="data" size="149148"/>
    <uses file="NC_335_IGR_partners.txt" link="input" register="true" transfer="true" optional="false" type="data" size="361865"/>
    <uses file="NC_336_IGR_partners.txt" link="input" register="true" transfer="true" optional="false" type="data" size="336421"/>
    <uses file="NC_337_IGR_partners.txt" link="input" register="true" transfer="true" optional="false" type="data" size="398726"/>
    <uses file="NC_338_IGR_partners.txt" link="input" register="true" transfer="true" optional="false" type="data" size="338936"/>
    <uses file="NC_339_IGR_partners.txt" link="input" register="true" transfer="true" optional="false" type="data" size="192772"/>
    <uses file="NC_340_IGR_partners.txt" link="input" register="true" transfer="true" optional="false" type="data" size="247882"/>
    <uses file="NC_341_IGR_partners.txt" link="input" register="true" transfer="true" optional="false" type="data" size="212443"/>
    <uses file="NC_342_IGR_partners.txt" link="input" register="true" transfer="true" optional="false" type="data" size="199452"/>
    <uses file="NC_343_IGR_partners.txt" link="input" register="true" transfer="true" optional="false" type="data" size="428929"/>
    <uses file="NC_344_IGR_partners.txt" link="input" register="true" transfer="true" optional="false" type="data" size="314055"/>
    <uses file="NC_345_IGR_partners.txt" link="input" register="true" transfer="true" optional="false" type="data" size="275944"/>
    <uses file="NC_346_IGR_partners.txt" link="input" register="true" transfer="true" optional="false" type="data" size="311745"/>
    <uses file="NC_347_IGR_partners.txt" link="input" register="true" transfer="true" optional="false" type="data" size="342648"/>
    <uses file="NC_348_IGR_partners.txt" link="input" register="true" transfer="true" optional="false" type="data" size="298508"/>
    <uses file="NC_349_IGR_partners.txt" link="input" register="true" transfer="true" optional="false" type="data" size="371181"/>
    <uses file="NC_350_IGR_partners.txt" link="input" register="true" transfer="true" optional="false" type="data" size="173605"/>
    <uses file="NC_351_IGR_partners.txt" link="input" register="true" transfer="true" optional="false" type="data" size="356925"/>
    <uses file="NC_352_IGR_partners.txt" link="input" register="true" transfer="true" optional="false" type="data" size="352233"/>
    <uses file="NC_353_IGR_partners.txt" link="input" register="true" transfer="true" optional="false" type="data" size="412839"/>
    <uses file="NC_354_IGR_partners.txt" link="input" register="true" transfer="true" optional="false" type="data" size="261049"/>
    <uses file="NC_355_IGR_partners.txt" link="input" register="true" transfer="true" optional="false" type="data" size="318885"/>
    <uses file="NC_356_IGR_partners.txt" link="input" register="true" transfer="true" optional="false" type="data" size="356467"/>
    <uses file="NC_357_IGR_partners.txt" link="input" register="true" transfer="true" optional="false" type="data" size="164388"/>
    <uses file="NC_358_IGR_partners.txt" link="input" register="true" transfer="true" optional="false" type="data" size="409820"/>
    <uses file="NC_359_IGR_partners.txt" link="input" register="true" transfer="true" optional="false" type="data" size="167172"/>
    <uses file="NC_360_IGR_partners.txt" link="input" register="true" transfer="true" optional="false" type="data" size="193475"/>
    <uses file="NC_361_IGR_partners.txt" link="input" register="true" transfer="true" optional="false" type="data" size="283191"/>
    <uses file="NC_362_IGR_partners.txt" link="input" register="true" transfer="true" optional="false" type="data" size="186552"/>
    <uses file="NC_363_IGR_partners.txt" link="input" register="true" transfer="true" optional="false" type="data" size="254612"/>
    <uses file="NC_364_IGR_partners.txt" link="input" register="true" transfer="true" optional="false" type="data" size="186217"/>
    <uses file="NC_365_IGR_partners.txt" link="input" register="true" transfer="true" optional="false" type="data" size="316316"/>
    <uses file="NC_366_IGR_partners.txt" link="input" register="true" transfer="true" optional="false" type="data" size="314476"/>
    <uses file="NC_367_IGR_partners.txt" link="input" register="true" transfer="true" optional="false" type="data" size="329045"/>
    <uses file="NC_368_IGR_partners.txt" link="input" register="true" transfer="true" optional="false" type="data" size="419289"/>
    <uses file="NC_369_IGR_partners.txt" link="input" register="true" transfer="true" optional="false" type="data" size="152340"/>
    <uses file="NC_370_IGR_partners.txt" link="input" register="true" transfer="true" optional="false" type="data" size="331380"/>
    <uses file="NC_371_IGR_partners.txt" link="input" register="true" transfer="true" optional="false" type="data" size="276436"/>
    <uses file="NC_372_IGR_partners.txt" link="input" register="true" transfer="true" optional="false" type="data" size="195840"/>
    <uses file="NC_373_IGR_partners.txt" link="input" register="true" transfer="true" optional="false" type="data" size="379021"/>
    <uses file="NC_374_IGR_partners.txt" link="input" register="true" transfer="true" optional="false" type="data" size="369326"/>
    <uses file="NC_375_IGR_partners.txt" link="input" register="true" transfer="true" optional="false" type="data" size="153535"/>
    <uses file="NC_376_IGR_partners.txt" link="input" register="true" transfer="true" optional="false" type="data" size="386663"/>
    <uses file="NC_377_IGR_partners.txt" link="input" register="true" transfer="true" optional="false" type="data" size="246124"/>
    <uses file="NC_378_IGR_partners.txt" link="input" register="true" transfer="true" optional="false" type="data" size="250249"/>
    <uses file="NC_379_IGR_partners.txt" link="input" register="true" transfer="true" optional="false" type="data" size="345557"/>
    <uses file="NC_380_IGR_partners.txt" link="input" register="true" transfer="true" optional="false" type="data" size="360875"/>
    <uses file="NC_381_IGR_partners.txt" link="input" register="true" transfer="true" optional="false" type="data" size="353133"/>
    <uses file="NC_382_IGR_partners.txt" link="input" register="true" transfer="true" optional="false" type="data" size="373190"/>
    <uses file="NC_383_IGR_partners.txt" link="input" register="true" transfer="true" optional="false" type="data" size="175195"/>
    <uses file="NC_384_IGR_partners.txt" link="input" register="true" transfer="true" optional="false" type="data" size="286841"/>
    <uses file="NC_385_IGR_partners.txt" link="input" register="true" transfer="true" optional="false" type="data" size="292037"/>
    <uses file="NC_386_IGR_partners.txt" link="input" register="true" transfer="true" optional="false" type="data" size="257392"/>
    <uses file="NC_387_IGR_partners.txt" link="input" register="true" transfer="true" optional="false" type="data" size="292837"/>
    <uses file="NC_388_IGR_partners.txt" link="input" register="true" transfer="true" optional="false" type="data" size="393847"/>
    <uses file="NC_389_IGR_partners.txt" link="input" register="true" transfer="true" optional="false" type="data" size="356944"/>
    <uses file="NC_390_IGR_partners.txt" link="input" register="true" transfer="true" optional="false" type="data" size="224110"/>
    <uses file="NC_391_IGR_partners.txt" link="input" register="true" transfer="true" optional="false" type="data" size="193941"/>
    <uses file="NC_392_IGR_partners.txt" link="input" register="true" transfer="true" optional="false" type="data" size="277232"/>
    <uses file="NC_393_IGR_partners.txt" link="input" register="true" transfer="true" optional="false" type="data" size="307215"/>
    <uses file="NC_394_IGR_partners.txt" link="input" register="true" transfer="true" optional="false" type="data" size="385612"/>
    <uses file="NC_395_IGR_partners.txt" link="input" register="true" transfer="true" optional="false" type="data" size="218247"/>
    <uses file="NC_396_IGR_partners.txt" link="input" register="true" transfer="true" optional="false" type="data" size="406996"/>
    <uses file="NC_397_IGR_partners.txt" link="input" register="true" transfer="true" optional="false" type="data" size="315236"/>
    <uses file="NC_398_IGR_partners.txt" link="input" register="true" transfer="true" optional="false" type="data" size="361176"/>
    <uses file="NC_399_IGR_partners.txt" link="input" register="true" transfer="true" optional="false" type="data" size="344852"/>
    <uses file="NC_400_IGR_partners.txt" link="input" register="true" transfer="true" optional="false" type="data" size="298071"/>
    <uses file="NC_401_IGR_partners.txt" link="input" register="true" transfer="true" optional="false" type="data" size="290230"/>
    <uses file="NC_402_IGR_partners.txt" link="input" register="true" transfer="true" optional="false" type="data" size="417975"/>
    <uses file="NC_403_IGR_partners.txt" link="input" register="true" transfer="true" optional="false" type="data" size="283816"/>
    <uses file="NC_404_IGR_partners.txt" link="input" register="true" transfer="true" optional="false" type="data" size="366224"/>
    <uses file="NC_405_IGR_partners.txt" link="input" register="true" transfer="true" optional="false" type="data" size="316344"/>
    <uses file="NC_406_IGR_partners.txt" link="input" register="true" transfer="true" optional="false" type="data" size="179649"/>
    <uses file="NC_407_IGR_partners.txt" link="input" register="true" transfer="true" optional="false" type="data" size="403909"/>
    <uses file="NC_408_IGR_partners.txt" link="input" register="true" transfer="true" optional="false" type="data" size="421775"/>
    <uses file="NC_409_IGR_partners.txt" link="input" register="true" transfer="true" optional="false" type="data" size="337527"/>
    <uses file="NC_410_IGR_partners.txt" link="input" register="true" transfer="true" optional="false" type="data" size="372436"/>
    <uses file="NC_411_IGR_partners.txt" link="input" register="true" transfer="true" optional="false" type="data" size="426513"/>
    <uses file="NC_412_IGR_partners.txt" link="input" register="true" transfer="true" optional="false" type="data" size="201505"/>
    <uses file="NC_413_IGR_partners.txt" link="input" register="true" transfer="true" optional="false" type="data" size="424317"/>
    <uses file="NC_414_IGR_partners.txt" link="input" register="true" transfer="true" optional="false" type="data" size="366599"/>
    <uses file="NC_415_IGR_partners.txt" link="input" register="true" transfer="true" optional="false" type="data" size="284716"/>
    <uses file="NC_416_IGR_partners.txt" link="input" register="true" transfer="true" optional="false" type="data" size="247483"/>
    <uses file="NC_417_IGR_partners.txt" link="input" register="true" transfer="true" optional="false" type="data" size="381333"/>
    <uses file="NC_418_IGR_partners.txt" link="input" register="true" transfer="true" optional="false" type="data" size="302203"/>
    <uses file="NC_419_IGR_partners.txt" link="input" register="true" transfer="true" optional="false" type="data" size="348147"/>
    <uses file="NC_420_IGR_partners.txt" link="input" register="true" transfer="true" optional="false" type="data" size="406232"/>
    <uses file="NC_421_IGR_partners.txt" link="input" register="true" transfer="true" optional="false" type="data" size="291096"/>
    <uses file="NC_422_IGR_partners.txt" link="input" register="true" transfer="true" optional="false" type="data" size="321367"/>
    <uses file="NC_423_IGR_partners.txt" link="input" register="true" transfer="true" optional="false" type="data" size="325265"/>
    <uses file="NC_424_IGR_partners.txt" link="input" register="true" transfer="true" optional="false" type="data" size="289492"/>
    <uses file="NC_425_IGR_partners.txt" link="input" register="true" transfer="true" optional="false" type="data" size="360613"/>
    <uses file="NC_426_IGR_partners.txt" link="input" register="true" transfer="true" optional="false" type="data" size="389671"/>
    <uses file="NC_427_IGR_partners.txt" link="input" register="true" transfer="true" optional="false" type="data" size="386640"/>
    <uses file="NC_428_IGR_partners.txt" link="input" register="true" transfer="true" optional="false" type="data" size="175372"/>
    <uses file="NC_429_IGR_partners.txt" link="input" register="true" transfer="true" optional="false" type="data" size="399381"/>
    <uses file="NC_430_IGR_partners.txt" link="input" register="true" transfer="true" optional="false" type="data" size="145630"/>
    <uses file="NC_431_IGR_partners.txt" link="input" register="true" transfer="true" optional="false" type="data" size="155364"/>
    <uses file="NC_432_IGR_partners.txt" link="input" register="true" transfer="true" optional="false" type="data" size="336110"/>
    <uses file="NC_433_IGR_partners.txt" link="input" register="true" transfer="true" optional="false" type="data" size="355636"/>
    <uses file="NC_434_IGR_partners.txt" link="input" register="true" transfer="true" optional="false" type="data" size="181883"/>
    <uses file="NC_435_IGR_partners.txt" link="input" register="true" transfer="true" optional="false" type="data" size="156437"/>
    <uses file="NC_436_IGR_partners.txt" link="input" register="true" transfer="true" optional="false" type="data" size="220309"/>
    <uses file="NC_437_IGR_partners.txt" link="input" register="true" transfer="true" optional="false" type="data" size="283093"/>
    <uses file="NC_438_IGR_partners.txt" link="input" register="true" transfer="true" optional="false" type="data" size="345029"/>
    <uses file="NC_439_IGR_partners.txt" link="input" register="true" transfer="true" optional="false" type="data" size="344874"/>
    <uses file="NC_440_IGR_partners.txt" link="input" register="true" transfer="true" optional="false" type="data" size="249207"/>
    <uses file="NC_441_IGR_partners.txt" link="input" register="true" transfer="true" optional="false" type="data" size="415419"/>
    <uses file="NC_442_IGR_partners.txt" link="input" register="true" transfer="true" optional="false" type="data" size="305023"/>
    <uses file="NC_443_IGR_partners.txt" link="input" register="true" transfer="true" optional="false" type="data" size="413139"/>
    <uses file="NC_444_IGR_partners.txt" link="input" register="true" transfer="true" optional="false" type="data" size="211448"/>
    <uses file="NC_445_IGR_partners.txt" link="input" register="true" transfer="true" optional="false" type="data" size="174409"/>
    <uses file="NC_446_IGR_partners.txt" link="input" register="true" transfer="true" optional="false" type="data" size="345409"/>
    <uses file="NC_447_IGR_partners.txt" link="input" register="true" transfer="true" optional="false" type="data" size="419521"/>
    <uses file="NC_448_IGR_partners.txt" link="input" register="true" transfer="true" optional="false" type="data" size="346556"/>
    <uses file="NC_449_IGR_partners.txt" link="input" register="true" transfer="true" optional="false" type="data" size="172413"/>
    <uses file="NC_450_IGR_partners.txt" link="input" register="true" transfer="true" optional="false" type="data" size="395431"/>
    <uses file="NC_451_IGR_partners.txt" link="input" register="true" transfer="true" optional="false" type="data" size="287301"/>
    <uses file="NC_452_IGR_partners.txt" link="input" register="true" transfer="true" optional="false" type="data" size="360782"/>
    <uses file="NC_453_IGR_partners.txt" link="input" register="true" transfer="true" optional="false" type="data" size="220288"/>
    <uses file="NC_454_IGR_partners.txt" link="input" register="true" transfer="true" optional="false" type="data" size="390315"/>
    <uses file="NC_455_IGR_partners.txt" link="input" register="true" transfer="true" optional="false" type="data" size="151386"/>
    <uses file="NC_456_IGR_partners.txt" link="input" register="true" transfer="true" optional="false" type="data" size="392982"/>
    <uses file="NC_457_IGR_partners.txt" link="input" register="true" transfer="true" optional="false" type="data" size="324298"/>
    <uses file="NC_458_IGR_partners.txt" link="input" register="true" transfer="true" optional="false" type="data" size="388618"/>
    <uses file="NC_459_IGR_partners.txt" link="input" register="true" transfer="true" optional="false" type="data" size="424922"/>
    <uses file="NC_460_IGR_partners.txt" link="input" register="true" transfer="true" optional="false" type="data" size="295854"/>
    <uses file="NC_461_IGR_partners.txt" link="input" register="true" transfer="true" optional="false" type="data" size="155757"/>
    <uses file="NC_462_IGR_partners.txt" link="input" register="true" transfer="true" optional="false" type="data" size="278865"/>
    <uses file="NC_463_IGR_partners.txt" link="input" register="true" transfer="true" optional="false" type="data" size="239664"/>
    <uses file="NC_464_IGR_partners.txt" link="input" register="true" transfer="true" optional="false" type="data" size="397803"/>
    <uses file="NC_465_IGR_partners.txt" link="input" register="true" transfer="true" optional="false" type="data" size="268432"/>
    <uses file="NC_466_IGR_partners.txt" link="input" register="true" transfer="true" optional="false" type="data" size="232062"/>
    <uses file="NC_467_IGR_partners.txt" link="input" register="true" transfer="true" optional="false" type="data" size="335033"/>
    <uses file="NC_468_IGR_partners.txt" link="input" register="true" transfer="true" optional="false" type="data" size="327025"/>
    <uses file="NC_469_IGR_partners.txt" link="input" register="true" transfer="true" optional="false" type="data" size="231132"/>
    <uses file="NC_470_IGR_partners.txt" link="input" register="true" transfer="true" optional="false" type="data" size="365695"/>
    <uses file="NC_471_IGR_partners.txt" link="input" register="true" transfer="true" optional="false" type="data" size="320888"/>
    <uses file="NC_472_IGR_partners.txt" link="input" register="true" transfer="true" optional="false" type="data" size="300862"/>
    <uses file="NC_473_IGR_partners.txt" link="input" register="true" transfer="true" optional="false" type="data" size="167188"/>
    <uses file="NC_474_IGR_partners.txt" link="input" register="true" transfer="true" optional="false" type="data" size="264779"/>
    <uses file="NC_475_IGR_partners.txt" link="input" register="true" transfer="true" optional="false" type="data" size="254671"/>
    <uses file="NC_476_IGR_partners.txt" link="input" register="true" transfer="true" optional="false" type="data" size="315844"/>
    <uses file="NC_477_IGR_partners.txt" link="input" register="true" transfer="true" optional="false" type="data" size="203604"/>
    <uses file="NC_478_IGR_partners.txt" link="input" register="true" transfer="true" optional="false" type="data" size="265912"/>
    <uses file="NC_479_IGR_partners.txt" link="input" register="true" transfer="true" optional="false" type="data" size="254678"/>
    <uses file="NC_480_IGR_partners.txt" link="input" register="true" transfer="true" optional="false" type="data" size="343340"/>
    <uses file="NC_481_IGR_partners.txt" link="input" register="true" transfer="true" optional="false" type="data" size="349835"/>
    <uses file="NC_482_IGR_partners.txt" link="input" register="true" transfer="true" optional="false" type="data" size="168766"/>
    <uses file="NC_483_IGR_partners.txt" link="input" register="true" transfer="true" optional="false" type="data" size="401870"/>
    <uses file="NC_484_IGR_partners.txt" link="input" register="true" transfer="true" optional="false" type="data" size="252331"/>
    <uses file="NC_485_IGR_partners.txt" link="input" register="true" transfer="true" optional="false" type="data" size="201641"/>
    <uses file="NC_486_IGR_partners.txt" link="input" register="true" transfer="true" optional="false" type="data" size="319073"/>
    <uses file="NC_487_IGR_partners.txt" link="input" register="true" transfer="true" optional="false" type="data" size="377771"/>
    <uses file="NC_488_IGR_partners.txt" link="input" register="true" transfer="true" optional="false" type="data" size="210736"/>
    <uses file="NC_489_IGR_partners.txt" link="input" register="true" transfer="true" optional="false" type="data" size="206351"/>
    <uses file="NC_490_IGR_partners.txt" link="input" register="true" transfer="true" optional="false" type="data" size="167337"/>
    <uses file="NC_491_IGR_partners.txt" link="input" register="true" transfer="true" optional="false" type="data" size="354308"/>
    <uses file="NC_492_IGR_partners.txt" link="input" register="true" transfer="true" optional="false" type="data" size="389704"/>
    <uses file="NC_493_IGR_partners.txt" link="input" register="true" transfer="true" optional="false" type="data" size="182996"/>
    <uses file="NC_494_IGR_partners.txt" link="input" register="true" transfer="true" optional="false" type="data" size="317685"/>
    <uses file="NC_495_IGR_partners.txt" link="input" register="true" transfer="true" optional="false" type="data" size="245607"/>
    <uses file="NC_496_IGR_partners.txt" link="input" register="true" transfer="true" optional="false" type="data" size="393152"/>
    <uses file="NC_497_IGR_partners.txt" link="input" register="true" transfer="true" optional="false" type="data" size="266497"/>
    <uses file="NC_498_IGR_partners.txt" link="input" register="true" transfer="true" optional="false" type="data" size="209878"/>
    <uses file="NC_499_IGR_partners.txt" link="input" register="true" transfer="true" optional="false" type="data" size="357720"/>
    <uses file="NC_500_IGR_partners.txt" link="input" register="true" transfer="true" optional="false" type="data" size="182652"/>
    <uses file="NC_501_IGR_partners.txt" link="input" register="true" transfer="true" optional="false" type="data" size="207650"/>
    <uses file="NC_502_IGR_partners.txt" link="input" register="true" transfer="true" optional="false" type="data" size="240177"/>
    <uses file="NC_503_IGR_partners.txt" link="input" register="true" transfer="true" optional="false" type="data" size="168441"/>
    <uses file="NC_504_IGR_partners.txt" link="input" register="true" transfer="true" optional="false" type="data" size="340379"/>
    <uses file="NC_505_IGR_partners.txt" link="input" register="true" transfer="true" optional="false" type="data" size="429068"/>
    <uses file="NC_506_IGR_partners.txt" link="input" register="true" transfer="true" optional="false" type="data" size="290392"/>
    <uses file="NC_507_IGR_partners.txt" link="input" register="true" transfer="true" optional="false" type="data" size="241661"/>
    <uses file="NC_508_IGR_partners.txt" link="input" register="true" transfer="true" optional="false" type="data" size="346829"/>
    <uses file="NC_509_IGR_partners.txt" link="input" register="true" transfer="true" optional="false" type="data" size="271647"/>
    <uses file="NC_510_IGR_partners.txt" link="input" register="true" transfer="true" optional="false" type="data" size="314194"/>
    <uses file="NC_511_IGR_partners.txt" link="input" register="true" transfer="true" optional="false" type="data" size="238230"/>
    <uses file="NC_512_IGR_partners.txt" link="input" register="true" transfer="true" optional="false" type="data" size="283523"/>
    <uses file="NC_513_IGR_partners.txt" link="input" register="true" transfer="true" optional="false" type="data" size="204484"/>
    <uses file="NC_514_IGR_partners.txt" link="input" register="true" transfer="true" optional="false" type="data" size="318106"/>
    <uses file="NC_515_IGR_partners.txt" link="input" register="true" transfer="true" optional="false" type="data" size="411398"/>
    <uses file="NC_516_IGR_partners.txt" link="input" register="true" transfer="true" optional="false" type="data" size="168776"/>
    <uses file="NC_517_IGR_partners.txt" link="input" register="true" transfer="true" optional="false" type="data" size="225411"/>
    <uses file="NC_518_IGR_partners.txt" link="input" register="true" transfer="true" optional="false" type="data" size="150099"/>
    <uses file="NC_519_IGR_partners.txt" link="input" register="true" transfer="true" optional="false" type="data" size="159967"/>
    <uses file="NC_520_IGR_partners.txt" link="input" register="true" transfer="true" optional="false" type="data" size="153975"/>
    <uses file="NC_521_IGR_partners.txt" link="input" register="true" transfer="true" optional="false" type="data" size="244017"/>
    <uses file="NC_522_IGR_partners.txt" link="input" register="true" transfer="true" optional="false" type="data" size="257578"/>
    <uses file="NC_523_IGR_partners.txt" link="input" register="true" transfer="true" optional="false" type="data" size="288537"/>
    <uses file="NC_524_IGR_partners.txt" link="input" register="true" transfer="true" optional="false" type="data" size="351440"/>
    <uses file="NC_525_IGR_partners.txt" link="input" register="true" transfer="true" optional="false" type="data" size="270764"/>
    <uses file="NC_526_IGR_partners.txt" link="input" register="true" transfer="true" optional="false" type="data" size="247271"/>
    <uses file="NC_527_IGR_partners.txt" link="input" register="true" transfer="true" optional="false" type="data" size="381613"/>
    <uses file="NC_528_IGR_partners.txt" link="input" register="true" transfer="true" optional="false" type="data" size="200246"/>
    <uses file="NC_529_IGR_partners.txt" link="input" register="true" transfer="true" optional="false" type="data" size="353945"/>
    <uses file="NC_530_IGR_partners.txt" link="input" register="true" transfer="true" optional="false" type="data" size="201001"/>
    <uses file="NC_531_IGR_partners.txt" link="input" register="true" transfer="true" optional="false" type="data" size="268580"/>
    <uses file="NC_532_IGR_partners.txt" link="input" register="true" transfer="true" optional="false" type="data" size="176225"/>
    <uses file="NC_533_IGR_partners.txt" link="input" register="true" transfer="true" optional="false" type="data" size="227391"/>
    <uses file="NC_534_IGR_partners.txt" link="input" register="true" transfer="true" optional="false" type="data" size="314270"/>
    <uses file="NC_535_IGR_partners.txt" link="input" register="true" transfer="true" optional="false" type="data" size="173325"/>
    <uses file="NC_536_IGR_partners.txt" link="input" register="true" transfer="true" optional="false" type="data" size="185483"/>
    <uses file="NC_537_IGR_partners.txt" link="input" register="true" transfer="true" optional="false" type="data" size="239506"/>
    <uses file="NC_538_IGR_partners.txt" link="input" register="true" transfer="true" optional="false" type="data" size="272476"/>
    <uses file="NC_539_IGR_partners.txt" link="input" register="true" transfer="true" optional="false" type="data" size="329798"/>
    <uses file="NC_540_IGR_partners.txt" link="input" register="true" transfer="true" optional="false" type="data" size="319780"/>
    <uses file="NC_541_IGR_partners.txt" link="input" register="true" transfer="true" optional="false" type="data" size="342139"/>
    <uses file="NC_542_IGR_partners.txt" link="input" register="true" transfer="true" optional="false" type="data" size="402173"/>
    <uses file="NC_543_IGR_partners.txt" link="input" register="true" transfer="true" optional="false" type="data" size="277347"/>
    <uses file="NC_544_IGR_partners.txt" link="input" register="true" transfer="true" optional="false" type="data" size="214232"/>
    <uses file="NC_545_IGR_partners.txt" link="input" register="true" transfer="true" optional="false" type="data" size="330669"/>
    <uses file="NC_546_IGR_partners.txt" link="input" register="true" transfer="true" optional="false" type="data" size="239300"/>
    <uses file="NC_547_IGR_partners.txt" link="input" register="true" transfer="true" optional="false" type="data" size="322925"/>
    <uses file="NC_548_IGR_partners.txt" link="input" register="true" transfer="true" optional="false" type="data" size="363464"/>
    <uses file="NC_549_IGR_partners.txt" link="input" register="true" transfer="true" optional="false" type="data" size="392972"/>
    <uses file="NC_550_IGR_partners.txt" link="input" register="true" transfer="true" optional="false" type="data" size="347384"/>
    <uses file="NC_551_IGR_partners.txt" link="input" register="true" transfer="true" optional="false" type="data" size="290213"/>
    <uses file="NC_552_IGR_partners.txt" link="input" register="true" transfer="true" optional="false" type="data" size="323627"/>
    <uses file="NC_553_IGR_partners.txt" link="input" register="true" transfer="true" optional="false" type="data" size="209565"/>
    <uses file="NC_554_IGR_partners.txt" link="input" register="true" transfer="true" optional="false" type="data" size="400929"/>
    <uses file="NC_555_IGR_partners.txt" link="input" register="true" transfer="true" optional="false" type="data" size="310781"/>
    <uses file="NC_556_IGR_partners.txt" link="input" register="true" transfer="true" optional="false" type="data" size="338132"/>
    <uses file="NC_557_IGR_partners.txt" link="input" register="true" transfer="true" optional="false" type="data" size="195402"/>
    <uses file="NC_558_IGR_partners.txt" link="input" register="true" transfer="true" optional="false" type="data" size="210123"/>
    <uses file="NC_559_IGR_partners.txt" link="input" register="true" transfer="true" optional="false" type="data" size="241498"/>
    <uses file="NC_560_IGR_partners.txt" link="input" register="true" transfer="true" optional="false" type="data" size="336725"/>
    <uses file="NC_561_IGR_partners.txt" link="input" register="true" transfer="true" optional="false" type="data" size="373325"/>
    <uses file="NC_562_IGR_partners.txt" link="input" register="true" transfer="true" optional="false" type="data" size="286918"/>
    <uses file="NC_563_IGR_partners.txt" link="input" register="true" transfer="true" optional="false" type="data" size="421530"/>
    <uses file="NC_564_IGR_partners.txt" link="input" register="true" transfer="true" optional="false" type="data" size="181270"/>
    <uses file="NC_565_IGR_partners.txt" link="input" register="true" transfer="true" optional="false" type="data" size="251061"/>
    <uses file="NC_566_IGR_partners.txt" link="input" register="true" transfer="true" optional="false" type="data" size="340390"/>
    <uses file="NC_567_IGR_partners.txt" link="input" register="true" transfer="true" optional="false" type="data" size="223992"/>
    <uses file="NC_568_IGR_partners.txt" link="input" register="true" transfer="true" optional="false" type="data" size="221486"/>
    <uses file="NC_569_IGR_partners.txt" link="input" register="true" transfer="true" optional="false" type="data" size="243455"/>
    <uses file="NC_570_IGR_partners.txt" link="input" register="true" transfer="true" optional="false" type="data" size="212420"/>
    <uses file="NC_571_IGR_partners.txt" link="input" register="true" transfer="true" optional="false" type="data" size="253848"/>
    <uses file="NC_572_IGR_partners.txt" link="input" register="true" transfer="true" optional="false" type="data" size="267328"/>
    <uses file="NC_573_IGR_partners.txt" link="input" register="true" transfer="true" optional="false" type="data" size="203628"/>
    <uses file="NC_574_IGR_partners.txt" link="input" register="true" transfer="true" optional="false" type="data" size="401758"/>
    <uses file="NC_575_IGR_partners.txt" link="input" register="true" transfer="true" optional="false" type="data" size="178811"/>
    <uses file="NC_576_IGR_partners.txt" link="input" register="true" transfer="true" optional="false" type="data" size="179241"/>
    <uses file="NC_577_IGR_partners.txt" link="input" register="true" transfer="true" optional="false" type="data" size="154935"/>
    <uses file="NC_578_IGR_partners.txt" link="input" register="true" transfer="true" optional="false" type="data" size="306405"/>
    <uses file="NC_579_IGR_partners.txt" link="input" register="true" transfer="true" optional="false" type="data" size="346529"/>
    <uses file="NC_580_IGR_partners.txt" link="input" register="true" transfer="true" optional="false" type="data" size="259337"/>
    <uses file="NC_581_IGR_partners.txt" link="input" register="true" transfer="true" optional="false" type="data" size="230238"/>
    <uses file="NC_582_IGR_partners.txt" link="input" register="true" transfer="true" optional="false" type="data" size="326106"/>
    <uses file="NC_583_IGR_partners.txt" link="input" register="true" transfer="true" optional="false" type="data" size="326587"/>
    <uses file="NC_584_IGR_partners.txt" link="input" register="true" transfer="true" optional="false" type="data" size="155428"/>
    <uses file="NC_585_IGR_partners.txt" link="input" register="true" transfer="true" optional="false" type="data" size="187322"/>
    <uses file="NC_586_IGR_partners.txt" link="input" register="true" transfer="true" optional="false" type="data" size="162169"/>
    <uses file="NC_587_IGR_partners.txt" link="input" register="true" transfer="true" optional="false" type="data" size="319500"/>
    <uses file="NC_588_IGR_partners.txt" link="input" register="true" transfer="true" optional="false" type="data" size="167880"/>
    <uses file="NC_589_IGR_partners.txt" link="input" register="true" transfer="true" optional="false" type="data" size="370829"/>
    <uses file="NC_590_IGR_partners.txt" link="input" register="true" transfer="true" optional="false" type="data" size="308408"/>
    <uses file="NC_591_IGR_partners.txt" link="input" register="true" transfer="true" optional="false" type="data" size="259374"/>
    <uses file="NC_592_IGR_partners.txt" link="input" register="true" transfer="true" optional="false" type="data" size="399747"/>
    <uses file="NC_593_IGR_partners.txt" link="input" register="true" transfer="true" optional="false" type="data" size="228781"/>
    <uses file="NC_594_IGR_partners.txt" link="input" register="true" transfer="true" optional="false" type="data" size="148081"/>
    <uses file="NC_595_IGR_partners.txt" link="input" register="true" transfer="true" optional="false" type="data" size="365859"/>
    <uses file="NC_596_IGR_partners.txt" link="input" register="true" transfer="true" optional="false" type="data" size="260508"/>
    <uses file="NC_597_IGR_partners.txt" link="input" register="true" transfer="true" optional="false" type="data" size="211158"/>
    <uses file="NC_598_IGR_partners.txt" link="input" register="true" transfer="true" optional="false" type="data" size="179177"/>
    <uses file="NC_599_IGR_partners.txt" link="input" register="true" transfer="true" optional="false" type="data" size="315712"/>
    <uses file="NC_600_IGR_partners.txt" link="input" register="true" transfer="true" optional="false" type="data" size="169733"/>
    <uses file="NC_601_IGR_partners.txt" link="input" register="true" transfer="true" optional="false" type="data" size="272556"/>
    <uses file="NC_602_IGR_partners.txt" link="input" register="true" transfer="true" optional="false" type="data" size="422081"/>
    <uses file="NC_603_IGR_partners.txt" link="input" register="true" transfer="true" optional="false" type="data" size="402814"/>
    <uses file="NC_604_IGR_partners.txt" link="input" register="true" transfer="true" optional="false" type="data" size="341051"/>
    <uses file="NC_605_IGR_partners.txt" link="input" register="true" transfer="true" optional="false" type="data" size="243150"/>
    <uses file="NC_606_IGR_partners.txt" link="input" register="true" transfer="true" optional="false" type="data" size="381430"/>
    <uses file="NC_607_IGR_partners.txt" link="input" register="true" transfer="true" optional="false" type="data" size="185648"/>
    <uses file="NC_608_IGR_partners.txt" link="input" register="true" transfer="true" optional="false" type="data" size="277514"/>
    <uses file="NC_609_IGR_partners.txt" link="input" register="true" transfer="true" optional="false" type="data" size="430019"/>
    <uses file="NC_610_IGR_partners.txt" link="input" register="true" transfer="true" optional="false" type="data" size="176383"/>
    <uses file="NC_611_IGR_partners.txt" link="input" register="true" transfer="true" optional="false" type="data" size="263296"/>
    <uses file="NC_612_IGR_partners.txt" link="input" register="true" transfer="true" optional="false" type="data" size="167006"/>
    <uses file="NC_613_IGR_partners.txt" link="input" register="true" transfer="true" optional="false" type="data" size="349230"/>
    <uses file="NC_614_IGR_partners.txt" link="input" register="true" transfer="true" optional="false" type="data" size="231738"/>
    <uses file="NC_615_IGR_partners.txt" link="input" register="true" transfer="true" optional="false" type="data" size="419132"/>
    <uses file="NC_616_IGR_partners.txt" link="input" register="true" transfer="true" optional="false" type="data" size="332393"/>
    <uses file="NC_617_IGR_partners.txt" link="input" register="true" transfer="true" optional="false" type="data" size="369619"/>
    <uses file="NC_618_IGR_partners.txt" link="input" register="true" transfer="true" optional="false" type="data" size="312476"/>
    <uses file="NC_619_IGR_partners.txt" link="input" register="true" transfer="true" optional="false" type="data" size="163712"/>
    <uses file="NC_620_IGR_partners.txt" link="input" register="true" transfer="true" optional="false" type="data" size="172555"/>
    <uses file="NC_621_IGR_partners.txt" link="input" register="true" transfer="true" optional="false" type="data" size="196867"/>
    <uses file="NC_622_IGR_partners.txt" link="input" register="true" transfer="true" optional="false" type="data" size="175319"/>
    <uses file="NC_623_IGR_partners.txt" link="input" register="true" transfer="true" optional="false" type="data" size="248874"/>
    <uses file="NC_624_IGR_partners.txt" link="input" register="true" transfer="true" optional="false" type="data" size="241979"/>
    <uses file="NC_625_IGR_partners.txt" link="input" register="true" transfer="true" optional="false" type="data" size="251805"/>
    <uses file="NC_626_IGR_partners.txt" link="input" register="true" transfer="true" optional="false" type="data" size="247224"/>
    <uses file="NC_627_IGR_partners.txt" link="input" register="true" transfer="true" optional="false" type="data" size="154585"/>
    <uses file="NC_628_IGR_partners.txt" link="input" register="true" transfer="true" optional="false" type="data" size="348991"/>
    <uses file="NC_629_IGR_partners.txt" link="input" register="true" transfer="true" optional="false" type="data" size="154279"/>
    <uses file="NC_630_IGR_partners.txt" link="input" register="true" transfer="true" optional="false" type="data" size="398854"/>
    <uses file="NC_631_IGR_partners.txt" link="input" register="true" transfer="true" optional="false" type="data" size="362034"/>
    <uses file="NC_632_IGR_partners.txt" link="input" register="true" transfer="true" optional="false" type="data" size="355759"/>
    <uses file="NC_633_IGR_partners.txt" link="input" register="true" transfer="true" optional="false" type="data" size="177296"/>
    <uses file="NC_634_IGR_partners.txt" link="input" register="true" transfer="true" optional="false" type="data" size="357175"/>
    <uses file="NC_635_IGR_partners.txt" link="input" register="true" transfer="true" optional="false" type="data" size="189022"/>
    <uses file="NC_636_IGR_partners.txt" link="input" register="true" transfer="true" optional="false" type="data" size="361071"/>
    <uses file="NC_637_IGR_partners.txt" link="input" register="true" transfer="true" optional="false" type="data" size="396160"/>
    <uses file="NC_638_IGR_partners.txt" link="input" register="true" transfer="true" optional="false" type="data" size="388424"/>
    <uses file="NC_639_IGR_partners.txt" link="input" register="true" transfer="true" optional="false" type="data" size="247202"/>
    <uses file="NC_640_IGR_partners.txt" link="input" register="true" transfer="true" optional="false" type="data" size="409846"/>
    <uses file="NC_641_IGR_partners.txt" link="input" register="true" transfer="true" optional="false" type="data" size="356032"/>
    <uses file="NC_642_IGR_partners.txt" link="input" register="true" transfer="true" optional="false" type="data" size="344750"/>
    <uses file="NC_643_IGR_partners.txt" link="input" register="true" transfer="true" optional="false" type="data" size="206159"/>
    <uses file="NC_644_IGR_partners.txt" link="input" register="true" transfer="true" optional="false" type="data" size="316884"/>
    <uses file="NC_645_IGR_partners.txt" link="input" register="true" transfer="true" optional="false" type="data" size="232909"/>
    <uses file="NC_646_IGR_partners.txt" link="input" register="true" transfer="true" optional="false" type="data" size="313323"/>
    <uses file="NC_647_IGR_partners.txt" link="input" register="true" transfer="true" optional="false" type="data" size="181678"/>
    <uses file="NC_648_IGR_partners.txt" link="input" register="true" transfer="true" optional="false" type="data" size="352531"/>
    <uses file="NC_649_IGR_partners.txt" link="input" register="true" transfer="true" optional="false" type="data" size="342362"/>
    <uses file="NC_650_IGR_partners.txt" link="input" register="true" transfer="true" optional="false" type="data" size="333648"/>
    <uses file="NC_651_IGR_partners.txt" link="input" register="true" transfer="true" optional="false" type="data" size="370044"/>
    <uses file="NC_652_IGR_partners.txt" link="input" register="true" transfer="true" optional="false" type="data" size="281267"/>
    <uses file="NC_653_IGR_partners.txt" link="input" register="true" transfer="true" optional="false" type="data" size="175632"/>
    <uses file="NC_654_IGR_partners.txt" link="input" register="true" transfer="true" optional="false" type="data" size="326210"/>
    <uses file="NC_655_IGR_partners.txt" link="input" register="true" transfer="true" optional="false" type="data" size="397787"/>
    <uses file="NC_656_IGR_partners.txt" link="input" register="true" transfer="true" optional="false" type="data" size="305556"/>
    <uses file="NC_657_IGR_partners.txt" link="input" register="true" transfer="true" optional="false" type="data" size="432182"/>
    <uses file="NC_658_IGR_partners.txt" link="input" register="true" transfer="true" optional="false" type="data" size="148837"/>
    <uses file="NC_659_IGR_partners.txt" link="input" register="true" transfer="true" optional="false" type="data" size="208640"/>
    <uses file="NC_660_IGR_partners.txt" link="input" register="true" transfer="true" optional="false" type="data" size="221919"/>
    <uses file="NC_661_IGR_partners.txt" link="input" register="true" transfer="true" optional="false" type="data" size="185364"/>
    <uses file="NC_662_IGR_partners.txt" link="input" register="true" transfer="true" optional="false" type="data" size="287301"/>
    <uses file="NC_663_IGR_partners.txt" link="input" register="true" transfer="true" optional="false" type="data" size="211173"/>
    <uses file="NC_664_IGR_partners.txt" link="input" register="true" transfer="true" optional="false" type="data" size="263425"/>
    <uses file="NC_665_IGR_partners.txt" link="input" register="true" transfer="true" optional="false" type="data" size="219530"/>
    <uses file="NC_666_IGR_partners.txt" link="input" register="true" transfer="true" optional="false" type="data" size="413473"/>
    <uses file="NC_667_IGR_partners.txt" link="input" register="true" transfer="true" optional="false" type="data" size="371965"/>
    <uses file="NC_668_IGR_partners.txt" link="input" register="true" transfer="true" optional="false" type="data" size="186132"/>
    <uses file="NC_669_IGR_partners.txt" link="input" register="true" transfer="true" optional="false" type="data" size="175002"/>
    <uses file="NC_670_IGR_partners.txt" link="input" register="true" transfer="true" optional="false" type="data" size="325230"/>
    <uses file="NC_671_IGR_partners.txt" link="input" register="true" transfer="true" optional="false" type="data" size="313452"/>
    <uses file="NC_672_IGR_partners.txt" link="input" register="true" transfer="true" optional="false" type="data" size="210815"/>
    <uses file="NC_673_IGR_partners.txt" link="input" register="true" transfer="true" optional="false" type="data" size="152252"/>
    <uses file="NC_674_IGR_partners.txt" link="input" register="true" transfer="true" optional="false" type="data" size="166848"/>
    <uses file="NC_675_IGR_partners.txt" link="input" register="true" transfer="true" optional="false" type="data" size="184233"/>
    <uses file="NC_676_IGR_partners.txt" link="input" register="true" transfer="true" optional="false" type="data" size="144636"/>
    <uses file="NC_677_IGR_partners.txt" link="input" register="true" transfer="true" optional="false" type="data" size="349481"/>
    <uses file="NC_678_IGR_partners.txt" link="input" register="true" transfer="true" optional="false" type="data" size="343027"/>
    <uses file="NC_679_IGR_partners.txt" link="input" register="true" transfer="true" optional="false" type="data" size="306378"/>
    <uses file="NC_680_IGR_partners.txt" link="input" register="true" transfer="true" optional="false" type="data" size="253445"/>
    <uses file="NC_681_IGR_partners.txt" link="input" register="true" transfer="true" optional="false" type="data" size="177995"/>
    <uses file="NC_682_IGR_partners.txt" link="input" register="true" transfer="true" optional="false" type="data" size="398503"/>
    <uses file="NC_683_IGR_partners.txt" link="input" register="true" transfer="true" optional="false" type="data" size="282738"/>
    <uses file="NC_684_IGR_partners.txt" link="input" register="true" transfer="true" optional="false" type="data" size="238603"/>
    <uses file="NC_685_IGR_partners.txt" link="input" register="true" transfer="true" optional="false" type="data" size="318021"/>
    <uses file="NC_686_IGR_partners.txt" link="input" register="true" transfer="true" optional="false" type="data" size="297833"/>
    <uses file="NC_687_IGR_partners.txt" link="input" register="true" transfer="true" optional="false" type="data" size="230387"/>
    <uses file="NC_688_IGR_partners.txt" link="input" register="true" transfer="true" optional="false" type="data" size="205601"/>
    <uses file="NC_689_IGR_partners.txt" link="input" register="true" transfer="true" optional="false" type="data" size="218053"/>
    <uses file="NC_690_IGR_partners.txt" link="input" register="true" transfer="true" optional="false" type="data" size="303157"/>
    <uses file="NC_691_IGR_partners.txt" link="input" register="true" transfer="true" optional="false" type="data" size="147307"/>
    <uses file="NC_692_IGR_partners.txt" link="input" register="true" transfer="true" optional="false" type="data" size="164633"/>
    <uses file="NC_693_IGR_partners.txt" link="input" register="true" transfer="true" optional="false" type="data" size="395099"/>
    <uses file="NC_694_IGR_partners.txt" link="input" register="true" transfer="true" optional="false" type="data" size="214560"/>
    <uses file="NC_695_IGR_partners.txt" link="input" register="true" transfer="true" optional="false" type="data" size="360775"/>
    <uses file="NC_696_IGR_partners.txt" link="input" register="true" transfer="true" optional="false" type="data" size="406401"/>
    <uses file="NC_697_IGR_partners.txt" link="input" register="true" transfer="true" optional="false" type="data" size="235721"/>
    <uses file="NC_698_IGR_partners.txt" link="input" register="true" transfer="true" optional="false" type="data" size="227430"/>
    <uses file="NC_699_IGR_partners.txt" link="input" register="true" transfer="true" optional="false" type="data" size="278621"/>
    <uses file="NC_700_IGR_partners.txt" link="input" register="true" transfer="true" optional="false" type="data" size="342335"/>
    <uses file="NC_701_IGR_partners.txt" link="input" register="true" transfer="true" optional="false" type="data" size="185770"/>
    <uses file="NC_702_IGR_partners.txt" link="input" register="true" transfer="true" optional="false" type="data" size="397284"/>
    <uses file="NC_703_IGR_partners.txt" link="input" register="true" transfer="true" optional="false" type="data" size="311404"/>
    <uses file="NC_704_IGR_partners.txt" link="input" register="true" transfer="true" optional="false" type="data" size="212073"/>
    <uses file="NC_705_IGR_partners.txt" link="input" register="true" transfer="true" optional="false" type="data" size="206612"/>
    <uses file="NC_706_IGR_partners.txt" link="input" register="true" transfer="true" optional="false" type="data" size="373549"/>
    <uses file="NC_707_IGR_partners.txt" link="input" register="true" transfer="true" optional="false" type="data" size="421581"/>
    <uses file="NC_708_IGR_partners.txt" link="input" register="true" transfer="true" optional="false" type="data" size="330100"/>
    <uses file="NC_709_IGR_partners.txt" link="input" register="true" transfer="true" optional="false" type="data" size="319699"/>
    <uses file="NC_710_IGR_partners.txt" link="input" register="true" transfer="true" optional="false" type="data" size="391199"/>
    <uses file="NC_711_IGR_partners.txt" link="input" register="true" transfer="true" optional="false" type="data" size="149732"/>
    <uses file="NC_712_IGR_partners.txt" link="input" register="true" transfer="true" optional="false" type="data" size="227461"/>
    <uses file="NC_713_IGR_partners.txt" link="input" register="true" transfer="true" optional="false" type="data" size="324670"/>
    <uses file="NC_714_IGR_partners.txt" link="input" register="true" transfer="true" optional="false" type="data" size="233705"/>
    <uses file="NC_715_IGR_partners.txt" link="input" register="true" transfer="true" optional="false" type="data" size="359179"/>
    <uses file="NC_716_IGR_partners.txt" link="input" register="true" transfer="true" optional="false" type="data" size="333480"/>
    <uses file="NC_717_IGR_partners.txt" link="input" register="true" transfer="true" optional="false" type="data" size="242363"/>
    <uses file="NC_718_IGR_partners.txt" link="input" register="true" transfer="true" optional="false" type="data" size="190421"/>
    <uses file="NC_719_IGR_partners.txt" link="input" register="true" transfer="true" optional="false" type="data" size="225911"/>
    <uses file="NC_720_IGR_partners.txt" link="input" register="true" transfer="true" optional="false" type="data" size="425099"/>
    <uses file="NC_721_IGR_partners.txt" link="input" register="true" transfer="true" optional="false" type="data" size="420126"/>
    <uses file="NC_722_IGR_partners.txt" link="input" register="true" transfer="true" optional="false" type="data" size="238274"/>
    <uses file="NC_723_IGR_partners.txt" link="input" register="true" transfer="true" optional="false" type="data" size="166319"/>
    <uses file="NC_724_IGR_partners.txt" link="input" register="true" transfer="true" optional="false" type="data" size="330565"/>
    <uses file="NC_725_IGR_partners.txt" link="input" register="true" transfer="true" optional="false" type="data" size="416532"/>
    <uses file="NC_726_IGR_partners.txt" link="input" register="true" transfer="true" optional="false" type="data" size="254284"/>
    <uses file="NC_727_IGR_partners.txt" link="input" register="true" transfer="true" optional="false" type="data" size="204787"/>
    <uses file="NC_728_IGR_partners.txt" link="input" register="true" transfer="true" optional="false" type="data" size="236114"/>
    <uses file="NC_729_IGR_partners.txt" link="input" register="true" transfer="true" optional="false" type="data" size="404240"/>
    <uses file="NC_730_IGR_partners.txt" link="input" register="true" transfer="true" optional="false" type="data" size="239850"/>
    <uses file="NC_731_IGR_partners.txt" link="input" register="true" transfer="true" optional="false" type="data" size="352755"/>
    <uses file="NC_732_IGR_partners.txt" link="input" register="true" transfer="true" optional="false" type="data" size="164446"/>
    <uses file="NC_733_IGR_partners.txt" link="input" register="true" transfer="true" optional="false" type="data" size="174604"/>
    <uses file="NC_734_IGR_partners.txt" link="input" register="true" transfer="true" optional="false" type="data" size="202909"/>
    <uses file="NC_735_IGR_partners.txt" link="input" register="true" transfer="true" optional="false" type="data" size="244881"/>
    <uses file="NC_736_IGR_partners.txt" link="input" register="true" transfer="true" optional="false" type="data" size="209252"/>
    <uses file="NC_737_IGR_partners.txt" link="input" register="true" transfer="true" optional="false" type="data" size="207658"/>
    <uses file="NC_738_IGR_partners.txt" link="input" register="true" transfer="true" optional="false" type="data" size="207589"/>
    <uses file="NC_739_IGR_partners.txt" link="input" register="true" transfer="true" optional="false" type="data" size="231907"/>
    <uses file="NC_740_IGR_partners.txt" link="input" register="true" transfer="true" optional="false" type="data" size="359440"/>
    <uses file="NC_741_IGR_partners.txt" link="input" register="true" transfer="true" optional="false" type="data" size="157896"/>
    <uses file="NC_742_IGR_partners.txt" link="input" register="true" transfer="true" optional="false" type="data" size="379835"/>
    <uses file="NC_743_IGR_partners.txt" link="input" register="true" transfer="true" optional="false" type="data" size="293375"/>
    <uses file="NC_744_IGR_partners.txt" link="input" register="true" transfer="true" optional="false" type="data" size="254461"/>
    <uses file="NC_745_IGR_partners.txt" link="input" register="true" transfer="true" optional="false" type="data" size="313875"/>
    <uses file="NC_746_IGR_partners.txt" link="input" register="true" transfer="true" optional="false" type="data" size="353756"/>
    <uses file="NC_747_IGR_partners.txt" link="input" register="true" transfer="true" optional="false" type="data" size="431175"/>
    <uses file="NC_748_IGR_partners.txt" link="input" register="true" transfer="true" optional="false" type="data" size="323442"/>
    <uses file="NC_749_IGR_partners.txt" link="input" register="true" transfer="true" optional="false" type="data" size="189109"/>
    <uses file="NC_750_IGR_partners.txt" link="input" register="true" transfer="true" optional="false" type="data" size="379956"/>
    <uses file="NC_751_IGR_partners.txt" link="input" register="true" transfer="true" optional="false" type="data" size="358383"/>
    <uses file="NC_752_IGR_partners.txt" link="input" register="true" transfer="true" optional="false" type="data" size="332666"/>
    <uses file="NC_753_IGR_partners.txt" link="input" register="true" transfer="true" optional="false" type="data" size="144619"/>
    <uses file="NC_754_IGR_partners.txt" link="input" register="true" transfer="true" optional="false" type="data" size="318797"/>
    <uses file="NC_755_IGR_partners.txt" link="input" register="true" transfer="true" optional="false" type="data" size="219976"/>
    <uses file="NC_756_IGR_partners.txt" link="input" register="true" transfer="true" optional="false" type="data" size="295900"/>
    <uses file="NC_757_IGR_partners.txt" link="input" register="true" transfer="true" optional="false" type="data" size="290515"/>
    <uses file="NC_758_IGR_partners.txt" link="input" register="true" transfer="true" optional="false" type="data" size="328342"/>
    <uses file="NC_759_IGR_partners.txt" link="input" register="true" transfer="true" optional="false" type="data" size="331802"/>
    <uses file="NC_760_IGR_partners.txt" link="input" register="true" transfer="true" optional="false" type="data" size="277633"/>
    <uses file="NC_761_IGR_partners.txt" link="input" register="true" transfer="true" optional="false" type="data" size="244552"/>
    <uses file="NC_762_IGR_partners.txt" link="input" register="true" transfer="true" optional="false" type="data" size="415142"/>
    <uses file="NC_763_IGR_partners.txt" link="input" register="true" transfer="true" optional="false" type="data" size="274402"/>
    <uses file="NC_764_IGR_partners.txt" link="input" register="true" transfer="true" optional="false" type="data" size="240777"/>
    <uses file="NC_765_IGR_partners.txt" link="input" register="true" transfer="true" optional="false" type="data" size="219747"/>
    <uses file="NC_766_IGR_partners.txt" link="input" register="true" transfer="true" optional="false" type="data" size="232180"/>
    <uses file="NC_767_IGR_partners.txt" link="input" register="true" transfer="true" optional="false" type="data" size="212011"/>
    <uses file="NC_768_IGR_partners.txt" link="input" register="true" transfer="true" optional="false" type="data" size="359550"/>
    <uses file="NC_769_IGR_partners.txt" link="input" register="true" transfer="true" optional="false" type="data" size="258502"/>
    <uses file="NC_770_IGR_partners.txt" link="input" register="true" transfer="true" optional="false" type="data" size="342492"/>
    <uses file="NC_771_IGR_partners.txt" link="input" register="true" transfer="true" optional="false" type="data" size="194066"/>
    <uses file="NC_772_IGR_partners.txt" link="input" register="true" transfer="true" optional="false" type="data" size="403452"/>
    <uses file="NC_773_IGR_partners.txt" link="input" register="true" transfer="true" optional="false" type="data" size="151265"/>
    <uses file="NC_774_IGR_partners.txt" link="input" register="true" transfer="true" optional="false" type="data" size="297444"/>
    <uses file="NC_775_IGR_partners.txt" link="input" register="true" transfer="true" optional="false" type="data" size="371497"/>
    <uses file="NC_776_IGR_partners.txt" link="input" register="true" transfer="true" optional="false" type="data" size="174541"/>
    <uses file="NC_777_IGR_partners.txt" link="input" register="true" transfer="true" optional="false" type="data" size="334655"/>
    <uses file="NC_778_IGR_partners.txt" link="input" register="true" transfer="true" optional="false" type="data" size="349687"/>
    <uses file="NC_779_IGR_partners.txt" link="input" register="true" transfer="true" optional="false" type="data" size="358183"/>
    <uses file="NC_780_IGR_partners.txt" link="input" register="true" transfer="true" optional="false" type="data" size="378354"/>
    <uses file="NC_781_IGR_partners.txt" link="input" register="true" transfer="true" optional="false" type="data" size="365434"/>
    <uses file="NC_782_IGR_partners.txt" link="input" register="true" transfer="true" optional="false" type="data" size="165983"/>
    <uses file="NC_783_IGR_partners.txt" link="input" register="true" transfer="true" optional="false" type="data" size="388793"/>
    <uses file="NC_784_IGR_partners.txt" link="input" register="true" transfer="true" optional="false" type="data" size="275986"/>
    <uses file="NC_785_IGR_partners.txt" link="input" register="true" transfer="true" optional="false" type="data" size="312715"/>
    <uses file="NC_786_IGR_partners.txt" link="input" register="true" transfer="true" optional="false" type="data" size="274872"/>
    <uses file="NC_787_IGR_partners.txt" link="input" register="true" transfer="true" optional="false" type="data" size="394791"/>
    <uses file="NC_788_IGR_partners.txt" link="input" register="true" transfer="true" optional="false" type="data" size="326921"/>
    <uses file="NC_789_IGR_partners.txt" link="input" register="true" transfer="true" optional="false" type="data" size="288757"/>
    <uses file="NC_790_IGR_partners.txt" link="input" register="true" transfer="true" optional="false" type="data" size="351052"/>
    <uses file="NC_791_IGR_partners.txt" link="input" register="true" transfer="true" optional="false" type="data" size="254693"/>
    <uses file="NC_792_IGR_partners.txt" link="input" register="true" transfer="true" optional="false" type="data" size="295189"/>
    <uses file="NC_793_IGR_partners.txt" link="input" register="true" transfer="true" optional="false" type="data" size="189171"/>
    <uses file="NC_794_IGR_partners.txt" link="input" register="true" transfer="true" optional="false" type="data" size="200452"/>
    <uses file="NC_795_IGR_partners.txt" link="input" register="true" transfer="true" optional="false" type="data" size="415589"/>
    <uses file="NC_796_IGR_partners.txt" link="input" register="true" transfer="true" optional="false" type="data" size="316653"/>
    <uses file="NC_797_IGR_partners.txt" link="input" register="true" transfer="true" optional="false" type="data" size="292025"/>
    <uses file="NC_798_IGR_partners.txt" link="input" register="true" transfer="true" optional="false" type="data" size="396446"/>
    <uses file="NC_799_IGR_partners.txt" link="input" register="true" transfer="true" optional="false" type="data" size="223914"/>
    <uses file="NC_800_IGR_partners.txt" link="input" register="true" transfer="true" optional="false" type="data" size="382921"/>
    <uses file="NC_801_IGR_partners.txt" link="input" register="true" transfer="true" optional="false" type="data" size="371345"/>
    <uses file="NC_802_IGR_partners.txt" link="input" register="true" transfer="true" optional="false" type="data" size="312600"/>
    <uses file="NC_803_IGR_partners.txt" link="input" register="true" transfer="true" optional="false" type="data" size="164336"/>
    <uses file="NC_804_IGR_partners.txt" link="input" register="true" transfer="true" optional="false" type="data" size="195604"/>
    <uses file="NC_805_IGR_partners.txt" link="input" register="true" transfer="true" optional="false" type="data" size="337532"/>
    <uses file="NC_806_IGR_partners.txt" link="input" register="true" transfer="true" optional="false" type="data" size="199588"/>
    <uses file="NC_807_IGR_partners.txt" link="input" register="true" transfer="true" optional="false" type="data" size="240964"/>
    <uses file="NC_808_IGR_partners.txt" link="input" register="true" transfer="true" optional="false" type="data" size="178285"/>
    <uses file="NC_809_IGR_partners.txt" link="input" register="true" transfer="true" optional="false" type="data" size="364197"/>
    <uses file="NC_810_IGR_partners.txt" link="input" register="true" transfer="true" optional="false" type="data" size="203766"/>
    <uses file="NC_811_IGR_partners.txt" link="input" register="true" transfer="true" optional="false" type="data" size="387332"/>
    <uses file="NC_812_IGR_partners.txt" link="input" register="true" transfer="true" optional="false" type="data" size="391799"/>
    <uses file="NC_813_IGR_partners.txt" link="input" register="true" transfer="true" optional="false" type="data" size="407222"/>
    <uses file="NC_814_IGR_partners.txt" link="input" register="true" transfer="true" optional="false" type="data" size="381642"/>
    <uses file="NC_815_IGR_partners.txt" link="input" register="true" transfer="true" optional="false" type="data" size="179155"/>
    <uses file="NC_816_IGR_partners.txt" link="input" register="true" transfer="true" optional="false" type="data" size="157464"/>
    <uses file="NC_817_IGR_partners.txt" link="input" register="true" transfer="true" optional="false" type="data" size="235079"/>
    <uses file="NC_818_IGR_partners.txt" link="input" register="true" transfer="true" optional="false" type="data" size="259560"/>
    <uses file="NC_819_IGR_partners.txt" link="input" register="true" transfer="true" optional="false" type="data" size="328887"/>
    <uses file="NC_820_IGR_partners.txt" link="input" register="true" transfer="true" optional="false" type="data" size="371120"/>
    <uses file="NC_821_IGR_partners.txt" link="input" register="true" transfer="true" optional="false" type="data" size="395992"/>
    <uses file="NC_822_IGR_partners.txt" link="input" register="true" transfer="true" optional="false" type="data" size="311323"/>
    <uses file="NC_823_IGR_partners.txt" link="input" register="true" transfer="true" optional="false" type="data" size="149028"/>
    <uses file="NC_824_IGR_partners.txt" link="input" register="true" transfer="true" optional="false" type="data" size="197977"/>
    <uses file="NC_825_IGR_partners.txt" link="input" register="true" transfer="true" optional="false" type="data" size="245459"/>
    <uses file="NC_826_IGR_partners.txt" link="input" register="true" transfer="true" optional="false" type="data" size="299840"/>
    <uses file="NC_827_IGR_partners.txt" link="input" register="true" transfer="true" optional="false" type="data" size="366347"/>
    <uses file="NC_828_IGR_partners.txt" link="input" register="true" transfer="true" optional="false" type="data" size="306420"/>
    <uses file="NC_829_IGR_partners.txt" link="input" register="true" transfer="true" optional="false" type="data" size="424992"/>
    <uses file="NC_830_IGR_partners.txt" link="input" register="true" transfer="true" optional="false" type="data" size="313580"/>
    <uses file="NC_831_IGR_partners.txt" link="input" register="true" transfer="true" optional="false" type="data" size="389718"/>
    <uses file="NC_832_IGR_partners.txt" link="input" register="true" transfer="true" optional="false" type="data" size="180216"/>
    <uses file="NC_833_IGR_partners.txt" link="input" register="true" transfer="true" optional="false" type="data" size="239624"/>
    <uses file="NC_834_IGR_partners.txt" link="input" register="true" transfer="true" optional="false" type="data" size="246897"/>
    <uses file="NC_835_IGR_partners.txt" link="input" register="true" transfer="true" optional="false" type="data" size="310638"/>
    <uses file="NC_836_IGR_partners.txt" link="input" register="true" transfer="true" optional="false" type="data" size="215649"/>
    <uses file="NC_837_IGR_partners.txt" link="input" register="true" transfer="true" optional="false" type="data" size="321295"/>
    <uses file="NC_838_IGR_partners.txt" link="input" register="true" transfer="true" optional="false" type="data" size="311265"/>
    <uses file="NC_839_IGR_partners.txt" link="input" register="true" transfer="true" optional="false" type="data" size="374299"/>
    <uses file="NC_840_IGR_partners.txt" link="input" register="true" transfer="true" optional="false" type="data" size="325768"/>
    <uses file="NC_841_IGR_partners.txt" link="input" register="true" transfer="true" optional="false" type="data" size="158620"/>
    <uses file="NC_842_IGR_partners.txt" link="input" register="true" transfer="true" optional="false" type="data" size="423799"/>
    <uses file="NC_843_IGR_partners.txt" link="input" register="true" transfer="true" optional="false" type="data" size="336982"/>
    <uses file="NC_844_IGR_partners.txt" link="input" register="true" transfer="true" optional="false" type="data" size="396092"/>
    <uses file="NC_845_IGR_partners.txt" link="input" register="true" transfer="true" optional="false" type="data" size="345411"/>
    <uses file="NC_846_IGR_partners.txt" link="input" register="true" transfer="true" optional="false" type="data" size="345800"/>
    <uses file="NC_847_IGR_partners.txt" link="input" register="true" transfer="true" optional="false" type="data" size="164556"/>
    <uses file="blast.err" link="output" register="true" transfer="true" optional="false" type="data" size="548"/>
    <uses file="blast.out" link="output" register="false" transfer="false" optional="false" type="data" size="511"/>
    <uses file="BLAST_sorted.out" link="output" register="false" transfer="false" optional="false" type="data" size="5772544"/>
  </job>
  <job id="ID00055" namespace="SIPHT" name="SRNA" version="1.0" runtime="354.5656">
    <uses file="access_genomes2.txt" link="input" register="true" transfer="true" optional="false" type="data" size="83722"/>
    <uses file="sRNAPredict.in" link="input" register="true" transfer="true" optional="false" type="data" size="1198"/>
    <uses file="NC_0025AG05.gbk" link="input" register="true" transfer="true" optional="false" type="data" size="14218005"/>
    <uses file="NC_0025AG05.fna" link="input" register="true" transfer="true" optional="false" type="data" size="5361487"/>
    <uses file="NC_0025AG05.ptt" link="input" register="true" transfer="true" optional="false" type="data" size="340915"/>
    <uses file="All_known_sRNAs.txt" link="input" register="true" transfer="true" optional="false" type="data" size="1028403"/>
    <uses file="srna.err" link="output" register="true" transfer="true" optional="false" type="data" size="1865"/>
    <uses file="Blast_Out" link="output" register="true" transfer="true" optional="false" type="data" size="3714396"/>
    <uses file="OutBlastParsed" link="output" register="true" transfer="true" optional="false" type="data" size="1378583"/>
    <uses file="OutCandidates" link="output" register="true" transfer="true" optional="false" type="data" size="200598"/>
    <uses file="OutCandidates2" link="output" register="true" transfer="true" optional="false" type="data" size="173621"/>
    <uses file="OutCandidates3" link="output" register="true" transfer="true" optional="false" type="data" size="170747"/>
    <uses file="OutConsIG" link="output" register="true" transfer="true" optional="false" type="data" size="319250"/>
    <uses file="OutIG" link="output" register="true" transfer="true" optional="false" type="data" size="598115"/>
    <uses file="OutORF" link="output" register="true" transfer="true" optional="false" type="data" size="307742"/>
    <uses file="OutTerm_temp" link="output" register="true" transfer="true" optional="false" type="data" size="135994"/>
    <uses file="OutTerms" link="output" register="true" transfer="true" optional="false" type="data" size="64878"/>
    <uses file="OutTermsIG" link="output" register="true" transfer="true" optional="false" type="data" size="13244"/>
    <uses file="findterm.out" link="input" register="false" transfer="false" optional="false" type="data" size="134"/>
    <uses file="findterm.err" link="input" register="false" transfer="false" optional="false" type="data" size="0"/>
    <uses file="NC_0025AG05_term.txt" link="input" register="false" transfer="false" optional="false" type="data" size="14541983"/>
    <uses file="NC_0025AG05_term_candidates_non_redund" link="input" register="false" transfer="false" optional="false" type="data" size="193365"/>
    <uses file="rna.ps" link="input" register="false" transfer="false" optional="false" type="data" size="2835"/>
    <uses file="vienna_input_tmp" link="input" register="false" transfer="false" optional="false" type="data" size="4545950"/>
    <uses file="vienna_output" link="input" register="false" transfer="false" optional="false" type="data" size="7800282"/>
    <uses file="vienna_index_tmp" link="input" register="false" transfer="false" optional="false" type="data" size="6241208"/>
    <uses file="rnamotif.out" link="input" register="false" transfer="false" optional="false" type="data" size="1157596"/>
    <uses file="rnamotif.err" link="input" register="false" transfer="false" optional="false" type="data" size="310"/>
    <uses file="transterm.out" link="input" register="false" transfer="false" optional="false" type="data" size="430896"/>
    <uses file="transterm.err" link="input" register="false" transfer="false" optional="false" type="data" size="95"/>
    <uses file="blast.out" link="input" register="false" transfer="false" optional="false" type="data" size="511"/>
    <uses file="BLAST_sorted.out" link="input" register="false" transfer="false" optional="false" type="data" size="5772544"/>
    <uses file="Seq_NC_0025AG05" link="output" register="false" transfer="false" optional="false" type="data" size="86157"/>
    <uses file="srna.out" link="output" register="false" transfer="false" optional="false" type="data" size="339982"/>
  </job>
  <job id="ID00056" namespace="SIPHT" name="FFN_Parse" version="1.0" runtime="1.2725">
    <uses file="NC_0025AG05.ffn" link="input" register="true" transfer="true" optional="false" type="data" size="4244084"/>
    <uses file="NC_0025AG05.ptt" link="input" register="true" transfer="true" optional="false" type="data" size="340915"/>
    <uses file="Seq_NC_0025AG05" link="input" register="true" transfer="true" optional="false" type="data" size="88409"/>
    <uses file="NC_0025AG05_parsed.ffn" link="output" register="false" transfer="false" optional="false" type="data" size="701519"/>
  </job>
  <job id="ID00057" namespace="SIPHT" name="Blast_candidate" version="1.0" runtime="5.2745">
    <uses file="Seq_known_sRNAs_IGRs.txt" link="input" register="true" transfer="true" optional="false" type="data" size="172432"/>
    <uses file="blasta" link="input" register="true" transfer="true" optional="false" type="data" size="786856"/>
    <uses file="xdformat" link="input" register="true" transfer="true" optional="false" type="data" size="380164"/>
    <uses file="time" link="input" register="true" transfer="true" optional="false" type="data" size="11944"/>
    <uses file="Seq_NC_0025AG05" link="input" register="false" transfer="false" optional="false" type="data" size="85260"/>
    <uses file="BLAST_NC_0025AG05" link="output" register="false" transfer="false" optional="false" type="data" size="13025"/>
    <uses file="blast_candidate.out" link="output" register="false" transfer="false" optional="false" type="data" size="2789"/>
    <uses file="blast_candidate.err" link="output" register="false" transfer="false" optional="false" type="data" size="543"/>
  </job>
  <job id="ID00058" namespace="SIPHT" name="Blast_QRNA" version="1.0" runtime="1317.7791">
    <uses file="xdformat" link="input" register="true" transfer="true" optional="false" type="data" size="380164"/>
    <uses file="blasta" link="input" register="true" transfer="true" optional="false" type="data" size="786856"/>
    <uses file="time" link="input" register="true" transfer="true" optional="false" type="data" size="11944"/>
    <uses file="mix_tied_linux.cfg" link="input" register="true" transfer="true" optional="false" type="data" size="11964"/>
    <uses file="RIBOPROB.mat" link="input" register="true" transfer="true" optional="false" type="data" size="8350"/>
    <uses file="BLOSUM62" link="input" register="true" transfer="true" optional="false" type="data" size="2122"/>
[truncated: 401,228 more chars]
