# Supplementary material for: Dynamic Voltage Frequency Scaling Simulator for Real Workflows Energy-Aware Management in Green Cloud Computing
Source: PLoS One. 2017 Jan 13;12(1):e0169803. doi: 10.1371/journal.pone.0169803 (PMC5234838; doi:10.1371/journal.pone.0169803)
Supplement: S4 File — Proposed simulator source code, also available at [24]. (ZIP) [file pone.0169803.s004.zip › WFSPow/config/dax/Sipht_1000.xml]

<?xml version="1.0" encoding="UTF-8"?>
<!-- generated: 2012-01-13T08:34:17-08:00 -->
<!-- generated by: juve [??] -->
<adag xmlns="http://pegasus.isi.edu/schema/DAX" xmlns:xsi="http://www.w3.org/2001/XMLSchema-instance" xsi:schemaLocation="http://pegasus.isi.edu/schema/DAX http://pegasus.isi.edu/schema/dax-2.1.xsd" version="2.1" count="1" index="0" name="test" jobCount="968" fileCount="0" childCount="256">
<!-- part 1: list of all referenced files (may be empty) -->
<!-- part 2: definition of all jobs (at least one) -->
  <job id="ID00000" namespace="SIPHT" name="Patser_concate" version="1.0" runtime="0.0940">
    <uses file="NC_0025AG05_PatserOutID00001.txt" link="input" register="false" transfer="false" optional="false" type="data" size="119334"/>
    <uses file="NC_0025AG05_PatserOutID00002.txt" link="input" register="false" transfer="false" optional="false" type="data" size="64157"/>
    <uses file="NC_0025AG05_PatserOutID00003.txt" link="input" register="false" transfer="false" optional="false" type="data" size="102060"/>
    <uses file="NC_0025AG05_PatserOutID00004.txt" link="input" register="false" transfer="false" optional="false" type="data" size="50767"/>
    <uses file="NC_0025AG05_PatserOutID00005.txt" link="input" register="false" transfer="false" optional="false" type="data" size="96383"/>
    <uses file="NC_0025AG05_PatserOutID00006.txt" link="input" register="false" transfer="false" optional="false" type="data" size="105891"/>
    <uses file="NC_0025AG05_PatserOutID00007.txt" link="input" register="false" transfer="false" optional="false" type="data" size="128793"/>
    <uses file="NC_0025AG05_PatserOutID00008.txt" link="input" register="false" transfer="false" optional="false" type="data" size="105233"/>
    <uses file="NC_0025AG05_PatserOutID00009.txt" link="input" register="false" transfer="false" optional="false" type="data" size="123931"/>
    <uses file="NC_0025AG05_PatserOutID00010.txt" link="input" register="false" transfer="false" optional="false" type="data" size="72043"/>
    <uses file="NC_0025AG05_PatserOutID00011.txt" link="input" register="false" transfer="false" optional="false" type="data" size="47973"/>
    <uses file="NC_0025AG05_PatserOutID00012.txt" link="input" register="false" transfer="false" optional="false" type="data" size="126215"/>
    <uses file="NC_0025AG05_PatserOutID00013.txt" link="input" register="false" transfer="false" optional="false" type="data" size="64579"/>
    <uses file="NC_0025AG05_PatserOutID00014.txt" link="input" register="false" transfer="false" optional="false" type="data" size="56809"/>
    <uses file="NC_0025AG05_PatserOutID00015.txt" link="input" register="false" transfer="false" optional="false" type="data" size="136626"/>
    <uses file="NC_0025AG05_PatserOutID00016.txt" link="input" register="false" transfer="false" optional="false" type="data" size="69908"/>
    <uses file="NC_0025AG05_PatserOutID00017.txt" link="input" register="false" transfer="false" optional="false" type="data" size="50386"/>
    <uses file="NC_0025AG05_PatserOut.txt" link="output" register="false" transfer="false" optional="false" type="data" size="1521088"/>
  </job>
  <job id="ID00001" namespace="SIPHT" name="Patser" version="1.0" runtime="1.4561">
    <uses file="patser.in" link="input" register="true" transfer="true" optional="false" type="data" size="14"/>
    <uses file="NC_0025AG05.fna" link="input" register="true" transfer="true" optional="false" type="data" size="4204918"/>
    <uses file="alphabet" link="input" register="true" transfer="true" optional="false" type="data" size="16"/>
    <uses file="ID00001_matrix.txt" link="input" register="true" transfer="true" optional="false" type="data" size="170917"/>
    <uses file="NC_0025AG05_PatserOutID00001.txt" link="output" register="false" transfer="false" optional="false" type="data" size="119334"/>
  </job>
  <job id="ID00002" namespace="SIPHT" name="Patser" version="1.0" runtime="1.3635">
    <uses file="patser.in" link="input" register="true" transfer="true" optional="false" type="data" size="14"/>
    <uses file="NC_0025AG05.fna" link="input" register="true" transfer="true" optional="false" type="data" size="4204918"/>
    <uses file="alphabet" link="input" register="true" transfer="true" optional="false" type="data" size="16"/>
    <uses file="ID00002_matrix.txt" link="input" register="true" transfer="true" optional="false" type="data" size="170917"/>
    <uses file="NC_0025AG05_PatserOutID00002.txt" link="output" register="false" transfer="false" optional="false" type="data" size="64157"/>
  </job>
  <job id="ID00003" namespace="SIPHT" name="Patser" version="1.0" runtime="1.5752">
    <uses file="patser.in" link="input" register="true" transfer="true" optional="false" type="data" size="14"/>
    <uses file="NC_0025AG05.fna" link="input" register="true" transfer="true" optional="false" type="data" size="4204918"/>
    <uses file="alphabet" link="input" register="true" transfer="true" optional="false" type="data" size="16"/>
    <uses file="ID00003_matrix.txt" link="input" register="true" transfer="true" optional="false" type="data" size="170917"/>
    <uses file="NC_0025AG05_PatserOutID00003.txt" link="output" register="false" transfer="false" optional="false" type="data" size="102060"/>
  </job>
  <job id="ID00004" namespace="SIPHT" name="Patser" version="1.0" runtime="1.1719">
    <uses file="patser.in" link="input" register="true" transfer="true" optional="false" type="data" size="14"/>
    <uses file="NC_0025AG05.fna" link="input" register="true" transfer="true" optional="false" type="data" size="4204918"/>
    <uses file="alphabet" link="input" register="true" transfer="true" optional="false" type="data" size="16"/>
    <uses file="ID00004_matrix.txt" link="input" register="true" transfer="true" optional="false" type="data" size="170917"/>
    <uses file="NC_0025AG05_PatserOutID00004.txt" link="output" register="false" transfer="false" optional="false" type="data" size="50767"/>
  </job>
  <job id="ID00005" namespace="SIPHT" name="Patser" version="1.0" runtime="1.5298">
    <uses file="patser.in" link="input" register="true" transfer="true" optional="false" type="data" size="14"/>
    <uses file="NC_0025AG05.fna" link="input" register="true" transfer="true" optional="false" type="data" size="4204918"/>
    <uses file="alphabet" link="input" register="true" transfer="true" optional="false" type="data" size="16"/>
    <uses file="ID00005_matrix.txt" link="input" register="true" transfer="true" optional="false" type="data" size="170917"/>
    <uses file="NC_0025AG05_PatserOutID00005.txt" link="output" register="false" transfer="false" optional="false" type="data" size="96383"/>
  </job>
  <job id="ID00006" namespace="SIPHT" name="Patser" version="1.0" runtime="1.5391">
    <uses file="patser.in" link="input" register="true" transfer="true" optional="false" type="data" size="14"/>
    <uses file="NC_0025AG05.fna" link="input" register="true" transfer="true" optional="false" type="data" size="4204918"/>
    <uses file="alphabet" link="input" register="true" transfer="true" optional="false" type="data" size="16"/>
    <uses file="ID00006_matrix.txt" link="input" register="true" transfer="true" optional="false" type="data" size="170917"/>
    <uses file="NC_0025AG05_PatserOutID00006.txt" link="output" register="false" transfer="false" optional="false" type="data" size="105891"/>
  </job>
  <job id="ID00007" namespace="SIPHT" name="Patser" version="1.0" runtime="0.7360">
    <uses file="patser.in" link="input" register="true" transfer="true" optional="false" type="data" size="14"/>
    <uses file="NC_0025AG05.fna" link="input" register="true" transfer="true" optional="false" type="data" size="4204918"/>
    <uses file="alphabet" link="input" register="true" transfer="true" optional="false" type="data" size="16"/>
    <uses file="ID00007_matrix.txt" link="input" register="true" transfer="true" optional="false" type="data" size="170917"/>
    <uses file="NC_0025AG05_PatserOutID00007.txt" link="output" register="false" transfer="false" optional="false" type="data" size="128793"/>
  </job>
  <job id="ID00008" namespace="SIPHT" name="Patser" version="1.0" runtime="1.5641">
    <uses file="patser.in" link="input" register="true" transfer="true" optional="false" type="data" size="14"/>
    <uses file="NC_0025AG05.fna" link="input" register="true" transfer="true" optional="false" type="data" size="4204918"/>
    <uses file="alphabet" link="input" register="true" transfer="true" optional="false" type="data" size="16"/>
    <uses file="ID00008_matrix.txt" link="input" register="true" transfer="true" optional="false" type="data" size="170917"/>
    <uses file="NC_0025AG05_PatserOutID00008.txt" link="output" register="false" transfer="false" optional="false" type="data" size="105233"/>
  </job>
  <job id="ID00009" namespace="SIPHT" name="Patser" version="1.0" runtime="1.5717">
    <uses file="patser.in" link="input" register="true" transfer="true" optional="false" type="data" size="14"/>
    <uses file="NC_0025AG05.fna" link="input" register="true" transfer="true" optional="false" type="data" size="4204918"/>
    <uses file="alphabet" link="input" register="true" transfer="true" optional="false" type="data" size="16"/>
    <uses file="ID00009_matrix.txt" link="input" register="true" transfer="true" optional="false" type="data" size="170917"/>
    <uses file="NC_0025AG05_PatserOutID00009.txt" link="output" register="false" transfer="false" optional="false" type="data" size="123931"/>
  </job>
  <job id="ID00010" namespace="SIPHT" name="Patser" version="1.0" runtime="1.1118">
    <uses file="patser.in" link="input" register="true" transfer="true" optional="false" type="data" size="14"/>
    <uses file="NC_0025AG05.fna" link="input" register="true" transfer="true" optional="false" type="data" size="4204918"/>
    <uses file="alphabet" link="input" register="true" transfer="true" optional="false" type="data" size="16"/>
    <uses file="ID00010_matrix.txt" link="input" register="true" transfer="true" optional="false" type="data" size="170917"/>
    <uses file="NC_0025AG05_PatserOutID00010.txt" link="output" register="false" transfer="false" optional="false" type="data" size="72043"/>
  </job>
  <job id="ID00011" namespace="SIPHT" name="Patser" version="1.0" runtime="1.2525">
    <uses file="patser.in" link="input" register="true" transfer="true" optional="false" type="data" size="14"/>
    <uses file="NC_0025AG05.fna" link="input" register="true" transfer="true" optional="false" type="data" size="4204918"/>
    <uses file="alphabet" link="input" register="true" transfer="true" optional="false" type="data" size="16"/>
    <uses file="ID00011_matrix.txt" link="input" register="true" transfer="true" optional="false" type="data" size="170917"/>
    <uses file="NC_0025AG05_PatserOutID00011.txt" link="output" register="false" transfer="false" optional="false" type="data" size="47973"/>
  </job>
  <job id="ID00012" namespace="SIPHT" name="Patser" version="1.0" runtime="1.4023">
    <uses file="patser.in" link="input" register="true" transfer="true" optional="false" type="data" size="14"/>
    <uses file="NC_0025AG05.fna" link="input" register="true" transfer="true" optional="false" type="data" size="4204918"/>
    <uses file="alphabet" link="input" register="true" transfer="true" optional="false" type="data" size="16"/>
    <uses file="ID00012_matrix.txt" link="input" register="true" transfer="true" optional="false" type="data" size="170917"/>
    <uses file="NC_0025AG05_PatserOutID00012.txt" link="output" register="false" transfer="false" optional="false" type="data" size="126215"/>
  </job>
  <job id="ID00013" namespace="SIPHT" name="Patser" version="1.0" runtime="1.3387">
    <uses file="patser.in" link="input" register="true" transfer="true" optional="false" type="data" size="14"/>
    <uses file="NC_0025AG05.fna" link="input" register="true" transfer="true" optional="false" type="data" size="4204918"/>
    <uses file="alphabet" link="input" register="true" transfer="true" optional="false" type="data" size="16"/>
    <uses file="ID00013_matrix.txt" link="input" register="true" transfer="true" optional="false" type="data" size="170917"/>
    <uses file="NC_0025AG05_PatserOutID00013.txt" link="output" register="false" transfer="false" optional="false" type="data" size="64579"/>
  </job>
  <job id="ID00014" namespace="SIPHT" name="Patser" version="1.0" runtime="1.2737">
    <uses file="patser.in" link="input" register="true" transfer="true" optional="false" type="data" size="14"/>
    <uses file="NC_0025AG05.fna" link="input" register="true" transfer="true" optional="false" type="data" size="4204918"/>
    <uses file="alphabet" link="input" register="true" transfer="true" optional="false" type="data" size="16"/>
    <uses file="ID00014_matrix.txt" link="input" register="true" transfer="true" optional="false" type="data" size="170917"/>
    <uses file="NC_0025AG05_PatserOutID00014.txt" link="output" register="false" transfer="false" optional="false" type="data" size="56809"/>
  </job>
  <job id="ID00015" namespace="SIPHT" name="Patser" version="1.0" runtime="0.9136">
    <uses file="patser.in" link="input" register="true" transfer="true" optional="false" type="data" size="14"/>
    <uses file="NC_0025AG05.fna" link="input" register="true" transfer="true" optional="false" type="data" size="4204918"/>
    <uses file="alphabet" link="input" register="true" transfer="true" optional="false" type="data" size="16"/>
    <uses file="ID00015_matrix.txt" link="input" register="true" transfer="true" optional="false" type="data" size="170917"/>
    <uses file="NC_0025AG05_PatserOutID00015.txt" link="output" register="false" transfer="false" optional="false" type="data" size="136626"/>
  </job>
  <job id="ID00016" namespace="SIPHT" name="Patser" version="1.0" runtime="1.4687">
    <uses file="patser.in" link="input" register="true" transfer="true" optional="false" type="data" size="14"/>
    <uses file="NC_0025AG05.fna" link="input" register="true" transfer="true" optional="false" type="data" size="4204918"/>
    <uses file="alphabet" link="input" register="true" transfer="true" optional="false" type="data" size="16"/>
    <uses file="ID00016_matrix.txt" link="input" register="true" transfer="true" optional="false" type="data" size="170917"/>
    <uses file="NC_0025AG05_PatserOutID00016.txt" link="output" register="false" transfer="false" optional="false" type="data" size="69908"/>
  </job>
  <job id="ID00017" namespace="SIPHT" name="Patser" version="1.0" runtime="1.7119">
    <uses file="patser.in" link="input" register="true" transfer="true" optional="false" type="data" size="14"/>
    <uses file="NC_0025AG05.fna" link="input" register="true" transfer="true" optional="false" type="data" size="4204918"/>
    <uses file="alphabet" link="input" register="true" transfer="true" optional="false" type="data" size="16"/>
    <uses file="ID00017_matrix.txt" link="input" register="true" transfer="true" optional="false" type="data" size="170917"/>
    <uses file="NC_0025AG05_PatserOutID00017.txt" link="output" register="false" transfer="false" optional="false" type="data" size="50386"/>
  </job>
  <job id="ID00018" namespace="SIPHT" name="Findterm" version="1.0" runtime="1525.3178">
    <uses file="NC_0025AG05.fna" link="input" register="true" transfer="true" optional="false" type="data" size="4204918"/>
    <uses file="RNAfold" link="input" register="true" transfer="true" optional="false" type="data" size="591942"/>
    <uses file="findterm.out" link="output" register="false" transfer="false" optional="false" type="data" size="134"/>
    <uses file="findterm.err" link="output" register="false" transfer="false" optional="false" type="data" size="0"/>
    <uses file="NC_0025AG05_term.txt" link="output" register="false" transfer="false" optional="false" type="data" size="10477765"/>
    <uses file="NC_0025AG05_term_candidates_non_redund" link="output" register="false" transfer="false" optional="false" type="data" size="324195"/>
    <uses file="rna.ps" link="output" register="false" transfer="false" optional="false" type="data" size="2815"/>
    <uses file="vienna_input_tmp" link="output" register="false" transfer="false" optional="false" type="data" size="5310255"/>
    <uses file="vienna_output" link="output" register="false" transfer="false" optional="false" type="data" size="8283967"/>
    <uses file="vienna_index_tmp" link="output" register="false" transfer="false" optional="false" type="data" size="4647571"/>
  </job>
  <job id="ID00019" namespace="SIPHT" name="RNAMotif" version="1.0" runtime="35.2430">
    <uses file="NC_0025AG05.fna" link="input" register="true" transfer="true" optional="false" type="data" size="4204918"/>
    <uses file="RNAMofficial_descriptor.txt" link="input" register="true" transfer="true" optional="false" type="data" size="17626"/>
    <uses file="rnamotif.out" link="output" register="false" transfer="false" optional="false" type="data" size="1052827"/>
    <uses file="rnamotif.err" link="output" register="false" transfer="false" optional="false" type="data" size="310"/>
  </job>
  <job id="ID00020" namespace="SIPHT" name="Transterm" version="1.0" runtime="39.4665">
    <uses file="NC_0025AG05.fna" link="input" register="true" transfer="true" optional="false" type="data" size="4204918"/>
    <uses file="expterm.dat" link="input" register="true" transfer="true" optional="false" type="data" size="45788"/>
    <uses file="NC_0025AG05.ptt" link="input" register="true" transfer="true" optional="false" type="data" size="335981"/>
    <uses file="transterm.out" link="output" register="false" transfer="false" optional="false" type="data" size="442288"/>
    <uses file="transterm.err" link="output" register="false" transfer="false" optional="false" type="data" size="96"/>
  </job>
  <job id="ID00021" namespace="SIPHT" name="Blast" version="1.0" runtime="2906.7410">
    <uses file="blasta" link="input" register="true" transfer="true" optional="false" type="data" size="786856"/>
    <uses file="xdformat" link="input" register="true" transfer="true" optional="false" type="data" size="380164"/>
    <uses file="time" link="input" register="true" transfer="true" optional="false" type="data" size="11944"/>
    <uses file="NC_0025AG05_IGR_partners.txt" link="input" register="true" transfer="true" optional="false" type="data" size="226927"/>
    <uses file="NC_0_IGR_partners.txt" link="input" register="true" transfer="true" optional="false" type="data" size="303850"/>
    <uses file="NC_1_IGR_partners.txt" link="input" register="true" transfer="true" optional="false" type="data" size="330092"/>
    <uses file="NC_2_IGR_partners.txt" link="input" register="true" transfer="true" optional="false" type="data" size="317008"/>
    <uses file="NC_3_IGR_partners.txt" link="input" register="true" transfer="true" optional="false" type="data" size="200035"/>
    <uses file="NC_4_IGR_partners.txt" link="input" register="true" transfer="true" optional="false" type="data" size="399025"/>
    <uses file="NC_5_IGR_partners.txt" link="input" register="true" transfer="true" optional="false" type="data" size="302009"/>
    <uses file="NC_6_IGR_partners.txt" link="input" register="true" transfer="true" optional="false" type="data" size="329681"/>
    <uses file="NC_7_IGR_partners.txt" link="input" register="true" transfer="true" optional="false" type="data" size="238678"/>
    <uses file="NC_8_IGR_partners.txt" link="input" register="true" transfer="true" optional="false" type="data" size="236368"/>
    <uses file="NC_9_IGR_partners.txt" link="input" register="true" transfer="true" optional="false" type="data" size="354149"/>
    <uses file="NC_10_IGR_partners.txt" link="input" register="true" transfer="true" optional="false" type="data" size="424129"/>
    <uses file="NC_11_IGR_partners.txt" link="input" register="true" transfer="true" optional="false" type="data" size="244151"/>
    <uses file="NC_12_IGR_partners.txt" link="input" register="true" transfer="true" optional="false" type="data" size="404877"/>
    <uses file="NC_13_IGR_partners.txt" link="input" register="true" transfer="true" optional="false" type="data" size="425776"/>
    <uses file="NC_14_IGR_partners.txt" link="input" register="true" transfer="true" optional="false" type="data" size="360948"/>
    <uses file="NC_15_IGR_partners.txt" link="input" register="true" transfer="true" optional="false" type="data" size="408709"/>
    <uses file="NC_16_IGR_partners.txt" link="input" register="true" transfer="true" optional="false" type="data" size="389028"/>
    <uses file="NC_17_IGR_partners.txt" link="input" register="true" transfer="true" optional="false" type="data" size="253712"/>
    <uses file="NC_18_IGR_partners.txt" link="input" register="true" transfer="true" optional="false" type="data" size="267045"/>
    <uses file="NC_19_IGR_partners.txt" link="input" register="true" transfer="true" optional="false" type="data" size="422690"/>
    <uses file="NC_20_IGR_partners.txt" link="input" register="true" transfer="true" optional="false" type="data" size="188048"/>
    <uses file="NC_21_IGR_partners.txt" link="input" register="true" transfer="true" optional="false" type="data" size="330040"/>
    <uses file="NC_22_IGR_partners.txt" link="input" register="true" transfer="true" optional="false" type="data" size="164384"/>
    <uses file="NC_23_IGR_partners.txt" link="input" register="true" transfer="true" optional="false" type="data" size="190723"/>
    <uses file="NC_24_IGR_partners.txt" link="input" register="true" transfer="true" optional="false" type="data" size="185652"/>
    <uses file="NC_25_IGR_partners.txt" link="input" register="true" transfer="true" optional="false" type="data" size="388293"/>
    <uses file="NC_26_IGR_partners.txt" link="input" register="true" transfer="true" optional="false" type="data" size="273101"/>
    <uses file="NC_27_IGR_partners.txt" link="input" register="true" transfer="true" optional="false" type="data" size="249742"/>
    <uses file="NC_28_IGR_partners.txt" link="input" register="true" transfer="true" optional="false" type="data" size="254958"/>
    <uses file="NC_29_IGR_partners.txt" link="input" register="true" transfer="true" optional="false" type="data" size="392715"/>
    <uses file="NC_30_IGR_partners.txt" link="input" register="true" transfer="true" optional="false" type="data" size="281528"/>
    <uses file="NC_31_IGR_partners.txt" link="input" register="true" transfer="true" optional="false" type="data" size="314269"/>
    <uses file="NC_32_IGR_partners.txt" link="input" register="true" transfer="true" optional="false" type="data" size="360181"/>
    <uses file="NC_33_IGR_partners.txt" link="input" register="true" transfer="true" optional="false" type="data" size="191212"/>
    <uses file="NC_34_IGR_partners.txt" link="input" register="true" transfer="true" optional="false" type="data" size="223465"/>
    <uses file="NC_35_IGR_partners.txt" link="input" register="true" transfer="true" optional="false" type="data" size="392555"/>
    <uses file="NC_36_IGR_partners.txt" link="input" register="true" transfer="true" optional="false" type="data" size="332932"/>
    <uses file="NC_37_IGR_partners.txt" link="input" register="true" transfer="true" optional="false" type="data" size="263916"/>
    <uses file="NC_38_IGR_partners.txt" link="input" register="true" transfer="true" optional="false" type="data" size="233762"/>
    <uses file="NC_39_IGR_partners.txt" link="input" register="true" transfer="true" optional="false" type="data" size="214352"/>
    <uses file="NC_40_IGR_partners.txt" link="input" register="true" transfer="true" optional="false" type="data" size="357885"/>
    <uses file="NC_41_IGR_partners.txt" link="input" register="true" transfer="true" optional="false" type="data" size="429275"/>
    <uses file="NC_42_IGR_partners.txt" link="input" register="true" transfer="true" optional="false" type="data" size="298560"/>
    <uses file="NC_43_IGR_partners.txt" link="input" register="true" transfer="true" optional="false" type="data" size="387258"/>
    <uses file="NC_44_IGR_partners.txt" link="input" register="true" transfer="true" optional="false" type="data" size="221631"/>
    <uses file="NC_45_IGR_partners.txt" link="input" register="true" transfer="true" optional="false" type="data" size="427357"/>
    <uses file="NC_46_IGR_partners.txt" link="input" register="true" transfer="true" optional="false" type="data" size="315931"/>
    <uses file="NC_47_IGR_partners.txt" link="input" register="true" transfer="true" optional="false" type="data" size="154627"/>
    <uses file="NC_48_IGR_partners.txt" link="input" register="true" transfer="true" optional="false" type="data" size="226299"/>
    <uses file="NC_49_IGR_partners.txt" link="input" register="true" transfer="true" optional="false" type="data" size="192967"/>
    <uses file="NC_50_IGR_partners.txt" link="input" register="true" transfer="true" optional="false" type="data" size="291297"/>
    <uses file="NC_51_IGR_partners.txt" link="input" register="true" transfer="true" optional="false" type="data" size="374230"/>
    <uses file="NC_52_IGR_partners.txt" link="input" register="true" transfer="true" optional="false" type="data" size="271016"/>
    <uses file="NC_53_IGR_partners.txt" link="input" register="true" transfer="true" optional="false" type="data" size="269973"/>
    <uses file="NC_54_IGR_partners.txt" link="input" register="true" transfer="true" optional="false" type="data" size="225014"/>
    <uses file="NC_55_IGR_partners.txt" link="input" register="true" transfer="true" optional="false" type="data" size="301497"/>
    <uses file="NC_56_IGR_partners.txt" link="input" register="true" transfer="true" optional="false" type="data" size="189988"/>
    <uses file="NC_57_IGR_partners.txt" link="input" register="true" transfer="true" optional="false" type="data" size="366232"/>
    <uses file="NC_58_IGR_partners.txt" link="input" register="true" transfer="true" optional="false" type="data" size="225282"/>
    <uses file="NC_59_IGR_partners.txt" link="input" register="true" transfer="true" optional="false" type="data" size="425183"/>
    <uses file="NC_60_IGR_partners.txt" link="input" register="true" transfer="true" optional="false" type="data" size="152658"/>
    <uses file="NC_61_IGR_partners.txt" link="input" register="true" transfer="true" optional="false" type="data" size="161628"/>
    <uses file="NC_62_IGR_partners.txt" link="input" register="true" transfer="true" optional="false" type="data" size="330888"/>
    <uses file="NC_63_IGR_partners.txt" link="input" register="true" transfer="true" optional="false" type="data" size="340439"/>
    <uses file="NC_64_IGR_partners.txt" link="input" register="true" transfer="true" optional="false" type="data" size="182829"/>
    <uses file="NC_65_IGR_partners.txt" link="input" register="true" transfer="true" optional="false" type="data" size="293391"/>
    <uses file="NC_66_IGR_partners.txt" link="input" register="true" transfer="true" optional="false" type="data" size="189983"/>
    <uses file="NC_67_IGR_partners.txt" link="input" register="true" transfer="true" optional="false" type="data" size="216341"/>
    <uses file="NC_68_IGR_partners.txt" link="input" register="true" transfer="true" optional="false" type="data" size="252595"/>
    <uses file="NC_69_IGR_partners.txt" link="input" register="true" transfer="true" optional="false" type="data" size="429443"/>
    <uses file="NC_70_IGR_partners.txt" link="input" register="true" transfer="true" optional="false" type="data" size="263919"/>
    <uses file="NC_71_IGR_partners.txt" link="input" register="true" transfer="true" optional="false" type="data" size="253838"/>
    <uses file="NC_72_IGR_partners.txt" link="input" register="true" transfer="true" optional="false" type="data" size="228114"/>
    <uses file="NC_73_IGR_partners.txt" link="input" register="true" transfer="true" optional="false" type="data" size="348648"/>
    <uses file="NC_74_IGR_partners.txt" link="input" register="true" transfer="true" optional="false" type="data" size="347250"/>
    <uses file="NC_75_IGR_partners.txt" link="input" register="true" transfer="true" optional="false" type="data" size="298763"/>
    <uses file="NC_76_IGR_partners.txt" link="input" register="true" transfer="true" optional="false" type="data" size="343419"/>
    <uses file="NC_77_IGR_partners.txt" link="input" register="true" transfer="true" optional="false" type="data" size="307269"/>
    <uses file="NC_78_IGR_partners.txt" link="input" register="true" transfer="true" optional="false" type="data" size="245190"/>
    <uses file="NC_79_IGR_partners.txt" link="input" register="true" transfer="true" optional="false" type="data" size="237569"/>
    <uses file="NC_80_IGR_partners.txt" link="input" register="true" transfer="true" optional="false" type="data" size="382205"/>
    <uses file="NC_81_IGR_partners.txt" link="input" register="true" transfer="true" optional="false" type="data" size="199348"/>
    <uses file="NC_82_IGR_partners.txt" link="input" register="true" transfer="true" optional="false" type="data" size="156845"/>
    <uses file="NC_83_IGR_partners.txt" link="input" register="true" transfer="true" optional="false" type="data" size="363048"/>
    <uses file="NC_84_IGR_partners.txt" link="input" register="true" transfer="true" optional="false" type="data" size="311149"/>
    <uses file="NC_85_IGR_partners.txt" link="input" register="true" transfer="true" optional="false" type="data" size="184310"/>
    <uses file="NC_86_IGR_partners.txt" link="input" register="true" transfer="true" optional="false" type="data" size="427866"/>
    <uses file="NC_87_IGR_partners.txt" link="input" register="true" transfer="true" optional="false" type="data" size="353232"/>
    <uses file="NC_88_IGR_partners.txt" link="input" register="true" transfer="true" optional="false" type="data" size="264077"/>
    <uses file="NC_89_IGR_partners.txt" link="input" register="true" transfer="true" optional="false" type="data" size="337402"/>
    <uses file="NC_90_IGR_partners.txt" link="input" register="true" transfer="true" optional="false" type="data" size="188127"/>
    <uses file="NC_91_IGR_partners.txt" link="input" register="true" transfer="true" optional="false" type="data" size="152541"/>
    <uses file="NC_92_IGR_partners.txt" link="input" register="true" transfer="true" optional="false" type="data" size="189022"/>
    <uses file="NC_93_IGR_partners.txt" link="input" register="true" transfer="true" optional="false" type="data" size="361536"/>
    <uses file="NC_94_IGR_partners.txt" link="input" register="true" transfer="true" optional="false" type="data" size="375250"/>
    <uses file="NC_95_IGR_partners.txt" link="input" register="true" transfer="true" optional="false" type="data" size="371922"/>
    <uses file="NC_96_IGR_partners.txt" link="input" register="true" transfer="true" optional="false" type="data" size="215587"/>
    <uses file="NC_97_IGR_partners.txt" link="input" register="true" transfer="true" optional="false" type="data" size="302890"/>
    <uses file="NC_98_IGR_partners.txt" link="input" register="true" transfer="true" optional="false" type="data" size="350344"/>
    <uses file="NC_99_IGR_partners.txt" link="input" register="true" transfer="true" optional="false" type="data" size="229900"/>
    <uses file="NC_100_IGR_partners.txt" link="input" register="true" transfer="true" optional="false" type="data" size="182254"/>
    <uses file="NC_101_IGR_partners.txt" link="input" register="true" transfer="true" optional="false" type="data" size="342705"/>
    <uses file="NC_102_IGR_partners.txt" link="input" register="true" transfer="true" optional="false" type="data" size="273464"/>
    <uses file="NC_103_IGR_partners.txt" link="input" register="true" transfer="true" optional="false" type="data" size="312340"/>
    <uses file="NC_104_IGR_partners.txt" link="input" register="true" transfer="true" optional="false" type="data" size="428802"/>
    <uses file="NC_105_IGR_partners.txt" link="input" register="true" transfer="true" optional="false" type="data" size="425534"/>
    <uses file="NC_106_IGR_partners.txt" link="input" register="true" transfer="true" optional="false" type="data" size="172584"/>
    <uses file="NC_107_IGR_partners.txt" link="input" register="true" transfer="true" optional="false" type="data" size="200591"/>
    <uses file="NC_108_IGR_partners.txt" link="input" register="true" transfer="true" optional="false" type="data" size="201131"/>
    <uses file="NC_109_IGR_partners.txt" link="input" register="true" transfer="true" optional="false" type="data" size="254503"/>
    <uses file="NC_110_IGR_partners.txt" link="input" register="true" transfer="true" optional="false" type="data" size="182470"/>
    <uses file="NC_111_IGR_partners.txt" link="input" register="true" transfer="true" optional="false" type="data" size="168302"/>
    <uses file="NC_112_IGR_partners.txt" link="input" register="true" transfer="true" optional="false" type="data" size="208915"/>
    <uses file="NC_113_IGR_partners.txt" link="input" register="true" transfer="true" optional="false" type="data" size="419471"/>
    <uses file="NC_114_IGR_partners.txt" link="input" register="true" transfer="true" optional="false" type="data" size="405800"/>
    <uses file="NC_115_IGR_partners.txt" link="input" register="true" transfer="true" optional="false" type="data" size="305812"/>
    <uses file="NC_116_IGR_partners.txt" link="input" register="true" transfer="true" optional="false" type="data" size="366849"/>
    <uses file="NC_117_IGR_partners.txt" link="input" register="true" transfer="true" optional="false" type="data" size="226090"/>
    <uses file="NC_118_IGR_partners.txt" link="input" register="true" transfer="true" optional="false" type="data" size="266242"/>
    <uses file="NC_119_IGR_partners.txt" link="input" register="true" transfer="true" optional="false" type="data" size="346947"/>
    <uses file="NC_120_IGR_partners.txt" link="input" register="true" transfer="true" optional="false" type="data" size="274449"/>
    <uses file="NC_121_IGR_partners.txt" link="input" register="true" transfer="true" optional="false" type="data" size="370104"/>
    <uses file="NC_122_IGR_partners.txt" link="input" register="true" transfer="true" optional="false" type="data" size="187558"/>
    <uses file="NC_123_IGR_partners.txt" link="input" register="true" transfer="true" optional="false" type="data" size="360529"/>
    <uses file="NC_124_IGR_partners.txt" link="input" register="true" transfer="true" optional="false" type="data" size="190445"/>
    <uses file="NC_125_IGR_partners.txt" link="input" register="true" transfer="true" optional="false" type="data" size="376354"/>
    <uses file="NC_126_IGR_partners.txt" link="input" register="true" transfer="true" optional="false" type="data" size="158950"/>
    <uses file="NC_127_IGR_partners.txt" link="input" register="true" transfer="true" optional="false" type="data" size="316590"/>
    <uses file="NC_128_IGR_partners.txt" link="input" register="true" transfer="true" optional="false" type="data" size="266665"/>
    <uses file="NC_129_IGR_partners.txt" link="input" register="true" transfer="true" optional="false" type="data" size="268938"/>
    <uses file="NC_130_IGR_partners.txt" link="input" register="true" transfer="true" optional="false" type="data" size="228604"/>
    <uses file="NC_131_IGR_partners.txt" link="input" register="true" transfer="true" optional="false" type="data" size="408228"/>
    <uses file="NC_132_IGR_partners.txt" link="input" register="true" transfer="true" optional="false" type="data" size="432489"/>
    <uses file="NC_133_IGR_partners.txt" link="input" register="true" transfer="true" optional="false" type="data" size="257311"/>
    <uses file="NC_134_IGR_partners.txt" link="input" register="true" transfer="true" optional="false" type="data" size="265437"/>
    <uses file="NC_135_IGR_partners.txt" link="input" register="true" transfer="true" optional="false" type="data" size="410445"/>
    <uses file="NC_136_IGR_partners.txt" link="input" register="true" transfer="true" optional="false" type="data" size="256815"/>
    <uses file="NC_137_IGR_partners.txt" link="input" register="true" transfer="true" optional="false" type="data" size="314742"/>
    <uses file="NC_138_IGR_partners.txt" link="input" register="true" transfer="true" optional="false" type="data" size="254179"/>
    <uses file="NC_139_IGR_partners.txt" link="input" register="true" transfer="true" optional="false" type="data" size="347741"/>
    <uses file="NC_140_IGR_partners.txt" link="input" register="true" transfer="true" optional="false" type="data" size="269997"/>
    <uses file="NC_141_IGR_partners.txt" link="input" register="true" transfer="true" optional="false" type="data" size="392837"/>
    <uses file="NC_142_IGR_partners.txt" link="input" register="true" transfer="true" optional="false" type="data" size="423746"/>
    <uses file="NC_143_IGR_partners.txt" link="input" register="true" transfer="true" optional="false" type="data" size="356786"/>
    <uses file="NC_144_IGR_partners.txt" link="input" register="true" transfer="true" optional="false" type="data" size="154836"/>
    <uses file="NC_145_IGR_partners.txt" link="input" register="true" transfer="true" optional="false" type="data" size="303299"/>
    <uses file="NC_146_IGR_partners.txt" link="input" register="true" transfer="true" optional="false" type="data" size="404070"/>
    <uses file="NC_147_IGR_partners.txt" link="input" register="true" transfer="true" optional="false" type="data" size="359993"/>
    <uses file="NC_148_IGR_partners.txt" link="input" register="true" transfer="true" optional="false" type="data" size="372585"/>
    <uses file="NC_149_IGR_partners.txt" link="input" register="true" transfer="true" optional="false" type="data" size="326806"/>
    <uses file="NC_150_IGR_partners.txt" link="input" register="true" transfer="true" optional="false" type="data" size="402579"/>
    <uses file="NC_151_IGR_partners.txt" link="input" register="true" transfer="true" optional="false" type="data" size="326149"/>
    <uses file="NC_152_IGR_partners.txt" link="input" register="true" transfer="true" optional="false" type="data" size="314128"/>
    <uses file="NC_153_IGR_partners.txt" link="input" register="true" transfer="true" optional="false" type="data" size="164139"/>
    <uses file="NC_154_IGR_partners.txt" link="input" register="true" transfer="true" optional="false" type="data" size="167053"/>
    <uses file="NC_155_IGR_partners.txt" link="input" register="true" transfer="true" optional="false" type="data" size="416776"/>
    <uses file="NC_156_IGR_partners.txt" link="input" register="true" transfer="true" optional="false" type="data" size="247923"/>
    <uses file="NC_157_IGR_partners.txt" link="input" register="true" transfer="true" optional="false" type="data" size="250082"/>
    <uses file="NC_158_IGR_partners.txt" link="input" register="true" transfer="true" optional="false" type="data" size="277276"/>
    <uses file="NC_159_IGR_partners.txt" link="input" register="true" transfer="true" optional="false" type="data" size="383758"/>
    <uses file="NC_160_IGR_partners.txt" link="input" register="true" transfer="true" optional="false" type="data" size="189878"/>
    <uses file="NC_161_IGR_partners.txt" link="input" register="true" transfer="true" optional="false" type="data" size="372976"/>
    <uses file="NC_162_IGR_partners.txt" link="input" register="true" transfer="true" optional="false" type="data" size="320974"/>
    <uses file="NC_163_IGR_partners.txt" link="input" register="true" transfer="true" optional="false" type="data" size="249116"/>
    <uses file="NC_164_IGR_partners.txt" link="input" register="true" transfer="true" optional="false" type="data" size="230771"/>
    <uses file="NC_165_IGR_partners.txt" link="input" register="true" transfer="true" optional="false" type="data" size="194275"/>
    <uses file="NC_166_IGR_partners.txt" link="input" register="true" transfer="true" optional="false" type="data" size="330306"/>
    <uses file="NC_167_IGR_partners.txt" link="input" register="true" transfer="true" optional="false" type="data" size="213512"/>
    <uses file="NC_168_IGR_partners.txt" link="input" register="true" transfer="true" optional="false" type="data" size="211495"/>
    <uses file="NC_169_IGR_partners.txt" link="input" register="true" transfer="true" optional="false" type="data" size="152842"/>
    <uses file="NC_170_IGR_partners.txt" link="input" register="true" transfer="true" optional="false" type="data" size="277671"/>
    <uses file="NC_171_IGR_partners.txt" link="input" register="true" transfer="true" optional="false" type="data" size="322110"/>
    <uses file="NC_172_IGR_partners.txt" link="input" register="true" transfer="true" optional="false" type="data" size="373482"/>
    <uses file="NC_173_IGR_partners.txt" link="input" register="true" transfer="true" optional="false" type="data" size="386645"/>
    <uses file="NC_174_IGR_partners.txt" link="input" register="true" transfer="true" optional="false" type="data" size="427806"/>
    <uses file="NC_175_IGR_partners.txt" link="input" register="true" transfer="true" optional="false" type="data" size="382716"/>
    <uses file="NC_176_IGR_partners.txt" link="input" register="true" transfer="true" optional="false" type="data" size="199994"/>
    <uses file="NC_177_IGR_partners.txt" link="input" register="true" transfer="true" optional="false" type="data" size="320099"/>
    <uses file="NC_178_IGR_partners.txt" link="input" register="true" transfer="true" optional="false" type="data" size="270001"/>
    <uses file="NC_179_IGR_partners.txt" link="input" register="true" transfer="true" optional="false" type="data" size="323095"/>
    <uses file="NC_180_IGR_partners.txt" link="input" register="true" transfer="true" optional="false" type="data" size="373086"/>
    <uses file="NC_181_IGR_partners.txt" link="input" register="true" transfer="true" optional="false" type="data" size="257168"/>
    <uses file="NC_182_IGR_partners.txt" link="input" register="true" transfer="true" optional="false" type="data" size="212048"/>
    <uses file="NC_183_IGR_partners.txt" link="input" register="true" transfer="true" optional="false" type="data" size="376247"/>
    <uses file="NC_184_IGR_partners.txt" link="input" register="true" transfer="true" optional="false" type="data" size="319931"/>
    <uses file="NC_185_IGR_partners.txt" link="input" register="true" transfer="true" optional="false" type="data" size="165463"/>
    <uses file="NC_186_IGR_partners.txt" link="input" register="true" transfer="true" optional="false" type="data" size="425532"/>
    <uses file="NC_187_IGR_partners.txt" link="input" register="true" transfer="true" optional="false" type="data" size="155840"/>
    <uses file="NC_188_IGR_partners.txt" link="input" register="true" transfer="true" optional="false" type="data" size="410991"/>
    <uses file="NC_189_IGR_partners.txt" link="input" register="true" transfer="true" optional="false" type="data" size="414592"/>
    <uses file="NC_190_IGR_partners.txt" link="input" register="true" transfer="true" optional="false" type="data" size="162966"/>
    <uses file="NC_191_IGR_partners.txt" link="input" register="true" transfer="true" optional="false" type="data" size="266731"/>
    <uses file="NC_192_IGR_partners.txt" link="input" register="true" transfer="true" optional="false" type="data" size="208263"/>
    <uses file="NC_193_IGR_partners.txt" link="input" register="true" transfer="true" optional="false" type="data" size="260426"/>
    <uses file="NC_194_IGR_partners.txt" link="input" register="true" transfer="true" optional="false" type="data" size="230597"/>
    <uses file="NC_195_IGR_partners.txt" link="input" register="true" transfer="true" optional="false" type="data" size="335744"/>
    <uses file="NC_196_IGR_partners.txt" link="input" register="true" transfer="true" optional="false" type="data" size="248226"/>
    <uses file="NC_197_IGR_partners.txt" link="input" register="true" transfer="true" optional="false" type="data" size="316594"/>
    <uses file="NC_198_IGR_partners.txt" link="input" register="true" transfer="true" optional="false" type="data" size="354938"/>
    <uses file="NC_199_IGR_partners.txt" link="input" register="true" transfer="true" optional="false" type="data" size="228432"/>
    <uses file="NC_200_IGR_partners.txt" link="input" register="true" transfer="true" optional="false" type="data" size="173002"/>
    <uses file="NC_201_IGR_partners.txt" link="input" register="true" transfer="true" optional="false" type="data" size="228114"/>
    <uses file="NC_202_IGR_partners.txt" link="input" register="true" transfer="true" optional="false" type="data" size="299719"/>
    <uses file="NC_203_IGR_partners.txt" link="input" register="true" transfer="true" optional="false" type="data" size="173070"/>
    <uses file="NC_204_IGR_partners.txt" link="input" register="true" transfer="true" optional="false" type="data" size="199041"/>
    <uses file="NC_205_IGR_partners.txt" link="input" register="true" transfer="true" optional="false" type="data" size="194822"/>
    <uses file="NC_206_IGR_partners.txt" link="input" register="true" transfer="true" optional="false" type="data" size="213119"/>
    <uses file="NC_207_IGR_partners.txt" link="input" register="true" transfer="true" optional="false" type="data" size="209000"/>
    <uses file="NC_208_IGR_partners.txt" link="input" register="true" transfer="true" optional="false" type="data" size="240723"/>
    <uses file="NC_209_IGR_partners.txt" link="input" register="true" transfer="true" optional="false" type="data" size="267055"/>
    <uses file="NC_210_IGR_partners.txt" link="input" register="true" transfer="true" optional="false" type="data" size="244302"/>
    <uses file="NC_211_IGR_partners.txt" link="input" register="true" transfer="true" optional="false" type="data" size="430549"/>
    <uses file="NC_212_IGR_partners.txt" link="input" register="true" transfer="true" optional="false" type="data" size="366792"/>
    <uses file="NC_213_IGR_partners.txt" link="input" register="true" transfer="true" optional="false" type="data" size="431291"/>
    <uses file="NC_214_IGR_partners.txt" link="input" register="true" transfer="true" optional="false" type="data" size="252037"/>
    <uses file="NC_215_IGR_partners.txt" link="input" register="true" transfer="true" optional="false" type="data" size="308364"/>
    <uses file="NC_216_IGR_partners.txt" link="input" register="true" transfer="true" optional="false" type="data" size="351297"/>
    <uses file="NC_217_IGR_partners.txt" link="input" register="true" transfer="true" optional="false" type="data" size="389754"/>
    <uses file="NC_218_IGR_partners.txt" link="input" register="true" transfer="true" optional="false" type="data" size="157264"/>
    <uses file="NC_219_IGR_partners.txt" link="input" register="true" transfer="true" optional="false" type="data" size="229184"/>
    <uses file="NC_220_IGR_partners.txt" link="input" register="true" transfer="true" optional="false" type="data" size="384456"/>
    <uses file="NC_221_IGR_partners.txt" link="input" register="true" transfer="true" optional="false" type="data" size="425787"/>
    <uses file="NC_222_IGR_partners.txt" link="input" register="true" transfer="true" optional="false" type="data" size="196485"/>
    <uses file="NC_223_IGR_partners.txt" link="input" register="true" transfer="true" optional="false" type="data" size="241561"/>
    <uses file="NC_224_IGR_partners.txt" link="input" register="true" transfer="true" optional="false" type="data" size="431472"/>
    <uses file="NC_225_IGR_partners.txt" link="input" register="true" transfer="true" optional="false" type="data" size="267146"/>
    <uses file="NC_226_IGR_partners.txt" link="input" register="true" transfer="true" optional="false" type="data" size="400284"/>
    <uses file="NC_227_IGR_partners.txt" link="input" register="true" transfer="true" optional="false" type="data" size="313393"/>
    <uses file="NC_228_IGR_partners.txt" link="input" register="true" transfer="true" optional="false" type="data" size="173727"/>
    <uses file="NC_229_IGR_partners.txt" link="input" register="true" transfer="true" optional="false" type="data" size="174033"/>
    <uses file="NC_230_IGR_partners.txt" link="input" register="true" transfer="true" optional="false" type="data" size="390133"/>
    <uses file="NC_231_IGR_partners.txt" link="input" register="true" transfer="true" optional="false" type="data" size="291871"/>
    <uses file="NC_232_IGR_partners.txt" link="input" register="true" transfer="true" optional="false" type="data" size="408495"/>
    <uses file="NC_233_IGR_partners.txt" link="input" register="true" transfer="true" optional="false" type="data" size="247532"/>
    <uses file="NC_234_IGR_partners.txt" link="input" register="true" transfer="true" optional="false" type="data" size="225418"/>
    <uses file="NC_235_IGR_partners.txt" link="input" register="true" transfer="true" optional="false" type="data" size="306823"/>
    <uses file="NC_236_IGR_partners.txt" link="input" register="true" transfer="true" optional="false" type="data" size="279811"/>
    <uses file="NC_237_IGR_partners.txt" link="input" register="true" transfer="true" optional="false" type="data" size="168604"/>
    <uses file="NC_238_IGR_partners.txt" link="input" register="true" transfer="true" optional="false" type="data" size="428827"/>
    <uses file="NC_239_IGR_partners.txt" link="input" register="true" transfer="true" optional="false" type="data" size="428314"/>
    <uses file="NC_240_IGR_partners.txt" link="input" register="true" transfer="true" optional="false" type="data" size="379662"/>
    <uses file="NC_241_IGR_partners.txt" link="input" register="true" transfer="true" optional="false" type="data" size="161700"/>
    <uses file="NC_242_IGR_partners.txt" link="input" register="true" transfer="true" optional="false" type="data" size="187536"/>
    <uses file="NC_243_IGR_partners.txt" link="input" register="true" transfer="true" optional="false" type="data" size="201470"/>
    <uses file="NC_244_IGR_partners.txt" link="input" register="true" transfer="true" optional="false" type="data" size="298205"/>
    <uses file="NC_245_IGR_partners.txt" link="input" register="true" transfer="true" optional="false" type="data" size="209586"/>
    <uses file="NC_246_IGR_partners.txt" link="input" register="true" transfer="true" optional="false" type="data" size="238095"/>
    <uses file="NC_247_IGR_partners.txt" link="input" register="true" transfer="true" optional="false" type="data" size="289436"/>
    <uses file="NC_248_IGR_partners.txt" link="input" register="true" transfer="true" optional="false" type="data" size="246534"/>
    <uses file="NC_249_IGR_partners.txt" link="input" register="true" transfer="true" optional="false" type="data" size="345852"/>
    <uses file="NC_250_IGR_partners.txt" link="input" register="true" transfer="true" optional="false" type="data" size="400210"/>
    <uses file="NC_251_IGR_partners.txt" link="input" register="true" transfer="true" optional="false" type="data" size="414725"/>
    <uses file="NC_252_IGR_partners.txt" link="input" register="true" transfer="true" optional="false" type="data" size="275000"/>
    <uses file="NC_253_IGR_partners.txt" link="input" register="true" transfer="true" optional="false" type="data" size="203080"/>
    <uses file="NC_254_IGR_partners.txt" link="input" register="true" transfer="true" optional="false" type="data" size="196762"/>
    <uses file="NC_255_IGR_partners.txt" link="input" register="true" transfer="true" optional="false" type="data" size="388406"/>
    <uses file="NC_256_IGR_partners.txt" link="input" register="true" transfer="true" optional="false" type="data" size="222379"/>
    <uses file="NC_257_IGR_partners.txt" link="input" register="true" transfer="true" optional="false" type="data" size="293575"/>
    <uses file="NC_258_IGR_partners.txt" link="input" register="true" transfer="true" optional="false" type="data" size="217210"/>
    <uses file="NC_259_IGR_partners.txt" link="input" register="true" transfer="true" optional="false" type="data" size="244322"/>
    <uses file="NC_260_IGR_partners.txt" link="input" register="true" transfer="true" optional="false" type="data" size="371644"/>
    <uses file="NC_261_IGR_partners.txt" link="input" register="true" transfer="true" optional="false" type="data" size="290776"/>
    <uses file="NC_262_IGR_partners.txt" link="input" register="true" transfer="true" optional="false" type="data" size="181148"/>
    <uses file="NC_263_IGR_partners.txt" link="input" register="true" transfer="true" optional="false" type="data" size="344062"/>
    <uses file="NC_264_IGR_partners.txt" link="input" register="true" transfer="true" optional="false" type="data" size="164412"/>
    <uses file="NC_265_IGR_partners.txt" link="input" register="true" transfer="true" optional="false" type="data" size="375545"/>
    <uses file="NC_266_IGR_partners.txt" link="input" register="true" transfer="true" optional="false" type="data" size="368599"/>
    <uses file="NC_267_IGR_partners.txt" link="input" register="true" transfer="true" optional="false" type="data" size="372329"/>
    <uses file="NC_268_IGR_partners.txt" link="input" register="true" transfer="true" optional="false" type="data" size="285309"/>
    <uses file="NC_269_IGR_partners.txt" link="input" register="true" transfer="true" optional="false" type="data" size="423588"/>
    <uses file="NC_270_IGR_partners.txt" link="input" register="true" transfer="true" optional="false" type="data" size="368067"/>
    <uses file="NC_271_IGR_partners.txt" link="input" register="true" transfer="true" optional="false" type="data" size="364568"/>
    <uses file="NC_272_IGR_partners.txt" link="input" register="true" transfer="true" optional="false" type="data" size="272724"/>
    <uses file="NC_273_IGR_partners.txt" link="input" register="true" transfer="true" optional="false" type="data" size="163720"/>
    <uses file="NC_274_IGR_partners.txt" link="input" register="true" transfer="true" optional="false" type="data" size="302128"/>
    <uses file="NC_275_IGR_partners.txt" link="input" register="true" transfer="true" optional="false" type="data" size="302924"/>
    <uses file="NC_276_IGR_partners.txt" link="input" register="true" transfer="true" optional="false" type="data" size="224573"/>
    <uses file="NC_277_IGR_partners.txt" link="input" register="true" transfer="true" optional="false" type="data" size="273347"/>
    <uses file="NC_278_IGR_partners.txt" link="input" register="true" transfer="true" optional="false" type="data" size="404030"/>
    <uses file="NC_279_IGR_partners.txt" link="input" register="true" transfer="true" optional="false" type="data" size="308887"/>
    <uses file="NC_280_IGR_partners.txt" link="input" register="true" transfer="true" optional="false" type="data" size="187292"/>
    <uses file="NC_281_IGR_partners.txt" link="input" register="true" transfer="true" optional="false" type="data" size="404323"/>
    <uses file="NC_282_IGR_partners.txt" link="input" register="true" transfer="true" optional="false" type="data" size="347199"/>
    <uses file="NC_283_IGR_partners.txt" link="input" register="true" transfer="true" optional="false" type="data" size="243488"/>
    <uses file="NC_284_IGR_partners.txt" link="input" register="true" transfer="true" optional="false" type="data" size="362974"/>
    <uses file="NC_285_IGR_partners.txt" link="input" register="true" transfer="true" optional="false" type="data" size="304518"/>
    <uses file="NC_286_IGR_partners.txt" link="input" register="true" transfer="true" optional="false" type="data" size="320671"/>
    <uses file="NC_287_IGR_partners.txt" link="input" register="true" transfer="true" optional="false" type="data" size="154101"/>
    <uses file="NC_288_IGR_partners.txt" link="input" register="true" transfer="true" optional="false" type="data" size="210671"/>
    <uses file="NC_289_IGR_partners.txt" link="input" register="true" transfer="true" optional="false" type="data" size="373298"/>
    <uses file="NC_290_IGR_partners.txt" link="input" register="true" transfer="true" optional="false" type="data" size="300267"/>
    <uses file="NC_291_IGR_partners.txt" link="input" register="true" transfer="true" optional="false" type="data" size="208283"/>
    <uses file="NC_292_IGR_partners.txt" link="input" register="true" transfer="true" optional="false" type="data" size="189354"/>
    <uses file="NC_293_IGR_partners.txt" link="input" register="true" transfer="true" optional="false" type="data" size="209382"/>
    <uses file="NC_294_IGR_partners.txt" link="input" register="true" transfer="true" optional="false" type="data" size="412278"/>
    <uses file="NC_295_IGR_partners.txt" link="input" register="true" transfer="true" optional="false" type="data" size="323536"/>
    <uses file="NC_296_IGR_partners.txt" link="input" register="true" transfer="true" optional="false" type="data" size="283417"/>
    <uses file="NC_297_IGR_partners.txt" link="input" register="true" transfer="true" optional="false" type="data" size="200951"/>
    <uses file="NC_298_IGR_partners.txt" link="input" register="true" transfer="true" optional="false" type="data" size="364194"/>
    <uses file="NC_299_IGR_partners.txt" link="input" register="true" transfer="true" optional="false" type="data" size="275545"/>
    <uses file="NC_300_IGR_partners.txt" link="input" register="true" transfer="true" optional="false" type="data" size="242339"/>
    <uses file="NC_301_IGR_partners.txt" link="input" register="true" transfer="true" optional="false" type="data" size="278313"/>
    <uses file="NC_302_IGR_partners.txt" link="input" register="true" transfer="true" optional="false" type="data" size="265247"/>
    <uses file="NC_303_IGR_partners.txt" link="input" register="true" transfer="true" optional="false" type="data" size="248933"/>
    <uses file="NC_304_IGR_partners.txt" link="input" register="true" transfer="true" optional="false" type="data" size="174082"/>
    <uses file="NC_305_IGR_partners.txt" link="input" register="true" transfer="true" optional="false" type="data" size="150979"/>
    <uses file="NC_306_IGR_partners.txt" link="input" register="true" transfer="true" optional="false" type="data" size="278414"/>
    <uses file="NC_307_IGR_partners.txt" link="input" register="true" transfer="true" optional="false" type="data" size="336913"/>
    <uses file="NC_308_IGR_partners.txt" link="input" register="true" transfer="true" optional="false" type="data" size="248363"/>
    <uses file="NC_309_IGR_partners.txt" link="input" register="true" transfer="true" optional="false" type="data" size="395954"/>
    <uses file="NC_310_IGR_partners.txt" link="input" register="true" transfer="true" optional="false" type="data" size="332425"/>
    <uses file="NC_311_IGR_partners.txt" link="input" register="true" transfer="true" optional="false" type="data" size="204790"/>
    <uses file="NC_312_IGR_partners.txt" link="input" register="true" transfer="true" optional="false" type="data" size="349199"/>
    <uses file="NC_313_IGR_partners.txt" link="input" register="true" transfer="true" optional="false" type="data" size="215167"/>
    <uses file="NC_314_IGR_partners.txt" link="input" register="true" transfer="true" optional="false" type="data" size="283638"/>
    <uses file="NC_315_IGR_partners.txt" link="input" register="true" transfer="true" optional="false" type="data" size="328037"/>
    <uses file="NC_316_IGR_partners.txt" link="input" register="true" transfer="true" optional="false" type="data" size="258613"/>
    <uses file="NC_317_IGR_partners.txt" link="input" register="true" transfer="true" optional="false" type="data" size="351857"/>
    <uses file="NC_318_IGR_partners.txt" link="input" register="true" transfer="true" optional="false" type="data" size="271169"/>
    <uses file="NC_319_IGR_partners.txt" link="input" register="true" transfer="true" optional="false" type="data" size="424837"/>
    <uses file="NC_320_IGR_partners.txt" link="input" register="true" transfer="true" optional="false" type="data" size="292944"/>
    <uses file="NC_321_IGR_partners.txt" link="input" register="true" transfer="true" optional="false" type="data" size="226193"/>
    <uses file="NC_322_IGR_partners.txt" link="input" register="true" transfer="true" optional="false" type="data" size="289982"/>
    <uses file="NC_323_IGR_partners.txt" link="input" register="true" transfer="true" optional="false" type="data" size="229796"/>
    <uses file="NC_324_IGR_partners.txt" link="input" register="true" transfer="true" optional="false" type="data" size="296000"/>
    <uses file="NC_325_IGR_partners.txt" link="input" register="true" transfer="true" optional="false" type="data" size="363595"/>
    <uses file="NC_326_IGR_partners.txt" link="input" register="true" transfer="true" optional="false" type="data" size="203450"/>
    <uses file="NC_327_IGR_partners.txt" link="input" register="true" transfer="true" optional="false" type="data" size="242409"/>
    <uses file="NC_328_IGR_partners.txt" link="input" register="true" transfer="true" optional="false" type="data" size="296044"/>
    <uses file="NC_329_IGR_partners.txt" link="input" register="true" transfer="true" optional="false" type="data" size="259769"/>
    <uses file="NC_330_IGR_partners.txt" link="input" register="true" transfer="true" optional="false" type="data" size="269637"/>
    <uses file="NC_331_IGR_partners.txt" link="input" register="true" transfer="true" optional="false" type="data" size="407042"/>
    <uses file="NC_332_IGR_partners.txt" link="input" register="true" transfer="true" optional="false" type="data" size="181587"/>
    <uses file="NC_333_IGR_partners.txt" link="input" register="true" transfer="true" optional="false" type="data" size="427896"/>
    <uses file="NC_334_IGR_partners.txt" link="input" register="true" transfer="true" optional="false" type="data" size="248624"/>
    <uses file="NC_335_IGR_partners.txt" link="input" register="true" transfer="true" optional="false" type="data" size="197482"/>
    <uses file="NC_336_IGR_partners.txt" link="input" register="true" transfer="true" optional="false" type="data" size="217747"/>
    <uses file="NC_337_IGR_partners.txt" link="input" register="true" transfer="true" optional="false" type="data" size="162408"/>
    <uses file="NC_338_IGR_partners.txt" link="input" register="true" transfer="true" optional="false" type="data" size="417590"/>
    <uses file="NC_339_IGR_partners.txt" link="input" register="true" transfer="true" optional="false" type="data" size="387259"/>
    <uses file="NC_340_IGR_partners.txt" link="input" register="true" transfer="true" optional="false" type="data" size="239951"/>
    <uses file="NC_341_IGR_partners.txt" link="input" register="true" transfer="true" optional="false" type="data" size="285178"/>
    <uses file="NC_342_IGR_partners.txt" link="input" register="true" transfer="true" optional="false" type="data" size="290846"/>
    <uses file="NC_343_IGR_partners.txt" link="input" register="true" transfer="true" optional="false" type="data" size="414713"/>
    <uses file="NC_344_IGR_partners.txt" link="input" register="true" transfer="true" optional="false" type="data" size="430422"/>
    <uses file="NC_345_IGR_partners.txt" link="input" register="true" transfer="true" optional="false" type="data" size="429624"/>
    <uses file="NC_346_IGR_partners.txt" link="input" register="true" transfer="true" optional="false" type="data" size="390805"/>
    <uses file="NC_347_IGR_partners.txt" link="input" register="true" transfer="true" optional="false" type="data" size="219180"/>
    <uses file="NC_348_IGR_partners.txt" link="input" register="true" transfer="true" optional="false" type="data" size="292653"/>
    <uses file="NC_349_IGR_partners.txt" link="input" register="true" transfer="true" optional="false" type="data" size="376910"/>
    <uses file="NC_350_IGR_partners.txt" link="input" register="true" transfer="true" optional="false" type="data" size="258822"/>
    <uses file="NC_351_IGR_partners.txt" link="input" register="true" transfer="true" optional="false" type="data" size="239975"/>
    <uses file="NC_352_IGR_partners.txt" link="input" register="true" transfer="true" optional="false" type="data" size="215880"/>
    <uses file="NC_353_IGR_partners.txt" link="input" register="true" transfer="true" optional="false" type="data" size="342088"/>
    <uses file="NC_354_IGR_partners.txt" link="input" register="true" transfer="true" optional="false" type="data" size="156467"/>
    <uses file="NC_355_IGR_partners.txt" link="input" register="true" transfer="true" optional="false" type="data" size="169378"/>
    <uses file="NC_356_IGR_partners.txt" link="input" register="true" transfer="true" optional="false" type="data" size="381523"/>
    <uses file="NC_357_IGR_partners.txt" link="input" register="true" transfer="true" optional="false" type="data" size="337160"/>
    <uses file="NC_358_IGR_partners.txt" link="input" register="true" transfer="true" optional="false" type="data" size="378530"/>
    <uses file="NC_359_IGR_partners.txt" link="input" register="true" transfer="true" optional="false" type="data" size="359000"/>
    <uses file="NC_360_IGR_partners.txt" link="input" register="true" transfer="true" optional="false" type="data" size="146996"/>
    <uses file="NC_361_IGR_partners.txt" link="input" register="true" transfer="true" optional="false" type="data" size="389006"/>
    <uses file="NC_362_IGR_partners.txt" link="input" register="true" transfer="true" optional="false" type="data" size="300770"/>
    <uses file="NC_363_IGR_partners.txt" link="input" register="true" transfer="true" optional="false" type="data" size="172837"/>
    <uses file="NC_364_IGR_partners.txt" link="input" register="true" transfer="true" optional="false" type="data" size="359030"/>
    <uses file="NC_365_IGR_partners.txt" link="input" register="true" transfer="true" optional="false" type="data" size="400876"/>
    <uses file="NC_366_IGR_partners.txt" link="input" register="true" transfer="true" optional="false" type="data" size="215843"/>
    <uses file="NC_367_IGR_partners.txt" link="input" register="true" transfer="true" optional="false" type="data" size="173547"/>
    <uses file="NC_368_IGR_partners.txt" link="input" register="true" transfer="true" optional="false" type="data" size="310357"/>
    <uses file="NC_369_IGR_partners.txt" link="input" register="true" transfer="true" optional="false" type="data" size="344847"/>
    <uses file="NC_370_IGR_partners.txt" link="input" register="true" transfer="true" optional="false" type="data" size="305825"/>
    <uses file="NC_371_IGR_partners.txt" link="input" register="true" transfer="true" optional="false" type="data" size="146680"/>
    <uses file="NC_372_IGR_partners.txt" link="input" register="true" transfer="true" optional="false" type="data" size="250869"/>
    <uses file="NC_373_IGR_partners.txt" link="input" register="true" transfer="true" optional="false" type="data" size="216542"/>
    <uses file="NC_374_IGR_partners.txt" link="input" register="true" transfer="true" optional="false" type="data" size="315880"/>
    <uses file="NC_375_IGR_partners.txt" link="input" register="true" transfer="true" optional="false" type="data" size="335673"/>
    <uses file="NC_376_IGR_partners.txt" link="input" register="true" transfer="true" optional="false" type="data" size="368186"/>
    <uses file="NC_377_IGR_partners.txt" link="input" register="true" transfer="true" optional="false" type="data" size="424027"/>
    <uses file="NC_378_IGR_partners.txt" link="input" register="true" transfer="true" optional="false" type="data" size="243137"/>
    <uses file="NC_379_IGR_partners.txt" link="input" register="true" transfer="true" optional="false" type="data" size="327496"/>
    <uses file="NC_380_IGR_partners.txt" link="input" register="true" transfer="true" optional="false" type="data" size="212424"/>
    <uses file="NC_381_IGR_partners.txt" link="input" register="true" transfer="true" optional="false" type="data" size="297340"/>
    <uses file="NC_382_IGR_partners.txt" link="input" register="true" transfer="true" optional="false" type="data" size="257628"/>
    <uses file="NC_383_IGR_partners.txt" link="input" register="true" transfer="true" optional="false" type="data" size="409580"/>
    <uses file="NC_384_IGR_partners.txt" link="input" register="true" transfer="true" optional="false" type="data" size="430568"/>
    <uses file="NC_385_IGR_partners.txt" link="input" register="true" transfer="true" optional="false" type="data" size="320365"/>
    <uses file="NC_386_IGR_partners.txt" link="input" register="true" transfer="true" optional="false" type="data" size="178255"/>
    <uses file="NC_387_IGR_partners.txt" link="input" register="true" transfer="true" optional="false" type="data" size="207180"/>
    <uses file="NC_388_IGR_partners.txt" link="input" register="true" transfer="true" optional="false" type="data" size="374082"/>
    <uses file="NC_389_IGR_partners.txt" link="input" register="true" transfer="true" optional="false" type="data" size="264808"/>
    <uses file="NC_390_IGR_partners.txt" link="input" register="true" transfer="true" optional="false" type="data" size="424951"/>
    <uses file="NC_391_IGR_partners.txt" link="input" register="true" transfer="true" optional="false" type="data" size="215589"/>
    <uses file="NC_392_IGR_partners.txt" link="input" register="true" transfer="true" optional="false" type="data" size="395207"/>
    <uses file="NC_393_IGR_partners.txt" link="input" register="true" transfer="true" optional="false" type="data" size="432008"/>
    <uses file="NC_394_IGR_partners.txt" link="input" register="true" transfer="true" optional="false" type="data" size="175228"/>
    <uses file="NC_395_IGR_partners.txt" link="input" register="true" transfer="true" optional="false" type="data" size="361109"/>
    <uses file="NC_396_IGR_partners.txt" link="input" register="true" transfer="true" optional="false" type="data" size="401993"/>
    <uses file="NC_397_IGR_partners.txt" link="input" register="true" transfer="true" optional="false" type="data" size="254939"/>
    <uses file="NC_398_IGR_partners.txt" link="input" register="true" transfer="true" optional="false" type="data" size="383270"/>
    <uses file="NC_399_IGR_partners.txt" link="input" register="true" transfer="true" optional="false" type="data" size="232580"/>
    <uses file="NC_400_IGR_partners.txt" link="input" register="true" transfer="true" optional="false" type="data" size="255489"/>
    <uses file="NC_401_IGR_partners.txt" link="input" register="true" transfer="true" optional="false" type="data" size="219106"/>
    <uses file="NC_402_IGR_partners.txt" link="input" register="true" transfer="true" optional="false" type="data" size="269049"/>
    <uses file="NC_403_IGR_partners.txt" link="input" register="true" transfer="true" optional="false" type="data" size="200403"/>
    <uses file="NC_404_IGR_partners.txt" link="input" register="true" transfer="true" optional="false" type="data" size="172301"/>
    <uses file="NC_405_IGR_partners.txt" link="input" register="true" transfer="true" optional="false" type="data" size="243185"/>
    <uses file="NC_406_IGR_partners.txt" link="input" register="true" transfer="true" optional="false" type="data" size="349117"/>
    <uses file="NC_407_IGR_partners.txt" link="input" register="true" transfer="true" optional="false" type="data" size="239276"/>
    <uses file="NC_408_IGR_partners.txt" link="input" register="true" transfer="true" optional="false" type="data" size="270943"/>
    <uses file="NC_409_IGR_partners.txt" link="input" register="true" transfer="true" optional="false" type="data" size="315586"/>
    <uses file="NC_410_IGR_partners.txt" link="input" register="true" transfer="true" optional="false" type="data" size="235534"/>
    <uses file="NC_411_IGR_partners.txt" link="input" register="true" transfer="true" optional="false" type="data" size="227884"/>
    <uses file="NC_412_IGR_partners.txt" link="input" register="true" transfer="true" optional="false" type="data" size="319869"/>
    <uses file="NC_413_IGR_partners.txt" link="input" register="true" transfer="true" optional="false" type="data" size="358781"/>
    <uses file="NC_414_IGR_partners.txt" link="input" register="true" transfer="true" optional="false" type="data" size="228632"/>
    <uses file="NC_415_IGR_partners.txt" link="input" register="true" transfer="true" optional="false" type="data" size="170755"/>
    <uses file="NC_416_IGR_partners.txt" link="input" register="true" transfer="true" optional="false" type="data" size="297556"/>
    <uses file="NC_417_IGR_partners.txt" link="input" register="true" transfer="true" optional="false" type="data" size="390787"/>
    <uses file="NC_418_IGR_partners.txt" link="input" register="true" transfer="true" optional="false" type="data" size="152143"/>
    <uses file="NC_419_IGR_partners.txt" link="input" register="true" transfer="true" optional="false" type="data" size="303495"/>
    <uses file="NC_420_IGR_partners.txt" link="input" register="true" transfer="true" optional="false" type="data" size="193718"/>
    <uses file="NC_421_IGR_partners.txt" link="input" register="true" transfer="true" optional="false" type="data" size="207574"/>
    <uses file="NC_422_IGR_partners.txt" link="input" register="true" transfer="true" optional="false" type="data" size="183122"/>
    <uses file="NC_423_IGR_partners.txt" link="input" register="true" transfer="true" optional="false" type="data" size="224115"/>
    <uses file="NC_424_IGR_partners.txt" link="input" register="true" transfer="true" optional="false" type="data" size="367420"/>
    <uses file="NC_425_IGR_partners.txt" link="input" register="true" transfer="true" optional="false" type="data" size="333408"/>
    <uses file="NC_426_IGR_partners.txt" link="input" register="true" transfer="true" optional="false" type="data" size="316905"/>
    <uses file="NC_427_IGR_partners.txt" link="input" register="true" transfer="true" optional="false" type="data" size="247729"/>
    <uses file="NC_428_IGR_partners.txt" link="input" register="true" transfer="true" optional="false" type="data" size="271987"/>
    <uses file="NC_429_IGR_partners.txt" link="input" register="true" transfer="true" optional="false" type="data" size="305378"/>
    <uses file="NC_430_IGR_partners.txt" link="input" register="true" transfer="true" optional="false" type="data" size="267807"/>
    <uses file="NC_431_IGR_partners.txt" link="input" register="true" transfer="true" optional="false" type="data" size="300895"/>
    <uses file="NC_432_IGR_partners.txt" link="input" register="true" transfer="true" optional="false" type="data" size="278771"/>
    <uses file="NC_433_IGR_partners.txt" link="input" register="true" transfer="true" optional="false" type="data" size="343149"/>
    <uses file="NC_434_IGR_partners.txt" link="input" register="true" transfer="true" optional="false" type="data" size="341943"/>
    <uses file="NC_435_IGR_partners.txt" link="input" register="true" transfer="true" optional="false" type="data" size="254845"/>
    <uses file="NC_436_IGR_partners.txt" link="input" register="true" transfer="true" optional="false" type="data" size="416627"/>
    <uses file="NC_437_IGR_partners.txt" link="input" register="true" transfer="true" optional="false" type="data" size="287739"/>
    <uses file="NC_438_IGR_partners.txt" link="input" register="true" transfer="true" optional="false" type="data" size="216921"/>
    <uses file="NC_439_IGR_partners.txt" link="input" register="true" transfer="true" optional="false" type="data" size="424629"/>
    <uses file="NC_440_IGR_partners.txt" link="input" register="true" transfer="true" optional="false" type="data" size="168483"/>
    <uses file="NC_441_IGR_partners.txt" link="input" register="true" transfer="true" optional="false" type="data" size="385539"/>
    <uses file="NC_442_IGR_partners.txt" link="input" register="true" transfer="true" optional="false" type="data" size="317109"/>
    <uses file="NC_443_IGR_partners.txt" link="input" register="true" transfer="true" optional="false" type="data" size="244414"/>
    <uses file="NC_444_IGR_partners.txt" link="input" register="true" transfer="true" optional="false" type="data" size="327178"/>
    <uses file="NC_445_IGR_partners.txt" link="input" register="true" transfer="true" optional="false" type="data" size="145785"/>
    <uses file="NC_446_IGR_partners.txt" link="input" register="true" transfer="true" optional="false" type="data" size="266150"/>
    <uses file="NC_447_IGR_partners.txt" link="input" register="true" transfer="true" optional="false" type="data" size="411346"/>
    <uses file="NC_448_IGR_partners.txt" link="input" register="true" transfer="true" optional="false" type="data" size="185970"/>
    <uses file="NC_449_IGR_partners.txt" link="input" register="true" transfer="true" optional="false" type="data" size="351642"/>
    <uses file="NC_450_IGR_partners.txt" link="input" register="true" transfer="true" optional="false" type="data" size="368623"/>
    <uses file="NC_451_IGR_partners.txt" link="input" register="true" transfer="true" optional="false" type="data" size="276942"/>
    <uses file="NC_452_IGR_partners.txt" link="input" register="true" transfer="true" optional="false" type="data" size="318268"/>
    <uses file="NC_453_IGR_partners.txt" link="input" register="true" transfer="true" optional="false" type="data" size="241737"/>
    <uses file="NC_454_IGR_partners.txt" link="input" register="true" transfer="true" optional="false" type="data" size="291967"/>
    <uses file="NC_455_IGR_partners.txt" link="input" register="true" transfer="true" optional="false" type="data" size="154118"/>
    <uses file="NC_456_IGR_partners.txt" link="input" register="true" transfer="true" optional="false" type="data" size="423965"/>
    <uses file="NC_457_IGR_partners.txt" link="input" register="true" transfer="true" optional="false" type="data" size="156562"/>
    <uses file="NC_458_IGR_partners.txt" link="input" register="true" transfer="true" optional="false" type="data" size="373049"/>
    <uses file="NC_459_IGR_partners.txt" link="input" register="true" transfer="true" optional="false" type="data" size="193728"/>
    <uses file="NC_460_IGR_partners.txt" link="input" register="true" transfer="true" optional="false" type="data" size="283237"/>
    <uses file="NC_461_IGR_partners.txt" link="input" register="true" transfer="true" optional="false" type="data" size="320969"/>
    <uses file="NC_462_IGR_partners.txt" link="input" register="true" transfer="true" optional="false" type="data" size="250303"/>
    <uses file="NC_463_IGR_partners.txt" link="input" register="true" transfer="true" optional="false" type="data" size="169503"/>
    <uses file="NC_464_IGR_partners.txt" link="input" register="true" transfer="true" optional="false" type="data" size="180041"/>
    <uses file="NC_465_IGR_partners.txt" link="input" register="true" transfer="true" optional="false" type="data" size="406932"/>
    <uses file="NC_466_IGR_partners.txt" link="input" register="true" transfer="true" optional="false" type="data" size="381846"/>
    <uses file="NC_467_IGR_partners.txt" link="input" register="true" transfer="true" optional="false" type="data" size="427100"/>
    <uses file="NC_468_IGR_partners.txt" link="input" register="true" transfer="true" optional="false" type="data" size="427433"/>
    <uses file="NC_469_IGR_partners.txt" link="input" register="true" transfer="true" optional="false" type="data" size="383471"/>
    <uses file="NC_470_IGR_partners.txt" link="input" register="true" transfer="true" optional="false" type="data" size="326156"/>
    <uses file="NC_471_IGR_partners.txt" link="input" register="true" transfer="true" optional="false" type="data" size="186723"/>
    <uses file="NC_472_IGR_partners.txt" link="input" register="true" transfer="true" optional="false" type="data" size="359982"/>
    <uses file="NC_473_IGR_partners.txt" link="input" register="true" transfer="true" optional="false" type="data" size="241049"/>
    <uses file="NC_474_IGR_partners.txt" link="input" register="true" transfer="true" optional="false" type="data" size="397560"/>
    <uses file="NC_475_IGR_partners.txt" link="input" register="true" transfer="true" optional="false" type="data" size="188517"/>
    <uses file="NC_476_IGR_partners.txt" link="input" register="true" transfer="true" optional="false" type="data" size="165982"/>
    <uses file="NC_477_IGR_partners.txt" link="input" register="true" transfer="true" optional="false" type="data" size="339885"/>
    <uses file="NC_478_IGR_partners.txt" link="input" register="true" transfer="true" optional="false" type="data" size="321196"/>
    <uses file="NC_479_IGR_partners.txt" link="input" register="true" transfer="true" optional="false" type="data" size="289893"/>
    <uses file="NC_480_IGR_partners.txt" link="input" register="true" transfer="true" optional="false" type="data" size="294940"/>
    <uses file="NC_481_IGR_partners.txt" link="input" register="true" transfer="true" optional="false" type="data" size="235024"/>
    <uses file="NC_482_IGR_partners.txt" link="input" register="true" transfer="true" optional="false" type="data" size="253448"/>
    <uses file="NC_483_IGR_partners.txt" link="input" register="true" transfer="true" optional="false" type="data" size="330926"/>
    <uses file="NC_484_IGR_partners.txt" link="input" register="true" transfer="true" optional="false" type="data" size="255159"/>
    <uses file="NC_485_IGR_partners.txt" link="input" register="true" transfer="true" optional="false" type="data" size="306257"/>
    <uses file="NC_486_IGR_partners.txt" link="input" register="true" transfer="true" optional="false" type="data" size="268683"/>
    <uses file="NC_487_IGR_partners.txt" link="input" register="true" transfer="true" optional="false" type="data" size="204382"/>
    <uses file="NC_488_IGR_partners.txt" link="input" register="true" transfer="true" optional="false" type="data" size="216677"/>
    <uses file="NC_489_IGR_partners.txt" link="input" register="true" transfer="true" optional="false" type="data" size="261674"/>
    <uses file="NC_490_IGR_partners.txt" link="input" register="true" transfer="true" optional="false" type="data" size="166353"/>
    <uses file="NC_491_IGR_partners.txt" link="input" register="true" transfer="true" optional="false" type="data" size="258688"/>
    <uses file="NC_492_IGR_partners.txt" link="input" register="true" transfer="true" optional="false" type="data" size="289287"/>
    <uses file="NC_493_IGR_partners.txt" link="input" register="true" transfer="true" optional="false" type="data" size="359835"/>
    <uses file="NC_494_IGR_partners.txt" link="input" register="true" transfer="true" optional="false" type="data" size="176298"/>
    <uses file="NC_495_IGR_partners.txt" link="input" register="true" transfer="true" optional="false" type="data" size="319860"/>
    <uses file="NC_496_IGR_partners.txt" link="input" register="true" transfer="true" optional="false" type="data" size="267714"/>
    <uses file="NC_497_IGR_partners.txt" link="input" register="true" transfer="true" optional="false" type="data" size="236455"/>
    <uses file="NC_498_IGR_partners.txt" link="input" register="true" transfer="true" optional="false" type="data" size="195821"/>
    <uses file="NC_499_IGR_partners.txt" link="input" register="true" transfer="true" optional="false" type="data" size="155330"/>
    <uses file="NC_500_IGR_partners.txt" link="input" register="true" transfer="true" optional="false" type="data" size="391219"/>
    <uses file="NC_501_IGR_partners.txt" link="input" register="true" transfer="true" optional="false" type="data" size="317140"/>
    <uses file="NC_502_IGR_partners.txt" link="input" register="true" transfer="true" optional="false" type="data" size="150339"/>
    <uses file="NC_503_IGR_partners.txt" link="input" register="true" transfer="true" optional="false" type="data" size="419929"/>
    <uses file="NC_504_IGR_partners.txt" link="input" register="true" transfer="true" optional="false" type="data" size="322169"/>
    <uses file="NC_505_IGR_partners.txt" link="input" register="true" transfer="true" optional="false" type="data" size="264781"/>
    <uses file="NC_506_IGR_partners.txt" link="input" register="true" transfer="true" optional="false" type="data" size="327560"/>
    <uses file="NC_507_IGR_partners.txt" link="input" register="true" transfer="true" optional="false" type="data" size="397584"/>
    <uses file="NC_508_IGR_partners.txt" link="input" register="true" transfer="true" optional="false" type="data" size="357239"/>
    <uses file="NC_509_IGR_partners.txt" link="input" register="true" transfer="true" optional="false" type="data" size="311826"/>
    <uses file="NC_510_IGR_partners.txt" link="input" register="true" transfer="true" optional="false" type="data" size="175947"/>
    <uses file="NC_511_IGR_partners.txt" link="input" register="true" transfer="true" optional="false" type="data" size="242067"/>
    <uses file="NC_512_IGR_partners.txt" link="input" register="true" transfer="true" optional="false" type="data" size="225004"/>
    <uses file="NC_513_IGR_partners.txt" link="input" register="true" transfer="true" optional="false" type="data" size="175549"/>
    <uses file="NC_514_IGR_partners.txt" link="input" register="true" transfer="true" optional="false" type="data" size="406068"/>
    <uses file="NC_515_IGR_partners.txt" link="input" register="true" transfer="true" optional="false" type="data" size="413063"/>
    <uses file="NC_516_IGR_partners.txt" link="input" register="true" transfer="true" optional="false" type="data" size="177685"/>
    <uses file="NC_517_IGR_partners.txt" link="input" register="true" transfer="true" optional="false" type="data" size="391900"/>
    <uses file="NC_518_IGR_partners.txt" link="input" register="true" transfer="true" optional="false" type="data" size="169479"/>
    <uses file="NC_519_IGR_partners.txt" link="input" register="true" transfer="true" optional="false" type="data" size="272749"/>
    <uses file="NC_520_IGR_partners.txt" link="input" register="true" transfer="true" optional="false" type="data" size="399152"/>
    <uses file="NC_521_IGR_partners.txt" link="input" register="true" transfer="true" optional="false" type="data" size="257955"/>
    <uses file="NC_522_IGR_partners.txt" link="input" register="true" transfer="true" optional="false" type="data" size="315398"/>
    <uses file="NC_523_IGR_partners.txt" link="input" register="true" transfer="true" optional="false" type="data" size="189993"/>
    <uses file="NC_524_IGR_partners.txt" link="input" register="true" transfer="true" optional="false" type="data" size="363725"/>
    <uses file="NC_525_IGR_partners.txt" link="input" register="true" transfer="true" optional="false" type="data" size="239619"/>
    <uses file="NC_526_IGR_partners.txt" link="input" register="true" transfer="true" optional="false" type="data" size="331022"/>
    <uses file="NC_527_IGR_partners.txt" link="input" register="true" transfer="true" optional="false" type="data" size="240543"/>
    <uses file="NC_528_IGR_partners.txt" link="input" register="true" transfer="true" optional="false" type="data" size="425715"/>
    <uses file="NC_529_IGR_partners.txt" link="input" register="true" transfer="true" optional="false" type="data" size="237402"/>
    <uses file="NC_530_IGR_partners.txt" link="input" register="true" transfer="true" optional="false" type="data" size="249053"/>
    <uses file="NC_531_IGR_partners.txt" link="input" register="true" transfer="true" optional="false" type="data" size="180009"/>
    <uses file="NC_532_IGR_partners.txt" link="input" register="true" transfer="true" optional="false" type="data" size="252619"/>
    <uses file="NC_533_IGR_partners.txt" link="input" register="true" transfer="true" optional="false" type="data" size="404742"/>
    <uses file="NC_534_IGR_partners.txt" link="input" register="true" transfer="true" optional="false" type="data" size="223813"/>
    <uses file="NC_535_IGR_partners.txt" link="input" register="true" transfer="true" optional="false" type="data" size="284842"/>
    <uses file="NC_536_IGR_partners.txt" link="input" register="true" transfer="true" optional="false" type="data" size="243519"/>
    <uses file="NC_537_IGR_partners.txt" link="input" register="true" transfer="true" optional="false" type="data" size="172202"/>
    <uses file="NC_538_IGR_partners.txt" link="input" register="true" transfer="true" optional="false" type="data" size="408901"/>
    <uses file="NC_539_IGR_partners.txt" link="input" register="true" transfer="true" optional="false" type="data" size="247267"/>
    <uses file="NC_540_IGR_partners.txt" link="input" register="true" transfer="true" optional="false" type="data" size="396656"/>
    <uses file="NC_541_IGR_partners.txt" link="input" register="true" transfer="true" optional="false" type="data" size="338575"/>
    <uses file="NC_542_IGR_partners.txt" link="input" register="true" transfer="true" optional="false" type="data" size="227121"/>
    <uses file="NC_543_IGR_partners.txt" link="input" register="true" transfer="true" optional="false" type="data" size="240242"/>
    <uses file="NC_544_IGR_partners.txt" link="input" register="true" transfer="true" optional="false" type="data" size="234760"/>
    <uses file="NC_545_IGR_partners.txt" link="input" register="true" transfer="true" optional="false" type="data" size="241921"/>
    <uses file="NC_546_IGR_partners.txt" link="input" register="true" transfer="true" optional="false" type="data" size="164180"/>
    <uses file="NC_547_IGR_partners.txt" link="input" register="true" transfer="true" optional="false" type="data" size="423354"/>
    <uses file="NC_548_IGR_partners.txt" link="input" register="true" transfer="true" optional="false" type="data" size="375236"/>
    <uses file="NC_549_IGR_partners.txt" link="input" register="true" transfer="true" optional="false" type="data" size="338277"/>
    <uses file="NC_550_IGR_partners.txt" link="input" register="true" transfer="true" optional="false" type="data" size="205052"/>
    <uses file="NC_551_IGR_partners.txt" link="input" register="true" transfer="true" optional="false" type="data" size="321057"/>
    <uses file="NC_552_IGR_partners.txt" link="input" register="true" transfer="true" optional="false" type="data" size="210892"/>
    <uses file="NC_553_IGR_partners.txt" link="input" register="true" transfer="true" optional="false" type="data" size="198022"/>
    <uses file="NC_554_IGR_partners.txt" link="input" register="true" transfer="true" optional="false" type="data" size="340941"/>
    <uses file="NC_555_IGR_partners.txt" link="input" register="true" transfer="true" optional="false" type="data" size="361143"/>
    <uses file="NC_556_IGR_partners.txt" link="input" register="true" transfer="true" optional="false" type="data" size="283727"/>
    <uses file="NC_557_IGR_partners.txt" link="input" register="true" transfer="true" optional="false" type="data" size="153983"/>
    <uses file="NC_558_IGR_partners.txt" link="input" register="true" transfer="true" optional="false" type="data" size="329628"/>
    <uses file="NC_559_IGR_partners.txt" link="input" register="true" transfer="true" optional="false" type="data" size="416450"/>
    <uses file="NC_560_IGR_partners.txt" link="input" register="true" transfer="true" optional="false" type="data" size="306519"/>
    <uses file="NC_561_IGR_partners.txt" link="input" register="true" transfer="true" optional="false" type="data" size="257580"/>
    <uses file="NC_562_IGR_partners.txt" link="input" register="true" transfer="true" optional="false" type="data" size="210999"/>
    <uses file="NC_563_IGR_partners.txt" link="input" register="true" transfer="true" optional="false" type="data" size="350205"/>
    <uses file="NC_564_IGR_partners.txt" link="input" register="true" transfer="true" optional="false" type="data" size="282242"/>
    <uses file="NC_565_IGR_partners.txt" link="input" register="true" transfer="true" optional="false" type="data" size="325330"/>
    <uses file="NC_566_IGR_partners.txt" link="input" register="true" transfer="true" optional="false" type="data" size="204504"/>
    <uses file="NC_567_IGR_partners.txt" link="input" register="true" transfer="true" optional="false" type="data" size="392552"/>
    <uses file="NC_568_IGR_partners.txt" link="input" register="true" transfer="true" optional="false" type="data" size="277081"/>
    <uses file="NC_569_IGR_partners.txt" link="input" register="true" transfer="true" optional="false" type="data" size="198418"/>
    <uses file="NC_570_IGR_partners.txt" link="input" register="true" transfer="true" optional="false" type="data" size="291718"/>
    <uses file="NC_571_IGR_partners.txt" link="input" register="true" transfer="true" optional="false" type="data" size="313914"/>
    <uses file="NC_572_IGR_partners.txt" link="input" register="true" transfer="true" optional="false" type="data" size="213811"/>
    <uses file="NC_573_IGR_partners.txt" link="input" register="true" transfer="true" optional="false" type="data" size="315967"/>
    <uses file="NC_574_IGR_partners.txt" link="input" register="true" transfer="true" optional="false" type="data" size="283053"/>
    <uses file="NC_575_IGR_partners.txt" link="input" register="true" transfer="true" optional="false" type="data" size="328692"/>
    <uses file="NC_576_IGR_partners.txt" link="input" register="true" transfer="true" optional="false" type="data" size="219706"/>
    <uses file="NC_577_IGR_partners.txt" link="input" register="true" transfer="true" optional="false" type="data" size="269867"/>
    <uses file="NC_578_IGR_partners.txt" link="input" register="true" transfer="true" optional="false" type="data" size="383343"/>
    <uses file="NC_579_IGR_partners.txt" link="input" register="true" transfer="true" optional="false" type="data" size="391997"/>
    <uses file="NC_580_IGR_partners.txt" link="input" register="true" transfer="true" optional="false" type="data" size="197248"/>
    <uses file="NC_581_IGR_partners.txt" link="input" register="true" transfer="true" optional="false" type="data" size="224464"/>
    <uses file="NC_582_IGR_partners.txt" link="input" register="true" transfer="true" optional="false" type="data" size="276248"/>
    <uses file="NC_583_IGR_partners.txt" link="input" register="true" transfer="true" optional="false" type="data" size="275326"/>
    <uses file="NC_584_IGR_partners.txt" link="input" register="true" transfer="true" optional="false" type="data" size="254002"/>
    <uses file="NC_585_IGR_partners.txt" link="input" register="true" transfer="true" optional="false" type="data" size="250835"/>
    <uses file="NC_586_IGR_partners.txt" link="input" register="true" transfer="true" optional="false" type="data" size="368712"/>
    <uses file="NC_587_IGR_partners.txt" link="input" register="true" transfer="true" optional="false" type="data" size="174426"/>
    <uses file="NC_588_IGR_partners.txt" link="input" register="true" transfer="true" optional="false" type="data" size="291100"/>
    <uses file="NC_589_IGR_partners.txt" link="input" register="true" transfer="true" optional="false" type="data" size="190932"/>
    <uses file="NC_590_IGR_partners.txt" link="input" register="true" transfer="true" optional="false" type="data" size="421929"/>
    <uses file="NC_591_IGR_partners.txt" link="input" register="true" transfer="true" optional="false" type="data" size="352124"/>
    <uses file="NC_592_IGR_partners.txt" link="input" register="true" transfer="true" optional="false" type="data" size="322394"/>
    <uses file="NC_593_IGR_partners.txt" link="input" register="true" transfer="true" optional="false" type="data" size="208501"/>
    <uses file="NC_594_IGR_partners.txt" link="input" register="true" transfer="true" optional="false" type="data" size="293383"/>
    <uses file="NC_595_IGR_partners.txt" link="input" register="true" transfer="true" optional="false" type="data" size="174254"/>
    <uses file="NC_596_IGR_partners.txt" link="input" register="true" transfer="true" optional="false" type="data" size="417832"/>
    <uses file="NC_597_IGR_partners.txt" link="input" register="true" transfer="true" optional="false" type="data" size="408640"/>
    <uses file="NC_598_IGR_partners.txt" link="input" register="true" transfer="true" optional="false" type="data" size="324808"/>
    <uses file="NC_599_IGR_partners.txt" link="input" register="true" transfer="true" optional="false" type="data" size="353180"/>
    <uses file="NC_600_IGR_partners.txt" link="input" register="true" transfer="true" optional="false" type="data" size="187670"/>
    <uses file="NC_601_IGR_partners.txt" link="input" register="true" transfer="true" optional="false" type="data" size="302528"/>
    <uses file="NC_602_IGR_partners.txt" link="input" register="true" transfer="true" optional="false" type="data" size="175491"/>
    <uses file="NC_603_IGR_partners.txt" link="input" register="true" transfer="true" optional="false" type="data" size="262146"/>
    <uses file="NC_604_IGR_partners.txt" link="input" register="true" transfer="true" optional="false" type="data" size="230905"/>
    <uses file="NC_605_IGR_partners.txt" link="input" register="true" transfer="true" optional="false" type="data" size="155976"/>
    <uses file="NC_606_IGR_partners.txt" link="input" register="true" transfer="true" optional="false" type="data" size="224734"/>
    <uses file="NC_607_IGR_partners.txt" link="input" register="true" transfer="true" optional="false" type="data" size="287529"/>
    <uses file="NC_608_IGR_partners.txt" link="input" register="true" transfer="true" optional="false" type="data" size="263462"/>
    <uses file="NC_609_IGR_partners.txt" link="input" register="true" transfer="true" optional="false" type="data" size="319476"/>
    <uses file="NC_610_IGR_partners.txt" link="input" register="true" transfer="true" optional="false" type="data" size="282651"/>
    <uses file="NC_611_IGR_partners.txt" link="input" register="true" transfer="true" optional="false" type="data" size="352598"/>
    <uses file="NC_612_IGR_partners.txt" link="input" register="true" transfer="true" optional="false" type="data" size="301861"/>
    <uses file="NC_613_IGR_partners.txt" link="input" register="true" transfer="true" optional="false" type="data" size="196561"/>
    <uses file="NC_614_IGR_partners.txt" link="input" register="true" transfer="true" optional="false" type="data" size="375022"/>
    <uses file="NC_615_IGR_partners.txt" link="input" register="true" transfer="true" optional="false" type="data" size="264453"/>
    <uses file="NC_616_IGR_partners.txt" link="input" register="true" transfer="true" optional="false" type="data" size="325028"/>
    <uses file="NC_617_IGR_partners.txt" link="input" register="true" transfer="true" optional="false" type="data" size="152162"/>
    <uses file="NC_618_IGR_partners.txt" link="input" register="true" transfer="true" optional="false" type="data" size="262873"/>
    <uses file="NC_619_IGR_partners.txt" link="input" register="true" transfer="true" optional="false" type="data" size="391395"/>
    <uses file="NC_620_IGR_partners.txt" link="input" register="true" transfer="true" optional="false" type="data" size="394553"/>
    <uses file="NC_621_IGR_partners.txt" link="input" register="true" transfer="true" optional="false" type="data" size="273816"/>
    <uses file="NC_622_IGR_partners.txt" link="input" register="true" transfer="true" optional="false" type="data" size="403682"/>
    <uses file="NC_623_IGR_partners.txt" link="input" register="true" transfer="true" optional="false" type="data" size="221840"/>
    <uses file="NC_624_IGR_partners.txt" link="input" register="true" transfer="true" optional="false" type="data" size="380933"/>
    <uses file="NC_625_IGR_partners.txt" link="input" register="true" transfer="true" optional="false" type="data" size="299377"/>
    <uses file="NC_626_IGR_partners.txt" link="input" register="true" transfer="true" optional="false" type="data" size="228105"/>
    <uses file="NC_627_IGR_partners.txt" link="input" register="true" transfer="true" optional="false" type="data" size="270121"/>
    <uses file="NC_628_IGR_partners.txt" link="input" register="true" transfer="true" optional="false" type="data" size="148770"/>
    <uses file="NC_629_IGR_partners.txt" link="input" register="true" transfer="true" optional="false" type="data" size="221117"/>
    <uses file="NC_630_IGR_partners.txt" link="input" register="true" transfer="true" optional="false" type="data" size="419841"/>
    <uses file="NC_631_IGR_partners.txt" link="input" register="true" transfer="true" optional="false" type="data" size="381121"/>
    <uses file="NC_632_IGR_partners.txt" link="input" register="true" transfer="true" optional="false" type="data" size="323471"/>
    <uses file="NC_633_IGR_partners.txt" link="input" register="true" transfer="true" optional="false" type="data" size="322998"/>
    <uses file="NC_634_IGR_partners.txt" link="input" register="true" transfer="true" optional="false" type="data" size="197196"/>
    <uses file="NC_635_IGR_partners.txt" link="input" register="true" transfer="true" optional="false" type="data" size="175064"/>
    <uses file="NC_636_IGR_partners.txt" link="input" register="true" transfer="true" optional="false" type="data" size="425684"/>
    <uses file="NC_637_IGR_partners.txt" link="input" register="true" transfer="true" optional="false" type="data" size="216573"/>
    <uses file="NC_638_IGR_partners.txt" link="input" register="true" transfer="true" optional="false" type="data" size="391635"/>
    <uses file="NC_639_IGR_partners.txt" link="input" register="true" transfer="true" optional="false" type="data" size="278512"/>
    <uses file="NC_640_IGR_partners.txt" link="input" register="true" transfer="true" optional="false" type="data" size="410464"/>
    <uses file="NC_641_IGR_partners.txt" link="input" register="true" transfer="true" optional="false" type="data" size="387347"/>
    <uses file="NC_642_IGR_partners.txt" link="input" register="true" transfer="true" optional="false" type="data" size="412353"/>
    <uses file="NC_643_IGR_partners.txt" link="input" register="true" transfer="true" optional="false" type="data" size="387652"/>
    <uses file="NC_644_IGR_partners.txt" link="input" register="true" transfer="true" optional="false" type="data" size="413922"/>
    <uses file="NC_645_IGR_partners.txt" link="input" register="true" transfer="true" optional="false" type="data" size="252758"/>
    <uses file="NC_646_IGR_partners.txt" link="input" register="true" transfer="true" optional="false" type="data" size="238243"/>
    <uses file="NC_647_IGR_partners.txt" link="input" register="true" transfer="true" optional="false" type="data" size="339509"/>
    <uses file="NC_648_IGR_partners.txt" link="input" register="true" transfer="true" optional="false" type="data" size="319895"/>
    <uses file="NC_649_IGR_partners.txt" link="input" register="true" transfer="true" optional="false" type="data" size="326714"/>
    <uses file="NC_650_IGR_partners.txt" link="input" register="true" transfer="true" optional="false" type="data" size="333949"/>
    <uses file="NC_651_IGR_partners.txt" link="input" register="true" transfer="true" optional="false" type="data" size="280690"/>
    <uses file="NC_652_IGR_partners.txt" link="input" register="true" transfer="true" optional="false" type="data" size="187303"/>
    <uses file="NC_653_IGR_partners.txt" link="input" register="true" transfer="true" optional="false" type="data" size="398195"/>
    <uses file="NC_654_IGR_partners.txt" link="input" register="true" transfer="true" optional="false" type="data" size="305857"/>
    <uses file="NC_655_IGR_partners.txt" link="input" register="true" transfer="true" optional="false" type="data" size="208237"/>
    <uses file="NC_656_IGR_partners.txt" link="input" register="true" transfer="true" optional="false" type="data" size="423222"/>
    <uses file="NC_657_IGR_partners.txt" link="input" register="true" transfer="true" optional="false" type="data" size="196401"/>
    <uses file="NC_658_IGR_partners.txt" link="input" register="true" transfer="true" optional="false" type="data" size="168981"/>
    <uses file="NC_659_IGR_partners.txt" link="input" register="true" transfer="true" optional="false" type="data" size="326838"/>
    <uses file="NC_660_IGR_partners.txt" link="input" register="true" transfer="true" optional="false" type="data" size="172053"/>
    <uses file="NC_661_IGR_partners.txt" link="input" register="true" transfer="true" optional="false" type="data" size="226696"/>
    <uses file="NC_662_IGR_partners.txt" link="input" register="true" transfer="true" optional="false" type="data" size="360555"/>
    <uses file="NC_663_IGR_partners.txt" link="input" register="true" transfer="true" optional="false" type="data" size="228630"/>
    <uses file="NC_664_IGR_partners.txt" link="input" register="true" transfer="true" optional="false" type="data" size="263607"/>
    <uses file="NC_665_IGR_partners.txt" link="input" register="true" transfer="true" optional="false" type="data" size="326907"/>
    <uses file="NC_666_IGR_partners.txt" link="input" register="true" transfer="true" optional="false" type="data" size="344219"/>
    <uses file="NC_667_IGR_partners.txt" link="input" register="true" transfer="true" optional="false" type="data" size="227730"/>
    <uses file="NC_668_IGR_partners.txt" link="input" register="true" transfer="true" optional="false" type="data" size="302340"/>
    <uses file="NC_669_IGR_partners.txt" link="input" register="true" transfer="true" optional="false" type="data" size="167265"/>
    <uses file="NC_670_IGR_partners.txt" link="input" register="true" transfer="true" optional="false" type="data" size="384067"/>
    <uses file="NC_671_IGR_partners.txt" link="input" register="true" transfer="true" optional="false" type="data" size="426622"/>
    <uses file="NC_672_IGR_partners.txt" link="input" register="true" transfer="true" optional="false" type="data" size="320674"/>
    <uses file="NC_673_IGR_partners.txt" link="input" register="true" transfer="true" optional="false" type="data" size="219241"/>
    <uses file="NC_674_IGR_partners.txt" link="input" register="true" transfer="true" optional="false" type="data" size="174330"/>
    <uses file="NC_675_IGR_partners.txt" link="input" register="true" transfer="true" optional="false" type="data" size="241549"/>
    <uses file="NC_676_IGR_partners.txt" link="input" register="true" transfer="true" optional="false" type="data" size="400138"/>
    <uses file="NC_677_IGR_partners.txt" link="input" register="true" transfer="true" optional="false" type="data" size="350584"/>
    <uses file="NC_678_IGR_partners.txt" link="input" register="true" transfer="true" optional="false" type="data" size="252884"/>
    <uses file="NC_679_IGR_partners.txt" link="input" register="true" transfer="true" optional="false" type="data" size="202221"/>
    <uses file="NC_680_IGR_partners.txt" link="input" register="true" transfer="true" optional="false" type="data" size="260388"/>
    <uses file="NC_681_IGR_partners.txt" link="input" register="true" transfer="true" optional="false" type="data" size="164951"/>
    <uses file="NC_682_IGR_partners.txt" link="input" register="true" transfer="true" optional="false" type="data" size="250524"/>
    <uses file="NC_683_IGR_partners.txt" link="input" register="true" transfer="true" optional="false" type="data" size="349391"/>
    <uses file="NC_684_IGR_partners.txt" link="input" register="true" transfer="true" optional="false" type="data" size="277155"/>
    <uses file="NC_685_IGR_partners.txt" link="input" register="true" transfer="true" optional="false" type="data" size="208639"/>
    <uses file="NC_686_IGR_partners.txt" link="input" register="true" transfer="true" optional="false" type="data" size="396348"/>
    <uses file="NC_687_IGR_partners.txt" link="input" register="true" transfer="true" optional="false" type="data" size="158928"/>
    <uses file="NC_688_IGR_partners.txt" link="input" register="true" transfer="true" optional="false" type="data" size="400284"/>
    <uses file="NC_689_IGR_partners.txt" link="input" register="true" transfer="true" optional="false" type="data" size="224426"/>
    <uses file="NC_690_IGR_partners.txt" link="input" register="true" transfer="true" optional="false" type="data" size="294475"/>
    <uses file="NC_691_IGR_partners.txt" link="input" register="true" transfer="true" optional="false" type="data" size="340675"/>
    <uses file="NC_692_IGR_partners.txt" link="input" register="true" transfer="true" optional="false" type="data" size="397297"/>
    <uses file="NC_693_IGR_partners.txt" link="input" register="true" transfer="true" optional="false" type="data" size="193554"/>
    <uses file="NC_694_IGR_partners.txt" link="input" register="true" transfer="true" optional="false" type="data" size="325208"/>
    <uses file="NC_695_IGR_partners.txt" link="input" register="true" transfer="true" optional="false" type="data" size="202216"/>
    <uses file="NC_696_IGR_partners.txt" link="input" register="true" transfer="true" optional="false" type="data" size="404295"/>
    <uses file="NC_697_IGR_partners.txt" link="input" register="true" transfer="true" optional="false" type="data" size="234841"/>
    <uses file="NC_698_IGR_partners.txt" link="input" register="true" transfer="true" optional="false" type="data" size="219563"/>
    <uses file="NC_699_IGR_partners.txt" link="input" register="true" transfer="true" optional="false" type="data" size="333286"/>
    <uses file="NC_700_IGR_partners.txt" link="input" register="true" transfer="true" optional="false" type="data" size="423100"/>
    <uses file="NC_701_IGR_partners.txt" link="input" register="true" transfer="true" optional="false" type="data" size="151263"/>
    <uses file="NC_702_IGR_partners.txt" link="input" register="true" transfer="true" optional="false" type="data" size="207133"/>
    <uses file="NC_703_IGR_partners.txt" link="input" register="true" transfer="true" optional="false" type="data" size="286218"/>
    <uses file="NC_704_IGR_partners.txt" link="input" register="true" transfer="true" optional="false" type="data" size="214761"/>
    <uses file="NC_705_IGR_partners.txt" link="input" register="true" transfer="true" optional="false" type="data" size="192384"/>
    <uses file="NC_706_IGR_partners.txt" link="input" register="true" transfer="true" optional="false" type="data" size="398644"/>
    <uses file="NC_707_IGR_partners.txt" link="input" register="true" transfer="true" optional="false" type="data" size="175126"/>
    <uses file="NC_708_IGR_partners.txt" link="input" register="true" transfer="true" optional="false" type="data" size="421483"/>
    <uses file="NC_709_IGR_partners.txt" link="input" register="true" transfer="true" optional="false" type="data" size="337559"/>
    <uses file="NC_710_IGR_partners.txt" link="input" register="true" transfer="true" optional="false" type="data" size="400827"/>
    <uses file="NC_711_IGR_partners.txt" link="input" register="true" transfer="true" optional="false" type="data" size="331563"/>
    <uses file="NC_712_IGR_partners.txt" link="input" register="true" transfer="true" optional="false" type="data" size="302507"/>
    <uses file="NC_713_IGR_partners.txt" link="input" register="true" transfer="true" optional="false" type="data" size="146401"/>
    <uses file="NC_714_IGR_partners.txt" link="input" register="true" transfer="true" optional="false" type="data" size="387548"/>
    <uses file="NC_715_IGR_partners.txt" link="input" register="true" transfer="true" optional="false" type="data" size="336490"/>
    <uses file="NC_716_IGR_partners.txt" link="input" register="true" transfer="true" optional="false" type="data" size="392089"/>
    <uses file="NC_717_IGR_partners.txt" link="input" register="true" transfer="true" optional="false" type="data" size="412183"/>
    <uses file="NC_718_IGR_partners.txt" link="input" register="true" transfer="true" optional="false" type="data" size="291283"/>
    <uses file="NC_719_IGR_partners.txt" link="input" register="true" transfer="true" optional="false" type="data" size="230430"/>
    <uses file="NC_720_IGR_partners.txt" link="input" register="true" transfer="true" optional="false" type="data" size="387629"/>
    <uses file="NC_721_IGR_partners.txt" link="input" register="true" transfer="true" optional="false" type="data" size="230218"/>
    <uses file="NC_722_IGR_partners.txt" link="input" register="true" transfer="true" optional="false" type="data" size="180953"/>
    <uses file="NC_723_IGR_partners.txt" link="input" register="true" transfer="true" optional="false" type="data" size="319170"/>
    <uses file="NC_724_IGR_partners.txt" link="input" register="true" transfer="true" optional="false" type="data" size="360396"/>
    <uses file="NC_725_IGR_partners.txt" link="input" register="true" transfer="true" optional="false" type="data" size="240197"/>
    <uses file="NC_726_IGR_partners.txt" link="input" register="true" transfer="true" optional="false" type="data" size="391311"/>
    <uses file="NC_727_IGR_partners.txt" link="input" register="true" transfer="true" optional="false" type="data" size="305255"/>
    <uses file="NC_728_IGR_partners.txt" link="input" register="true" transfer="true" optional="false" type="data" size="254806"/>
    <uses file="NC_729_IGR_partners.txt" link="input" register="true" transfer="true" optional="false" type="data" size="355428"/>
    <uses file="NC_730_IGR_partners.txt" link="input" register="true" transfer="true" optional="false" type="data" size="306128"/>
    <uses file="NC_731_IGR_partners.txt" link="input" register="true" transfer="true" optional="false" type="data" size="254268"/>
    <uses file="NC_732_IGR_partners.txt" link="input" register="true" transfer="true" optional="false" type="data" size="334670"/>
    <uses file="NC_733_IGR_partners.txt" link="input" register="true" transfer="true" optional="false" type="data" size="317907"/>
    <uses file="NC_734_IGR_partners.txt" link="input" register="true" transfer="true" optional="false" type="data" size="256253"/>
    <uses file="NC_735_IGR_partners.txt" link="input" register="true" transfer="true" optional="false" type="data" size="194934"/>
    <uses file="NC_736_IGR_partners.txt" link="input" register="true" transfer="true" optional="false" type="data" size="416710"/>
    <uses file="NC_737_IGR_partners.txt" link="input" register="true" transfer="true" optional="false" type="data" size="201122"/>
    <uses file="NC_738_IGR_partners.txt" link="input" register="true" transfer="true" optional="false" type="data" size="242821"/>
    <uses file="NC_739_IGR_partners.txt" link="input" register="true" transfer="true" optional="false" type="data" size="208916"/>
    <uses file="NC_740_IGR_partners.txt" link="input" register="true" transfer="true" optional="false" type="data" size="329120"/>
    <uses file="NC_741_IGR_partners.txt" link="input" register="true" transfer="true" optional="false" type="data" size="409934"/>
    <uses file="NC_742_IGR_partners.txt" link="input" register="true" transfer="true" optional="false" type="data" size="191901"/>
    <uses file="NC_743_IGR_partners.txt" link="input" register="true" transfer="true" optional="false" type="data" size="423557"/>
    <uses file="NC_744_IGR_partners.txt" link="input" register="true" transfer="true" optional="false" type="data" size="231866"/>
    <uses file="NC_745_IGR_partners.txt" link="input" register="true" transfer="true" optional="false" type="data" size="336295"/>
    <uses file="NC_746_IGR_partners.txt" link="input" register="true" transfer="true" optional="false" type="data" size="392513"/>
    <uses file="NC_747_IGR_partners.txt" link="input" register="true" transfer="true" optional="false" type="data" size="337059"/>
    <uses file="NC_748_IGR_partners.txt" link="input" register="true" transfer="true" optional="false" type="data" size="314435"/>
    <uses file="NC_749_IGR_partners.txt" link="input" register="true" transfer="true" optional="false" type="data" size="191208"/>
    <uses file="NC_750_IGR_partners.txt" link="input" register="true" transfer="true" optional="false" type="data" size="430010"/>
    <uses file="NC_751_IGR_partners.txt" link="input" register="true" transfer="true" optional="false" type="data" size="177867"/>
    <uses file="NC_752_IGR_partners.txt" link="input" register="true" transfer="true" optional="false" type="data" size="309450"/>
    <uses file="NC_753_IGR_partners.txt" link="input" register="true" transfer="true" optional="false" type="data" size="163698"/>
    <uses file="NC_754_IGR_partners.txt" link="input" register="true" transfer="true" optional="false" type="data" size="313179"/>
    <uses file="NC_755_IGR_partners.txt" link="input" register="true" transfer="true" optional="false" type="data" size="410101"/>
    <uses file="NC_756_IGR_partners.txt" link="input" register="true" transfer="true" optional="false" type="data" size="391216"/>
    <uses file="NC_757_IGR_partners.txt" link="input" register="true" transfer="true" optional="false" type="data" size="302561"/>
    <uses file="NC_758_IGR_partners.txt" link="input" register="true" transfer="true" optional="false" type="data" size="394179"/>
    <uses file="NC_759_IGR_partners.txt" link="input" register="true" transfer="true" optional="false" type="data" size="146887"/>
    <uses file="NC_760_IGR_partners.txt" link="input" register="true" transfer="true" optional="false" type="data" size="177280"/>
    <uses file="NC_761_IGR_partners.txt" link="input" register="true" transfer="true" optional="false" type="data" size="430188"/>
    <uses file="NC_762_IGR_partners.txt" link="input" register="true" transfer="true" optional="false" type="data" size="150096"/>
    <uses file="NC_763_IGR_partners.txt" link="input" register="true" transfer="true" optional="false" type="data" size="235113"/>
    <uses file="NC_764_IGR_partners.txt" link="input" register="true" transfer="true" optional="false" type="data" size="186308"/>
    <uses file="NC_765_IGR_partners.txt" link="input" register="true" transfer="true" optional="false" type="data" size="425552"/>
    <uses file="NC_766_IGR_partners.txt" link="input" register="true" transfer="true" optional="false" type="data" size="390426"/>
    <uses file="NC_767_IGR_partners.txt" link="input" register="true" transfer="true" optional="false" type="data" size="350441"/>
    <uses file="NC_768_IGR_partners.txt" link="input" register="true" transfer="true" optional="false" type="data" size="234180"/>
    <uses file="NC_769_IGR_partners.txt" link="input" register="true" transfer="true" optional="false" type="data" size="299014"/>
    <uses file="NC_770_IGR_partners.txt" link="input" register="true" transfer="true" optional="false" type="data" size="315016"/>
    <uses file="NC_771_IGR_partners.txt" link="input" register="true" transfer="true" optional="false" type="data" size="219958"/>
    <uses file="NC_772_IGR_partners.txt" link="input" register="true" transfer="true" optional="false" type="data" size="214604"/>
    <uses file="NC_773_IGR_partners.txt" link="input" register="true" transfer="true" optional="false" type="data" size="394737"/>
    <uses file="NC_774_IGR_partners.txt" link="input" register="true" transfer="true" optional="false" type="data" size="243060"/>
    <uses file="NC_775_IGR_partners.txt" link="input" register="true" transfer="true" optional="false" type="data" size="410068"/>
    <uses file="NC_776_IGR_partners.txt" link="input" register="true" transfer="true" optional="false" type="data" size="292481"/>
    <uses file="NC_777_IGR_partners.txt" link="input" register="true" transfer="true" optional="false" type="data" size="277608"/>
    <uses file="NC_778_IGR_partners.txt" link="input" register="true" transfer="true" optional="false" type="data" size="211948"/>
    <uses file="NC_779_IGR_partners.txt" link="input" register="true" transfer="true" optional="false" type="data" size="204132"/>
    <uses file="NC_780_IGR_partners.txt" link="input" register="true" transfer="true" optional="false" type="data" size="168372"/>
    <uses file="NC_781_IGR_partners.txt" link="input" register="true" transfer="true" optional="false" type="data" size="242062"/>
    <uses file="NC_782_IGR_partners.txt" link="input" register="true" transfer="true" optional="false" type="data" size="396636"/>
    <uses file="NC_783_IGR_partners.txt" link="input" register="true" transfer="true" optional="false" type="data" size="316597"/>
    <uses file="NC_784_IGR_partners.txt" link="input" register="true" transfer="true" optional="false" type="data" size="161019"/>
    <uses file="NC_785_IGR_partners.txt" link="input" register="true" transfer="true" optional="false" type="data" size="386216"/>
    <uses file="NC_786_IGR_partners.txt" link="input" register="true" transfer="true" optional="false" type="data" size="327802"/>
    <uses file="NC_787_IGR_partners.txt" link="input" register="true" transfer="true" optional="false" type="data" size="311083"/>
    <uses file="NC_788_IGR_partners.txt" link="input" register="true" transfer="true" optional="false" type="data" size="340103"/>
    <uses file="NC_789_IGR_partners.txt" link="input" register="true" transfer="true" optional="false" type="data" size="187283"/>
    <uses file="NC_790_IGR_partners.txt" link="input" register="true" transfer="true" optional="false" type="data" size="204796"/>
    <uses file="NC_791_IGR_partners.txt" link="input" register="true" transfer="true" optional="false" type="data" size="348040"/>
    <uses file="NC_792_IGR_partners.txt" link="input" register="true" transfer="true" optional="false" type="data" size="199265"/>
    <uses file="NC_793_IGR_partners.txt" link="input" register="true" transfer="true" optional="false" type="data" size="213398"/>
    <uses file="NC_794_IGR_partners.txt" link="input" register="true" transfer="true" optional="false" type="data" size="346396"/>
    <uses file="NC_795_IGR_partners.txt" link="input" register="true" transfer="true" optional="false" type="data" size="305528"/>
    <uses file="NC_796_IGR_partners.txt" link="input" register="true" transfer="true" optional="false" type="data" size="413706"/>
    <uses file="NC_797_IGR_partners.txt" link="input" register="true" transfer="true" optional="false" type="data" size="375729"/>
    <uses file="NC_798_IGR_partners.txt" link="input" register="true" transfer="true" optional="false" type="data" size="238635"/>
    <uses file="NC_799_IGR_partners.txt" link="input" register="true" transfer="true" optional="false" type="data" size="407992"/>
    <uses file="NC_800_IGR_partners.txt" link="input" register="true" transfer="true" optional="false" type="data" size="398540"/>
    <uses file="NC_801_IGR_partners.txt" link="input" register="true" transfer="true" optional="false" type="data" size="356415"/>
    <uses file="NC_802_IGR_partners.txt" link="input" register="true" transfer="true" optional="false" type="data" size="401979"/>
    <uses file="NC_803_IGR_partners.txt" link="input" register="true" transfer="true" optional="false" type="data" size="289628"/>
    <uses file="NC_804_IGR_partners.txt" link="input" register="true" transfer="true" optional="false" type="data" size="432449"/>
    <uses file="NC_805_IGR_partners.txt" link="input" register="true" transfer="true" optional="false" type="data" size="234313"/>
    <uses file="NC_806_IGR_partners.txt" link="input" register="true" transfer="true" optional="false" type="data" size="377932"/>
    <uses file="NC_807_IGR_partners.txt" link="input" register="true" transfer="true" optional="false" type="data" size="201419"/>
    <uses file="NC_808_IGR_partners.txt" link="input" register="true" transfer="true" optional="false" type="data" size="223104"/>
    <uses file="NC_809_IGR_partners.txt" link="input" register="true" transfer="true" optional="false" type="data" size="322632"/>
    <uses file="NC_810_IGR_partners.txt" link="input" register="true" transfer="true" optional="false" type="data" size="400931"/>
    <uses file="NC_811_IGR_partners.txt" link="input" register="true" transfer="true" optional="false" type="data" size="301296"/>
    <uses file="NC_812_IGR_partners.txt" link="input" register="true" transfer="true" optional="false" type="data" size="432765"/>
    <uses file="NC_813_IGR_partners.txt" link="input" register="true" transfer="true" optional="false" type="data" size="386963"/>
    <uses file="NC_814_IGR_partners.txt" link="input" register="true" transfer="true" optional="false" type="data" size="165000"/>
    <uses file="NC_815_IGR_partners.txt" link="input" register="true" transfer="true" optional="false" type="data" size="403511"/>
    <uses file="NC_816_IGR_partners.txt" link="input" register="true" transfer="true" optional="false" type="data" size="420546"/>
    <uses file="NC_817_IGR_partners.txt" link="input" register="true" transfer="true" optional="false" type="data" size="204939"/>
    <uses file="NC_818_IGR_partners.txt" link="input" register="true" transfer="true" optional="false" type="data" size="412325"/>
    <uses file="NC_819_IGR_partners.txt" link="input" register="true" transfer="true" optional="false" type="data" size="400895"/>
    <uses file="NC_820_IGR_partners.txt" link="input" register="true" transfer="true" optional="false" type="data" size="367439"/>
    <uses file="NC_821_IGR_partners.txt" link="input" register="true" transfer="true" optional="false" type="data" size="412320"/>
    <uses file="NC_822_IGR_partners.txt" link="input" register="true" transfer="true" optional="false" type="data" size="351342"/>
    <uses file="NC_823_IGR_partners.txt" link="input" register="true" transfer="true" optional="false" type="data" size="314038"/>
    <uses file="NC_824_IGR_partners.txt" link="input" register="true" transfer="true" optional="false" type="data" size="356569"/>
    <uses file="NC_825_IGR_partners.txt" link="input" register="true" transfer="true" optional="false" type="data" size="383892"/>
    <uses file="NC_826_IGR_partners.txt" link="input" register="true" transfer="true" optional="false" type="data" size="234626"/>
    <uses file="NC_827_IGR_partners.txt" link="input" register="true" transfer="true" optional="false" type="data" size="358035"/>
    <uses file="NC_828_IGR_partners.txt" link="input" register="true" transfer="true" optional="false" type="data" size="241244"/>
    <uses file="NC_829_IGR_partners.txt" link="input" register="true" transfer="true" optional="false" type="data" size="319469"/>
    <uses file="NC_830_IGR_partners.txt" link="input" register="true" transfer="true" optional="false" type="data" size="348525"/>
    <uses file="NC_831_IGR_partners.txt" link="input" register="true" transfer="true" optional="false" type="data" size="247595"/>
    <uses file="NC_832_IGR_partners.txt" link="input" register="true" transfer="true" optional="false" type="data" size="303539"/>
    <uses file="NC_833_IGR_partners.txt" link="input" register="true" transfer="true" optional="false" type="data" size="330296"/>
    <uses file="NC_834_IGR_partners.txt" link="input" register="true" transfer="true" optional="false" type="data" size="149881"/>
    <uses file="NC_835_IGR_partners.txt" link="input" register="true" transfer="true" optional="false" type="data" size="187332"/>
    <uses file="NC_836_IGR_partners.txt" link="input" register="true" transfer="true" optional="false" type="data" size="397417"/>
    <uses file="NC_837_IGR_partners.txt" link="input" register="true" transfer="true" optional="false" type="data" size="332587"/>
    <uses file="NC_838_IGR_partners.txt" link="input" register="true" transfer="true" optional="false" type="data" size="287828"/>
    <uses file="NC_839_IGR_partners.txt" link="input" register="true" transfer="true" optional="false" type="data" size="219217"/>
    <uses file="NC_840_IGR_partners.txt" link="input" register="true" transfer="true" optional="false" type="data" size="188654"/>
    <uses file="NC_841_IGR_partners.txt" link="input" register="true" transfer="true" optional="false" type="data" size="403072"/>
    <uses file="NC_842_IGR_partners.txt" link="input" register="true" transfer="true" optional="false" type="data" size="179712"/>
    <uses file="NC_843_IGR_partners.txt" link="input" register="true" transfer="true" optional="false" type="data" size="223525"/>
    <uses file="NC_844_IGR_partners.txt" link="input" register="true" transfer="true" optional="false" type="data" size="421823"/>
    <uses file="NC_845_IGR_partners.txt" link="input" register="true" transfer="true" optional="false" type="data" size="233854"/>
    <uses file="NC_846_IGR_partners.txt" link="input" register="true" transfer="true" optional="false" type="data" size="284917"/>
    <uses file="NC_847_IGR_partners.txt" link="input" register="true" transfer="true" optional="false" type="data" size="188089"/>
    <uses file="NC_848_IGR_partners.txt" link="input" register="true" transfer="true" optional="false" type="data" size="238011"/>
    <uses file="NC_849_IGR_partners.txt" link="input" register="true" transfer="true" optional="false" type="data" size="205649"/>
    <uses file="NC_850_IGR_partners.txt" link="input" register="true" transfer="true" optional="false" type="data" size="192591"/>
    <uses file="NC_851_IGR_partners.txt" link="input" register="true" transfer="true" optional="false" type="data" size="251130"/>
    <uses file="NC_852_IGR_partners.txt" link="input" register="true" transfer="true" optional="false" type="data" size="322410"/>
    <uses file="NC_853_IGR_partners.txt" link="input" register="true" transfer="true" optional="false" type="data" size="170803"/>
    <uses file="NC_854_IGR_partners.txt" link="input" register="true" transfer="true" optional="false" type="data" size="431920"/>
    <uses file="NC_855_IGR_partners.txt" link="input" register="true" transfer="true" optional="false" type="data" size="294406"/>
    <uses file="NC_856_IGR_partners.txt" link="input" register="true" transfer="true" optional="false" type="data" size="403667"/>
    <uses file="NC_857_IGR_partners.txt" link="input" register="true" transfer="true" optional="false" type="data" size="204769"/>
    <uses file="NC_858_IGR_partners.txt" link="input" register="true" transfer="true" optional="false" type="data" size="280875"/>
    <uses file="NC_859_IGR_partners.txt" link="input" register="true" transfer="true" optional="false" type="data" size="279645"/>
    <uses file="NC_860_IGR_partners.txt" link="input" register="true" transfer="true" optional="false" type="data" size="411989"/>
    <uses file="NC_861_IGR_partners.txt" link="input" register="true" transfer="true" optional="false" type="data" size="177429"/>
    <uses file="NC_862_IGR_partners.txt" link="input" register="true" transfer="true" optional="false" type="data" size="361618"/>
    <uses file="NC_863_IGR_partners.txt" link="input" register="true" transfer="true" optional="false" type="data" size="158257"/>
    <uses file="NC_864_IGR_partners.txt" link="input" register="true" transfer="true" optional="false" type="data" size="300372"/>
    <uses file="NC_865_IGR_partners.txt" link="input" register="true" transfer="true" optional="false" type="data" size="210189"/>
    <uses file="NC_866_IGR_partners.txt" link="input" register="true" transfer="true" optional="false" type="data" size="291784"/>
    <uses file="NC_867_IGR_partners.txt" link="input" register="true" transfer="true" optional="false" type="data" size="222363"/>
    <uses file="NC_868_IGR_partners.txt" link="input" register="true" transfer="true" optional="false" type="data" size="149067"/>
    <uses file="NC_869_IGR_partners.txt" link="input" register="true" transfer="true" optional="false" type="data" size="207668"/>
    <uses file="NC_870_IGR_partners.txt" link="input" register="true" transfer="true" optional="false" type="data" size="330247"/>
    <uses file="NC_871_IGR_partners.txt" link="input" register="true" transfer="true" optional="false" type="data" size="381242"/>
    <uses file="NC_872_IGR_partners.txt" link="input" register="true" transfer="true" optional="false" type="data" size="252115"/>
    <uses file="NC_873_IGR_partners.txt" link="input" register="true" transfer="true" optional="false" type="data" size="242559"/>
    <uses file="NC_874_IGR_partners.txt" link="input" register="true" transfer="true" optional="false" type="data" size="370082"/>
    <uses file="NC_875_IGR_partners.txt" link="input" register="true" transfer="true" optional="false" type="data" size="258775"/>
    <uses file="NC_876_IGR_partners.txt" link="input" register="true" transfer="true" optional="false" type="data" size="430467"/>
    <uses file="NC_877_IGR_partners.txt" link="input" register="true" transfer="true" optional="false" type="data" size="292253"/>
    <uses file="NC_878_IGR_partners.txt" link="input" register="true" transfer="true" optional="false" type="data" size="298337"/>
    <uses file="NC_879_IGR_partners.txt" link="input" register="true" transfer="true" optional="false" type="data" size="296320"/>
    <uses file="NC_880_IGR_partners.txt" link="input" register="true" transfer="true" optional="false" type="data" size="355907"/>
    <uses file="NC_881_IGR_partners.txt" link="input" register="true" transfer="true" optional="false" type="data" size="391487"/>
    <uses file="NC_882_IGR_partners.txt" link="input" register="true" transfer="true" optional="false" type="data" size="397721"/>
    <uses file="NC_883_IGR_partners.txt" link="input" register="true" transfer="true" optional="false" type="data" size="385278"/>
    <uses file="NC_884_IGR_partners.txt" link="input" register="true" transfer="true" optional="false" type="data" size="345676"/>
    <uses file="NC_885_IGR_partners.txt" link="input" register="true" transfer="true" optional="false" type="data" size="150557"/>
    <uses file="NC_886_IGR_partners.txt" link="input" register="true" transfer="true" optional="false" type="data" size="257017"/>
    <uses file="NC_887_IGR_partners.txt" link="input" register="true" transfer="true" optional="false" type="data" size="355670"/>
    <uses file="NC_888_IGR_partners.txt" link="input" register="true" transfer="true" optional="false" type="data" size="429050"/>
    <uses file="NC_889_IGR_partners.txt" link="input" register="true" transfer="true" optional="false" type="data" size="191455"/>
    <uses file="NC_890_IGR_partners.txt" link="input" register="true" transfer="true" optional="false" type="data" size="424879"/>
    <uses file="NC_891_IGR_partners.txt" link="input" register="true" transfer="true" optional="false" type="data" size="280695"/>
    <uses file="NC_892_IGR_partners.txt" link="input" register="true" transfer="true" optional="false" type="data" size="266577"/>
    <uses file="NC_893_IGR_partners.txt" link="input" register="true" transfer="true" optional="false" type="data" size="223670"/>
    <uses file="NC_894_IGR_partners.txt" link="input" register="true" transfer="true" optional="false" type="data" size="183842"/>
    <uses file="blast.err" link="output" register="true" transfer="true" optional="false" type="data" size="548"/>
    <uses file="blast.out" link="output" register="false" transfer="false" optional="false" type="data" size="512"/>
    <uses file="BLAST_sorted.out" link="output" register="false" transfer="false" optional="false" type="data" size="6984059"/>
  </job>
  <job id="ID00022" namespace="SIPHT" name="SRNA" version="1.0" runtime="453.8649">
    <uses file="access_genomes2.txt" link="input" register="true" transfer="true" optional="false" type="data" size="83722"/>
    <uses file="sRNAPredict.in" link="input" register="true" transfer="true" optional="false" type="data" size="1198"/>
    <uses file="NC_0025AG05.gbk" link="input" register="true" transfer="true" optional="false" type="data" size="10011834"/>
    <uses file="NC_0025AG05.fna" link="input" register="true" transfer="true" optional="false" type="data" size="4204918"/>
    <uses file="NC_0025AG05.ptt" link="input" register="true" transfer="true" optional="false" type="data" size="335981"/>
    <uses file="All_known_sRNAs.txt" link="input" register="true" transfer="true" optional="false" type="data" size="1028403"/>
    <uses file="srna.err" link="output" register="true" transfer="true" optional="false" type="data" size="1864"/>
    <uses file="Blast_Out" link="output" register="true" transfer="true" optional="false" type="data" size="1963069"/>
    <uses file="OutBlastParsed" link="output" register="true" transfer="true" optional="false" type="data" size="1087180"/>
    <uses file="OutCandidates" link="output" register="true" transfer="true" optional="false" type="data" size="199842"/>
    <uses file="OutCandidates2" link="output" register="true" transfer="true" optional="false" type="data" size="331066"/>
    <uses file="OutCandidates3" link="output" register="true" transfer="true" optional="false" type="data" size="211190"/>
    <uses file="OutConsIG" link="output" register="true" transfer="true" optional="false" type="data" size="473478"/>
    <uses file="OutIG" link="output" register="true" transfer="true" optional="false" type="data" size="599050"/>
    <uses file="OutORF" link="output" register="true" transfer="true" optional="false" type="data" size="387975"/>
    <uses file="OutTerm_temp" link="output" register="true" transfer="true" optional="false" type="data" size="70364"/>
    <uses file="OutTerms" link="output" register="true" transfer="true" optional="false" type="data" size="56238"/>
    <uses file="OutTermsIG" link="output" register="true" transfer="true" optional="false" type="data" size="15338"/>
    <uses file="findterm.out" link="input" register="false" transfer="false" optional="false" type="data" size="134"/>
    <uses file="findterm.err" link="input" register="false" transfer="false" optional="false" type="data" size="0"/>
    <uses file="NC_0025AG05_term.txt" link="input" register="false" transfer="false" optional="false" type="data" size="10477765"/>
    <uses file="NC_0025AG05_term_candidates_non_redund" link="input" register="false" transfer="false" optional="false" type="data" size="324195"/>
    <uses file="rna.ps" link="input" register="false" transfer="false" optional="false" type="data" size="2815"/>
    <uses file="vienna_input_tmp" link="input" register="false" transfer="false" optional="false" type="data" size="5310255"/>
    <uses file="vienna_output" link="input" register="false" transfer="false" optional="false" type="data" size="8283967"/>
    <uses file="vienna_index_tmp" link="input" register="false" transfer="false" optional="false" type="data" size="4647571"/>
    <uses file="rnamotif.out" link="input" register="false" transfer="false" optional="false" type="data" size="1052827"/>
    <uses file="rnamotif.err" link="input" register="false" transfer="false" optional="false" type="data" size="310"/>
    <uses file="transterm.out" link="input" register="false" transfer="false" optional="false" type="data" size="442288"/>
    <uses file="transterm.err" link="input" register="false" transfer="false" optional="false" type="data" size="96"/>
    <uses file="blast.out" link="input" register="false" transfer="false" optional="false" type="data" size="512"/>
    <uses file="BLAST_sorted.out" link="input" register="false" transfer="false" optional="false" type="data" size="6984059"/>
    <uses file="Seq_NC_0025AG05" link="output" register="false" transfer="false" optional="false" type="data" size="79963"/>
    <uses file="srna.out" link="output" register="false" transfer="false" optional="false" type="data" size="313238"/>
  </job>
  <job id="ID00023" namespace="SIPHT" name="FFN_Parse" version="1.0" runtime="1.6026">
    <uses file="NC_0025AG05.ffn" link="input" register="true" transfer="true" optional="false" type="data" size="4101749"/>
    <uses file="NC_0025AG05.ptt" link="input" register="true" transfer="true" optional="false" type="data" size="335981"/>
    <uses file="Seq_NC_0025AG05" link="input" register="true" transfer="true" optional="false" type="data" size="79857"/>
    <uses file="NC_0025AG05_parsed.ffn" link="output" register="false" transfer="false" optional="false" type="data" size="710266"/>
  </job>
  <job id="ID00024" namespace="SIPHT" name="Blast_candidate" version="1.0" runtime="4.8277">
    <uses file="Seq_known_sRNAs_IGRs.txt" link="input" register="true" transfer="true" optional="false" type="data" size="172432"/>
    <uses file="blasta" link="input" register="true" transfer="true" optional="false" type="data" size="786856"/>
    <uses file="xdformat" link="input" register="true" transfer="true" optional="false" type="data" size="380164"/>
    <uses file="time" link="input" register="true" transfer="true" optional="false" type="data" size="11944"/>
    <uses file="Seq_NC_0025AG05" link="input" register="false" transfer="false" optional="false" type="data" size="87984"/>
    <uses file="BLAST_NC_0025AG05" link="output" register="false" transfer="false" optional="false" type="data" size="11646"/>
    <uses file="blast_candidate.out" link="output" register="false" transfer="false" optional="false" type="data" size="3204"/>
    <uses file="blast_candidate.err" link="output" register="false" transfer="false" optional="false" type="data" size="545"/>
  </job>
  <job id="ID00025" namespace="SIPHT" name="Blast_QRNA" version="1.0" runtime="1466.1896">
    <uses file="xdformat" link="input" register="true" transfer="true" optional="false" type="data" size="380164"/>
    <uses file="blasta" link="input" register="true" transfer="true" optional="false" type="data" size="786856"/>
    <uses file="time" link="input" register="true" transfer="true" optional="false" type="data" size="11944"/>
    <uses file="mix_tied_linux.cfg" link="input" register="true" transfer="true" optional="false" type="data" size="11964"/>
    <uses file="RIBOPROB.mat" link="input" register="true" transfer="true" optional="false" type="data" size="8350"/>
    <uses file="BLOSUM62" link="input" register="true" transfer="true" optional="false" type="data" size="2122"/>
    <uses file="blastn2qrnadepth.pl" link="input" register="true" transfer="true" optional="false" type="data" size="69426"/>
    <uses file="qrna2gff.pl" link="input" register="true" transfer="true" optional="false" type="data" size="16995"/>
    <uses file="eqrna" link="input" register="true" transfer="true" optional="false" type="data" size="953556"/>
    <uses file="NC_0025AG05_IGR_partners.txt" link="input" register="true" transfer="true" optional="false" type="data" size="377320"/>
    <uses file="NC_0_IGR_partners.txt" link="input" register="true" transfer="true" optional="false" type="data" size="374984"/>
    <uses file="NC_1_IGR_partners.txt" link="input" register="true" transfer="true" optional="false" type="data" size="204877"/>
    <uses file="NC_2_IGR_partners.txt" link="input" register="true" transfer="true" optional="false" type="data" size="386814"/>
    <uses file="NC_3_IGR_partners.txt" link="input" register="true" transfer="true" optional="false" type="data" size="342665"/>
    <uses file="NC_4_IGR_partners.txt" link="input" register="true" transfer="true" optional="false" type="data" size="346518"/>
    <uses file="NC_5_IGR_partners.txt" link="input" register="true" transfer="true" optional="false" type="data" size="150582"/>
    <uses file="NC_6_IGR_partners.txt" link="input" register="true" transfer="true" optional="false" type="data" size="378132"/>
    <uses file="NC_7_IGR_partners.txt" link="input" register="true" transfer="true" optional="false" type="data" size="300426"/>
    <uses file="NC_8_IGR_partners.txt" link="input" register="true" transfer="true" optional="false" type="data" size="258112"/>
    <uses file="NC_9_IGR_partners.txt" link="input" register="true" transfer="true" optional="false" type="data" size="182781"/>
    <uses file="NC_10_IGR_partners.txt" link="input" register="true" transfer="true" optional="false" type="data" size="348109"/>
    <uses file="NC_11_IGR_partners.txt" link="input" register="true" transfer="true" optional="false" type="data" size="233637"/>
    <uses file="NC_12_IGR_partners.txt" link="input" register="true" transfer="true" optional="false" type="data" size="276712"/>
    <uses file="NC_13_IGR_partners.txt" link="input" register="true" transfer="true" optional="false" type="data" size="326502"/>
    <uses file="NC_14_IGR_partners.txt" link="input" register="true" transfer="true" optional="false" type="data" size="351536"/>
    <uses file="NC_15_IGR_partners.txt" link="input" register="true" transfer="true" optional="false" type="data" size="205709"/>
    <uses file="NC_16_IGR_partners.txt" link="input" register="true" transfer="true" optional="false" type="data" size="368996"/>
    <uses file="NC_17_IGR_partners.txt" link="input" register="true" transfer="true" optional="false" type="data" size="266046"/>
    <uses file="NC_18_IGR_partners.txt" link="input" register="true" transfer="true" optional="false" type="data" size="309122"/>
    <uses file="NC_19_IGR_partners.txt" link="input" register="true" transfer="true" optional="false" type="data" size="399177"/>
    <uses file="NC_20_IGR_partners.txt" link="input" register="true" transfer="true" optional="false" type="data" size="153418"/>
    <uses file="NC_21_IGR_partners.txt" link="input" register="true" transfer="true" optional="false" type="data" size="393516"/>
    <uses file="NC_22_IGR_partners.txt" link="input" register="true" transfer="true" optional="false" type="data" size="414487"/>
    <uses file="NC_23_IGR_partners.txt" link="input" register="true" transfer="true" optional="false" type="data" size="171292"/>
    <uses file="NC_24_IGR_partners.txt" link="input" register="true" transfer="true" optional="false" type="data" size="319562"/>
    <uses file="NC_25_IGR_partners.txt" link="input" register="true" transfer="true" optional="false" type="data" size="166727"/>
    <uses file="NC_26_IGR_partners.txt" link="input" register="true" transfer="true" optional="false" type="data" size="401012"/>
    <uses file="NC_27_IGR_partners.txt" link="input" register="true" transfer="true" optional="false" type="data" size="373565"/>
    <uses file="NC_28_IGR_partners.txt" link="input" register="true" transfer="true" optional="false" type="data" size="353145"/>
    <uses file="NC_29_IGR_partners.txt" link="input" register="true" transfer="true" optional="false" type="data" size="188696"/>
    <uses file="NC_30_IGR_partners.txt" link="input" register="true" transfer="true" optional="false" type="data" size="175511"/>
    <uses file="NC_31_IGR_partners.txt" link="input" register="true" transfer="true" optional="false" type="data" size="361208"/>
    <uses file="NC_32_IGR_partners.txt" link="input" register="true" transfer="true" optional="false" type="data" size="330466"/>
    <uses file="NC_33_IGR_partners.txt" link="input" register="true" transfer="true" optional="false" type="data" size="224408"/>
    <uses file="NC_34_IGR_partners.txt" link="input" register="true" transfer="true" optional="false" type="data" size="367428"/>
    <uses file="NC_35_IGR_partners.txt" link="input" register="true" transfer="true" optional="false" type="data" size="154965"/>
    <uses file="NC_36_IGR_partners.txt" link="input" register="true" transfer="true" optional="false" type="data" size="289182"/>
    <uses file="NC_37_IGR_partners.txt" link="input" register="true" transfer="true" optional="false" type="data" size="260903"/>
    <uses file="NC_38_IGR_partners.txt" link="input" register="true" transfer="true" optional="false" type="data" size="228285"/>
    <uses file="NC_39_IGR_partners.txt" link="input" register="true" transfer="true" optional="false" type="data" size="281429"/>
    <uses file="NC_40_IGR_partners.txt" link="input" register="true" transfer="true" optional="false" type="data" size="271636"/>
    <uses file="NC_41_IGR_partners.txt" link="input" register="true" transfer="true" optional="false" type="data" size="263948"/>
    <uses file="NC_42_IGR_partners.txt" link="input" register="true" transfer="true" optional="false" type="data" size="147758"/>
    <uses file="NC_43_IGR_partners.txt" link="input" register="true" transfer="true" optional="false" type="data" size="359011"/>
    <uses file="NC_44_IGR_partners.txt" link="input" register="true" transfer="true" optional="false" type="data" size="217601"/>
    <uses file="NC_45_IGR_partners.txt" link="input" register="true" transfer="true" optional="false" type="data" size="333446"/>
    <uses file="NC_46_IGR_partners.txt" link="input" register="true" transfer="true" optional="false" type="data" size="159793"/>
    <uses file="NC_47_IGR_partners.txt" link="input" register="true" transfer="true" optional="false" type="data" size="199148"/>
    <uses file="NC_48_IGR_partners.txt" link="input" register="true" transfer="true" optional="false" type="data" size="298210"/>
    <uses file="NC_49_IGR_partners.txt" link="input" register="true" transfer="true" optional="false" type="data" size="145115"/>
    <uses file="NC_50_IGR_partners.txt" link="input" register="true" transfer="true" optional="false" type="data" size="297269"/>
    <uses file="NC_51_IGR_partners.txt" link="input" register="true" transfer="true" optional="false" type="data" size="214308"/>
    <uses file="NC_52_IGR_partners.txt" link="input" register="true" transfer="true" optional="false" type="data" size="147006"/>
    <uses file="NC_53_IGR_partners.txt" link="input" register="true" transfer="true" optional="false" type="data" size="367733"/>
    <uses file="NC_54_IGR_partners.txt" link="input" register="true" transfer="true" optional="false" type="data" size="200097"/>
    <uses file="NC_55_IGR_partners.txt" link="input" register="true" transfer="true" optional="false" type="data" size="190190"/>
    <uses file="NC_56_IGR_partners.txt" link="input" register="true" transfer="true" optional="false" type="data" size="427932"/>
    <uses file="NC_57_IGR_partners.txt" link="input" register="true" transfer="true" optional="false" type="data" size="205416"/>
    <uses file="NC_58_IGR_partners.txt" link="input" register="true" transfer="true" optional="false" type="data" size="359031"/>
    <uses file="NC_59_IGR_partners.txt" link="input" register="true" transfer="true" optional="false" type="data" size="308763"/>
    <uses file="NC_60_IGR_partners.txt" link="input" register="true" transfer="true" optional="false" type="data" size="337719"/>
    <uses file="NC_61_IGR_partners.txt" link="input" register="true" transfer="true" optional="false" type="data" size="392343"/>
    <uses file="NC_62_IGR_partners.txt" link="input" register="true" transfer="true" optional="false" type="data" size="337201"/>
    <uses file="NC_63_IGR_partners.txt" link="input" register="true" transfer="true" optional="false" type="data" size="356908"/>
    <uses file="NC_64_IGR_partners.txt" link="input" register="true" transfer="true" optional="false" type="data" size="186103"/>
    <uses file="NC_65_IGR_partners.txt" link="input" register="true" transfer="true" optional="false" type="data" size="313694"/>
    <uses file="NC_66_IGR_partners.txt" link="input" register="true" transfer="true" optional="false" type="data" size="202439"/>
    <uses file="NC_67_IGR_partners.txt" link="input" register="true" transfer="true" optional="false" type="data" size="184601"/>
    <uses file="NC_68_IGR_partners.txt" link="input" register="true" transfer="true" optional="false" type="data" size="360134"/>
    <uses file="NC_69_IGR_partners.txt" link="input" register="true" transfer="true" optional="false" type="data" size="289579"/>
    <uses file="NC_70_IGR_partners.txt" link="input" register="true" transfer="true" optional="false" type="data" size="287562"/>
    <uses file="NC_71_IGR_partners.txt" link="input" register="true" transfer="true" optional="false" type="data" size="160559"/>
    <uses file="NC_72_IGR_partners.txt" link="input" register="true" transfer="true" optional="false" type="data" size="223046"/>
    <uses file="NC_73_IGR_partners.txt" link="input" register="true" transfer="true" optional="false" type="data" size="383978"/>
    <uses file="NC_74_IGR_partners.txt" link="input" register="true" transfer="true" optional="false" type="data" size="272323"/>
    <uses file="NC_75_IGR_partners.txt" link="input" register="true" transfer="true" optional="false" type="data" size="387334"/>
    <uses file="NC_76_IGR_partners.txt" link="input" register="true" transfer="true" optional="false" type="data" size="376076"/>
    <uses file="NC_77_IGR_partners.txt" link="input" register="true" transfer="true" optional="false" type="data" size="169102"/>
    <uses file="NC_78_IGR_partners.txt" link="input" register="true" transfer="true" optional="false" type="data" size="320706"/>
    <uses file="NC_79_IGR_partners.txt" link="input" register="true" transfer="true" optional="false" type="data" size="278265"/>
    <uses file="NC_80_IGR_partners.txt" link="input" register="true" transfer="true" optional="false" type="data" size="313826"/>
    <uses file="NC_81_IGR_partners.txt" link="input" register="true" transfer="true" optional="false" type="data" size="181858"/>
    <uses file="NC_82_IGR_partners.txt" link="input" register="true" transfer="true" optional="false" type="data" size="241757"/>
    <uses file="NC_83_IGR_partners.txt" link="input" register="true" transfer="true" optional="false" type="data" size="214826"/>
    <uses file="NC_84_IGR_partners.txt" link="input" register="true" transfer="true" optional="false" type="data" size="390109"/>
    <uses file="NC_85_IGR_partners.txt" link="input" register="true" transfer="true" optional="false" type="data" size="345782"/>
    <uses file="NC_86_IGR_partners.txt" link="input" register="true" transfer="true" optional="false" type="data" size="249867"/>
    <uses file="NC_87_IGR_partners.txt" link="input" register="true" transfer="true" optional="false" type="data" size="269036"/>
    <uses file="NC_88_IGR_partners.txt" link="input" register="true" transfer="true" optional="false" type="data" size="205337"/>
    <uses file="NC_89_IGR_partners.txt" link="input" register="true" transfer="true" optional="false" type="data" size="357622"/>
    <uses file="NC_90_IGR_partners.txt" link="input" register="true" transfer="true" optional="false" type="data" size="203188"/>
    <uses file="NC_91_IGR_partners.txt" link="input" register="true" transfer="true" optional="false" type="data" size="247198"/>
    <uses file="NC_92_IGR_partners.txt" link="input" register="true" transfer="true" optional="false" type="data" size="366665"/>
    <uses file="NC_93_IGR_partners.txt" link="input" register="true" transfer="true" optional="false" type="data" size="216742"/>
    <uses file="NC_94_IGR_partners.txt" link="input" register="true" transfer="true" optional="false" type="data" size="315926"/>
    <uses file="NC_95_IGR_partners.txt" link="input" register="true" transfer="true" optional="false" type="data" size="202191"/>
    <uses file="NC_96_IGR_partners.txt" link="input" register="true" transfer="true" optional="false" type="data" size="304835"/>
    <uses file="NC_97_IGR_partners.txt" link="input" register="true" transfer="true" optional="false" type="data" size="388226"/>
    <uses file="NC_98_IGR_partners.txt" link="input" register="true" transfer="true" optional="false" type="data" size="216407"/>
    <uses file="NC_99_IGR_partners.txt" link="input" register="true" transfer="true" optional="false" type="data" size="350532"/>
    <uses file="NC_100_IGR_partners.txt" link="input" register="true" transfer="true" optional="false" type="data" size="411878"/>
    <uses file="NC_101_IGR_partners.txt" link="input" register="true" transfer="true" optional="false" type="data" size="268313"/>
    <uses file="NC_102_IGR_partners.txt" link="input" register="true" transfer="true" optional="false" type="data" size="246594"/>
    <uses file="NC_103_IGR_partners.txt" link="input" register="true" transfer="true" optional="false" type="data" size="407410"/>
    <uses file="NC_104_IGR_partners.txt" link="input" register="true" transfer="true" optional="false" type="data" size="365761"/>
    <uses file="NC_105_IGR_partners.txt" link="input" register="true" transfer="true" optional="false" type="data" size="361847"/>
    <uses file="NC_106_IGR_partners.txt" link="input" register="true" transfer="true" optional="false" type="data" size="426692"/>
    <uses file="NC_107_IGR_partners.txt" link="input" register="true" transfer="true" optional="false" type="data" size="403584"/>
    <uses file="NC_108_IGR_partners.txt" link="input" register="true" transfer="true" optional="false" type="data" size="149216"/>
    <uses file="NC_109_IGR_partners.txt" link="input" register="true" transfer="true" optional="false" type="data" size="337305"/>
    <uses file="NC_110_IGR_partners.txt" link="input" register="true" transfer="true" optional="false" type="data" size="430920"/>
    <uses file="NC_111_IGR_partners.txt" link="input" register="true" transfer="true" optional="false" type="data" size="280252"/>
    <uses file="NC_112_IGR_partners.txt" link="input" register="true" transfer="true" optional="false" type="data" size="273257"/>
    <uses file="NC_113_IGR_partners.txt" link="input" register="true" transfer="true" optional="false" type="data" size="298266"/>
    <uses file="NC_114_IGR_partners.txt" link="input" register="true" transfer="true" optional="false" type="data" size="364837"/>
    <uses file="NC_115_IGR_partners.txt" link="input" register="true" transfer="true" optional="false" type="data" size="388908"/>
    <uses file="NC_116_IGR_partners.txt" link="input" register="true" transfer="true" optional="false" type="data" size="356002"/>
    <uses file="NC_117_IGR_partners.txt" link="input" register="true" transfer="true" optional="false" type="data" size="253904"/>
    <uses file="NC_118_IGR_partners.txt" link="input" register="true" transfer="true" optional="false" type="data" size="239294"/>
    <uses file="NC_119_IGR_partners.txt" link="input" register="true" transfer="true" optional="false" type="data" size="296415"/>
    <uses file="NC_120_IGR_partners.txt" link="input" register="true" transfer="true" optional="false" type="data" size="354353"/>
    <uses file="NC_121_IGR_partners.txt" link="input" register="true" transfer="true" optional="false" type="data" size="338546"/>
    <uses file="NC_122_IGR_partners.txt" link="input" register="true" transfer="true" optional="false" type="data" size="314252"/>
    <uses file="NC_123_IGR_partners.txt" link="input" register="true" transfer="true" optional="false" type="data" size="232345"/>
    <uses file="NC_124_IGR_partners.txt" link="input" register="true" transfer="true" optional="false" type="data" size="392668"/>
    <uses file="NC_125_IGR_partners.txt" link="input" register="true" transfer="true" optional="false" type="data" size="339323"/>
    <uses file="NC_126_IGR_partners.txt" link="input" register="true" transfer="true" optional="false" type="data" size="378398"/>
    <uses file="NC_127_IGR_partners.txt" link="input" register="true" transfer="true" optional="false" type="data" size="148360"/>
    <uses file="NC_128_IGR_partners.txt" link="input" register="true" transfer="true" optional="false" type="data" size="343977"/>
    <uses file="NC_129_IGR_partners.txt" link="input" register="true" transfer="true" optional="false" type="data" size="178105"/>
    <uses file="NC_130_IGR_partners.txt" link="input" register="true" transfer="true" optional="false" type="data" size="189889"/>
    <uses file="NC_131_IGR_partners.txt" link="input" register="true" transfer="true" optional="false" type="data" size="279710"/>
    <uses file="NC_132_IGR_partners.txt" link="input" register="true" transfer="true" optional="false" type="data" size="391917"/>
    <uses file="NC_133_IGR_partners.txt" link="input" register="true" transfer="true" optional="false" type="data" size="275089"/>
    <uses file="NC_134_IGR_partners.txt" link="input" register="true" transfer="true" optional="false" type="data" size="371346"/>
    <uses file="NC_135_IGR_partners.txt" link="input" register="true" transfer="true" optional="false" type="data" size="192445"/>
    <uses file="NC_136_IGR_partners.txt" link="input" register="true" transfer="true" optional="false" type="data" size="257636"/>
    <uses file="NC_137_IGR_partners.txt" link="input" register="true" transfer="true" optional="false" type="data" size="194134"/>
    <uses file="NC_138_IGR_partners.txt" link="input" register="true" transfer="true" optional="false" type="data" size="384930"/>
    <uses file="NC_139_IGR_partners.txt" link="input" register="true" transfer="true" optional="false" type="data" size="333166"/>
    <uses file="NC_140_IGR_partners.txt" link="input" register="true" transfer="true" optional="false" type="data" size="198130"/>
    <uses file="NC_141_IGR_partners.txt" link="input" register="true" transfer="true" optional="false" type="data" size="277046"/>
    <uses file="NC_142_IGR_partners.txt" link="input" register="true" transfer="true" optional="false" type="data" size="429899"/>
    <uses file="NC_143_IGR_partners.txt" link="input" register="true" transfer="true" optional="false" type="data" size="327047"/>
    <uses file="NC_144_IGR_partners.txt" link="input" register="true" transfer="true" optional="false" type="data" size="246357"/>
    <uses file="NC_145_IGR_partners.txt" link="input" register="true" transfer="true" optional="false" type="data" size="396133"/>
    <uses file="NC_146_IGR_partners.txt" link="input" register="true" transfer="true" optional="false" type="data" size="313949"/>
    <uses file="NC_147_IGR_partners.txt" link="input" register="true" transfer="true" optional="false" type="data" size="326895"/>
    <uses file="NC_148_IGR_partners.txt" link="input" register="true" transfer="true" optional="false" type="data" size="356235"/>
    <uses file="NC_149_IGR_partners.txt" link="input" register="true" transfer="true" optional="false" type="data" size="221706"/>
    <uses file="NC_150_IGR_partners.txt" link="input" register="true" transfer="true" optional="false" type="data" size="247192"/>
    <uses file="NC_151_IGR_partners.txt" link="input" register="true" transfer="true" optional="false" type="data" size="212302"/>
    <uses file="NC_152_IGR_partners.txt" link="input" register="true" transfer="true" optional="false" type="data" size="421950"/>
    <uses file="NC_153_IGR_partners.txt" link="input" register="true" transfer="true" optional="false" type="data" size="231390"/>
    <uses file="NC_154_IGR_partners.txt" link="input" register="true" transfer="true" optional="false" type="data" size="159302"/>
    <uses file="NC_155_IGR_partners.txt" link="input" register="true" transfer="true" optional="false" type="data" size="257411"/>
    <uses file="NC_156_IGR_partners.txt" link="input" register="true" transfer="true" optional="false" type="data" size="410074"/>
    <uses file="NC_157_IGR_partners.txt" link="input" register="true" transfer="true" optional="false" type="data" size="313736"/>
    <uses file="NC_158_IGR_partners.txt" link="input" register="true" transfer="true" optional="false" type="data" size="350791"/>
    <uses file="NC_159_IGR_partners.txt" link="input" register="true" transfer="true" optional="false" type="data" size="263124"/>
    <uses file="NC_160_IGR_partners.txt" link="input" register="true" transfer="true" optional="false" type="data" size="298653"/>
    <uses file="NC_161_IGR_partners.txt" link="input" register="true" transfer="true" optional="false" type="data" size="179494"/>
    <uses file="NC_162_IGR_partners.txt" link="input" register="true" transfer="true" optional="false" type="data" size="350873"/>
    <uses file="NC_163_IGR_partners.txt" link="input" register="true" transfer="true" optional="false" type="data" size="329952"/>
    <uses file="NC_164_IGR_partners.txt" link="input" register="true" transfer="true" optional="false" type="data" size="371115"/>
    <uses file="NC_165_IGR_partners.txt" link="input" register="true" transfer="true" optional="false" type="data" size="211933"/>
    <uses file="NC_166_IGR_partners.txt" link="input" register="true" transfer="true" optional="false" type="data" size="271018"/>
    <uses file="NC_167_IGR_partners.txt" link="input" register="true" transfer="true" optional="false" type="data" size="367027"/>
    <uses file="NC_168_IGR_partners.txt" link="input" register="true" transfer="true" optional="false" type="data" size="323085"/>
    <uses file="NC_169_IGR_partners.txt" link="input" register="true" transfer="true" optional="false" type="data" size="259768"/>
    <uses file="NC_170_IGR_partners.txt" link="input" register="true" transfer="true" optional="false" type="data" size="215400"/>
    <uses file="NC_171_IGR_partners.txt" link="input" register="true" transfer="true" optional="false" type="data" size="242744"/>
    <uses file="NC_172_IGR_partners.txt" link="input" register="true" transfer="true" optional="false" type="data" size="227492"/>
    <uses file="NC_173_IGR_partners.txt" link="input" register="true" transfer="true" optional="false" type="data" size="275367"/>
    <uses file="NC_174_IGR_partners.txt" link="input" register="true" transfer="true" optional="false" type="data" size="398321"/>
    <uses file="NC_175_IGR_partners.txt" link="input" register="true" transfer="true" optional="false" type="data" size="249235"/>
    <uses file="NC_176_IGR_partners.txt" link="input" register="true" transfer="true" optional="false" type="data" size="388008"/>
    <uses file="NC_177_IGR_partners.txt" link="input" register="true" transfer="true" optional="false" type="data" size="412009"/>
    <uses file="NC_178_IGR_partners.txt" link="input" register="true" transfer="true" optional="false" type="data" size="367933"/>
    <uses file="NC_179_IGR_partners.txt" link="input" register="true" transfer="true" optional="false" type="data" size="197836"/>
    <uses file="NC_180_IGR_partners.txt" link="input" register="true" transfer="true" optional="false" type="data" size="394968"/>
    <uses file="NC_181_IGR_partners.txt" link="input" register="true" transfer="true" optional="false" type="data" size="252280"/>
    <uses file="NC_182_IGR_partners.txt" link="input" register="true" transfer="true" optional="false" type="data" size="391515"/>
    <uses file="NC_183_IGR_partners.txt" link="input" register="true" transfer="true" optional="false" type="data" size="426507"/>
    <uses file="NC_184_IGR_partners.txt" link="input" register="true" transfer="true" optional="false" type="data" size="341154"/>
    <uses file="NC_185_IGR_partners.txt" link="input" register="true" transfer="true" optional="false" type="data" size="307467"/>
    <uses file="NC_186_IGR_partners.txt" link="input" register="true" transfer="true" optional="false" type="data" size="223432"/>
    <uses file="NC_187_IGR_partners.txt" link="input" register="true" transfer="true" optional="false" type="data" size="304040"/>
    <uses file="NC_188_IGR_partners.txt" link="input" register="true" transfer="true" optional="false" type="data" size="220007"/>
    <uses file="NC_189_IGR_partners.txt" link="input" register="true" transfer="true" optional="false" type="data" size="357137"/>
    <uses file="NC_190_IGR_partners.txt" link="input" register="true" transfer="true" optional="false" type="data" size="349851"/>
    <uses file="NC_191_IGR_partners.txt" link="input" register="true" transfer="true" optional="false" type="data" size="239235"/>
    <uses file="NC_192_IGR_partners.txt" link="input" register="true" transfer="true" optional="false" type="data" size="356403"/>
    <uses file="NC_193_IGR_partners.txt" link="input" register="true" transfer="true" optional="false" type="data" size="242439"/>
    <uses file="NC_194_IGR_partners.txt" link="input" register="true" transfer="true" optional="false" type="data" size="324263"/>
    <uses file="NC_195_IGR_partners.txt" link="input" register="true" transfer="true" optional="false" type="data" size="162583"/>
    <uses file="NC_196_IGR_partners.txt" link="input" register="true" transfer="true" optional="false" type="data" size="370607"/>
    <uses file="NC_197_IGR_partners.txt" link="input" register="true" transfer="true" optional="false" type="data" size="421648"/>
    <uses file="NC_198_IGR_partners.txt" link="input" register="true" transfer="true" optional="false" type="data" size="253108"/>
    <uses file="NC_199_IGR_partners.txt" link="input" register="true" transfer="true" optional="false" type="data" size="181178"/>
    <uses file="NC_200_IGR_partners.txt" link="input" register="true" transfer="true" optional="false" type="data" size="329165"/>
    <uses file="NC_201_IGR_partners.txt" link="input" register="true" transfer="true" optional="false" type="data" size="290955"/>
    <uses file="NC_202_IGR_partners.txt" link="input" register="true" transfer="true" optional="false" type="data" size="374169"/>
    <uses file="NC_203_IGR_partners.txt" link="input" register="true" transfer="true" optional="false" type="data" size="280458"/>
    <uses file="NC_204_IGR_partners.txt" link="input" register="true" transfer="true" optional="false" type="data" size="242205"/>
    <uses file="NC_205_IGR_partners.txt" link="input" register="true" transfer="true" optional="false" type="data" size="292677"/>
    <uses file="NC_206_IGR_partners.txt" link="input" register="true" transfer="true" optional="false" type="data" size="214435"/>
    <uses file="NC_207_IGR_partners.txt" link="input" register="true" transfer="true" optional="false" type="data" size="196373"/>
    <uses file="NC_208_IGR_partners.txt" link="input" register="true" transfer="true" optional="false" type="data" size="386270"/>
    <uses file="NC_209_IGR_partners.txt" link="input" register="true" transfer="true" optional="false" type="data" size="162599"/>
    <uses file="NC_210_IGR_partners.txt" link="input" register="true" transfer="true" optional="false" type="data" size="431550"/>
    <uses file="NC_211_IGR_partners.txt" link="input" register="true" transfer="true" optional="false" type="data" size="421495"/>
    <uses file="NC_212_IGR_partners.txt" link="input" register="true" transfer="true" optional="false" type="data" size="355913"/>
    <uses file="NC_213_IGR_partners.txt" link="input" register="true" transfer="true" optional="false" type="data" size="256830"/>
    <uses file="NC_214_IGR_partners.txt" link="input" register="true" transfer="true" optional="false" type="data" size="410268"/>
    <uses file="NC_215_IGR_partners.txt" link="input" register="true" transfer="true" optional="false" type="data" size="371053"/>
    <uses file="NC_216_IGR_partners.txt" link="input" register="true" transfer="true" optional="false" type="data" size="277756"/>
    <uses file="NC_217_IGR_partners.txt" link="input" register="true" transfer="true" optional="false" type="data" size="335377"/>
    <uses file="NC_218_IGR_partners.txt" link="input" register="true" transfer="true" optional="false" type="data" size="171668"/>
    <uses file="NC_219_IGR_partners.txt" link="input" register="true" transfer="true" optional="false" type="data" size="200293"/>
    <uses file="NC_220_IGR_partners.txt" link="input" register="true" transfer="true" optional="false" type="data" size="166386"/>
    <uses file="NC_221_IGR_partners.txt" link="input" register="true" transfer="true" optional="false" type="data" size="353577"/>
    <uses file="NC_222_IGR_partners.txt" link="input" register="true" transfer="true" optional="false" type="data" size="276685"/>
    <uses file="NC_223_IGR_partners.txt" link="input" register="true" transfer="true" optional="false" type="data" size="317065"/>
    <uses file="NC_224_IGR_partners.txt" link="input" register="true" transfer="true" optional="false" type="data" size="319630"/>
    <uses file="NC_225_IGR_partners.txt" link="input" register="true" transfer="true" optional="false" type="data" size="250897"/>
    <uses file="NC_226_IGR_partners.txt" link="input" register="true" transfer="true" optional="false" type="data" size="286295"/>
    <uses file="NC_227_IGR_partners.txt" link="input" register="true" transfer="true" optional="false" type="data" size="328634"/>
    <uses file="NC_228_IGR_partners.txt" link="input" register="true" transfer="true" optional="false" type="data" size="265497"/>
    <uses file="NC_229_IGR_partners.txt" link="input" register="true" transfer="true" optional="false" type="data" size="276951"/>
    <uses file="NC_230_IGR_partners.txt" link="input" register="true" transfer="true" optional="false" type="data" size="284586"/>
    <uses file="NC_231_IGR_partners.txt" link="input" register="true" transfer="true" optional="false" type="data" size="432409"/>
    <uses file="NC_232_IGR_partners.txt" link="input" register="true" transfer="true" optional="false" type="data" size="298036"/>
    <uses file="NC_233_IGR_partners.txt" link="input" register="true" transfer="true" optional="false" type="data" size="362394"/>
    <uses file="NC_234_IGR_partners.txt" link="input" register="true" transfer="true" optional="false" type="data" size="257358"/>
    <uses file="NC_235_IGR_partners.txt" link="input" register="true" transfer="true" optional="false" type="data" size="185152"/>
    <uses file="NC_236_IGR_partners.txt" link="input" register="true" transfer="true" optional="false" type="data" size="406853"/>
    <uses file="NC_237_IGR_partners.txt" link="input" register="true" transfer="true" optional="false" type="data" size="206754"/>
    <uses file="NC_238_IGR_partners.txt" link="input" register="true" transfer="true" optional="false" type="data" size="426088"/>
    <uses file="NC_239_IGR_partners.txt" link="input" register="true" transfer="true" optional="false" type="data" size="379417"/>
    <uses file="NC_240_IGR_partners.txt" link="input" register="true" transfer="true" optional="false" type="data" size="348923"/>
    <uses file="NC_241_IGR_partners.txt" link="input" register="true" transfer="true" optional="false" type="data" size="356936"/>
    <uses file="NC_242_IGR_partners.txt" link="input" register="true" transfer="true" optional="false" type="data" size="154816"/>
    <uses file="NC_243_IGR_partners.txt" link="input" register="true" transfer="true" optional="false" type="data" size="337440"/>
    <uses file="NC_244_IGR_partners.txt" link="input" register="true" transfer="true" optional="false" type="data" size="277519"/>
    <uses file="NC_245_IGR_partners.txt" link="input" register="true" transfer="true" optional="false" type="data" size="244285"/>
    <uses file="NC_246_IGR_partners.txt" link="input" register="true" transfer="true" optional="false" type="data" size="291978"/>
    <uses file="NC_247_IGR_partners.txt" link="input" register="true" transfer="true" optional="false" type="data" size="378732"/>
    <uses file="NC_248_IGR_partners.txt" link="input" register="true" transfer="true" optional="false" type="data" size="342916"/>
    <uses file="NC_249_IGR_partners.txt" link="input" register="true" transfer="true" optional="false" type="data" size="183223"/>
    <uses file="NC_250_IGR_partners.txt" link="input" register="true" transfer="true" optional="false" type="data" size="421837"/>
    <uses file="NC_251_IGR_partners.txt" link="input" register="true" transfer="true" optional="false" type="data" size="153559"/>
    <uses file="NC_252_IGR_partners.txt" link="input" register="true" transfer="true" optional="false" type="data" size="338716"/>
    <uses file="NC_253_IGR_partners.txt" link="input" register="true" transfer="true" optional="false" type="data" size="269583"/>
    <uses file="NC_254_IGR_partners.txt" link="input" register="true" transfer="true" optional="false" type="data" size="425642"/>
    <uses file="NC_255_IGR_partners.txt" link="input" register="true" transfer="true" optional="false" type="data" size="202654"/>
    <uses file="NC_256_IGR_partners.txt" link="input" register="true" transfer="true" optional="false" type="data" size="202713"/>
    <uses file="NC_257_IGR_partners.txt" link="input" register="true" transfer="true" optional="false" type="data" size="347313"/>
    <uses file="NC_258_IGR_partners.txt" link="input" register="true" transfer="true" optional="false" type="data" size="300352"/>
    <uses file="NC_259_IGR_partners.txt" link="input" register="true" transfer="true" optional="false" type="data" size="403773"/>
    <uses file="NC_260_IGR_partners.txt" link="input" register="true" transfer="true" optional="false" type="data" size="330822"/>
    <uses file="NC_261_IGR_partners.txt" link="input" register="true" transfer="true" optional="false" type="data" size="319213"/>
    <uses file="NC_262_IGR_partners.txt" link="input" register="true" transfer="true" optional="false" type="data" size="408377"/>
    <uses file="NC_263_IGR_partners.txt" link="input" register="true" transfer="true" optional="false" type="data" size="167921"/>
    <uses file="NC_264_IGR_partners.txt" link="input" register="true" transfer="true" optional="false" type="data" size="160273"/>
    <uses file="NC_265_IGR_partners.txt" link="input" register="true" transfer="true" optional="false" type="data" size="240896"/>
    <uses file="NC_266_IGR_partners.txt" link="input" register="true" transfer="true" optional="false" type="data" size="166536"/>
    <uses file="NC_267_IGR_partners.txt" link="input" register="true" transfer="true" optional="false" type="data" size="373622"/>
    <uses file="NC_268_IGR_partners.txt" link="input" register="true" transfer="true" optional="false" type="data" size="412249"/>
    <uses file="NC_269_IGR_partners.txt" link="input" register="true" transfer="true" optional="false" type="data" size="367621"/>
    <uses file="NC_270_IGR_partners.txt" link="input" register="true" transfer="true" optional="false" type="data" size="395130"/>
    <uses file="NC_271_IGR_partners.txt" link="input" register="true" transfer="true" optional="false" type="data" size="276110"/>
    <uses file="NC_272_IGR_partners.txt" link="input" register="true" transfer="true" optional="false" type="data" size="251422"/>
    <uses file="NC_273_IGR_partners.txt" link="input" register="true" transfer="true" optional="false" type="data" size="230382"/>
    <uses file="NC_274_IGR_partners.txt" link="input" register="true" transfer="true" optional="false" type="data" size="394573"/>
    <uses file="NC_275_IGR_partners.txt" link="input" register="true" transfer="true" optional="false" type="data" size="152165"/>
    <uses file="NC_276_IGR_partners.txt" link="input" register="true" transfer="true" optional="false" type="data" size="322051"/>
    <uses file="NC_277_IGR_partners.txt" link="input" register="true" transfer="true" optional="false" type="data" size="190812"/>
    <uses file="NC_278_IGR_partners.txt" link="input" register="true" transfer="true" optional="false" type="data" size="357670"/>
    <uses file="NC_279_IGR_partners.txt" link="input" register="true" transfer="true" optional="false" type="data" size="314731"/>
    <uses file="NC_280_IGR_partners.txt" link="input" register="true" transfer="true" optional="false" type="data" size="249802"/>
    <uses file="NC_281_IGR_partners.txt" link="input" register="true" transfer="true" optional="false" type="data" size="182990"/>
    <uses file="NC_282_IGR_partners.txt" link="input" register="true" transfer="true" optional="false" type="data" size="309817"/>
    <uses file="NC_283_IGR_partners.txt" link="input" register="true" transfer="true" optional="false" type="data" size="399304"/>
    <uses file="NC_284_IGR_partners.txt" link="input" register="true" transfer="true" optional="false" type="data" size="258877"/>
    <uses file="NC_285_IGR_partners.txt" link="input" register="true" transfer="true" optional="false" type="data" size="188630"/>
    <uses file="NC_286_IGR_partners.txt" link="input" register="true" transfer="true" optional="false" type="data" size="218214"/>
    <uses file="NC_287_IGR_partners.txt" link="input" register="true" transfer="true" optional="false" type="data" size="186679"/>
    <uses file="NC_288_IGR_partners.txt" link="input" register="true" transfer="true" optional="false" type="data" size="298520"/>
    <uses file="NC_289_IGR_partners.txt" link="input" register="true" transfer="true" optional="false" type="data" size="378657"/>
    <uses file="NC_290_IGR_partners.txt" link="input" register="true" transfer="true" optional="false" type="data" size="237593"/>
    <uses file="NC_291_IGR_partners.txt" link="input" register="true" transfer="true" optional="false" type="data" size="312024"/>
    <uses file="NC_292_IGR_partners.txt" link="input" register="true" transfer="true" optional="false" type="data" size="419952"/>
    <uses file="NC_293_IGR_partners.txt" link="input" register="true" transfer="true" optional="false" type="data" size="356776"/>
    <uses file="NC_294_IGR_partners.txt" link="input" register="true" transfer="true" optional="false" type="data" size="392421"/>
    <uses file="NC_295_IGR_partners.txt" link="input" register="true" transfer="true" optional="false" type="data" size="376567"/>
    <uses file="NC_296_IGR_partners.txt" link="input" register="true" transfer="true" optional="false" type="data" size="244583"/>
    <uses file="NC_297_IGR_partners.txt" link="input" register="true" transfer="true" optional="false" type="data" size="228397"/>
    <uses file="NC_298_IGR_partners.txt" link="input" register="true" transfer="true" optional="false" type="data" size="189966"/>
    <uses file="NC_299_IGR_partners.txt" link="input" register="true" transfer="true" optional="false" type="data" size="226507"/>
    <uses file="NC_300_IGR_partners.txt" link="input" register="true" transfer="true" optional="false" type="data" size="419418"/>
    <uses file="NC_301_IGR_partners.txt" link="input" register="true" transfer="true" optional="false" type="data" size="321698"/>
    <uses file="NC_302_IGR_partners.txt" link="input" register="true" transfer="true" optional="false" type="data" size="408190"/>
    <uses file="NC_303_IGR_partners.txt" link="input" register="true" transfer="true" optional="false" type="data" size="295081"/>
    <uses file="NC_304_IGR_partners.txt" link="input" register="true" transfer="true" optional="false" type="data" size="223100"/>
    <uses file="NC_305_IGR_partners.txt" link="input" register="true" transfer="true" optional="false" type="data" size="403553"/>
    <uses file="NC_306_IGR_partners.txt" link="input" register="true" transfer="true" optional="false" type="data" size="264989"/>
    <uses file="NC_307_IGR_partners.txt" link="input" register="true" transfer="true" optional="false" type="data" size="347881"/>
    <uses file="NC_308_IGR_partners.txt" link="input" register="true" transfer="true" optional="false" type="data" size="379377"/>
    <uses file="NC_309_IGR_partners.txt" link="input" register="true" transfer="true" optional="false" type="data" size="159953"/>
    <uses file="NC_310_IGR_partners.txt" link="input" register="true" transfer="true" optional="false" type="data" size="240319"/>
    <uses file="NC_311_IGR_partners.txt" link="input" register="true" transfer="true" optional="false" type="data" size="250721"/>
    <uses file="NC_312_IGR_partners.txt" link="input" register="true" transfer="true" optional="false" type="data" size="181153"/>
    <uses file="NC_313_IGR_partners.txt" link="input" register="true" transfer="true" optional="false" type="data" size="403579"/>
    <uses file="NC_314_IGR_partners.txt" link="input" register="true" transfer="true" optional="false" type="data" size="222828"/>
    <uses file="NC_315_IGR_partners.txt" link="input" register="true" transfer="true" optional="false" type="data" size="297079"/>
    <uses file="NC_316_IGR_partners.txt" link="input" register="true" transfer="true" optional="false" type="data" size="228236"/>
    <uses file="NC_317_IGR_partners.txt" link="input" register="true" transfer="true" optional="false" type="data" size="330009"/>
    <uses file="NC_318_IGR_partners.txt" link="input" register="true" transfer="true" optional="false" type="data" size="153795"/>
    <uses file="NC_319_IGR_partners.txt" link="input" register="true" transfer="true" optional="false" type="data" size="295254"/>
    <uses file="NC_320_IGR_partners.txt" link="input" register="true" transfer="true" optional="false" type="data" size="321483"/>
    <uses file="NC_321_IGR_partners.txt" link="input" register="true" transfer="true" optional="false" type="data" size="239738"/>
    <uses file="NC_322_IGR_partners.txt" link="input" register="true" transfer="true" optional="false" type="data" size="178423"/>
    <uses file="NC_323_IGR_partners.txt" link="input" register="true" transfer="true" optional="false" type="data" size="227899"/>
    <uses file="NC_324_IGR_partners.txt" link="input" register="true" transfer="true" optional="false" type="data" size="326013"/>
    <uses file="NC_325_IGR_partners.txt" link="input" register="true" transfer="true" optional="false" type="data" size="309446"/>
    <uses file="NC_326_IGR_partners.txt" link="input" register="true" transfer="true" optional="false" type="data" size="219163"/>
    <uses file="NC_327_IGR_partners.txt" link="input" register="true" transfer="true" optional="false" type="data" size="245161"/>
    <uses file="NC_328_IGR_partners.txt" link="input" register="true" transfer="true" optional="false" type="data" size="248921"/>
    <uses file="NC_329_IGR_partners.txt" link="input" register="true" transfer="true" optional="false" type="data" size="248622"/>
    <uses file="NC_330_IGR_partners.txt" link="input" register="true" transfer="true" optional="false" type="data" size="145868"/>
    <uses file="NC_331_IGR_partners.txt" link="input" register="true" transfer="true" optional="false" type="data" size="245195"/>
    <uses file="NC_332_IGR_partners.txt" link="input" register="true" transfer="true" optional="false" type="data" size="208711"/>
    <uses file="NC_333_IGR_partners.txt" link="input" register="true" transfer="true" optional="false" type="data" size="276660"/>
    <uses file="NC_334_IGR_partners.txt" link="input" register="true" transfer="true" optional="false" type="data" size="291880"/>
    <uses file="NC_335_IGR_partners.txt" link="input" register="true" transfer="true" optional="false" type="data" size="391345"/>
    <uses file="NC_336_IGR_partners.txt" link="input" register="true" transfer="true" optional="false" type="data" size="321775"/>
    <uses file="NC_337_IGR_partners.txt" link="input" register="true" transfer="true" optional="false" type="data" size="235316"/>
    <uses file="NC_338_IGR_partners.txt" link="input" register="true" transfer="true" optional="false" type="data" size="424210"/>
    <uses file="NC_339_IGR_partners.txt" link="input" register="true" transfer="true" optional="false" type="data" size="348837"/>
    <uses file="NC_340_IGR_partners.txt" link="input" register="true" transfer="true" optional="false" type="data" size="357172"/>
    <uses file="NC_341_IGR_partners.txt" link="input" register="true" transfer="true" optional="false" type="data" size="220190"/>
    <uses file="NC_342_IGR_partners.txt" link="input" register="true" transfer="true" optional="false" type="data" size="147888"/>
    <uses file="NC_343_IGR_partners.txt" link="input" register="true" transfer="true" optional="false" type="data" size="172751"/>
    <uses file="NC_344_IGR_partners.txt" link="input" register="true" transfer="true" optional="false" type="data" size="415555"/>
    <uses file="NC_345_IGR_partners.txt" link="input" register="true" transfer="true" optional="false" type="data" size="236884"/>
    <uses file="NC_346_IGR_partners.txt" link="input" register="true" transfer="true" optional="false" type="data" size="333698"/>
    <uses file="NC_347_IGR_partners.txt" link="input" register="true" transfer="true" optional="false" type="data" size="201664"/>
    <uses file="NC_348_IGR_partners.txt" link="input" register="true" transfer="true" optional="false" type="data" size="229130"/>
    <uses file="NC_349_IGR_partners.txt" link="input" register="true" transfer="true" optional="false" type="data" size="350693"/>
    <uses file="NC_350_IGR_partners.txt" link="input" register="true" transfer="true" optional="false" type="data" size="188806"/>
    <uses file="NC_351_IGR_partners.txt" link="input" register="true" transfer="true" optional="false" type="data" size="210914"/>
    <uses file="NC_352_IGR_partners.txt" link="input" register="true" transfer="true" optional="false" type="data" size="203067"/>
    <uses file="NC_353_IGR_partners.txt" link="input" register="true" transfer="true" optional="false" type="data" size="348174"/>
    <uses file="NC_354_IGR_partners.txt" link="input" register="true" transfer="true" optional="false" type="data" size="253157"/>
    <uses file="NC_355_IGR_partners.txt" link="input" register="true" transfer="true" optional="false" type="data" size="315971"/>
    <uses file="NC_356_IGR_partners.txt" link="input" register="true" transfer="true" optional="false" type="data" size="409783"/>
    <uses file="NC_357_IGR_partners.txt" link="input" register="true" transfer="true" optional="false" type="data" size="259128"/>
    <uses file="NC_358_IGR_partners.txt" link="input" register="true" transfer="true" optional="false" type="data" size="203802"/>
    <uses file="NC_359_IGR_partners.txt" link="input" register="true" transfer="true" optional="false" type="data" size="384121"/>
    <uses file="NC_360_IGR_partners.txt" link="input" register="true" transfer="true" optional="false" type="data" size="236368"/>
    <uses file="NC_361_IGR_partners.txt" link="input" register="true" transfer="true" optional="false" type="data" size="287967"/>
    <uses file="NC_362_IGR_partners.txt" link="input" register="true" transfer="true" optional="false" type="data" size="394602"/>
    <uses file="NC_363_IGR_partners.txt" link="input" register="true" transfer="true" optional="false" type="data" size="373825"/>
    <uses file="NC_364_IGR_partners.txt" link="input" register="true" transfer="true" optional="false" type="data" size="284082"/>
    <uses file="NC_365_IGR_partners.txt" link="input" register="true" transfer="true" optional="false" type="data" size="223528"/>
    <uses file="NC_366_IGR_partners.txt" link="input" register="true" transfer="true" optional="false" type="data" size="175584"/>
    <uses file="NC_367_IGR_partners.txt" link="input" register="true" transfer="true" optional="false" type="data" size="172853"/>
    <uses file="NC_368_IGR_partners.txt" link="input" register="true" transfer="true" optional="false" type="data" size="159448"/>
    <uses file="NC_369_IGR_partners.txt" link="input" register="true" transfer="true" optional="false" type="data" size="316708"/>
    <uses file="NC_370_IGR_partners.txt" link="input" register="true" transfer="true" optional="false" type="data" size="283158"/>
    <uses file="NC_371_IGR_partners.txt" link="input" register="true" transfer="true" optional="false" type="data" size="410301"/>
    <uses file="NC_372_IGR_partners.txt" link="input" register="true" transfer="true" optional="false" type="data" size="327653"/>
    <uses file="NC_373_IGR_partners.txt" link="input" register="true" transfer="true" optional="false" type="data" size="392362"/>
    <uses file="NC_374_IGR_partners.txt" link="input" register="true" transfer="true" optional="false" type="data" size="431787"/>
    <uses file="NC_375_IGR_partners.txt" link="input" register="true" transfer="true" optional="false" type="data" size="300175"/>
    <uses file="NC_376_IGR_partners.txt" link="input" register="true" transfer="true" optional="false" type="data" size="152209"/>
    <uses file="NC_377_IGR_partners.txt" link="input" register="true" transfer="true" optional="false" type="data" size="228659"/>
    <uses file="NC_378_IGR_partners.txt" link="input" register="true" transfer="true" optional="false" type="data" size="173712"/>
    <uses file="NC_379_IGR_partners.txt" link="input" register="true" transfer="true" optional="false" type="data" size="185002"/>
    <uses file="NC_380_IGR_partners.txt" link="input" register="true" transfer="true" optional="false" type="data" size="342853"/>
    <uses file="NC_381_IGR_partners.txt" link="input" register="true" transfer="true" optional="false" type="data" size="429819"/>
    <uses file="NC_382_IGR_partners.txt" link="input" register="true" transfer="true" optional="false" type="data" size="147743"/>
    <uses file="NC_383_IGR_partners.txt" link="input" register="true" transfer="true" optional="false" type="data" size="392598"/>
    <uses file="NC_384_IGR_partners.txt" link="input" register="true" transfer="true" optional="false" type="data" size="149583"/>
    <uses file="NC_385_IGR_partners.txt" link="input" register="true" transfer="true" optional="false" type="data" size="354099"/>
    <uses file="NC_386_IGR_partners.txt" link="input" register="true" transfer="true" optional="false" type="data" size="388274"/>
    <uses file="NC_387_IGR_partners.txt" link="input" register="true" transfer="true" optional="false" type="data" size="289831"/>
    <uses file="NC_388_IGR_partners.txt" link="input" register="true" transfer="true" optional="false" type="data" size="335502"/>
    <uses file="NC_389_IGR_partners.txt" link="input" register="true" transfer="true" optional="false" type="data" size="280670"/>
    <uses file="NC_390_IGR_partners.txt" link="input" register="true" transfer="true" optional="false" type="data" size="211098"/>
    <uses file="NC_391_IGR_partners.txt" link="input" register="true" transfer="true" optional="false" type="data" size="177488"/>
    <uses file="NC_392_IGR_partners.txt" link="input" register="true" transfer="true" optional="false" type="data" size="240307"/>
    <uses file="NC_393_IGR_partners.txt" link="input" register="true" transfer="true" optional="false" type="data" size="325704"/>
    <uses file="NC_394_IGR_partners.txt" link="input" register="true" transfer="true" optional="false" type="data" size="364219"/>
    <uses file="NC_395_IGR_partners.txt" link="input" register="true" transfer="true" optional="false" type="data" size="407710"/>
    <uses file="NC_396_IGR_partners.txt" link="input" register="true" transfer="true" optional="false" type="data" size="385783"/>
    <uses file="NC_397_IGR_partners.txt" link="input" register="true" transfer="true" optional="false" type="data" size="221711"/>
    <uses file="NC_398_IGR_partners.txt" link="input" register="true" transfer="true" optional="false" type="data" size="241249"/>
    <uses file="NC_399_IGR_partners.txt" link="input" register="true" transfer="true" optional="false" type="data" size="263638"/>
    <uses file="NC_400_IGR_partners.txt" link="input" register="true" transfer="true" optional="false" type="data" size="286385"/>
    <uses file="NC_401_IGR_partners.txt" link="input" register="true" transfer="true" optional="false" type="data" size="382656"/>
    <uses file="NC_402_IGR_partners.txt" link="input" register="true" transfer="true" optional="false" type="data" size="204094"/>
    <uses file="NC_403_IGR_partners.txt" link="input" register="true" transfer="true" optional="false" type="data" size="214538"/>
    <uses file="NC_404_IGR_partners.txt" link="input" register="true" transfer="true" optional="false" type="data" size="286117"/>
    <uses file="NC_405_IGR_partners.txt" link="input" register="true" transfer="true" optional="false" type="data" size="248027"/>
    <uses file="NC_406_IGR_partners.txt" link="input" register="true" transfer="true" optional="false" type="data" size="388470"/>
    <uses file="NC_407_IGR_partners.txt" link="input" register="true" transfer="true" optional="false" type="data" size="374166"/>
    <uses file="NC_408_IGR_partners.txt" link="input" register="true" transfer="true" optional="false" type="data" size="238111"/>
    <uses file="NC_409_IGR_partners.txt" link="input" register="true" transfer="true" optional="false" type="data" size="280730"/>
    <uses file="NC_410_IGR_partners.txt" link="input" register="true" transfer="true" optional="false" type="data" size="423007"/>
    <uses file="NC_411_IGR_partners.txt" link="input" register="true" transfer="true" optional="false" type="data" size="341161"/>
    <uses file="NC_412_IGR_partners.txt" link="input" register="true" transfer="true" optional="false" type="data" size="311450"/>
    <uses file="NC_413_IGR_partners.txt" link="input" register="true" transfer="true" optional="false" type="data" size="248684"/>
    <uses file="NC_414_IGR_partners.txt" link="input" register="true" transfer="true" optional="false" type="data" size="353702"/>
    <uses file="NC_415_IGR_partners.txt" link="input" register="true" transfer="true" optional="false" type="data" size="363359"/>
    <uses file="NC_416_IGR_partners.txt" link="input" register="true" transfer="true" optional="false" type="data" size="253880"/>
    <uses file="NC_417_IGR_partners.txt" link="input" register="true" transfer="true" optional="false" type="data" size="413585"/>
    <uses file="NC_418_IGR_partners.txt" link="input" register="true" transfer="true" optional="false" type="data" size="345335"/>
    <uses file="NC_419_IGR_partners.txt" link="input" register="true" transfer="true" optional="false" type="data" size="331861"/>
    <uses file="NC_420_IGR_partners.txt" link="input" register="true" transfer="true" optional="false" type="data" size="193455"/>
    <uses file="NC_421_IGR_partners.txt" link="input" register="true" transfer="true" optional="false" type="data" size="314730"/>
    <uses file="NC_422_IGR_partners.txt" link="input" register="true" transfer="true" optional="false" type="data" size="290365"/>
    <uses file="NC_423_IGR_partners.txt" link="input" register="true" transfer="true" optional="false" type="data" size="277801"/>
    <uses file="NC_424_IGR_partners.txt" link="input" register="true" transfer="true" optional="false" type="data" size="179415"/>
    <uses file="NC_425_IGR_partners.txt" link="input" register="true" transfer="true" optional="false" type="data" size="320061"/>
    <uses file="NC_426_IGR_partners.txt" link="input" register="true" transfer="true" optional="false" type="data" size="286685"/>
    <uses file="NC_427_IGR_partners.txt" link="input" register="true" transfer="true" optional="false" type="data" size="355288"/>
    <uses file="NC_428_IGR_partners.txt" link="input" register="true" transfer="true" optional="false" type="data" size="316257"/>
    <uses file="NC_429_IGR_partners.txt" link="input" register="true" transfer="true" optional="false" type="data" size="224263"/>
    <uses file="NC_430_IGR_partners.txt" link="input" register="true" transfer="true" optional="false" type="data" size="394305"/>
    <uses file="NC_431_IGR_partners.txt" link="input" register="true" transfer="true" optional="false" type="data" size="415761"/>
    <uses file="NC_432_IGR_partners.txt" link="input" register="true" transfer="true" optional="false" type="data" size="338986"/>
    <uses file="NC_433_IGR_partners.txt" link="input" register="true" transfer="true" optional="false" type="data" size="320493"/>
    <uses file="NC_434_IGR_partners.txt" link="input" register="true" transfer="true" optional="false" type="data" size="160822"/>
    <uses file="NC_435_IGR_partners.txt" link="input" register="true" transfer="true" optional="false" type="data" size="305511"/>
    <uses file="NC_436_IGR_partners.txt" link="input" register="true" transfer="true" optional="false" type="data" size="360158"/>
    <uses file="NC_437_IGR_partners.txt" link="input" register="true" transfer="true" optional="false" type="data" size="348039"/>
    <uses file="NC_438_IGR_partners.txt" link="input" register="true" transfer="true" optional="false" type="data" size="304227"/>
    <uses file="NC_439_IGR_partners.txt" link="input" register="true" transfer="true" optional="false" type="data" size="244696"/>
    <uses file="NC_440_IGR_partners.txt" link="input" register="true" transfer="true" optional="false" type="data" size="310012"/>
    <uses file="NC_441_IGR_partners.txt" link="input" register="true" transfer="true" optional="false" type="data" size="415429"/>
    <uses file="NC_442_IGR_partners.txt" link="input" register="true" transfer="true" optional="false" type="data" size="378490"/>
    <uses file="NC_443_IGR_partners.txt" link="input" register="true" transfer="true" optional="false" type="data" size="274618"/>
    <uses file="NC_444_IGR_partners.txt" link="input" register="true" transfer="true" optional="false" type="data" size="273811"/>
    <uses file="NC_445_IGR_partners.txt" link="input" register="true" transfer="true" optional="false" type="data" size="253154"/>
    <uses file="NC_446_IGR_partners.txt" link="input" register="true" transfer="true" optional="false" type="data" size="362884"/>
    <uses file="NC_447_IGR_partners.txt" link="input" register="true" transfer="true" optional="false" type="data" size="254456"/>
    <uses file="NC_448_IGR_partners.txt" link="input" register="true" transfer="true" optional="false" type="data" size="382750"/>
    <uses file="NC_449_IGR_partners.txt" link="input" register="true" transfer="true" optional="false" type="data" size="341712"/>
    <uses file="NC_450_IGR_partners.txt" link="input" register="true" transfer="true" optional="false" type="data" size="270112"/>
    <uses file="NC_451_IGR_partners.txt" link="input" register="true" transfer="true" optional="false" type="data" size="180207"/>
    <uses file="NC_452_IGR_partners.txt" link="input" register="true" transfer="true" optional="false" type="data" size="350779"/>
    <uses file="NC_453_IGR_partners.txt" link="input" register="true" transfer="true" optional="false" type="data" size="255454"/>
    <uses file="NC_454_IGR_partners.txt" link="input" register="true" transfer="true" optional="false" type="data" size="219031"/>
    <uses file="NC_455_IGR_partners.txt" link="input" register="true" transfer="true" optional="false" type="data" size="414220"/>
    <uses file="NC_456_IGR_partners.txt" link="input" register="true" transfer="true" optional="false" type="data" size="181883"/>
    <uses file="NC_457_IGR_partners.txt" link="input" register="true" transfer="true" optional="false" type="data" size="370649"/>
    <uses file="NC_458_IGR_partners.txt" link="input" register="true" transfer="true" optional="false" type="data" size="281930"/>
    <uses file="NC_459_IGR_partners.txt" link="input" register="true" transfer="true" optional="false" type="data" size="257099"/>
    <uses file="NC_460_IGR_partners.txt" link="input" register="true" transfer="true" optional="false" type="data" size="328809"/>
    <uses file="NC_461_IGR_partners.txt" link="input" register="true" transfer="true" optional="false" type="data" size="206151"/>
    <uses file="NC_462_IGR_partners.txt" link="input" register="true" transfer="true" optional="false" type="data" size="336883"/>
    <uses file="NC_463_IGR_partners.txt" link="input" register="true" transfer="true" optional="false" type="data" size="210477"/>
    <uses file="NC_464_IGR_partners.txt" link="input" register="true" transfer="true" optional="false" type="data" size="264586"/>
    <uses file="NC_465_IGR_partners.txt" link="input" register="true" transfer="true" optional="false" type="data" size="326042"/>
    <uses file="NC_466_IGR_partners.txt" link="input" register="true" transfer="true" optional="false" type="data" size="268431"/>
    <uses file="NC_467_IGR_partners.txt" link="input" register="true" transfer="true" optional="false" type="data" size="203745"/>
    <uses file="NC_468_IGR_partners.txt" link="input" register="true" transfer="true" optional="false" type="data" size="150525"/>
    <uses file="NC_469_IGR_partners.txt" link="input" register="true" transfer="true" optional="false" type="data" size="353093"/>
    <uses file="NC_470_IGR_partners.txt" link="input" register="true" transfer="true" optional="false" type="data" size="188529"/>
    <uses file="NC_471_IGR_partners.txt" link="input" register="true" transfer="true" optional="false" type="data" size="170069"/>
    <uses file="NC_472_IGR_partners.txt" link="input" register="true" transfer="true" optional="false" type="data" size="191143"/>
    <uses file="NC_473_IGR_partners.txt" link="input" register="true" transfer="true" optional="false" type="data" size="252095"/>
    <uses file="NC_474_IGR_partners.txt" link="input" register="true" transfer="true" optional="false" type="data" size="241657"/>
    <uses file="NC_475_IGR_partners.txt" link="input" register="true" transfer="true" optional="false" type="data" size="198877"/>
    <uses file="NC_476_IGR_partners.txt" link="input" register="true" transfer="true" optional="false" type="data" size="343331"/>
    <uses file="NC_477_IGR_partners.txt" link="input" register="true" transfer="true" optional="false" type="data" size="321920"/>
    <uses file="NC_478_IGR_partners.txt" link="input" register="true" transfer="true" optional="false" type="data" size="263144"/>
    <uses file="NC_479_IGR_partners.txt" link="input" register="true" transfer="true" optional="false" type="data" size="202656"/>
    <uses file="NC_480_IGR_partners.txt" link="input" register="true" transfer="true" optional="false" type="data" size="295937"/>
    <uses file="NC_481_IGR_partners.txt" link="input" register="true" transfer="true" optional="false" type="data" size="403768"/>
    <uses file="NC_482_IGR_partners.txt" link="input" register="true" transfer="true" optional="false" type="data" size="383676"/>
    <uses file="NC_483_IGR_partners.txt" link="input" register="true" transfer="true" optional="false" type="data" size="300304"/>
    <uses file="NC_484_IGR_partners.txt" link="input" register="true" transfer="true" optional="false" type="data" size="195591"/>
    <uses file="NC_485_IGR_partners.txt" link="input" register="true" transfer="true" optional="false" type="data" size="277427"/>
    <uses file="NC_486_IGR_partners.txt" link="input" register="true" transfer="true" optional="false" type="data" size="275779"/>
    <uses file="NC_487_IGR_partners.txt" link="input" register="true" transfer="true" optional="false" type="data" size="171885"/>
    <uses file="NC_488_IGR_partners.txt" link="input" register="true" transfer="true" optional="false" type="data" size="188941"/>
    <uses file="NC_489_IGR_partners.txt" link="input" register="true" transfer="true" optional="false" type="data" size="386778"/>
    <uses file="NC_490_IGR_partners.txt" link="input" register="true" transfer="true" optional="false" type="data" size="203351"/>
    <uses file="NC_491_IGR_partners.txt" link="input" register="true" transfer="true" optional="false" type="data" size="307878"/>
    <uses file="NC_492_IGR_partners.txt" link="input" register="true" transfer="true" optional="false" type="data" size="418921"/>
    <uses file="NC_493_IGR_partners.txt" link="input" register="true" transfer="true" optional="false" type="data" size="186812"/>
    <uses file="NC_494_IGR_partners.txt" link="input" register="true" transfer="true" optional="false" type="data" size="195136"/>
    <uses file="NC_495_IGR_partners.txt" link="input" register="true" transfer="true" optional="false" type="data" size="306804"/>
    <uses file="NC_496_IGR_partners.txt" link="input" register="true" transfer="true" optional="false" type="data" size="341796"/>
    <uses file="NC_497_IGR_partners.txt" link="input" register="true" transfer="true" optional="false" type="data" size="165166"/>
    <uses file="NC_498_IGR_partners.txt" link="input" register="true" transfer="true" optional="false" type="data" size="430901"/>
    <uses file="NC_499_IGR_partners.txt" link="input" register="true" transfer="true" optional="false" type="data" size="293405"/>
    <uses file="NC_500_IGR_partners.txt" link="input" register="true" transfer="true" optional="false" type="data" size="183803"/>
    <uses file="NC_501_IGR_partners.txt" link="input" register="true" transfer="true" optional="false" type="data" size="293755"/>
    <uses file="NC_502_IGR_partners.txt" link="input" register="true" transfer="true" optional="false" type="data" size="274732"/>
    <uses file="NC_503_IGR_partners.txt" link="input" register="true" transfer="true" optional="false" type="data" size="322780"/>
    <uses file="NC_504_IGR_partners.txt" link="input" register="true" transfer="true" optional="false" type="data" size="405279"/>
    <uses file="NC_505_IGR_partners.txt" link="input" register="true" transfer="true" optional="false" type="data" size="250937"/>
    <uses file="NC_506_IGR_partners.txt" link="input" register="true" transfer="true" optional="false" type="data" size="304423"/>
    <uses file="NC_507_IGR_partners.txt" link="input" register="true" transfer="true" optional="false" type="data" size="272331"/>
    <uses file="NC_508_IGR_partners.txt" link="input" register="true" transfer="true" optional="false" type="data" size="288759"/>
    <uses file="NC_509_IGR_partners.txt" link="input" register="true" transfer="true" optional="false" type="data" size="366878"/>
    <uses file="NC_510_IGR_partners.txt" link="input" register="true" transfer="true" optional="false" type="data" size="233707"/>
    <uses file="NC_511_IGR_partners.txt" link="input" register="true" transfer="true" optional="false" type="data" size="323303"/>
    <uses file="NC_512_IGR_partners.txt" link="input" register="true" transfer="true" optional="false" type="data" size="407162"/>
    <uses file="NC_513_IGR_partners.txt" link="input" register="true" transfer="true" optional="false" type="data" size="192741"/>
    <uses file="NC_514_IGR_partners.txt" link="input" register="true" transfer="true" optional="false" type="data" size="219752"/>
    <uses file="NC_515_IGR_partners.txt" link="input" register="true" transfer="true" optional="false" type="data" size="249719"/>
    <uses file="NC_516_IGR_partners.txt" link="input" register="true" transfer="true" optional="false" type="data" size="288093"/>
    <uses file="NC_517_IGR_partners.txt" link="input" register="true" transfer="true" optional="false" type="data" size="165544"/>
    <uses file="NC_518_IGR_partners.txt" link="input" register="true" transfer="true" optional="false" type="data" size="355533"/>
    <uses file="NC_519_IGR_partners.txt" link="input" register="true" transfer="true" optional="false" type="data" size="424219"/>
    <uses file="NC_520_IGR_partners.txt" link="input" register="true" transfer="true" optional="false" type="data" size="301786"/>
    <uses file="NC_521_IGR_partners.txt" link="input" register="true" transfer="true" optional="false" type="data" size="306760"/>
    <uses file="NC_522_IGR_partners.txt" link="input" register="true" transfer="true" optional="false" type="data" size="406887"/>
    <uses file="NC_523_IGR_partners.txt" link="input" register="true" transfer="true" optional="false" type="data" size="387028"/>
    <uses file="NC_524_IGR_partners.txt" link="input" register="true" transfer="true" optional="false" type="data" size="256659"/>
    <uses file="NC_525_IGR_partners.txt" link="input" register="true" transfer="true" optional="false" type="data" size="295219"/>
    <uses file="NC_526_IGR_partners.txt" link="input" register="true" transfer="true" optional="false" type="data" size="340843"/>
    <uses file="NC_527_IGR_partners.txt" link="input" register="true" transfer="true" optional="false" type="data" size="423927"/>
    <uses file="NC_528_IGR_partners.txt" link="input" register="true" transfer="true" optional="false" type="data" size="300006"/>
    <uses file="NC_529_IGR_partners.txt" link="input" register="true" transfer="true" optional="false" type="data" size="390422"/>
    <uses file="NC_530_IGR_partners.txt" link="input" register="true" transfer="true" optional="false" type="data" size="352511"/>
    <uses file="NC_531_IGR_partners.txt" link="input" register="true" transfer="true" optional="false" type="data" size="200261"/>
    <uses file="NC_532_IGR_partners.txt" link="input" register="true" transfer="true" optional="false" type="data" size="393149"/>
    <uses file="NC_533_IGR_partners.txt" link="input" register="true" transfer="true" optional="false" type="data" size="324547"/>
    <uses file="NC_534_IGR_partners.txt" link="input" register="true" transfer="true" optional="false" type="data" size="210590"/>
    <uses file="NC_535_IGR_partners.txt" link="input" register="true" transfer="true" optional="false" type="data" size="342640"/>
    <uses file="NC_536_IGR_partners.txt" link="input" register="true" transfer="true" optional="false" type="data" size="218868"/>
    <uses file="NC_537_IGR_partners.txt" link="input" register="true" transfer="true" optional="false" type="data" size="238233"/>
    <uses file="NC_538_IGR_partners.txt" link="input" register="true" transfer="true" optional="false" type="data" size="258873"/>
    <uses file="NC_539_IGR_partners.txt" link="input" register="true" transfer="true" optional="false" type="data" size="238664"/>
    <uses file="NC_540_IGR_partners.txt" link="input" register="true" transfer="true" optional="false" type="data" size="279675"/>
    <uses file="NC_541_IGR_partners.txt" link="input" register="true" transfer="true" optional="false" type="data" size="324119"/>
    <uses file="NC_542_IGR_partners.txt" link="input" register="true" transfer="true" optional="false" type="data" size="215064"/>
    <uses file="NC_543_IGR_partners.txt" link="input" register="true" transfer="true" optional="false" type="data" size="234867"/>
    <uses file="NC_544_IGR_partners.txt" link="input" register="true" transfer="true" optional="false" type="data" size="209227"/>
    <uses file="NC_545_IGR_partners.txt" link="input" register="true" transfer="true" optional="false" type="data" size="421333"/>
    <uses file="NC_546_IGR_partners.txt" link="input" register="true" transfer="true" optional="false" type="data" size="204917"/>
    <uses file="NC_547_IGR_partners.txt" link="input" register="true" transfer="true" optional="false" type="data" size="335201"/>
    <uses file="NC_548_IGR_partners.txt" link="input" register="true" transfer="true" optional="false" type="data" size="231766"/>
    <uses file="NC_549_IGR_partners.txt" link="input" register="true" transfer="true" optional="false" type="data" size="281287"/>
    <uses file="NC_550_IGR_partners.txt" link="input" register="true" transfer="true" optional="false" type="data" size="242943"/>
    <uses file="NC_551_IGR_partners.txt" link="input" register="true" transfer="true" optional="false" type="data" size="335899"/>
    <uses file="NC_552_IGR_partners.txt" link="input" register="true" transfer="true" optional="false" type="data" size="383519"/>
    <uses file="NC_553_IGR_partners.txt" link="input" register="true" transfer="true" optional="false" type="data" size="197544"/>
    <uses file="NC_554_IGR_partners.txt" link="input" register="true" transfer="true" optional="false" type="data" size="409762"/>
    <uses file="NC_555_IGR_partners.txt" link="input" register="true" transfer="true" optional="false" type="data" size="411576"/>
    <uses file="NC_556_IGR_partners.txt" link="input" register="true" transfer="true" optional="false" type="data" size="281420"/>
    <uses file="NC_557_IGR_partners.txt" link="input" register="true" transfer="true" optional="false" type="data" size="155081"/>
    <uses file="NC_558_IGR_partners.txt" link="input" register="true" transfer="true" optional="false" type="data" size="378748"/>
    <uses file="NC_559_IGR_partners.txt" link="input" register="true" transfer="true" optional="false" type="data" size="410089"/>
    <uses file="NC_560_IGR_partners.txt" link="input" register="true" transfer="true" optional="false" type="data" size="242469"/>
    <uses file="NC_561_IGR_partners.txt" link="input" register="true" transfer="true" optional="false" type="data" size="338013"/>
    <uses file="NC_562_IGR_partners.txt" link="input" register="true" transfer="true" optional="false" type="data" size="425478"/>
    <uses file="NC_563_IGR_partners.txt" link="input" register="true" transfer="true" optional="false" type="data" size="432738"/>
    <uses file="NC_564_IGR_partners.txt" link="input" register="true" transfer="true" optional="false" type="data" size="192263"/>
    <uses file="NC_565_IGR_partners.txt" link="input" register="true" transfer="true" optional="false" type="data" size="354575"/>
    <uses file="NC_566_IGR_partners.txt" link="input" register="true" transfer="true" optional="false" type="data" size="300420"/>
    <uses file="NC_567_IGR_partners.txt" link="input" register="true" transfer="true" optional="false" type="data" size="397127"/>
    <uses file="NC_568_IGR_partners.txt" link="input" register="true" transfer="true" optional="false" type="data" size="241323"/>
    <uses file="NC_569_IGR_partners.txt" link="input" register="true" transfer="true" optional="false" type="data" size="320969"/>
    <uses file="NC_570_IGR_partners.txt" link="input" register="true" transfer="true" optional="false" type="data" size="353949"/>
    <uses file="NC_571_IGR_partners.txt" link="input" register="true" transfer="true" optional="false" type="data" size="426524"/>
    <uses file="NC_572_IGR_partners.txt" link="input" register="true" transfer="true" optional="false" type="data" size="385725"/>
    <uses file="NC_573_IGR_partners.txt" link="input" register="true" transfer="true" optional="false" type="data" size="263017"/>
    <uses file="NC_574_IGR_partners.txt" link="input" register="true" transfer="true" optional="false" type="data" size="179631"/>
    <uses file="NC_575_IGR_partners.txt" link="input" register="true" transfer="true" optional="false" type="data" size="299661"/>
    <uses file="NC_576_IGR_partners.txt" link="input" register="true" transfer="true" optional="false" type="data" size="160643"/>
    <uses file="NC_577_IGR_partners.txt" link="input" register="true" transfer="true" optional="false" type="data" size="207326"/>
    <uses file="NC_578_IGR_partners.txt" link="input" register="true" transfer="true" optional="false" type="data" size="216258"/>
    <uses file="NC_579_IGR_partners.txt" link="input" register="true" transfer="true" optional="false" type="data" size="156949"/>
    <uses file="NC_580_IGR_partners.txt" link="input" register="true" transfer="true" optional="false" type="data" size="293366"/>
    <uses file="NC_581_IGR_partners.txt" link="input" register="true" transfer="true" optional="false" type="data" size="336367"/>
    <uses file="NC_582_IGR_partners.txt" link="input" register="true" transfer="true" optional="false" type="data" size="291735"/>
    <uses file="NC_583_IGR_partners.txt" link="input" register="true" transfer="true" optional="false" type="data" size="352366"/>
    <uses file="NC_584_IGR_partners.txt" link="input" register="true" transfer="true" optional="false" type="data" size="371636"/>
    <uses file="NC_585_IGR_partners.txt" link="input" register="true" transfer="true" optional="false" type="data" size="372585"/>
    <uses file="NC_586_IGR_partners.txt" link="input" register="true" transfer="true" optional="false" type="data" size="155749"/>
    <uses file="NC_587_IGR_partners.txt" link="input" register="true" transfer="true" optional="false" type="data" size="237163"/>
    <uses file="NC_588_IGR_partners.txt" link="input" register="true" transfer="true" optional="false" type="data" size="214322"/>
    <uses file="NC_589_IGR_partners.txt" link="input" register="true" transfer="true" optional="false" type="data" size="397298"/>
    <uses file="NC_590_IGR_partners.txt" link="input" register="true" transfer="true" optional="false" type="data" size="190861"/>
    <uses file="NC_591_IGR_partners.txt" link="input" register="true" transfer="true" optional="false" type="data" size="295270"/>
    <uses file="NC_592_IGR_partners.txt" link="input" register="true" transfer="true" optional="false" type="data" size="192017"/>
    <uses file="NC_593_IGR_partners.txt" link="input" register="true" transfer="true" optional="false" type="data" size="166849"/>
    <uses file="NC_594_IGR_partners.txt" link="input" register="true" transfer="true" optional="false" type="data" size="396687"/>
    <uses file="NC_595_IGR_partners.txt" link="input" register="true" transfer="true" optional="false" type="data" size="195268"/>
    <uses file="NC_596_IGR_partners.txt" link="input" register="true" transfer="true" optional="false" type="data" size="160865"/>
    <uses file="NC_597_IGR_partners.txt" link="input" register="true" transfer="true" optional="false" type="data" size="362973"/>
    <uses file="NC_598_IGR_partners.txt" link="input" register="true" transfer="true" optional="false" type="data" size="398291"/>
    <uses file="NC_599_IGR_partners.txt" link="input" register="true" transfer="true" optional="false" type="data" size="297252"/>
    <uses file="NC_600_IGR_partners.txt" link="input" register="true" transfer="true" optional="false" type="data" size="291041"/>
    <uses file="NC_601_IGR_partners.txt" link="input" register="true" transfer="true" optional="false" type="data" size="214625"/>
    <uses file="NC_602_IGR_partners.txt" link="input" register="true" transfer="true" optional="false" type="data" size="271383"/>
    <uses file="NC_603_IGR_partners.txt" link="input" register="true" transfer="true" optional="false" type="data" size="354341"/>
    <uses file="NC_604_IGR_partners.txt" link="input" register="true" transfer="true" optional="false" type="data" size="415748"/>
    <uses file="NC_605_IGR_partners.txt" link="input" register="true" transfer="true" optional="false" type="data" size="225708"/>
    <uses file="NC_606_IGR_partners.txt" link="input" register="true" transfer="true" optional="false" type="data" size="399065"/>
    <uses file="NC_607_IGR_partners.txt" link="input" register="true" transfer="true" optional="false" type="data" size="372802"/>
    <uses file="NC_608_IGR_partners.txt" link="input" register="true" transfer="true" optional="false" type="data" size="288429"/>
    <uses file="NC_609_IGR_partners.txt" link="input" register="true" transfer="true" optional="false" type="data" size="312416"/>
    <uses file="NC_610_IGR_partners.txt" link="input" register="true" transfer="true" optional="false" type="data" size="287650"/>
    <uses file="NC_611_IGR_partners.txt" link="input" register="true" transfer="true" optional="false" type="data" size="156646"/>
    <uses file="NC_612_IGR_partners.txt" link="input" register="true" transfer="true" optional="false" type="data" size="399462"/>
    <uses file="NC_613_IGR_partners.txt" link="input" register="true" transfer="true" optional="false" type="data" size="297203"/>
    <uses file="NC_614_IGR_partners.txt" link="input" register="true" transfer="true" optional="false" type="data" size="202584"/>
    <uses file="NC_615_IGR_partners.txt" link="input" register="true" transfer="true" optional="false" type="data" size="214192"/>
    <uses file="NC_616_IGR_partners.txt" link="input" register="true" transfer="true" optional="false" type="data" size="356129"/>
    <uses file="NC_617_IGR_partners.txt" link="input" register="true" transfer="true" optional="false" type="data" size="253540"/>
    <uses file="NC_618_IGR_partners.txt" link="input" register="true" transfer="true" optional="false" type="data" size="162350"/>
    <uses file="NC_619_IGR_partners.txt" link="input" register="true" transfer="true" optional="false" type="data" size="432195"/>
    <uses file="NC_620_IGR_partners.txt" link="input" register="true" transfer="true" optional="false" type="data" size="371760"/>
    <uses file="NC_621_IGR_partners.txt" link="input" register="true" transfer="true" optional="false" type="data" size="291801"/>
    <uses file="NC_622_IGR_partners.txt" link="input" register="true" transfer="true" optional="false" type="data" size="213533"/>
    <uses file="NC_623_IGR_partners.txt" link="input" register="true" transfer="true" optional="false" type="data" size="276766"/>
    <uses file="NC_624_IGR_partners.txt" link="input" register="true" transfer="true" optional="false" type="data" size="408858"/>
    <uses file="NC_625_IGR_partners.txt" link="input" register="true" transfer="true" optional="false" type="data" size="208514"/>
    <uses file="NC_626_IGR_partners.txt" link="input" register="true" transfer="true" optional="false" type="data" size="200690"/>
    <uses file="NC_627_IGR_partners.txt" link="input" register="true" transfer="true" optional="false" type="data" size="336546"/>
    <uses file="NC_628_IGR_partners.txt" link="input" register="true" transfer="true" optional="false" type="data" size="151676"/>
    <uses file="NC_629_IGR_partners.txt" link="input" register="true" transfer="true" optional="false" type="data" size="378919"/>
    <uses file="NC_630_IGR_partners.txt" link="input" register="true" transfer="true" optional="false" type="data" size="164631"/>
    <uses file="NC_631_IGR_partners.txt" link="input" register="true" transfer="true" optional="false" type="data" size="350043"/>
    <uses file="NC_632_IGR_partners.txt" link="input" register="true" transfer="true" optional="false" type="data" size="374097"/>
    <uses file="NC_633_IGR_partners.txt" link="input" register="true" transfer="true" optional="false" type="data" size="173424"/>
    <uses file="NC_634_IGR_partners.txt" link="input" register="true" transfer="true" optional="false" type="data" size="296236"/>
    <uses file="NC_635_IGR_partners.txt" link="input" register="true" transfer="true" optional="false" type="data" size="258485"/>
    <uses file="NC_636_IGR_partners.txt" link="input" register="true" transfer="true" optional="false" type="data" size="425553"/>
    <uses file="NC_637_IGR_partners.txt" link="input" register="true" transfer="true" optional="false" type="data" size="213569"/>
    <uses file="NC_638_IGR_partners.txt" link="input" register="true" transfer="true" optional="false" type="data" size="171797"/>
    <uses file="NC_639_IGR_partners.txt" link="input" register="true" transfer="true" optional="false" type="data" size="271602"/>
    <uses file="NC_640_IGR_partners.txt" link="input" register="true" transfer="true" optional="false" type="data" size="327632"/>
    <uses file="NC_641_IGR_partners.txt" link="input" register="true" transfer="true" optional="false" type="data" size="417711"/>
    <uses file="NC_642_IGR_partners.txt" link="input" register="true" transfer="true" optional="false" type="data" size="187353"/>
    <uses file="NC_643_IGR_partners.txt" link="input" register="true" transfer="true" optional="false" type="data" size="245067"/>
    <uses file="NC_644_IGR_partners.txt" link="input" register="true" transfer="true" optional="false" type="data" size="374781"/>
    <uses file="NC_645_IGR_partners.txt" link="input" register="true" transfer="true" optional="false" type="data" size="304916"/>
    <uses file="NC_646_IGR_partners.txt" link="input" register="true" transfer="true" optional="false" type="data" size="302558"/>
    <uses file="NC_647_IGR_partners.txt" link="input" register="true" transfer="true" optional="false" type="data" size="265665"/>
    <uses file="NC_648_IGR_partners.txt" link="input" register="true" transfer="true" optional="false" type="data" size="302421"/>
    <uses file="NC_649_IGR_partners.txt" link="input" register="true" transfer="true" optional="false" type="data" size="402176"/>
    <uses file="NC_650_IGR_partners.txt" link="input" register="true" transfer="true" optional="false" type="data" size="301654"/>
    <uses file="NC_651_IGR_partners.txt" link="input" register="true" transfer="true" optional="false" type="data" size="239633"/>
    <uses file="NC_652_IGR_partners.txt" link="input" register="true" transfer="true" optional="false" type="data" size="321156"/>
    <uses file="NC_653_IGR_partners.txt" link="input" register="true" transfer="true" optional="false" type="data" size="321979"/>
    <uses file="NC_654_IGR_partners.txt" link="input" register="true" transfer="true" optional="false" type="data" size="230060"/>
    <uses file="NC_655_IGR_partners.txt" link="input" register="true" transfer="true" optional="false" type="data" size="312667"/>
    <uses file="NC_656_IGR_partners.txt" link="input" register="true" transfer="true" optional="false" type="data" size="232887"/>
    <uses file="NC_657_IGR_partners.txt" link="input" register="true" transfer="true" optional="false" type="data" size="415128"/>
    <uses file="NC_658_IGR_partners.txt" link="input" register="true" transfer="true" optional="false" type="data" size="359208"/>
    <uses file="NC_659_IGR_partners.txt" link="input" register="true" transfer="true" optional="false" type="data" size="300419"/>
    <uses file="NC_660_IGR_partners.txt" link="input" register="true" transfer="true" optional="false" type="data" size="309022"/>
    <uses file="NC_661_IGR_partners.txt" link="input" register="true" transfer="true" optional="false" type="data" size="266112"/>
    <uses file="NC_662_IGR_partners.txt" link="input" register="true" transfer="true" optional="false" type="data" size="261270"/>
    <uses file="NC_663_IGR_partners.txt" link="input" register="true" transfer="true" optional="false" type="data" size="344851"/>
    <uses file="NC_664_IGR_partners.txt" link="input" register="true" transfer="true" optional="false" type="data" size="271707"/>
    <uses file="NC_665_IGR_partners.txt" link="input" register="true" transfer="true" optional="false" type="data" size="156204"/>
    <uses file="NC_666_IGR_partners.txt" link="input" register="true" transfer="true" optional="false" type="data" size="318791"/>
    <uses file="NC_667_IGR_partners.txt" link="input" register="true" transfer="true" optional="false" type="data" size="262328"/>
    <uses file="NC_668_IGR_partners.txt" link="input" register="true" transfer="true" optional="false" type="data" size="428311"/>
    <uses file="NC_669_IGR_partners.txt" link="input" register="true" transfer="true" optional="false" type="data" size="369334"/>
    <uses file="NC_670_IGR_partners.txt" link="input" register="true" transfer="true" optional="false" type="data" size="224526"/>
    <uses file="NC_671_IGR_partners.txt" link="input" register="true" transfer="true" optional="false" type="data" size="223757"/>
    <uses file="NC_672_IGR_partners.txt" link="input" register="true" transfer="true" optional="false" type="data" size="369262"/>
    <uses file="NC_673_IGR_partners.txt" link="input" register="true" transfer="true" optional="false" type="data" size="248302"/>
    <uses file="NC_674_IGR_partners.txt" link="input" register="true" transfer="true" optional="false" type="data" size="209925"/>
    <uses file="NC_675_IGR_partners.txt" link="input" register="true" transfer="true" optional="false" type="data" size="220838"/>
    <uses file="NC_676_IGR_partners.txt" link="input" register="true" transfer="true" optional="false" type="data" size="370137"/>
    <uses file="NC_677_IGR_partners.txt" link="input" register="true" transfer="true" optional="false" type="data" size="259666"/>
    <uses file="NC_678_IGR_partners.txt" link="input" register="true" transfer="true" optional="false" type="data" size="305792"/>
    <uses file="NC_679_IGR_partners.txt" link="input" register="true" transfer="true" optional="false" type="data" size="240362"/>
    <uses file="NC_680_IGR_partners.txt" link="input" register="true" transfer="true" optional="false" type="data" size="157862"/>
    <uses file="NC_681_IGR_partners.txt" link="input" register="true" transfer="true" optional="false" type="data" size="337192"/>
    <uses file="NC_682_IGR_partners.txt" link="input" register="true" transfer="true" optional="false" type="data" size="422755"/>
    <uses file="NC_683_IGR_partners.txt" link="input" register="true" transfer="true" optional="false" type="data" size="393707"/>
    <uses file="NC_684_IGR_partners.txt" link="input" register="true" transfer="true" optional="false" type="data" size="402466"/>
    <uses file="NC_685_IGR_partners.txt" link="input" register="true" transfer="true" optional="false" type="data" size="274601"/>
    <uses file="NC_686_IGR_partners.txt" link="input" register="true" transfer="true" optional="false" type="data" size="379092"/>
    <uses file="NC_687_IGR_partners.txt" link="input" register="true" transfer="true" optional="false" type="data" size="397222"/>
    <uses file="NC_688_IGR_partners.txt" link="input" register="true" transfer="true" optional="false" type="data" size="168254"/>
    <uses file="NC_689_IGR_partners.txt" link="input" register="true" transfer="true" optional="false" type="data" size="432721"/>
    <uses file="NC_690_IGR_partners.txt" link="input" register="true" transfer="true" optional="false" type="data" size="241599"/>
    <uses file="NC_691_IGR_partners.txt" link="input" register="true" transfer="true" optional="false" type="data" size="326214"/>
    <uses file="NC_692_IGR_partners.txt" link="input" register="true" transfer="true" optional="false" type="data" size="205927"/>
    <uses file="NC_693_IGR_partners.txt" link="input" register="true" transfer="true" optional="false" type="data" size="160772"/>
    <uses file="NC_694_IGR_partners.txt" link="input" register="true" transfer="true" optional="false" type="data" size="253477"/>
    <uses file="NC_695_IGR_partners.txt" link="input" register="true" transfer="true" optional="false" type="data" size="358079"/>
    <uses file="NC_696_IGR_partners.txt" link="input" register="true" transfer="true" optional="false" type="data" size="248637"/>
    <uses file="NC_697_IGR_partners.txt" link="input" register="true" transfer="true" optional="false" type="data" size="156205"/>
    <uses file="NC_698_IGR_partners.txt" link="input" register="true" transfer="true" optional="false" type="data" size="199735"/>
    <uses file="NC_699_IGR_partners.txt" link="input" register="true" transfer="true" optional="false" type="data" size="397826"/>
    <uses file="NC_700_IGR_partners.txt" link="input" register="true" transfer="true" optional="false" type="data" size="366742"/>
    <uses file="NC_701_IGR_partners.txt" link="input" register="true" transfer="true" optional="false" type="data" size="349953"/>
    <uses file="NC_702_IGR_partners.txt" link="input" register="true" transfer="true" optional="false" type="data" size="319585"/>
    <uses file="NC_703_IGR_partners.txt" link="input" register="true" transfer="true" optional="false" type="data" size="330013"/>
    <uses file="NC_704_IGR_partners.txt" link="input" register="true" transfer="true" optional="false" type="data" size="199220"/>
    <uses file="NC_705_IGR_partners.txt" link="input" register="true" transfer="true" optional="false" type="data" size="214660"/>
    <uses file="NC_706_IGR_partners.txt" link="input" register="true" transfer="true" optional="false" type="data" size="384041"/>
    <uses file="NC_707_IGR_partners.txt" link="input" register="true" transfer="true" optional="false" type="data" size="424787"/>
    <uses file="NC_708_IGR_partners.txt" link="input" register="true" transfer="true" optional="false" type="data" size="182464"/>
    <uses file="NC_709_IGR_partners.txt" link="input" register="true" transfer="true" optional="false" type="data" size="234960"/>
    <uses file="NC_710_IGR_partners.txt" link="input" register="true" transfer="true" optional="false" type="data" size="289028"/>
    <uses file="NC_711_IGR_partners.txt" link="input" register="true" transfer="true" optional="false" type="data" size="370733"/>
    <uses file="NC_712_IGR_partners.txt" link="input" register="true" transfer="true" optional="false" type="data" size="211026"/>
    <uses file="NC_713_IGR_partners.txt" link="input" register="true" transfer="true" optional="false" type="data" size="379388"/>
    <uses file="NC_714_IGR_partners.txt" link="input" register="true" transfer="true" optional="false" type="data" size="417061"/>
    <uses file="NC_715_IGR_partners.txt" link="input" register="true" transfer="true" optional="false" type="data" size="220487"/>
    <uses file="NC_716_IGR_partners.txt" link="input" register="true" transfer="true" optional="false" type="data" size="414921"/>
    <uses file="NC_717_IGR_partners.txt" link="input" register="true" transfer="true" optional="false" type="data" size="256916"/>
    <uses file="NC_718_IGR_partners.txt" link="input" register="true" transfer="true" optional="false" type="data" size="145904"/>
    <uses file="NC_719_IGR_partners.txt" link="input" register="true" transfer="true" optional="false" type="data" size="322159"/>
    <uses file="NC_720_IGR_partners.txt" link="input" register="true" transfer="true" optional="false" type="data" size="414715"/>
    <uses file="NC_721_IGR_partners.txt" link="input" register="true" transfer="true" optional="false" type="data" size="295698"/>
    <uses file="NC_722_IGR_partners.txt" link="input" register="true" transfer="true" optional="false" type="data" size="351918"/>
    <uses file="NC_723_IGR_partners.txt" link="input" register="true" transfer="true" optional="false" type="data" size="411405"/>
    <uses file="NC_724_IGR_partners.txt" link="input" register="true" transfer="true" optional="false" type="data" size="373095"/>
    <uses file="NC_725_IGR_partners.txt" link="input" register="true" transfer="true" optional="false" type="data" size="274900"/>
    <uses file="NC_726_IGR_partners.txt" link="input" register="true" transfer="true" optional="false" type="data" size="330997"/>
    <uses file="NC_727_IGR_partners.txt" link="input" register="true" transfer="true" optional="false" type="data" size="181487"/>
    <uses file="NC_728_IGR_partners.txt" link="input" register="true" transfer="true" optional="false" type="data" size="279386"/>
    <uses file="NC_729_IGR_partners.txt" link="input" register="true" transfer="true" optional="false" type="data" size="268593"/>
    <uses file="NC_730_IGR_partners.txt" link="input" register="true" transfer="true" optional="false" type="data" size="353663"/>
    <uses file="NC_731_IGR_partners.txt" link="input" register="true" transfer="true" optional="false" type="data" size="151104"/>
    <uses file="NC_732_IGR_partners.txt" link="input" register="true" transfer="true" optional="false" type="data" size="235730"/>
    <uses file="NC_733_IGR_partners.txt" link="input" register="true" transfer="true" optional="false" type="data" size="381880"/>
    <uses file="NC_734_IGR_partners.txt" link="input" register="true" transfer="true" optional="false" type="data" size="395704"/>
    <uses file="NC_735_IGR_partners.txt" link="input" register="true" transfer="true" optional="false" type="data" size="392792"/>
    <uses file="NC_736_IGR_partners.txt" link="input" register="true" transfer="true" optional="false" type="data" size="149808"/>
    <uses file="NC_737_IGR_partners.txt" link="input" register="true" transfer="true" optional="false" type="data" size="380878"/>
    <uses file="NC_738_IGR_partners.txt" link="input" register="true" transfer="true" optional="false" type="data" size="257748"/>
    <uses file="NC_739_IGR_partners.txt" link="input" register="true" transfer="true" optional="false" type="data" size="214110"/>
    <uses file="NC_740_IGR_partners.txt" link="input" register="true" transfer="true" optional="false" type="data" size="347423"/>
    <uses file="NC_741_IGR_partners.txt" link="input" register="true" transfer="true" optional="false" type="data" size="176874"/>
    <uses file="NC_742_IGR_partners.txt" link="input" register="true" transfer="true" optional="false" type="data" size="403653"/>
    <uses file="NC_743_IGR_partners.txt" link="input" register="true" transfer="true" optional="false" type="data" size="252260"/>
    <uses file="NC_744_IGR_partners.txt" link="input" register="true" transfer="true" optional="false" type="data" size="360621"/>
    <uses file="NC_745_IGR_partners.txt" link="input" register="true" transfer="true" optional="false" type="data" size="191460"/>
    <uses file="NC_746_IGR_partners.txt" link="input" register="true" transfer="true" optional="false" type="data" size="298561"/>
    <uses file="NC_747_IGR_partners.txt" link="input" register="true" transfer="true" optional="false" type="data" size="398144"/>
    <uses file="NC_748_IGR_partners.txt" link="input" register="true" transfer="true" optional="false" type="data" size="192505"/>
    <uses file="NC_749_IGR_partners.txt" link="input" register="true" transfer="true" optional="false" type="data" size="191123"/>
    <uses file="NC_750_IGR_partners.txt" link="input" register="true" transfer="true" optional="false" type="data" size="311821"/>
    <uses file="NC_751_IGR_partners.txt" link="input" register="true" transfer="true" optional="false" type="data" size="373426"/>
    <uses file="NC_752_IGR_partners.txt" link="input" register="true" transfer="true" optional="false" type="data" size="197186"/>
    <uses file="NC_753_IGR_partners.txt" link="input" register="true" transfer="true" optional="false" type="data" size="419774"/>
    <uses file="NC_754_IGR_partners.txt" link="input" register="true" transfer="true" optional="false" type="data" size="405746"/>
    <uses file="NC_755_IGR_partners.txt" link="input" register="true" transfer="true" optional="false" type="data" size="238873"/>
    <uses file="NC_756_IGR_partners.txt" link="input" register="true" transfer="true" optional="false" type="data" size="384259"/>
    <uses file="NC_757_IGR_partners.txt" link="input" register="true" transfer="true" optional="false" type="data" size="250031"/>
    <uses file="NC_758_IGR_partners.txt" link="input" register="true" transfer="true" optional="false" type="data" size="301332"/>
    <uses file="NC_759_IGR_partners.txt" link="input" register="true" transfer="true" optional="false" type="data" size="405245"/>
    <uses file="NC_760_IGR_partners.txt" link="input" register="true" transfer="true" optional="false" type="data" size="234427"/>
    <uses file="NC_761_IGR_partners.txt" link="input" register="true" transfer="true" optional="false" type="data" size="426903"/>
    <uses file="NC_762_IGR_partners.txt" link="input" register="true" transfer="true" optional="false" type="data" size="152121"/>
    <uses file="NC_763_IGR_partners.txt" link="input" register="true" transfer="true" optional="false" type="data" size="272924"/>
    <uses file="NC_764_IGR_partners.txt" link="input" register="true" transfer="true" optional="false" type="data" size="308951"/>
    <uses file="NC_765_IGR_partners.txt" link="input" register="true" transfer="true" optional="false" type="data" size="383784"/>
    <uses file="NC_766_IGR_partners.txt" link="input" register="true" transfer="true" optional="false" type="data" size="383141"/>
    <uses file="NC_767_IGR_partners.txt" link="input" register="true" transfer="true" optional="false" type="data" size="188104"/>
    <uses file="NC_768_IGR_partners.txt" link="input" register="true" transfer="true" optional="false" type="data" size="150463"/>
    <uses file="NC_769_IGR_partners.txt" link="input" register="true" transfer="true" optional="false" type="data" size="255405"/>
    <uses file="NC_770_IGR_partners.txt" link="input" register="true" transfer="true" optional="false" type="data" size="381199"/>
    <uses file="NC_771_IGR_partners.txt" link="input" register="true" transfer="true" optional="false" type="data" size="311008"/>
    <uses file="NC_772_IGR_partners.txt" link="input" register="true" transfer="true" optional="false" type="data" size="421415"/>
    <uses file="NC_773_IGR_partners.txt" link="input" register="true" transfer="true" optional="false" type="data" size="154386"/>
    <uses file="NC_774_IGR_partners.txt" link="input" register="true" transfer="true" optional="false" type="data" size="158309"/>
    <uses file="NC_775_IGR_partners.txt" link="input" register="true" transfer="true" optional="false" type="data" size="160158"/>
    <uses file="NC_776_IGR_partners.txt" link="input" register="true" transfer="true" optional="false" type="data" size="155079"/>
    <uses file="NC_777_IGR_partners.txt" link="input" register="true" transfer="true" optional="false" type="data" size="180923"/>
    <uses file="NC_778_IGR_partners.txt" link="input" register="true" transfer="true" optional="false" type="data" size="414123"/>
    <uses file="NC_779_IGR_partners.txt" link="input" register="true" transfer="true" optional="false" type="data" size="203900"/>
    <uses file="NC_780_IGR_partners.txt" link="input" register="true" transfer="true" optional="false" type="data" size="361666"/>
    <uses file="NC_781_IGR_partners.txt" link="input" register="true" transfer="true" optional="false" type="data" size="421021"/>
    <uses file="NC_782_IGR_partners.txt" link="input" register="true" transfer="true" optional="false" type="data" size="268412"/>
    <uses file="NC_783_IGR_partners.txt" link="input" register="true" transfer="true" optional="false" type="data" size="375508"/>
    <uses file="NC_784_IGR_partners.txt" link="input" register="true" transfer="true" optional="false" type="data" size="194783"/>
    <uses file="NC_785_IGR_partners.txt" link="input" register="true" transfer="true" optional="false" type="data" size="331636"/>
    <uses file="NC_786_IGR_partners.txt" link="input" register="true" transfer="true" optional="false" type="data" size="331499"/>
    <uses file="NC_787_IGR_partners.txt" link="input" register="true" transfer="true" optional="false" type="data" size="249370"/>
    <uses file="NC_788_IGR_partners.txt" link="input" register="true" transfer="true" optional="false" type="data" size="360373"/>
    <uses file="NC_789_IGR_partners.txt" link="input" register="true" transfer="true" optional="false" type="data" size="203934"/>
    <uses file="NC_790_IGR_partners.txt" link="input" register="true" transfer="true" optional="false" type="data" size="248505"/>
    <uses file="NC_791_IGR_partners.txt" link="input" register="true" transfer="true" optional="false" type="data" size="417008"/>
    <uses file="NC_792_IGR_partners.txt" link="input" register="true" transfer="true" optional="false" type="data" size="381154"/>
    <uses file="NC_793_IGR_partners.txt" link="input" register="true" transfer="true" optional="false" type="data" size="284159"/>
    <uses file="NC_794_IGR_partners.txt" link="input" register="true" transfer="true" optional="false" type="data" size="412408"/>
    <uses file="NC_795_IGR_partners.txt" link="input" register="true" transfer="true" optional="false" type="data" size="203291"/>
    <uses file="NC_796_IGR_partners.txt" link="input" register="true" transfer="true" optional="false" type="data" size="159840"/>
    <uses file="NC_797_IGR_partners.txt" link="input" register="true" transfer="true" optional="false" type="data" size="372863"/>
    <uses file="NC_798_IGR_partners.txt" link="input" register="true" transfer="true" optional="false" type="data" size="295472"/>
    <uses file="NC_799_IGR_partners.txt" link="input" register="true" transfer="true" optional="false" type="data" size="353710"/>
    <uses file="NC_800_IGR_partners.txt" link="input" register="true" transfer="true" optional="false" type="data" size="336120"/>
    <uses file="NC_801_IGR_partners.txt" link="input" register="true" transfer="true" optional="false" type="data" size="298075"/>
    <uses file="NC_802_IGR_partners.txt" link="input" register="true" transfer="true" optional="false" type="data" size="241934"/>
    <uses file="NC_803_IGR_partners.txt" link="input" register="true" transfer="true" optional="false" type="data" size="181163"/>
    <uses file="NC_804_IGR_partners.txt" link="input" register="true" transfer="true" optional="false" type="data" size="159967"/>
    <uses file="NC_805_IGR_partners.txt" link="input" register="true" transfer="true" optional="false" type="data" size="318007"/>
    <uses file="NC_806_IGR_partners.txt" link="input" register="true" transfer="true" optional="false" type="data" size="353561"/>
    <uses file="NC_807_IGR_partners.txt" link="input" register="true" transfer="true" optional="false" type="data" size="229335"/>
    <uses file="NC_808_IGR_partners.txt" link="input" register="true" transfer="true" optional="false" type="data" size="168002"/>
    <uses file="NC_809_IGR_partners.txt" link="input" register="true" transfer="true" optional="false" type="data" size="294808"/>
    <uses file="NC_810_IGR_partners.txt" link="input" register="true" transfer="true" optional="false" type="data" size="429155"/>
    <uses file="NC_811_IGR_partners.txt" link="input" register="true" transfer="true" optional="false" type="data" size="232413"/>
    <uses file="NC_812_IGR_partners.txt" link="input" register="true" transfer="true" optional="false" type="data" size="150983"/>
    <uses file="NC_813_IGR_partners.txt" link="input" register="true" transfer="true" optional="false" type="data" size="163015"/>
    <uses file="NC_814_IGR_partners.txt" link="input" register="true" transfer="true" optional="false" type="data" size="293046"/>
    <uses file="NC_815_IGR_partners.txt" link="input" register="true" transfer="true" optional="false" type="data" size="274746"/>
    <uses file="NC_816_IGR_partners.txt" link="input" register="true" transfer="true" optional="false" type="data" size="229288"/>
    <uses file="NC_817_IGR_partners.txt" link="input" register="true" transfer="true" optional="false" type="data" size="400348"/>
    <uses file="NC_818_IGR_partners.txt" link="input" register="true" transfer="true" optional="false" type="data" size="198163"/>
    <uses file="NC_819_IGR_partners.txt" link="input" register="true" transfer="true" optional="false" type="data" size="409909"/>
    <uses file="NC_820_IGR_partners.txt" link="input" register="true" transfer="true" optional="false" type="data" size="342139"/>
    <uses file="NC_821_IGR_partners.txt" link="input" register="true" transfer="true" optional="false" type="data" size="387710"/>
    <uses file="NC_822_IGR_partners.txt" link="input" register="true" transfer="true" optional="false" type="data" size="367917"/>
    <uses file="NC_823_IGR_partners.txt" link="input" register="true" transfer="true" optional="false" type="data" size="416575"/>
    <uses file="NC_824_IGR_partners.txt" link="input" register="true" transfer="true" optional="false" type="data" size="269168"/>
    <uses file="NC_825_IGR_partners.txt" link="input" register="true" transfer="true" optional="false" type="data" size="202355"/>
    <uses file="NC_826_IGR_partners.txt" link="input" register="true" transfer="true" optional="false" type="data" size="422651"/>
    <uses file="NC_827_IGR_partners.txt" link="input" register="true" transfer="true" optional="false" type="data" size="358429"/>
    <uses file="NC_828_IGR_partners.txt" link="input" register="true" transfer="true" optional="false" type="data" size="330601"/>
    <uses file="NC_829_IGR_partners.txt" link="input" register="true" transfer="true" optional="false" type="data" size="159492"/>
    <uses file="NC_830_IGR_partners.txt" link="input" register="true" transfer="true" optional="false" type="data" size="346329"/>
    <uses file="NC_831_IGR_partners.txt" link="input" register="true" transfer="true" optional="false" type="data" size="147673"/>
    <uses file="NC_832_IGR_partners.txt" link="input" register="true" transfer="true" optional="false" type="data" size="233907"/>
    <uses file="NC_833_IGR_partners.txt" link="input" register="true" transfer="true" optional="false" type="data" size="421661"/>
    <uses file="NC_834_IGR_partners.txt" link="input" register="true" transfer="true" optional="false" type="data" size="399045"/>
    <uses file="NC_835_IGR_partners.txt" link="input" register="true" transfer="true" optional="false" type="data" size="379625"/>
    <uses file="NC_836_IGR_partners.txt" link="input" register="true" transfer="true" optional="false" type="data" size="384089"/>
    <uses file="NC_837_IGR_partners.txt" link="input" register="true" transfer="true" optional="false" type="data" size="419996"/>
    <uses file="NC_838_IGR_partners.txt" link="input" register="true" transfer="true" optional="false" type="data" size="316701"/>
    <uses file="NC_839_IGR_partners.txt" link="input" register="true" transfer="true" optional="false" type="data" size="416181"/>
    <uses file="NC_840_IGR_partners.txt" link="input" register="true" transfer="true" optional="false" type="data" size="255186"/>
    <uses file="NC_841_IGR_partners.txt" link="input" register="true" transfer="true" optional="false" type="data" size="199320"/>
    <uses file="NC_842_IGR_partners.txt" link="input" register="true" transfer="true" optional="false" type="data" size="335835"/>
    <uses file="NC_843_IGR_partners.txt" link="input" register="true" transfer="true" optional="false" type="data" size="289190"/>
    <uses file="NC_844_IGR_partners.txt" link="input" register="true" transfer="true" optional="false" type="data" size="301491"/>
    <uses file="NC_845_IGR_partners.txt" link="input" register="true" transfer="true" optional="false" type="data" size="304028"/>
    <uses file="NC_846_IGR_partners.txt" link="input" register="true" transfer="true" optional="false" type="data" size="344878"/>
    <uses file="NC_847_IGR_partners.txt" link="input" register="true" transfer="true" optional="false" type="data" size="252398"/>
    <uses file="NC_848_IGR_partners.txt" link="input" register="true" transfer="true" optional="false" type="data" size="308923"/>
    <uses file="NC_849_IGR_partners.txt" link="input" register="true" transfer="true" optional="false" type="data" size="171452"/>
    <uses file="NC_850_IGR_partners.txt" link="input" register="true" transfer="true" optional="false" type="data" size="282961"/>
    <uses file="NC_851_IGR_partners.txt" link="input" register="true" transfer="true" optional="false" type="data" size="315953"/>
    <uses file="NC_852_IGR_partners.txt" link="input" register="true" transfer="true" optional="false" type="data" size="290989"/>
    <uses file="NC_853_IGR_partners.txt" link="input" register="true" transfer="true" optional="false" type="data" size="342837"/>
    <uses file="NC_854_IGR_partners.txt" link="input" register="true" transfer="true" optional="false" type="data" size="338267"/>
    <uses file="NC_855_IGR_partners.txt" link="input" register="true" transfer="true" optional="false" type="data" size="325419"/>
    <uses file="NC_856_IGR_partners.txt" link="input" register="true" transfer="true" optional="false" type="data" size="145939"/>
    <uses file="NC_857_IGR_partners.txt" link="input" register="true" transfer="true" optional="false" type="data" size="325944"/>
    <uses file="NC_858_IGR_partners.txt" link="input" register="true" transfer="true" optional="false" type="data" size="356879"/>
    <uses file="NC_859_IGR_partners.txt" link="input" register="true" transfer="true" optional="false" type="data" size="212590"/>
    <uses file="NC_860_IGR_partners.txt" link="input" register="true" transfer="true" optional="false" type="data" size="347957"/>
    <uses file="NC_861_IGR_partners.txt" link="input" register="true" transfer="true" optional="false" type="data" size="327471"/>
    <uses file="NC_862_IGR_partners.txt" link="input" register="true" transfer="true" optional="false" type="data" size="369785"/>
    <uses file="NC_863_IGR_partners.txt" link="input" register="true" transfer="true" optional="false" type="data" size="287216"/>
    <uses file="NC_864_IGR_partners.txt" link="input" register="true" transfer="true" optional="false" type="data" size="266537"/>
    <uses file="NC_865_IGR_partners.txt" link="input" register="true" transfer="true" optional="false" type="data" size="182803"/>
    <uses file="NC_866_IGR_partners.txt" link="input" register="true" transfer="true" optional="false" type="data" size="261390"/>
    <uses file="NC_867_IGR_partners.txt" link="input" register="true" transfer="true" optional="false" type="data" size="239360"/>
    <uses file="NC_868_IGR_partners.txt" link="input" register="true" transfer="true" optional="false" type="data" size="306565"/>
    <uses file="NC_869_IGR_partners.txt" link="input" register="true" transfer="true" optional="false" type="data" size="193054"/>
    <uses file="NC_870_IGR_partners.txt" link="input" register="true" transfer="true" optional="false" type="data" size="382733"/>
    <uses file="NC_871_IGR_partners.txt" link="input" register="true" transfer="true" optional="false" type="data" size="313865"/>
    <uses file="NC_872_IGR_partners.txt" link="input" register="true" transfer="true" optional="false" type="data" size="272383"/>
    <uses file="NC_873_IGR_partners.txt" link="input" register="true" transfer="true" optional="false" type="data" size="388474"/>
    <uses file="NC_874_IGR_partners.txt" link="input" register="true" transfer="true" optional="false" type="data" size="321104"/>
    <uses file="NC_875_IGR_partners.txt" link="input" register="true" transfer="true" optional="false" type="data" size="320371"/>
    <uses file="NC_876_IGR_partners.txt" link="input" register="true" transfer="true" optional="false" type="data" size="166395"/>
    <uses file="NC_877_IGR_partners.txt" link="input" register="true" transfer="true" optional="false" type="data" size="224018"/>
    <uses file="NC_878_IGR_partners.txt" link="input" register="true" transfer="true" optional="false" type="data" size="237818"/>
    <uses file="NC_879_IGR_partners.txt" link="input" register="true" transfer="true" optional="false" type="data" size="214866"/>
    <uses file="NC_880_IGR_partners.txt" link="input" register="true" transfer="true" optional="false" type="data" size="162000"/>
    <uses file="NC_881_IGR_partners.txt" link="input" register="true" transfer="true" optional="false" type="data" size="308122"/>
    <uses file="NC_882_IGR_partners.txt" link="input" register="true" transfer="true" optional="false" type="data" size="258970"/>
    <uses file="NC_883_IGR_partners.txt" link="input" register="true" transfer="true" optional="false" type="data" size="185787"/>
    <uses file="NC_884_IGR_partners.txt" link="input" register="true" transfer="true" optional="false" type="data" size="396451"/>
    <uses file="NC_885_IGR_partners.txt" link="input" register="true" transfer="true" optional="false" type="data" size="334517"/>
    <uses file="NC_886_IGR_partners.txt" link="input" register="true" transfer="true" optional="false" type="data" size="278168"/>
    <uses file="NC_887_IGR_partners.txt" link="input" register="true" transfer="true" optional="false" type="data" size="303819"/>
    <uses file="NC_888_IGR_partners.txt" link="input" register="true" transfer="true" optional="false" type="data" size="387012"/>
    <uses file="NC_889_IGR_partners.txt" link="input" register="true" transfer="true" optional="false" type="data" size="357060"/>
    <uses file="NC_890_IGR_partners.txt" link="input" register="true" transfer="true" optional="false" type="data" size="161454"/>
    <uses file="NC_891_IGR_partners.txt" link="input" register="true" transfer="true" optional="false" type="data" size="241892"/>
    <uses file="NC_892_IGR_partners.txt" link="input" register="true" transfer="true" optional="false" type="data" size="300559"/>
    <uses file="NC_893_IGR_partners.txt" link="input" register="true" transfer="true" optional="false" type="data" size="245727"/>
    <uses file="NC_894_IGR_partners.txt" link="input" register="true" transfer="true" optional="false" type="data" size="245463"/>
    <uses file="NC_895_IGR_partners.txt" link="input" register="true" transfer="true" optional="false" type="data" size="179356"/>
    <uses file="NC_896_IGR_partners.txt" link="input" register="true" transfer="true" optional="false" type="data" size="372185"/>
    <uses file="NC_897_IGR_partners.txt" link="input" register="true" transfer="true" optional="false" type="data" size="428934"/>
    <uses file="NC_898_IGR_partners.txt" link="input" register="true" transfer="true" optional="false" type="data" size="321161"/>
    <uses file="NC_899_IGR_partners.txt" link="input" register="true" transfer="true" optional="false" type="data" size="420748"/>
    <uses file="NC_900_IGR_partners.txt" link="input" register="true" transfer="true" optional="false" type="data" size="322449"/>
    <uses file="NC_901_IGR_partners.txt" link="input" register="true" transfer="true" optional="false" type="data" size="252118"/>
    <uses file="NC_902_IGR_partners.txt" link="input" register="true" transfer="true" optional="false" type="data" size="235161"/>
    <uses file="NC_903_IGR_partners.txt" link="input" register="true" transfer="true" optional="false" type="data" size="299794"/>
    <uses file="NC_904_IGR_partners.txt" link="input" register="true" transfer="true" optional="false" type="data" size="229856"/>
    <uses file="NC_905_IGR_partners.txt" link="input" register="true" transfer="true" optional="false" type="data" size="264204"/>
    <uses file="NC_906_IGR_partners.txt" link="input" register="true" transfer="true" optional="false" type="data" size="213824"/>
    <uses file="NC_907_IGR_partners.txt" link="input" register="true" transfer="true" optional="false" type="data" size="384809"/>
    <uses file="NC_908_IGR_partners.txt" link="input" register="true" transfer="true" optional="false" type="data" size="381152"/>
    <uses file="NC_909_IGR_partners.txt" link="input" register="true" transfer="true" optional="false" type="data" size="398813"/>
    <uses file="NC_910_IGR_partners.txt" link="input" register="true" transfer="true" optional="false" type="data" size="193475"/>
    <uses file="NC_911_IGR_partners.txt" link="input" register="true" transfer="true" optional="false" type="data" size="305539"/>
    <uses file="NC_912_IGR_partners.txt" link="input" register="true" transfer="true" optional="false" type="data" size="356571"/>
    <uses file="NC_913_IGR_partners.txt" link="input" register="true" transfer="true" optional="false" type="data" size="242587"/>
    <uses file="NC_914_IGR_partners.txt" link="input" register="true" transfer="true" optional="false" type="data" size="154728"/>
    <uses file="NC_915_IGR_partners.txt" link="input" register="true" transfer="true" optional="false" type="data" size="332394"/>
    <uses file="NC_916_IGR_partners.txt" link="input" register="true" transfer="true" optional="false" type="data" size="180768"/>
    <uses file="NC_917_IGR_partners.txt" link="input" register="true" transfer="true" optional="false" type="data" size="342192"/>
    <uses file="NC_918_IGR_partners.txt" link="input" register="true" transfer="true" optional="false" type="data" size="266009"/>
    <uses file="NC_919_IGR_partners.txt" link="input" register="true" transfer="true" optional="false" type="data" size="365246"/>
    <uses file="NC_920_IGR_partners.txt" link="input" register="true" transfer="true" optional="false" type="data" size="393581"/>
    <uses file="NC_921_IGR_partners.txt" link="input" register="true" transfer="true" optional="false" type="data" size="298952"/>
    <uses file="NC_922_IGR_partners.txt" link="input" register="true" transfer="true" optional="false" type="data" size="159321"/>
    <uses file="NC_923_IGR_partners.txt" link="input" register="true" transfer="true" optional="false" type="data" size="256509"/>
    <uses file="NC_924_IGR_partners.txt" link="input" register="true" transfer="true" optional="false" type="data" size="302620"/>
    <uses file="NC_925_IGR_partners.txt" link="input" register="true" transfer="true" optional="false" type="data" size="341618"/>
    <uses file="NC_926_IGR_partners.txt" link="input" register="true" transfer="true" optional="false" type="data" size="429308"/>
    <uses file="qrna.err" link="output" register="true" transfer="true" optional="false" type="data" size="610"/>
    <uses file="qrna.out" link="output" register="true" transfer="true" optional="false" type="data" size="5619"/>
    <uses file="NC_0025AG05_QRNA.txt" link="output" register="true" transfer="true" optional="false" type="data" size="760184"/>
    <uses file="NC_0025AG05_QRNAblast.txt" link="output" register="true" transfer="true" optional="false" type="data" size="2393820"/>
    <uses file="NC_0025AG05_QRNAblast.txt.E0.01.D1.q" link="output" register="true" transfer="true" optional="false" type="data" size="155763"/>
    <uses file="NC_0025AG05_QRNAblast.txt.E0.01.D1.q.gff" link="output" register="true" transfer="true" optional="false" type="data" size="32088"/>
    <uses file="NC_0025AG05_QRNAblast.txt.E0.01.D1.q.rep" link="output" register="true" transfer="true" optional="false" type="data" size="58306"/>
    <uses file="Seq_NC_0025AG05" link="input" register="false" transfer="false" optional="false" type="data" size="89032"/>
    <uses file="NC_0025AG05_QRNA.txt.all.CUTOFF0.ID[100:0].GC[100:0].gff" link="output" register="false" transfer="false" optional="false" type="data" size="178228"/>
  </job>
  <job id="ID00026" namespace="SIPHT" name="Blast_synteny" version="1.0" runtime="33.0000">
    <uses file="Flanking_ORFs_known.txt" link="input" register="true" transfer="true" optional="false" type="data" size="1419426"/>
    <uses file="xdformat" link="input" register="true" transfer="true" optional="false" type="data" size="380164"/>
    <uses file="blasta" link="input" register="true" transfer="true" optional="false" type="data" size="786856"/>
    <uses file="time" link="input" register="true" transfer="true" optional="false" type="data" size="11944"/>
    <uses file="Seq_NC_0025AG05" link="input" register="false" transfer="false" optional="false" type="data" size="83311"/>
    <uses file="NC_0025AG05_parsed.ffn" link="input" register="false" transfer="false" optional="false" type="data" size="710266"/>
    <uses file="NC_0025AG05_synteny.txt" link="output" register="false" transfer="false" optional="false" type="data" size="1260194"/>
  </job>
  <job id="ID00027" namespace="SIPHT" name="Blast_paralogues" version="1.0" runtime="4.9504">
    <uses file="xdformat" link="input" register="true" transfer="true" optional="false" type="data" size="380164"/>
    <uses file="blasta" link="input" register="true" transfer="true" optional="false" type="data" size="786856"/>
    <uses file="time" link="input" register="true" transfer="true" optional="false" type="data" size="11944"/>
    <uses file="Seq_NC_0025AG05" link="input" register="false" transfer="false" optional="false" type="data" size="80231"/>
    <uses file="NC_0025AG05_paralogues.txt" link="output" register="false" transfer="false" optional="false" type="data" size="620458"/>
  </job>
  <job id="ID00028" namespace="SIPHT" name="SRNA_annotate" version="1.0" runtime="1.9948">
    <uses file="access_matrix.txt" link="input" register="true" transfer="true" optional="false" type="data" size="170917"/>
    <uses file="sRNAPredict.in" link="input" register="true" transfer="true" optional="false" type="data" size="1198"/>
    <uses file="BLAST_NC_0025AG05" link="input" register="true" transfer="true" optional="false" type="data" size="11646"/>
    <uses file="NC_0025AG05_paralogues_temp.txt" link="output" register="true" transfer="true" optional="false" type="data" size="99046"/>
    <uses file="synteny_temp.txt" link="output" register="true" transfer="true" optional="false" type="data" size="13037"/>
    <uses file="synteny_temp2.txt" link="output" register="true" transfer="true" optional="false" type="data" size="3927"/>
    <uses file="Block0_Parsed_temp_NC_0025AG05_PatserOut.txt" link="output" register="true" transfer="true" optional="false" type="data" size="637417"/>
    <uses file="QRNA_out" link="output" register="true" transfer="true" optional="false" type="data" size="8489"/>
    <uses file="srna_annotate.err" link="output" register="true" transfer="true" optional="false" type="data" size="1070"/>
    <uses file="srna_annotate.out" link="output" register="true" transfer="true" optional="false" type="data" size="734865"/>
    <uses file="Seq_NC_0025AG05" link="input" register="false" transfer="false" optional="false" type="data" size="85753"/>
    <uses file="srna.out" link="input" register="false" transfer="false" optional="false" type="data" size="313238"/>
    <uses file="NC_0025AG05_PatserOut.txt" link="input" register="false" transfer="false" optional="false" type="data" size="1521088"/>
    <uses file="blast_candidate.out" link="input" register="false" transfer="false" optional="false" type="data" size="3204"/>
    <uses file="blast_candidate.err" link="input" register="false" transfer="false" optional="false" type="data" size="545"/>
    <uses file="NC_0025AG05_QRNA.txt.all.CUTOFF0.ID[100:0].GC[100:0].gff" link="input" register="false" transfer="false" optional="false" type="data" size="178228"/>
    <uses file="NC_0025AG05_synteny.txt" link="input" register="false" transfer="false" optional="false" type="data" size="1260194"/>
    <uses file="NC_0025AG05_paralogues.txt" link="input" register="false" transfer="false" optional="false" type="data" size="620458"/>
  </job>
  <job id="ID00029" namespace="SIPHT" name="Patser_concate" version="1.0" runtime="0.1189">
    <uses file="NC_0025AG05_PatserOutID00030.txt" link="input" register="false" transfer="false" optional="false" type="data" size="105152"/>
    <uses file="NC_0025AG05_PatserOutID00031.txt" link="input" register="false" transfer="false" optional="false" type="data" size="72773"/>
    <uses file="NC_0025AG05_PatserOutID00032.txt" link="input" register="false" transfer="false" optional="false" type="data" size="51699"/>
    <uses file="NC_0025AG05_PatserOutID00033.txt" link="input" register="false" transfer="false" optional="false" type="data" size="123803"/>
    <uses file="NC_0025AG05_PatserOutID00034.txt" link="input" register="false" transfer="false" optional="false" type="data" size="50176"/>
    <uses file="NC_0025AG05_PatserOutID00035.txt" link="input" register="false" transfer="false" optional="false" type="data" size="107730"/>
    <uses file="NC_0025AG05_PatserOutID00036.txt" link="input" register="false" transfer="false" optional="false" type="data" size="68639"/>
    <uses file="NC_0025AG05_PatserOutID00037.txt" link="input" register="false" transfer="false" optional="false" type="data" size="112203"/>
    <uses file="NC_0025AG05_PatserOutID00038.txt" link="input" register="false" transfer="false" optional="false" type="data" size="51152"/>
    <uses file="NC_0025AG05_PatserOutID00039.txt" link="input" register="false" transfer="false" optional="false" type="data" size="56617"/>
    <uses file="NC_0025AG05_PatserOutID00040.txt" link="input" register="false" transfer="false" optional="false" type="data" size="50967"/>
    <uses file="NC_0025AG05_PatserOutID00041.txt" link="input" register="false" transfer="false" optional="false" type="data" size="131385"/>
    <uses file="NC_0025AG05_PatserOutID00042.txt" link="input" register="false" transfer="false" optional="false" type="data" size="74848"/>
    <uses file="NC_0025AG05_PatserOutID00043.txt" link="input" register="false" transfer="false" optional="false" type="data" size="99554"/>
    <uses file="NC_0025AG05_PatserOutID00044.txt" link="input" register="false" transfer="false" optional="false" type="data" size="119160"/>
    <uses file="NC_0025AG05_PatserOutID00045.txt" link="input" register="false" transfer="false" optional="false" type="data" size="70410"/>
    <uses file="NC_0025AG05_PatserOutID00046.txt" link="input" register="false" transfer="false" optional="false" type="data" size="57111"/>
    <uses file="NC_0025AG05_PatserOut.txt" link="output" register="false" transfer="false" optional="false" type="data" size="1403379"/>
  </job>
  <job id="ID00030" namespace="SIPHT" name="Patser" version="1.0" runtime="1.3378">
    <uses file="patser.in" link="input" register="true" transfer="true" optional="false" type="data" size="14"/>
    <uses file="NC_0025AG05.fna" link="input" register="true" transfer="true" optional="false" type="data" size="4204918"/>
    <uses file="alphabet" link="input" register="true" transfer="true" optional="false" type="data" size="16"/>
    <uses file="ID00030_matrix.txt" link="input" register="true" transfer="true" optional="false" type="data" size="170917"/>
    <uses file="NC_0025AG05_PatserOutID00030.txt" link="output" register="false" transfer="false" optional="false" type="data" size="105152"/>
  </job>
  <job id="ID00031" namespace="SIPHT" name="Patser" version="1.0" runtime="0.9107">
    <uses file="patser.in" link="input" register="true" transfer="true" optional="false" type="data" size="14"/>
    <uses file="NC_0025AG05.fna" link="input" register="true" transfer="true" optional="false" type="data" size="4204918"/>
    <uses file="alphabet" link="input" register="true" transfer="true" optional="false" type="data" size="16"/>
    <uses file="ID00031_matrix.txt" link="input" register="true" transfer="true" optional="false" type="data" size="170917"/>
    <uses file="NC_0025AG05_PatserOutID00031.txt" link="output" register="false" transfer="false" optional="false" type="data" size="72773"/>
  </job>
  <job id="ID00032" namespace="SIPHT" name="Patser" version="1.0" runtime="1.3451">
    <uses file="patser.in" link="input" register="true" transfer="true" optional="false" type="data" size="14"/>
    <uses file="NC_0025AG05.fna" link="input" register="true" transfer="true" optional="false" type="data" size="4204918"/>
    <uses file="alphabet" link="input" register="true" transfer="true" optional="false" type="data" size="16"/>
    <uses file="ID00032_matrix.txt" link="input" register="true" transfer="true" optional="false" type="data" size="170917"/>
    <uses file="NC_0025AG05_PatserOutID00032.txt" link="output" register="false" transfer="false" optional="false" type="data" size="51699"/>
  </job>
  <job id="ID00033" namespace="SIPHT" name="Patser" version="1.0" runtime="1.3822">
    <uses file="patser.in" link="input" register="true" transfer="true" optional="false" type="data" size="14"/>
    <uses file="NC_0025AG05.fna" link="input" register="true" transfer="true" optional="false" type="data" size="4204918"/>
    <uses file="alphabet" link="input" register="true" transfer="true" optional="false" type="data" size="16"/>
    <uses file="ID00033_matrix.txt" link="input" register="true" transfer="true" optional="false" type="data" size="170917"/>
    <uses file="NC_0025AG05_PatserOutID00033.txt" link="output" register="false" transfer="false" optional="false" type="data" size="123803"/>
  </job>
  <job id="ID00034" namespace="SIPHT" name="Patser" version="1.0" runtime="1.0828">
    <uses file="patser.in" link="input" register="true" transfer="true" optional="false" type="data" size="14"/>
    <uses file="NC_0025AG05.fna" link="input" register="true" transfer="true" optional="false" type="data" size="4204918"/>
    <uses file="alphabet" link="input" register="true" transfer="true" optional="false" type="data" size="16"/>
    <uses file="ID00034_matrix.txt" link="input" register="true" transfer="true" optional="false" type="data" size="170917"/>
    <uses file="NC_0025AG05_PatserOutID00034.txt" link="output" register="false" transfer="false" optional="false" type="data" size="50176"/>
  </job>
  <job id="ID00035" namespace="SIPHT" name="Patser" version="1.0" runtime="1.3158">
    <uses file="patser.in" link="input" register="true" transfer="true" optional="false" type="data" size="14"/>
    <uses file="NC_0025AG05.fna" link="input" register="true" transfer="true" optional="false" type="data" size="4204918"/>
    <uses file="alphabet" link="input" register="true" transfer="true" optional="false" type="data" size="16"/>
    <uses file="ID00035_matrix.txt" link="input" register="true" transfer="true" optional="false" type="data" size="170917"/>
    <uses file="NC_0025AG05_PatserOutID00035.txt" link="output" register="false" transfer="false" optional="false" type="data" size="107730"/>
  </job>
  <job id="ID00036" namespace="SIPHT" name="Patser" version="1.0" runtime="1.3348">
    <uses file="patser.in" link="input" register="true" transfer="true" optional="false" type="data" size="14"/>
    <uses file="NC_0025AG05.fna" link="input" register="true" transfer="true" optional="false" type="data" size="4204918"/>
    <uses file="alphabet" link="input" register="true" transfer="true" optional="false" type="data" size="16"/>
    <uses file="ID00036_matrix.txt" link="input" register="true" transfer="true" optional="false" type="data" size="170917"/>
    <uses file="NC_0025AG05_PatserOutID00036.txt" link="output" register="false" transfer="false" optional="false" type="data" size="68639"/>
  </job>
  <job id="ID00037" namespace="SIPHT" name="Patser" version="1.0" runtime="1.4561">
    <uses file="patser.in" link="input" register="true" transfer="true" optional="false" type="data" size="14"/>
    <uses file="NC_0025AG05.fna" link="input" register="true" transfer="true" optional="false" type="data" size="4204918"/>
    <uses file="alphabet" link="input" register="true" transfer="true" optional="false" type="data" size="16"/>
    <uses file="ID00037_matrix.txt" link="input" register="true" transfer="true" optional="false" type="data" size="170917"/>
    <uses file="NC_0025AG05_PatserOutID00037.txt" link="output" register="false" transfer="false" optional="false" type="data" size="112203"/>
  </job>
  <job id="ID00038" namespace="SIPHT" name="Patser" version="1.0" runtime="1.7408">
    <uses file="patser.in" link="input" register="true" transfer="true" optional="false" type="data" size="14"/>
    <uses file="NC_0025AG05.fna" link="input" register="true" transfer="true" optional="false" type="data" size="4204918"/>
    <uses file="alphabet" link="input" register="true" transfer="true" optional="false" type="data" size="16"/>
    <uses file="ID00038_matrix.txt" link="input" register="true" transfer="true" optional="false" type="data" size="170917"/>
    <uses file="NC_0025AG05_PatserOutID00038.txt" link="output" register="false" transfer="false" optional="false" type="data" size="51152"/>
  </job>
  <job id="ID00039" namespace="SIPHT" name="Patser" version="1.0" runtime="0.7544">
    <uses file="patser.in" link="input" register="true" transfer="true" optional="false" type="data" size="14"/>
    <uses file="NC_0025AG05.fna" link="input" register="true" transfer="true" optional="false" type="data" size="4204918"/>
    <uses file="alphabet" link="input" register="true" transfer="true" optional="false" type="data" size="16"/>
    <uses file="ID00039_matrix.txt" link="input" register="true" transfer="true" optional="false" type="data" size="170917"/>
    <uses file="NC_0025AG05_PatserOutID00039.txt" link="output" register="false" transfer="false" optional="false" type="data" size="56617"/>
  </job>
  <job id="ID00040" namespace="SIPHT" name="Patser" version="1.0" runtime="1.6188">
    <uses file="patser.in" link="input" register="true" transfer="true" optional="false" type="data" size="14"/>
    <uses file="NC_0025AG05.fna" link="input" register="true" transfer="true" optional="false" type="data" size="4204918"/>
    <uses file="alphabet" link="input" register="true" transfer="true" optional="false" type="data" size="16"/>
    <uses file="ID00040_matrix.txt" link="input" register="true" transfer="true" optional="false" type="data" size="170917"/>
    <uses file="NC_0025AG05_PatserOutID00040.txt" link="output" register="false" transfer="false" optional="false" type="data" size="50967"/>
  </job>
  <job id="ID00041" namespace="SIPHT" name="Patser" version="1.0" runtime="1.3064">
    <uses file="patser.in" link="input" register="true" transfer="true" optional="false" type="data" size="14"/>
    <uses file="NC_0025AG05.fna" link="input" register="true" transfer="true" optional="false" type="data" size="4204918"/>
    <uses file="alphabet" link="input" register="true" transfer="true" optional="false" type="data" size="16"/>
    <uses file="ID00041_matrix.txt" link="input" register="true" transfer="true" optional="false" type="data" size="170917"/>
    <uses file="NC_0025AG05_PatserOutID00041.txt" link="output" register="false" transfer="false" optional="false" type="data" size="131385"/>
  </job>
  <job id="ID00042" namespace="SIPHT" name="Patser" version="1.0" runtime="1.5457">
    <uses file="patser.in" link="input" register="true" transfer="true" optional="false" type="data" size="14"/>
    <uses file="NC_0025AG05.fna" link="input" register="true" transfer="true" optional="false" type="data" size="4204918"/>
    <uses file="alphabet" link="input" register="true" transfer="true" optional="false" type="data" size="16"/>
    <uses file="ID00042_matrix.txt" link="input" register="true" transfer="true" optional="false" type="data" size="170917"/>
    <uses file="NC_0025AG05_PatserOutID00042.txt" link="output" register="false" transfer="false" optional="false" type="data" size="74848"/>
  </job>
  <job id="ID00043" namespace="SIPHT" name="Patser" version="1.0" runtime="1.4031">
    <uses file="patser.in" link="input" register="true" transfer="true" optional="false" type="data" size="14"/>
    <uses file="NC_0025AG05.fna" link="input" register="true" transfer="true" optional="false" type="data" size="4204918"/>
    <uses file="alphabet" link="input" register="true" transfer="true" optional="false" type="data" size="16"/>
    <uses file="ID00043_matrix.txt" link="input" register="true" transfer="true" optional="false" type="data" size="170917"/>
    <uses file="NC_0025AG05_PatserOutID00043.txt" link="output" register="false" transfer="false" optional="false" type="data" size="99554"/>
  </job>
  <job id="ID00044" namespace="SIPHT" name="Patser" version="1.0" runtime="1.5713">
    <uses file="patser.in" link="input" register="true" transfer="true" optional="false" type="data" size="14"/>
    <uses file="NC_0025AG05.fna" link="input" register="true" transfer="true" optional="false" type="data" size="4204918"/>
    <uses file="alphabet" link="input" register="true" transfer="true" optional="false" type="data" size="16"/>
    <uses file="ID00044_matrix.txt" link="input" register="true" transfer="true" optional="false" type="data" size="170917"/>
    <uses file="NC_0025AG05_PatserOutID00044.txt" link="output" register="false" transfer="false" optional="false" type="data" size="119160"/>
  </job>
  <job id="ID00045" namespace="SIPHT" name="Patser" version="1.0" runtime="1.8884">
    <uses file="patser.in" link="input" register="true" transfer="true" optional="false" type="data" size="14"/>
    <uses file="NC_0025AG05.fna" link="input" register="true" transfer="true" optional="false" type="data" size="4204918"/>
    <uses file="alphabet" link="input" register="true" transfer="true" optional="false" type="data" size="16"/>
    <uses file="ID00045_matrix.txt" link="input" register="true" transfer="true" optional="false" type="data" size="170917"/>
    <uses file="NC_0025AG05_PatserOutID00045.txt" link="output" register="false" transfer="false" optional="false" type="data" size="70410"/>
  </job>
  <job id="ID00046" namespace="SIPHT" name="Patser" version="1.0" runtime="1.2551">
    <uses file="patser.in" link="input" register="true" transfer="true" optional="false" type="data" size="14"/>
    <uses file="NC_0025AG05.fna" link="input" register="true" transfer="true" optional="false" type="data" size="4204918"/>
    <uses file="alphabet" link="input" register="true" transfer="true" optional="false" type="data" size="16"/>
    <uses file="ID00046_matrix.txt" link="input" register="true" transfer="true" optional="false" type="data" size="170917"/>
    <uses file="NC_0025AG05_PatserOutID00046.txt" link="output" register="false" transfer="false" optional="false" type="data" size="57111"/>
  </job>
  <job id="ID00047" namespace="SIPHT" name="Findterm" version="1.0" runtime="1833.9488">
    <uses file="NC_0025AG05.fna" link="input" register="true" transfer="true" optional="false" type="data" size="4204918"/>
    <uses file="RNAfold" link="input" register="true" transfer="true" optional="false" type="data" size="591942"/>
    <uses file="findterm.out" link="output" register="false" transfer="false" optional="false" type="data" size="134"/>
    <uses file="findterm.err" link="output" register="false" transfer="false" optional="false" type="data" size="0"/>
    <uses file="NC_0025AG05_term.txt" link="output" register="false" transfer="false" optional="false" type="data" size="23720837"/>
    <uses file="NC_0025AG05_term_candidates_non_redund" link="output" register="false" transfer="false" optional="false" type="data" size="473259"/>
    <uses file="rna.ps" link="output" register="false" transfer="false" optional="false" type="data" size="2831"/>
    <uses file="vienna_input_tmp" link="output" register="false" transfer="false" optional="false" type="data" size="4194764"/>
    <uses file="vienna_output" link="output" register="false" transfer="false" optional="false" type="data" size="7110075"/>
    <uses file="vienna_index_tmp" link="output" register="false" transfer="false" optional="false" type="data" size="5104049"/>
  </job>
  <job id="ID00048" namespace="SIPHT" name="RNAMotif" version="1.0" runtime="27.4504">
    <uses file="NC_0025AG05.fna" link="input" register="true" transfer="true" optional="false" type="data" size="4204918"/>
    <uses file="RNAMofficial_descriptor.txt" link="input" register="true" transfer="true" optional="false" type="data" size="17626"/>
    <uses file="rnamotif.out" link="output" register="false" transfer="false" optional="false" type="data" size="1011428"/>
    <uses file="rnamotif.err" link="output" register="false" transfer="false" optional="false" type="data" size="310"/>
  </job>
  <job id="ID00049" namespace="SIPHT" name="Transterm" version="1.0" runtime="50.2483">
    <uses file="NC_0025AG05.fna" link="input" register="true" transfer="true" optional="false" type="data" size="4204918"/>
    <uses file="expterm.dat" link="input" register="true" transfer="true" optional="false" type="data" size="45788"/>
    <uses file="NC_0025AG05.ptt" link="input" register="true" transfer="true" optional="false" type="data" size="335981"/>
    <uses file="transterm.out" link="output" register="false" transfer="false" optional="false" type="data" size="415072"/>
    <uses file="transterm.err" link="output" register="false" transfer="false" optional="false" type="data" size="96"/>
  </job>
  <job id="ID00050" namespace="SIPHT" name="Blast" version="1.0" runtime="2797.4297">
    <uses file="blasta" link="input" register="true" transfer="true" optional="false" type="data" size="786856"/>
    <uses file="xdformat" link="input" register="true" transfer="true" optional="false" type="data" size="380164"/>
    <uses file="time" link="input" register="true" transfer="true" optional="false" type="data" size="11944"/>
    <uses file="NC_0025AG05_IGR_partners.txt" link="input" register="true" transfer="true" optional="false" type="data" size="159293"/>
    <uses file="NC_0_IGR_partners.txt" link="input" register="true" transfer="true" optional="false" type="data" size="197893"/>
    <uses file="NC_1_IGR_partners.txt" link="input" register="true" transfer="true" optional="false" type="data" size="430451"/>
    <uses file="NC_2_IGR_partners.txt" link="input" register="true" transfer="true" optional="false" type="data" size="146817"/>
    <uses file="NC_3_IGR_partners.txt" link="input" register="true" transfer="true" optional="false" type="data" size="429702"/>
    <uses file="NC_4_IGR_partners.txt" link="input" register="true" transfer="true" optional="false" type="data" size="280746"/>
    <uses file="NC_5_IGR_partners.txt" link="input" register="true" transfer="true" optional="false" type="data" size="185905"/>
    <uses file="NC_6_IGR_partners.txt" link="input" register="true" transfer="true" optional="false" type="data" size="198166"/>
    <uses file="NC_7_IGR_partners.txt" link="input" register="true" transfer="true" optional="false" type="data" size="217021"/>
    <uses file="NC_8_IGR_partners.txt" link="input" register="true" transfer="true" optional="false" type="data" size="368555"/>
    <uses file="NC_9_IGR_partners.txt" link="input" register="true" transfer="true" optional="false" type="data" size="360766"/>
    <uses file="NC_10_IGR_partners.txt" link="input" register="true" transfer="true" optional="false" type="data" size="243561"/>
    <uses file="NC_11_IGR_partners.txt" link="input" register="true" transfer="true" optional="false" type="data" size="179971"/>
    <uses file="NC_12_IGR_partners.txt" link="input" register="true" transfer="true" optional="false" type="data" size="247019"/>
    <uses file="NC_13_IGR_partners.txt" link="input" register="true" transfer="true" optional="false" type="data" size="169167"/>
    <uses file="NC_14_IGR_partners.txt" link="input" register="true" transfer="true" optional="false" type="data" size="373289"/>
    <uses file="NC_15_IGR_partners.txt" link="input" register="true" transfer="true" optional="false" type="data" size="237226"/>
    <uses file="NC_16_IGR_partners.txt" link="input" register="true" transfer="true" optional="false" type="data" size="147242"/>
    <uses file="NC_17_IGR_partners.txt" link="input" register="true" transfer="true" optional="false" type="data" size="348182"/>
    <uses file="NC_18_IGR_partners.txt" link="input" register="true" transfer="true" optional="false" type="data" size="176974"/>
    <uses file="NC_19_IGR_partners.txt" link="input" register="true" transfer="true" optional="false" type="data" size="325178"/>
    <uses file="NC_20_IGR_partners.txt" link="input" register="true" transfer="true" optional="false" type="data" size="215061"/>
    <uses file="NC_21_IGR_partners.txt" link="input" register="true" transfer="true" optional="false" type="data" size="190452"/>
    <uses file="NC_22_IGR_partners.txt" link="input" register="true" transfer="true" optional="false" type="data" size="224279"/>
    <uses file="NC_23_IGR_partners.txt" link="input" register="true" transfer="true" optional="false" type="data" size="263960"/>
    <uses file="NC_24_IGR_partners.txt" link="input" register="true" transfer="true" optional="false" type="data" size="148754"/>
    <uses file="NC_25_IGR_partners.txt" link="input" register="true" transfer="true" optional="false" type="data" size="268395"/>
    <uses file="NC_26_IGR_partners.txt" link="input" register="true" transfer="true" optional="false" type="data" size="146245"/>
    <uses file="NC_27_IGR_partners.txt" link="input" register="true" transfer="true" optional="false" type="data" size="208784"/>
    <uses file="NC_28_IGR_partners.txt" link="input" register="true" transfer="true" optional="false" type="data" size="338251"/>
    <uses file="NC_29_IGR_partners.txt" link="input" register="true" transfer="true" optional="false" type="data" size="184142"/>
    <uses file="NC_30_IGR_partners.txt" link="input" register="true" transfer="true" optional="false" type="data" size="311471"/>
    <uses file="NC_31_IGR_partners.txt" link="input" register="true" transfer="true" optional="false" type="data" size="151299"/>
    <uses file="NC_32_IGR_partners.txt" link="input" register="true" transfer="true" optional="false" type="data" size="253472"/>
    <uses file="NC_33_IGR_partners.txt" link="input" register="true" transfer="true" optional="false" type="data" size="289593"/>
    <uses file="NC_34_IGR_partners.txt" link="input" register="true" transfer="true" optional="false" type="data" size="283874"/>
    <uses file="NC_35_IGR_partners.txt" link="input" register="true" transfer="true" optional="false" type="data" size="339007"/>
    <uses file="NC_36_IGR_partners.txt" link="input" register="true" transfer="true" optional="false" type="data" size="150438"/>
    <uses file="NC_37_IGR_partners.txt" link="input" register="true" transfer="true" optional="false" type="data" size="184445"/>
    <uses file="NC_38_IGR_partners.txt" link="input" register="true" transfer="true" optional="false" type="data" size="197012"/>
    <uses file="NC_39_IGR_partners.txt" link="input" register="true" transfer="true" optional="false" type="data" size="211230"/>
    <uses file="NC_40_IGR_partners.txt" link="input" register="true" transfer="true" optional="false" type="data" size="151310"/>
    <uses file="NC_41_IGR_partners.txt" link="input" register="true" transfer="true" optional="false" type="data" size="203003"/>
    <uses file="NC_42_IGR_partners.txt" link="input" register="true" transfer="true" optional="false" type="data" size="215610"/>
    <uses file="NC_43_IGR_partners.txt" link="input" register="true" transfer="true" optional="false" type="data" size="215351"/>
    <uses file="NC_44_IGR_partners.txt" link="input" register="true" transfer="true" optional="false" type="data" size="323613"/>
    <uses file="NC_45_IGR_partners.txt" link="input" register="true" transfer="true" optional="false" type="data" size="417849"/>
    <uses file="NC_46_IGR_partners.txt" link="input" register="true" transfer="true" optional="false" type="data" size="347152"/>
    <uses file="NC_47_IGR_partners.txt" link="input" register="true" transfer="true" optional="false" type="data" size="159833"/>
    <uses file="NC_48_IGR_partners.txt" link="input" register="true" transfer="true" optional="false" type="data" size="177505"/>
    <uses file="NC_49_IGR_partners.txt" link="input" register="true" transfer="true" optional="false" type="data" size="263696"/>
    <uses file="NC_50_IGR_partners.txt" link="input" register="true" transfer="true" optional="false" type="data" size="319574"/>
    <uses file="NC_51_IGR_partners.txt" link="input" register="true" transfer="true" optional="false" type="data" size="394480"/>
    <uses file="NC_52_IGR_partners.txt" link="input" register="true" transfer="true" optional="false" type="data" size="330540"/>
    <uses file="NC_53_IGR_partners.txt" link="input" register="true" transfer="true" optional="false" type="data" size="232702"/>
    <uses file="NC_54_IGR_partners.txt" link="input" register="true" transfer="true" optional="false" type="data" size="295052"/>
    <uses file="NC_55_IGR_partners.txt" link="input" register="true" transfer="true" optional="false" type="data" size="303339"/>
    <uses file="NC_56_IGR_partners.txt" link="input" register="true" transfer="true" optional="false" type="data" size="327437"/>
    <uses file="NC_57_IGR_partners.txt" link="input" register="true" transfer="true" optional="false" type="data" size="153757"/>
    <uses file="NC_58_IGR_partners.txt" link="input" register="true" transfer="true" optional="false" type="data" size="290981"/>
    <uses file="NC_59_IGR_partners.txt" link="input" register="true" transfer="true" optional="false" type="data" size="272357"/>
    <uses file="NC_60_IGR_partners.txt" link="input" register="true" transfer="true" optional="false" type="data" size="306472"/>
    <uses file="NC_61_IGR_partners.txt" link="input" register="true" transfer="true" optional="false" type="data" size="421889"/>
    <uses file="NC_62_IGR_partners.txt" link="input" register="true" transfer="true" optional="false" type="data" size="173378"/>
    <uses file="NC_63_IGR_partners.txt" link="input" register="true" transfer="true" optional="false" type="data" size="264532"/>
    <uses file="NC_64_IGR_partners.txt" link="input" register="true" transfer="true" optional="false" type="data" size="183292"/>
    <uses file="NC_65_IGR_partners.txt" link="input" register="true" transfer="true" optional="false" type="data" size="345531"/>
    <uses file="NC_66_IGR_partners.txt" link="input" register="true" transfer="true" optional="false" type="data" size="191903"/>
    <uses file="NC_67_IGR_partners.txt" link="input" register="true" transfer="true" optional="false" type="data" size="255740"/>
    <uses file="NC_68_IGR_partners.txt" link="input" register="true" transfer="true" optional="false" type="data" size="267726"/>
    <uses file="NC_69_IGR_partners.txt" link="input" register="true" transfer="true" optional="false" type="data" size="423202"/>
    <uses file="NC_70_IGR_partners.txt" link="input" register="true" transfer="true" optional="false" type="data" size="315991"/>
    <uses file="NC_71_IGR_partners.txt" link="input" register="true" transfer="true" optional="false" type="data" size="161902"/>
    <uses file="NC_72_IGR_partners.txt" link="input" register="true" transfer="true" optional="false" type="data" size="342688"/>
    <uses file="NC_73_IGR_partners.txt" link="input" register="true" transfer="true" optional="false" type="data" size="250513"/>
    <uses file="NC_74_IGR_partners.txt" link="input" register="true" transfer="true" optional="false" type="data" size="265411"/>
    <uses file="NC_75_IGR_partners.txt" link="input" register="true" transfer="true" optional="false" type="data" size="215053"/>
    <uses file="NC_76_IGR_partners.txt" link="input" register="true" transfer="true" optional="false" type="data" size="248232"/>
    <uses file="NC_77_IGR_partners.txt" link="input" register="true" transfer="true" optional="false" type="data" size="376497"/>
    <uses file="NC_78_IGR_partners.txt" link="input" register="true" transfer="true" optional="false" type="data" size="346141"/>
    <uses file="NC_79_IGR_partners.txt" link="input" register="true" transfer="true" optional="false" type="data" size="207353"/>
    <uses file="NC_80_IGR_partners.txt" link="input" register="true" transfer="true" optional="false" type="data" size="339176"/>
    <uses file="NC_81_IGR_partners.txt" link="input" register="true" transfer="true" optional="false" type="data" size="216241"/>
    <uses file="NC_82_IGR_partners.txt" link="input" register="true" transfer="true" optional="false" type="data" size="301635"/>
    <uses file="NC_83_IGR_partners.txt" link="input" register="true" transfer="true" optional="false" type="data" size="199356"/>
    <uses file="NC_84_IGR_partners.txt" link="input" register="true" transfer="true" optional="false" type="data" size="353533"/>
    <uses file="NC_85_IGR_partners.txt" link="input" register="true" transfer="true" optional="false" type="data" size="347975"/>
    <uses file="NC_86_IGR_partners.txt" link="input" register="true" transfer="true" optional="false" type="data" size="306141"/>
    <uses file="NC_87_IGR_partners.txt" link="input" register="true" transfer="true" optional="false" type="data" size="430098"/>
    <uses file="NC_88_IGR_partners.txt" link="input" register="true" transfer="true" optional="false" type="data" size="404411"/>
    <uses file="NC_89_IGR_partners.txt" link="input" register="true" transfer="true" optional="false" type="data" size="174416"/>
    <uses file="NC_90_IGR_partners.txt" link="input" register="true" transfer="true" optional="false" type="data" size="163812"/>
    <uses file="NC_91_IGR_partners.txt" link="input" register="true" transfer="true" optional="false" type="data" size="185157"/>
    <uses file="NC_92_IGR_partners.txt" link="input" register="true" transfer="true" optional="false" type="data" size="290871"/>
    <uses file="NC_93_IGR_partners.txt" link="input" register="true" transfer="true" optional="false" type="data" size="261242"/>
    <uses file="NC_94_IGR_partners.txt" link="input" register="true" transfer="true" optional="false" type="data" size="280377"/>
    <uses file="NC_95_IGR_partners.txt" link="input" register="true" transfer="true" optional="false" type="data" size="286719"/>
    <uses file="NC_96_IGR_partners.txt" link="input" register="true" transfer="true" optional="false" type="data" size="380369"/>
    <uses file="NC_97_IGR_partners.txt" link="input" register="true" transfer="true" optional="false" type="data" size="330542"/>
    <uses file="NC_98_IGR_partners.txt" link="input" register="true" transfer="true" optional="false" type="data" size="303061"/>
    <uses file="NC_99_IGR_partners.txt" link="input" register="true" transfer="true" optional="false" type="data" size="169089"/>
    <uses file="NC_100_IGR_partners.txt" link="input" register="true" transfer="true" optional="false" type="data" size="402275"/>
    <uses file="NC_101_IGR_partners.txt" link="input" register="true" transfer="true" optional="false" type="data" size="371633"/>
    <uses file="NC_102_IGR_partners.txt" link="input" register="true" transfer="true" optional="false" type="data" size="373114"/>
    <uses file="NC_103_IGR_partners.txt" link="input" register="true" transfer="true" optional="false" type="data" size="396854"/>
    <uses file="NC_104_IGR_partners.txt" link="input" register="true" transfer="true" optional="false" type="data" size="276145"/>
    <uses file="NC_105_IGR_partners.txt" link="input" register="true" transfer="true" optional="false" type="data" size="239451"/>
    <uses file="NC_106_IGR_partners.txt" link="input" register="true" transfer="true" optional="false" type="data" size="424027"/>
    <uses file="NC_107_IGR_partners.txt" link="input" register="true" transfer="true" optional="false" type="data" size="377607"/>
    <uses file="NC_108_IGR_partners.txt" link="input" register="true" transfer="true" optional="false" type="data" size="238772"/>
    <uses file="NC_109_IGR_partners.txt" link="input" register="true" transfer="true" optional="false" type="data" size="232325"/>
    <uses file="NC_110_IGR_partners.txt" link="input" register="true" transfer="true" optional="false" type="data" size="311903"/>
    <uses file="NC_111_IGR_partners.txt" link="input" register="true" transfer="true" optional="false" type="data" size="211960"/>
    <uses file="NC_112_IGR_partners.txt" link="input" register="true" transfer="true" optional="false" type="data" size="259395"/>
    <uses file="NC_113_IGR_partners.txt" link="input" register="true" transfer="true" optional="false" type="data" size="145883"/>
    <uses file="NC_114_IGR_partners.txt" link="input" register="true" transfer="true" optional="false" type="data" size="252944"/>
    <uses file="NC_115_IGR_partners.txt" link="input" register="true" transfer="true" optional="false" type="data" size="228739"/>
    <uses file="NC_116_IGR_partners.txt" link="input" register="true" transfer="true" optional="false" type="data" size="313760"/>
    <uses file="NC_117_IGR_partners.txt" link="input" register="true" transfer="true" optional="false" type="data" size="267452"/>
    <uses file="NC_118_IGR_partners.txt" link="input" register="true" transfer="true" optional="false" type="data" size="322693"/>
    <uses file="NC_119_IGR_partners.txt" link="input" register="true" transfer="true" optional="false" type="data" size="285822"/>
    <uses file="NC_120_IGR_partners.txt" link="input" register="true" transfer="true" optional="false" type="data" size="423085"/>
    <uses file="NC_121_IGR_partners.txt" link="input" register="true" transfer="true" optional="false" type="data" size="408579"/>
    <uses file="NC_122_IGR_partners.txt" link="input" register="true" transfer="true" optional="false" type="data" size="164750"/>
    <uses file="NC_123_IGR_partners.txt" link="input" register="true" transfer="true" optional="false" type="data" size="415885"/>
    <uses file="NC_124_IGR_partners.txt" link="input" register="true" transfer="true" optional="false" type="data" size="230069"/>
    <uses file="NC_125_IGR_partners.txt" link="input" register="true" transfer="true" optional="false" type="data" size="427984"/>
    <uses file="NC_126_IGR_partners.txt" link="input" register="true" transfer="true" optional="false" type="data" size="174568"/>
    <uses file="NC_127_IGR_partners.txt" link="input" register="true" transfer="true" optional="false" type="data" size="173807"/>
    <uses file="NC_128_IGR_partners.txt" link="input" register="true" transfer="true" optional="false" type="data" size="156053"/>
    <uses file="NC_129_IGR_partners.txt" link="input" register="true" transfer="true" optional="false" type="data" size="230009"/>
    <uses file="NC_130_IGR_partners.txt" link="input" register="true" transfer="true" optional="false" type="data" size="370520"/>
    <uses file="NC_131_IGR_partners.txt" link="input" register="true" transfer="true" optional="false" type="data" size="344781"/>
    <uses file="NC_132_IGR_partners.txt" link="input" register="true" transfer="true" optional="false" type="data" size="213162"/>
    <uses file="NC_133_IGR_partners.txt" link="input" register="true" transfer="true" optional="false" type="data" size="260072"/>
    <uses file="NC_134_IGR_partners.txt" link="input" register="true" transfer="true" optional="false" type="data" size="337792"/>
    <uses file="NC_135_IGR_partners.txt" link="input" register="true" transfer="true" optional="false" type="data" size="278388"/>
    <uses file="NC_136_IGR_partners.txt" link="input" register="true" transfer="true" optional="false" type="data" size="412921"/>
    <uses file="NC_137_IGR_partners.txt" link="input" register="true" transfer="true" optional="false" type="data" size="322692"/>
    <uses file="NC_138_IGR_partners.txt" link="input" register="true" transfer="true" optional="false" type="data" size="217113"/>
    <uses file="NC_139_IGR_partners.txt" link="input" register="true" transfer="true" optional="false" type="data" size="234312"/>
    <uses file="NC_140_IGR_partners.txt" link="input" register="true" transfer="true" optional="false" type="data" size="257788"/>
    <uses file="NC_141_IGR_partners.txt" link="input" register="true" transfer="true" optional="false" type="data" size="177635"/>
    <uses file="NC_142_IGR_partners.txt" link="input" register="true" transfer="true" optional="false" type="data" size="182333"/>
    <uses file="NC_143_IGR_partners.txt" link="input" register="true" transfer="true" optional="false" type="data" size="307447"/>
    <uses file="NC_144_IGR_partners.txt" link="input" register="true" transfer="true" optional="false" type="data" size="312794"/>
    <uses file="NC_145_IGR_partners.txt" link="input" register="true" transfer="true" optional="false" type="data" size="285804"/>
    <uses file="NC_146_IGR_partners.txt" link="input" register="true" transfer="true" optional="false" type="data" size="210049"/>
    <uses file="NC_147_IGR_partners.txt" link="input" register="true" transfer="true" optional="false" type="data" size="420423"/>
    <uses file="NC_148_IGR_partners.txt" link="input" register="true" transfer="true" optional="false" type="data" size="269829"/>
    <uses file="NC_149_IGR_partners.txt" link="input" register="true" transfer="true" optional="false" type="data" size="272609"/>
    <uses file="NC_150_IGR_partners.txt" link="input" register="true" transfer="true" optional="false" type="data" size="350648"/>
    <uses file="NC_151_IGR_partners.txt" link="input" register="true" transfer="true" optional="false" type="data" size="388137"/>
    <uses file="NC_152_IGR_partners.txt" link="input" register="true" transfer="true" optional="false" type="data" size="408236"/>
    <uses file="NC_153_IGR_partners.txt" link="input" register="true" transfer="true" optional="false" type="data" size="413056"/>
    <uses file="NC_154_IGR_partners.txt" link="input" register="true" transfer="true" optional="false" type="data" size="377694"/>
    <uses file="NC_155_IGR_partners.txt" link="input" register="true" transfer="true" optional="false" type="data" size="278720"/>
    <uses file="NC_156_IGR_partners.txt" link="input" register="true" transfer="true" optional="false" type="data" size="379727"/>
    <uses file="NC_157_IGR_partners.txt" link="input" register="true" transfer="true" optional="false" type="data" size="308768"/>
    <uses file="NC_158_IGR_partners.txt" link="input" register="true" transfer="true" optional="false" type="data" size="265377"/>
    <uses file="NC_159_IGR_partners.txt" link="input" register="true" transfer="true" optional="false" type="data" size="230275"/>
    <uses file="NC_160_IGR_partners.txt" link="input" register="true" transfer="true" optional="false" type="data" size="340611"/>
    <uses file="NC_161_IGR_partners.txt" link="input" register="true" transfer="true" optional="false" type="data" size="363405"/>
    <uses file="NC_162_IGR_partners.txt" link="input" register="true" transfer="true" optional="false" type="data" size="166728"/>
    <uses file="NC_163_IGR_partners.txt" link="input" register="true" transfer="true" optional="false" type="data" size="156400"/>
    <uses file="NC_164_IGR_partners.txt" link="input" register="true" transfer="true" optional="false" type="data" size="294863"/>
    <uses file="NC_165_IGR_partners.txt" link="input" register="true" transfer="true" optional="false" type="data" size="318503"/>
    <uses file="NC_166_IGR_partners.txt" link="input" register="true" transfer="true" optional="false" type="data" size="389644"/>
    <uses file="NC_167_IGR_partners.txt" link="input" register="true" transfer="true" optional="false" type="data" size="281458"/>
    <uses file="NC_168_IGR_partners.txt" link="input" register="true" transfer="true" optional="false" type="data" size="383917"/>
    <uses file="NC_169_IGR_partners.txt" link="input" register="true" transfer="true" optional="false" type="data" size="206875"/>
    <uses file="NC_170_IGR_partners.txt" link="input" register="true" transfer="true" optional="false" type="data" size="286181"/>
    <uses file="NC_171_IGR_partners.txt" link="input" register="true" transfer="true" optional="false" type="data" size="421666"/>
    <uses file="NC_172_IGR_partners.txt" link="input" register="true" transfer="true" optional="false" type="data" size="178732"/>
    <uses file="NC_173_IGR_partners.txt" link="input" register="true" transfer="true" optional="false" type="data" size="361694"/>
    <uses file="NC_174_IGR_partners.txt" link="input" register="true" transfer="true" optional="false" type="data" size="344356"/>
    <uses file="NC_175_IGR_partners.txt" link="input" register="true" transfer="true" optional="false" type="data" size="204658"/>
    <uses file="NC_176_IGR_partners.txt" link="input" register="true" transfer="true" optional="false" type="data" size="304074"/>
    <uses file="NC_177_IGR_partners.txt" link="input" register="true" transfer="true" optional="false" type="data" size="329069"/>
    <uses file="NC_178_IGR_partners.txt" link="input" register="true" transfer="true" optional="false" type="data" size="386509"/>
    <uses file="NC_179_IGR_partners.txt" link="input" register="true" transfer="true" optional="false" type="data" size="419194"/>
    <uses file="NC_180_IGR_partners.txt" link="input" register="true" transfer="true" optional="false" type="data" size="360312"/>
    <uses file="NC_181_IGR_partners.txt" link="input" register="true" transfer="true" optional="false" type="data" size="212403"/>
    <uses file="NC_182_IGR_partners.txt" link="input" register="true" transfer="true" optional="false" type="data" size="317521"/>
    <uses file="NC_183_IGR_partners.txt" link="input" register="true" transfer="true" optional="false" type="data" size="317122"/>
    <uses file="NC_184_IGR_partners.txt" link="input" register="true" transfer="true" optional="false" type="data" size="380503"/>
    <uses file="NC_185_IGR_partners.txt" link="input" register="true" transfer="true" optional="false" type="data" size="360553"/>
    <uses file="NC_186_IGR_partners.txt" link="input" register="true" transfer="true" optional="false" type="data" size="260439"/>
    <uses file="NC_187_IGR_partners.txt" link="input" register="true" transfer="true" optional="false" type="data" size="404234"/>
    <uses file="NC_188_IGR_partners.txt" link="input" register="true" transfer="true" optional="false" type="data" size="259681"/>
    <uses file="NC_189_IGR_partners.txt" link="input" register="true" transfer="true" optional="false" type="data" size="396989"/>
    <uses file="NC_190_IGR_partners.txt" link="input" register="true" transfer="true" optional="false" type="data" size="152306"/>
    <uses file="NC_191_IGR_partners.txt" link="input" register="true" transfer="true" optional="false" type="data" size="273275"/>
    <uses file="NC_192_IGR_partners.txt" link="input" register="true" transfer="true" optional="false" type="data" size="229896"/>
    <uses file="NC_193_IGR_partners.txt" link="input" register="true" transfer="true" optional="false" type="data" size="371417"/>
    <uses file="NC_194_IGR_partners.txt" link="input" register="true" transfer="true" optional="false" type="data" size="259331"/>
    <uses file="NC_195_IGR_partners.txt" link="input" register="true" transfer="true" optional="false" type="data" size="376492"/>
    <uses file="NC_196_IGR_partners.txt" link="input" register="true" transfer="true" optional="false" type="data" size="271347"/>
    <uses file="NC_197_IGR_partners.txt" link="input" register="true" transfer="true" optional="false" type="data" size="397756"/>
    <uses file="NC_198_IGR_partners.txt" link="input" register="true" transfer="true" optional="false" type="data" size="386062"/>
    <uses file="NC_199_IGR_partners.txt" link="input" register="true" transfer="true" optional="false" type="data" size="292609"/>
    <uses file="NC_200_IGR_partners.txt" link="input" register="true" transfer="true" optional="false" type="data" size="319607"/>
    <uses file="NC_201_IGR_partners.txt" link="input" register="true" transfer="true" optional="false" type="data" size="384888"/>
    <uses file="NC_202_IGR_partners.txt" link="input" register="true" transfer="true" optional="false" type="data" size="354616"/>
    <uses file="NC_203_IGR_partners.txt" link="input" register="true" transfer="true" optional="false" type="data" size="392856"/>
    <uses file="NC_204_IGR_partners.txt" link="input" register="true" transfer="true" optional="false" type="data" size="290603"/>
    <uses file="NC_205_IGR_partners.txt" link="input" register="true" transfer="true" optional="false" type="data" size="196478"/>
    <uses file="NC_206_IGR_partners.txt" link="input" register="true" transfer="true" optional="false" type="data" size="233824"/>
    <uses file="NC_207_IGR_partners.txt" link="input" register="true" transfer="true" optional="false" type="data" size="215433"/>
    <uses file="NC_208_IGR_partners.txt" link="input" register="true" transfer="true" optional="false" type="data" size="180876"/>
    <uses file="NC_209_IGR_partners.txt" link="input" register="true" transfer="true" optional="false" type="data" size="296459"/>
    <uses file="NC_210_IGR_partners.txt" link="input" register="true" transfer="true" optional="false" type="data" size="415561"/>
    <uses file="NC_211_IGR_partners.txt" link="input" register="true" transfer="true" optional="false" type="data" size="188603"/>
    <uses file="NC_212_IGR_partners.txt" link="input" register="true" transfer="true" optional="false" type="data" size="263083"/>
    <uses file="NC_213_IGR_partners.txt" link="input" register="true" transfer="true" optional="false" type="data" size="392399"/>
    <uses file="NC_214_IGR_partners.txt" link="input" register="true" transfer="true" optional="false" type="data" size="172256"/>
    <uses file="NC_215_IGR_partners.txt" link="input" register="true" transfer="true" optional="false" type="data" size="432634"/>
    <uses file="NC_216_IGR_partners.txt" link="input" register="true" transfer="true" optional="false" type="data" size="366949"/>
    <uses file="NC_217_IGR_partners.txt" link="input" register="true" transfer="true" optional="false" type="data" size="286824"/>
    <uses file="NC_218_IGR_partners.txt" link="input" register="true" transfer="true" optional="false" type="data" size="387292"/>
    <uses file="NC_219_IGR_partners.txt" link="input" register="true" transfer="true" optional="false" type="data" size="295233"/>
    <uses file="NC_220_IGR_partners.txt" link="input" register="true" transfer="true" optional="false" type="data" size="344222"/>
    <uses file="NC_221_IGR_partners.txt" link="input" register="true" transfer="true" optional="false" type="data" size="301972"/>
    <uses file="NC_222_IGR_partners.txt" link="input" register="true" transfer="true" optional="false" type="data" size="394221"/>
    <uses file="NC_223_IGR_partners.txt" link="input" register="true" transfer="true" optional="false" type="data" size="348426"/>
    <uses file="NC_224_IGR_partners.txt" link="input" register="true" transfer="true" optional="false" type="data" size="217059"/>
    <uses file="NC_225_IGR_partners.txt" link="input" register="true" transfer="true" optional="false" type="data" size="200317"/>
    <uses file="NC_226_IGR_partners.txt" link="input" register="true" transfer="true" optional="false" type="data" size="163348"/>
    <uses file="NC_227_IGR_partners.txt" link="input" register="true" transfer="true" optional="false" type="data" size="290408"/>
    <uses file="NC_228_IGR_partners.txt" link="input" register="true" transfer="true" optional="false" type="data" size="187269"/>
    <uses file="NC_229_IGR_partners.txt" link="input" register="true" transfer="true" optional="false" type="data" size="247402"/>
    <uses file="NC_230_IGR_partners.txt" link="input" register="true" transfer="true" optional="false" type="data" size="335832"/>
    <uses file="NC_231_IGR_partners.txt" link="input" register="true" transfer="true" optional="false" type="data" size="327343"/>
    <uses file="NC_232_IGR_partners.txt" link="input" register="true" transfer="true" optional="false" type="data" size="362845"/>
    <uses file="NC_233_IGR_partners.txt" link="input" register="true" transfer="true" optional="false" type="data" size="319156"/>
    <uses file="NC_234_IGR_partners.txt" link="input" register="true" transfer="true" optional="false" type="data" size="282569"/>
    <uses file="NC_235_IGR_partners.txt" link="input" register="true" transfer="true" optional="false" type="data" size="410654"/>
    <uses file="NC_236_IGR_partners.txt" link="input" register="true" transfer="true" optional="false" type="data" size="382673"/>
    <uses file="NC_237_IGR_partners.txt" link="input" register="true" transfer="true" optional="false" type="data" size="294771"/>
    <uses file="NC_238_IGR_partners.txt" link="input" register="true" transfer="true" optional="false" type="data" size="162582"/>
    <uses file="NC_239_IGR_partners.txt" link="input" register="true" transfer="true" optional="false" type="data" size="149062"/>
    <uses file="NC_240_IGR_partners.txt" link="input" register="true" transfer="true" optional="false" type="data" size="385287"/>
    <uses file="NC_241_IGR_partners.txt" link="input" register="true" transfer="true" optional="false" type="data" size="389147"/>
    <uses file="NC_242_IGR_partners.txt" link="input" register="true" transfer="true" optional="false" type="data" size="297048"/>
    <uses file="NC_243_IGR_partners.txt" link="input" register="true" transfer="true" optional="false" type="data" size="412588"/>
    <uses file="NC_244_IGR_partners.txt" link="input" register="true" transfer="true" optional="false" type="data" size="262105"/>
    <uses file="NC_245_IGR_partners.txt" link="input" register="true" transfer="true" optional="false" type="data" size="315313"/>
    <uses file="NC_246_IGR_partners.txt" link="input" register="true" transfer="true" optional="false" type="data" size="297649"/>
    <uses file="NC_247_IGR_partners.txt" link="input" register="true" transfer="true" optional="false" type="data" size="241472"/>
    <uses file="NC_248_IGR_partners.txt" link="input" register="true" transfer="true" optional="false" type="data" size="382123"/>
    <uses file="NC_249_IGR_partners.txt" link="input" register="true" transfer="true" optional="false" type="data" size="428549"/>
    <uses file="NC_250_IGR_partners.txt" link="input" register="true" transfer="true" optional="false" type="data" size="206193"/>
    <uses file="NC_251_IGR_partners.txt" link="input" register="true" transfer="true" optional="false" type="data" size="337562"/>
    <uses file="NC_252_IGR_partners.txt" link="input" register="true" transfer="true" optional="false" type="data" size="418488"/>
    <uses file="NC_253_IGR_partners.txt" link="input" register="true" transfer="true" optional="false" type="data" size="393864"/>
    <uses file="NC_254_IGR_partners.txt" link="input" register="true" transfer="true" optional="false" type="data" size="316172"/>
    <uses file="NC_255_IGR_partners.txt" link="input" register="true" transfer="true" optional="false" type="data" size="162958"/>
    <uses file="NC_256_IGR_partners.txt" link="input" register="true" transfer="true" optional="false" type="data" size="228218"/>
    <uses file="NC_257_IGR_partners.txt" link="input" register="true" transfer="true" optional="false" type="data" size="190260"/>
    <uses file="NC_258_IGR_partners.txt" link="input" register="true" transfer="true" optional="false" type="data" size="187422"/>
    <uses file="NC_259_IGR_partners.txt" link="input" register="true" transfer="true" optional="false" type="data" size="175322"/>
    <uses file="NC_260_IGR_partners.txt" link="input" register="true" transfer="true" optional="false" type="data" size="236404"/>
    <uses file="NC_261_IGR_partners.txt" link="input" register="true" transfer="true" optional="false" type="data" size="211848"/>
    <uses file="NC_262_IGR_partners.txt" link="input" register="true" transfer="true" optional="false" type="data" size="297367"/>
    <uses file="NC_263_IGR_partners.txt" link="input" register="true" transfer="true" optional="false" type="data" size="203709"/>
    <uses file="NC_264_IGR_partners.txt" link="input" register="true" transfer="true" optional="false" type="data" size="198685"/>
    <uses file="NC_265_IGR_partners.txt" link="input" register="true" transfer="true" optional="false" type="data" size="199433"/>
    <uses file="NC_266_IGR_partners.txt" link="input" register="true" transfer="true" optional="false" type="data" size="166128"/>
    <uses file="NC_267_IGR_partners.txt" link="input" register="true" transfer="true" optional="false" type="data" size="195668"/>
    <uses file="NC_268_IGR_partners.txt" link="input" register="true" transfer="true" optional="false" type="data" size="367381"/>
    <uses file="NC_269_IGR_partners.txt" link="input" register="true" transfer="true" optional="false" type="data" size="309177"/>
    <uses file="NC_270_IGR_partners.txt" link="input" register="true" transfer="true" optional="false" type="data" size="254963"/>
    <uses file="NC_271_IGR_partners.txt" link="input" register="true" transfer="true" optional="false" type="data" size="169436"/>
    <uses file="NC_272_IGR_partners.txt" link="input" register="true" transfer="true" optional="false" type="data" size="347264"/>
    <uses file="NC_273_IGR_partners.txt" link="input" register="true" transfer="true" optional="false" type="data" size="263492"/>
    <uses file="NC_274_IGR_partners.txt" link="input" register="true" transfer="true" optional="false" type="data" size="167112"/>
    <uses file="NC_275_IGR_partners.txt" link="input" register="true" transfer="true" optional="false" type="data" size="202231"/>
    <uses file="NC_276_IGR_partners.txt" link="input" register="true" transfer="true" optional="false" type="data" size="349089"/>
    <uses file="NC_277_IGR_partners.txt" link="input" register="true" transfer="true" optional="false" type="data" size="158534"/>
    <uses file="NC_278_IGR_partners.txt" link="input" register="true" transfer="true" optional="false" type="data" size="244309"/>
    <uses file="NC_279_IGR_partners.txt" link="input" register="true" transfer="true" optional="false" type="data" size="145087"/>
    <uses file="NC_280_IGR_partners.txt" link="input" register="true" transfer="true" optional="false" type="data" size="220830"/>
    <uses file="NC_281_IGR_partners.txt" link="input" register="true" transfer="true" optional="false" type="data" size="397481"/>
    <uses file="NC_282_IGR_partners.txt" link="input" register="true" transfer="true" optional="false" type="data" size="290929"/>
    <uses file="NC_283_IGR_partners.txt" link="input" register="true" transfer="true" optional="false" type="data" size="227577"/>
    <uses file="NC_284_IGR_partners.txt" link="input" register="true" transfer="true" optional="false" type="data" size="309880"/>
    <uses file="NC_285_IGR_partners.txt" link="input" register="true" transfer="true" optional="false" type="data" size="323260"/>
    <uses file="NC_286_IGR_partners.txt" link="input" register="true" transfer="true" optional="false" type="data" size="162763"/>
    <uses file="NC_287_IGR_partners.txt" link="input" register="true" transfer="true" optional="false" type="data" size="348528"/>
    <uses file="NC_288_IGR_partners.txt" link="input" register="true" transfer="true" optional="false" type="data" size="255961"/>
    <uses file="NC_289_IGR_partners.txt" link="input" register="true" transfer="true" optional="false" type="data" size="238320"/>
    <uses file="NC_290_IGR_partners.txt" link="input" register="true" transfer="true" optional="false" type="data" size="200177"/>
    <uses file="NC_291_IGR_partners.txt" link="input" register="true" transfer="true" optional="false" type="data" size="200746"/>
    <uses file="NC_292_IGR_partners.txt" link="input" register="true" transfer="true" optional="false" type="data" size="310534"/>
    <uses file="NC_293_IGR_partners.txt" link="input" register="true" transfer="true" optional="false" type="data" size="380586"/>
    <uses file="NC_294_IGR_partners.txt" link="input" register="true" transfer="true" optional="false" type="data" size="321446"/>
    <uses file="NC_295_IGR_partners.txt" link="input" register="true" transfer="true" optional="false" type="data" size="344211"/>
    <uses file="NC_296_IGR_partners.txt" link="input" register="true" transfer="true" optional="false" type="data" size="164223"/>
    <uses file="NC_297_IGR_partners.txt" link="input" register="true" transfer="true" optional="false" type="data" size="330179"/>
    <uses file="NC_298_IGR_partners.txt" link="input" register="true" transfer="true" optional="false" type="data" size="257226"/>
    <uses file="NC_299_IGR_partners.txt" link="input" register="true" transfer="true" optional="false" type="data" size="314770"/>
    <uses file="NC_300_IGR_partners.txt" link="input" register="true" transfer="true" optional="false" type="data" size="384597"/>
    <uses file="NC_301_IGR_partners.txt" link="input" register="true" transfer="true" optional="false" type="data" size="360944"/>
    <uses file="NC_302_IGR_partners.txt" link="input" register="true" transfer="true" optional="false" type="data" size="388005"/>
    <uses file="NC_303_IGR_partners.txt" link="input" register="true" transfer="true" optional="false" type="data" size="208763"/>
    <uses file="NC_304_IGR_partners.txt" link="input" register="true" transfer="true" optional="false" type="data" size="417446"/>
    <uses file="NC_305_IGR_partners.txt" link="input" register="true" transfer="true" optional="false" type="data" size="224637"/>
    <uses file="NC_306_IGR_partners.txt" link="input" register="true" transfer="true" optional="false" type="data" size="384673"/>
    <uses file="NC_307_IGR_partners.txt" link="input" register="true" transfer="true" optional="false" type="data" size="268631"/>
    <uses file="NC_308_IGR_partners.txt" link="input" register="true" transfer="true" optional="false" type="data" size="245078"/>
    <uses file="NC_309_IGR_partners.txt" link="input" register="true" transfer="true" optional="false" type="data" size="265969"/>
    <uses file="NC_310_IGR_partners.txt" link="input" register="true" transfer="true" optional="false" type="data" size="239528"/>
    <uses file="NC_311_IGR_partners.txt" link="input" register="true" transfer="true" optional="false" type="data" size="340895"/>
    <uses file="NC_312_IGR_partners.txt" link="input" register="true" transfer="true" optional="false" type="data" size="168401"/>
    <uses file="NC_313_IGR_partners.txt" link="input" register="true" transfer="true" optional="false" type="data" size="149521"/>
    <uses file="NC_314_IGR_partners.txt" link="input" register="true" transfer="true" optional="false" type="data" size="284470"/>
    <uses file="NC_315_IGR_partners.txt" link="input" register="true" transfer="true" optional="false" type="data" size="269160"/>
    <uses file="NC_316_IGR_partners.txt" link="input" register="true" transfer="true" optional="false" type="data" size="278019"/>
    <uses file="NC_317_IGR_partners.txt" link="input" register="true" transfer="true" optional="false" type="data" size="409287"/>
    <uses file="NC_318_IGR_partners.txt" link="input" register="true" transfer="true" optional="false" type="data" size="314486"/>
    <uses file="NC_319_IGR_partners.txt" link="input" register="true" transfer="true" optional="false" type="data" size="329959"/>
    <uses file="NC_320_IGR_partners.txt" link="input" register="true" transfer="true" optional="false" type="data" size="174314"/>
    <uses file="NC_321_IGR_partners.txt" link="input" register="true" transfer="true" optional="false" type="data" size="226010"/>
    <uses file="NC_322_IGR_partners.txt" link="input" register="true" transfer="true" optional="false" type="data" size="408806"/>
    <uses file="NC_323_IGR_partners.txt" link="input" register="true" transfer="true" optional="false" type="data" size="207407"/>
    <uses file="NC_324_IGR_partners.txt" link="input" register="true" transfer="true" optional="false" type="data" size="301074"/>
    <uses file="NC_325_IGR_partners.txt" link="input" register="true" transfer="true" optional="false" type="data" size="315629"/>
    <uses file="NC_326_IGR_partners.txt" link="input" register="true" transfer="true" optional="false" type="data" size="377257"/>
    <uses file="NC_327_IGR_partners.txt" link="input" register="true" transfer="true" optional="false" type="data" size="263672"/>
    <uses file="NC_328_IGR_partners.txt" link="input" register="true" transfer="true" optional="false" type="data" size="216528"/>
    <uses file="NC_329_IGR_partners.txt" link="input" register="true" transfer="true" optional="false" type="data" size="219911"/>
    <uses file="NC_330_IGR_partners.txt" link="input" register="true" transfer="true" optional="false" type="data" size="353525"/>
    <uses file="NC_331_IGR_partners.txt" link="input" register="true" transfer="true" optional="false" type="data" size="212188"/>
    <uses file="NC_332_IGR_partners.txt" link="input" register="true" transfer="true" optional="false" type="data" size="155092"/>
    <uses file="NC_333_IGR_partners.txt" link="input" register="true" transfer="true" optional="false" type="data" size="332101"/>
    <uses file="NC_334_IGR_partners.txt" link="input" register="true" transfer="true" optional="false" type="data" size="356697"/>
    <uses file="NC_335_IGR_partners.txt" link="input" register="true" transfer="true" optional="false" type="data" size="210088"/>
    <uses file="NC_336_IGR_partners.txt" link="input" register="true" transfer="true" optional="false" type="data" size="268946"/>
    <uses file="NC_337_IGR_partners.txt" link="input" register="true" transfer="true" optional="false" type="data" size="418844"/>
    <uses file="NC_338_IGR_partners.txt" link="input" register="true" transfer="true" optional="false" type="data" size="170312"/>
    <uses file="NC_339_IGR_partners.txt" link="input" register="true" transfer="true" optional="false" type="data" size="159358"/>
    <uses file="NC_340_IGR_partners.txt" link="input" register="true" transfer="true" optional="false" type="data" size="370199"/>
    <uses file="NC_341_IGR_partners.txt" link="input" register="true" transfer="true" optional="false" type="data" size="395717"/>
    <uses file="NC_342_IGR_partners.txt" link="input" register="true" transfer="true" optional="false" type="data" size="293030"/>
    <uses file="NC_343_IGR_partners.txt" link="input" register="true" transfer="true" optional="false" type="data" size="194017"/>
    <uses file="NC_344_IGR_partners.txt" link="input" register="true" transfer="true" optional="false" type="data" size="299699"/>
    <uses file="NC_345_IGR_partners.txt" link="input" register="true" transfer="true" optional="false" type="data" size="232203"/>
    <uses file="NC_346_IGR_partners.txt" link="input" register="true" transfer="true" optional="false" type="data" size="398521"/>
    <uses file="NC_347_IGR_partners.txt" link="input" register="true" transfer="true" optional="false" type="data" size="322701"/>
    <uses file="NC_348_IGR_partners.txt" link="input" register="true" transfer="true" optional="false" type="data" size="318921"/>
    <uses file="NC_349_IGR_partners.txt" link="input" register="true" transfer="true" optional="false" type="data" size="334970"/>
    <uses file="NC_350_IGR_partners.txt" link="input" register="true" transfer="true" optional="false" type="data" size="285916"/>
    <uses file="NC_351_IGR_partners.txt" link="input" register="true" transfer="true" optional="false" type="data" size="368374"/>
    <uses file="NC_352_IGR_partners.txt" link="input" register="true" transfer="true" optional="false" type="data" size="282384"/>
    <uses file="NC_353_IGR_partners.txt" link="input" register="true" transfer="true" optional="false" type="data" size="320639"/>
    <uses file="NC_354_IGR_partners.txt" link="input" register="true" transfer="true" optional="false" type="data" size="395656"/>
    <uses file="NC_355_IGR_partners.txt" link="input" register="true" transfer="true" optional="false" type="data" size="216423"/>
    <uses file="NC_356_IGR_partners.txt" link="input" register="true" transfer="true" optional="false" type="data" size="272723"/>
    <uses file="NC_357_IGR_partners.txt" link="input" register="true" transfer="true" optional="false" type="data" size="280419"/>
    <uses file="NC_358_IGR_partners.txt" link="input" register="true" transfer="true" optional="false" type="data" size="245839"/>
    <uses file="NC_359_IGR_partners.txt" link="input" register="true" transfer="true" optional="false" type="data" size="312862"/>
    <uses file="NC_360_IGR_partners.txt" link="input" register="true" transfer="true" optional="false" type="data" size="216547"/>
    <uses file="NC_361_IGR_partners.txt" link="input" register="true" transfer="true" optional="false" type="data" size="266686"/>
    <uses file="NC_362_IGR_partners.txt" link="input" register="true" transfer="true" optional="false" type="data" size="324517"/>
    <uses file="NC_363_IGR_partners.txt" link="input" register="true" transfer="true" optional="false" type="data" size="190342"/>
    <uses file="NC_364_IGR_partners.txt" link="input" register="true" transfer="true" optional="false" type="data" size="389957"/>
    <uses file="NC_365_IGR_partners.txt" link="input" register="true" transfer="true" optional="false" type="data" size="254164"/>
    <uses file="NC_366_IGR_partners.txt" link="input" register="true" transfer="true" optional="false" type="data" size="396486"/>
    <uses file="NC_367_IGR_partners.txt" link="input" register="true" transfer="true" optional="false" type="data" size="420768"/>
    <uses file="NC_368_IGR_partners.txt" link="input" register="true" transfer="true" optional="false" type="data" size="212287"/>
    <uses file="NC_369_IGR_partners.txt" link="input" register="true" transfer="true" optional="false" type="data" size="363383"/>
    <uses file="NC_370_IGR_partners.txt" link="input" register="true" transfer="true" optional="false" type="data" size="273769"/>
    <uses file="NC_371_IGR_partners.txt" link="input" register="true" transfer="true" optional="false" type="data" size="226936"/>
    <uses file="NC_372_IGR_partners.txt" link="input" register="true" transfer="true" optional="false" type="data" size="306717"/>
    <uses file="NC_373_IGR_partners.txt" link="input" register="true" transfer="true" optional="false" type="data" size="186288"/>
    <uses file="NC_374_IGR_partners.txt" link="input" register="true" transfer="true" optional="false" type="data" size="223590"/>
    <uses file="NC_375_IGR_partners.txt" link="input" register="true" transfer="true" optional="false" type="data" size="228101"/>
    <uses file="NC_376_IGR_partners.txt" link="input" register="true" transfer="true" optional="false" type="data" size="213603"/>
    <uses file="NC_377_IGR_partners.txt" link="input" register="true" transfer="true" optional="false" type="data" size="255342"/>
    <uses file="NC_378_IGR_partners.txt" link="input" register="true" transfer="true" optional="false" type="data" size="405267"/>
    <uses file="NC_379_IGR_partners.txt" link="input" register="true" transfer="true" optional="false" type="data" size="192388"/>
    <uses file="NC_380_IGR_partners.txt" link="input" register="true" transfer="true" optional="false" type="data" size="178019"/>
    <uses file="NC_381_IGR_partners.txt" link="input" register="true" transfer="true" optional="false" type="data" size="364679"/>
    <uses file="NC_382_IGR_partners.txt" link="input" register="true" transfer="true" optional="false" type="data" size="389785"/>
    <uses file="NC_383_IGR_partners.txt" link="input" register="true" transfer="true" optional="false" type="data" size="269469"/>
    <uses file="NC_384_IGR_partners.txt" link="input" register="true" transfer="true" optional="false" type="data" size="329358"/>
    <uses file="NC_385_IGR_partners.txt" link="input" register="true" transfer="true" optional="false" type="data" size="201595"/>
    <uses file="NC_386_IGR_partners.txt" link="input" register="true" transfer="true" optional="false" type="data" size="294689"/>
    <uses file="NC_387_IGR_partners.txt" link="input" register="true" transfer="true" optional="false" type="data" size="423681"/>
    <uses file="NC_388_IGR_partners.txt" link="input" register="true" transfer="true" optional="false" type="data" size="211618"/>
    <uses file="NC_389_IGR_partners.txt" link="input" register="true" transfer="true" optional="false" type="data" size="183080"/>
    <uses file="NC_390_IGR_partners.txt" link="input" register="true" transfer="true" optional="false" type="data" size="325000"/>
    <uses file="NC_391_IGR_partners.txt" link="input" register="true" transfer="true" optional="false" type="data" size="425709"/>
    <uses file="NC_392_IGR_partners.txt" link="input" register="true" transfer="true" optional="false" type="data" size="374462"/>
    <uses file="NC_393_IGR_partners.txt" link="input" register="true" transfer="true" optional="false" type="data" size="220333"/>
    <uses file="NC_394_IGR_partners.txt" link="input" register="true" transfer="true" optional="false" type="data" size="167493"/>
    <uses file="NC_395_IGR_partners.txt" link="input" register="true" transfer="true" optional="false" type="data" size="350058"/>
    <uses file="NC_396_IGR_partners.txt" link="input" register="true" transfer="true" optional="false" type="data" size="280583"/>
    <uses file="NC_397_IGR_partners.txt" link="input" register="true" transfer="true" optional="false" type="data" size="214426"/>
    <uses file="NC_398_IGR_partners.txt" link="input" register="true" transfer="true" optional="false" type="data" size="347606"/>
    <uses file="NC_399_IGR_partners.txt" link="input" register="true" transfer="true" optional="false" type="data" size="219585"/>
    <uses file="NC_400_IGR_partners.txt" link="input" register="true" transfer="true" optional="false" type="data" size="278918"/>
    <uses file="NC_401_IGR_partners.txt" link="input" register="true" transfer="true" optional="false" type="data" size="358619"/>
    <uses file="NC_402_IGR_partners.txt" link="input" register="true" transfer="true" optional="false" type="data" size="190401"/>
    <uses file="NC_403_IGR_partners.txt" link="input" register="true" transfer="true" optional="false" type="data" size="427630"/>
    <uses file="NC_404_IGR_partners.txt" link="input" register="true" transfer="true" optional="false" type="data" size="287658"/>
    <uses file="NC_405_IGR_partners.txt" link="input" register="true" transfer="true" optional="false" type="data" size="427940"/>
    <uses file="NC_406_IGR_partners.txt" link="input" register="true" transfer="true" optional="false" type="data" size="378952"/>
    <uses file="NC_407_IGR_partners.txt" link="input" register="true" transfer="true" optional="false" type="data" size="342926"/>
    <uses file="NC_408_IGR_partners.txt" link="input" register="true" transfer="true" optional="false" type="data" size="371622"/>
    <uses file="NC_409_IGR_partners.txt" link="input" register="true" transfer="true" optional="false" type="data" size="410047"/>
    <uses file="NC_410_IGR_partners.txt" link="input" register="true" transfer="true" optional="false" type="data" size="218658"/>
    <uses file="NC_411_IGR_partners.txt" link="input" register="true" transfer="true" optional="false" type="data" size="390568"/>
    <uses file="NC_412_IGR_partners.txt" link="input" register="true" transfer="true" optional="false" type="data" size="355605"/>
    <uses file="NC_413_IGR_partners.txt" link="input" register="true" transfer="true" optional="false" type="data" size="300471"/>
    <uses file="NC_414_IGR_partners.txt" link="input" register="true" transfer="true" optional="false" type="data" size="321384"/>
    <uses file="NC_415_IGR_partners.txt" link="input" register="true" transfer="true" optional="false" type="data" size="240169"/>
    <uses file="NC_416_IGR_partners.txt" link="input" register="true" transfer="true" optional="false" type="data" size="170097"/>
    <uses file="NC_417_IGR_partners.txt" link="input" register="true" transfer="true" optional="false" type="data" size="261933"/>
    <uses file="NC_418_IGR_partners.txt" link="input" register="true" transfer="true" optional="false" type="data" size="235798"/>
    <uses file="NC_419_IGR_partners.txt" link="input" register="true" transfer="true" optional="false" type="data" size="307189"/>
    <uses file="NC_420_IGR_partners.txt" link="input" register="true" transfer="true" optional="false" type="data" size="229655"/>
    <uses file="NC_421_IGR_partners.txt" link="input" register="true" transfer="true" optional="false" type="data" size="353115"/>
    <uses file="NC_422_IGR_partners.txt" link="input" register="true" transfer="true" optional="false" type="data" size="234252"/>
    <uses file="NC_423_IGR_partners.txt" link="input" register="true" transfer="true" optional="false" type="data" size="170889"/>
    <uses file="NC_424_IGR_partners.txt" link="input" register="true" transfer="true" optional="false" type="data" size="192561"/>
    <uses file="NC_425_IGR_partners.txt" link="input" register="true" transfer="true" optional="false" type="data" size="218542"/>
    <uses file="NC_426_IGR_partners.txt" link="input" register="true" transfer="true" optional="false" type="data" size="157247"/>
    <uses file="NC_427_IGR_partners.txt" link="input" register="true" transfer="true" optional="false" type="data" size="323487"/>
    <uses file="NC_428_IGR_partners.txt" link="input" register="true" transfer="true" optional="false" type="data" size="289106"/>
    <uses file="NC_429_IGR_partners.txt" link="input" register="true" transfer="true" optional="false" type="data" size="360552"/>
    <uses file="NC_430_IGR_partners.txt" link="input" register="true" transfer="true" optional="false" type="data" size="296257"/>
    <uses file="NC_431_IGR_partners.txt" link="input" register="true" transfer="true" optional="false" type="data" size="249849"/>
    <uses file="NC_432_IGR_partners.txt" link="input" register="true" transfer="true" optional="false" type="data" size="160667"/>
    <uses file="NC_433_IGR_partners.txt" link="input" register="true" transfer="true" optional="false" type="data" size="355972"/>
    <uses file="NC_434_IGR_partners.txt" link="input" register="true" transfer="true" optional="false" type="data" size="173352"/>
    <uses file="NC_435_IGR_partners.txt" link="input" register="true" transfer="true" optional="false" type="data" size="366258"/>
    <uses file="NC_436_IGR_partners.txt" link="input" register="true" transfer="true" optional="false" type="data" size="268646"/>
    <uses file="NC_437_IGR_partners.txt" link="input" register="true" transfer="true" optional="false" type="data" size="317398"/>
    <uses file="NC_438_IGR_partners.txt" link="input" register="true" transfer="true" optional="false" type="data" size="345025"/>
    <uses file="NC_439_IGR_partners.txt" link="input" register="true" transfer="true" optional="false" type="data" size="168593"/>
    <uses file="NC_440_IGR_partners.txt" link="input" register="true" transfer="true" optional="false" type="data" size="192513"/>
    <uses file="NC_441_IGR_partners.txt" link="input" register="true" transfer="true" optional="false" type="data" size="285379"/>
    <uses file="NC_442_IGR_partners.txt" link="input" register="true" transfer="true" optional="false" type="data" size="268662"/>
    <uses file="NC_443_IGR_partners.txt" link="input" register="true" transfer="true" optional="false" type="data" size="262952"/>
    <uses file="NC_444_IGR_partners.txt" link="input" register="true" transfer="true" optional="false" type="data" size="250506"/>
    <uses file="NC_445_IGR_partners.txt" link="input" register="true" transfer="true" optional="false" type="data" size="166573"/>
    <uses file="NC_446_IGR_partners.txt" link="input" register="true" transfer="true" optional="false" type="data" size="220570"/>
    <uses file="NC_447_IGR_partners.txt" link="input" register="true" transfer="true" optional="false" type="data" size="256639"/>
    <uses file="NC_448_IGR_partners.txt" link="input" register="true" transfer="true" optional="false" type="data" size="305976"/>
    <uses file="NC_449_IGR_partners.txt" link="input" register="true" transfer="true" optional="false" type="data" size="353083"/>
    <uses file="NC_450_IGR_partners.txt" link="input" register="true" transfer="true" optional="false" type="data" size="236874"/>
    <uses file="NC_451_IGR_partners.txt" link="input" register="true" transfer="true" optional="false" type="data" size="171977"/>
    <uses file="NC_452_IGR_partners.txt" link="input" register="true" transfer="true" optional="false" type="data" size="230181"/>
    <uses file="NC_453_IGR_partners.txt" link="input" register="true" transfer="true" optional="false" type="data" size="159061"/>
    <uses file="NC_454_IGR_partners.txt" link="input" register="true" transfer="true" optional="false" type="data" size="360451"/>
    <uses file="NC_455_IGR_partners.txt" link="input" register="true" transfer="true" optional="false" type="data" size="259748"/>
    <uses file="NC_456_IGR_partners.txt" link="input" register="true" transfer="true" optional="false" type="data" size="234791"/>
    <uses file="NC_457_IGR_partners.txt" link="input" register="true" transfer="true" optional="false" type="data" size="279791"/>
    <uses file="NC_458_IGR_partners.txt" link="input" register="true" transfer="true" optional="false" type="data" size="239875"/>
    <uses file="NC_459_IGR_partners.txt" link="input" register="true" transfer="true" optional="false" type="data" size="182720"/>
    <uses file="NC_460_IGR_partners.txt" link="input" register="true" transfer="true" optional="false" type="data" size="255006"/>
    <uses file="NC_461_IGR_partners.txt" link="input" register="true" transfer="true" optional="false" type="data" size="286821"/>
    <uses file="NC_462_IGR_partners.txt" link="input" register="true" transfer="true" optional="false" type="data" size="262976"/>
    <uses file="NC_463_IGR_partners.txt" link="input" register="true" transfer="true" optional="false" type="data" size="200193"/>
    <uses file="NC_464_IGR_partners.txt" link="input" register="true" transfer="true" optional="false" type="data" size="197319"/>
    <uses file="NC_465_IGR_partners.txt" link="input" register="true" transfer="true" optional="false" type="data" size="362731"/>
    <uses file="NC_466_IGR_partners.txt" link="input" register="true" transfer="true" optional="false" type="data" size="340859"/>
    <uses file="NC_467_IGR_partners.txt" link="input" register="true" transfer="true" optional="false" type="data" size="160793"/>
    <uses file="NC_468_IGR_partners.txt" link="input" register="true" transfer="true" optional="false" type="data" size="334150"/>
    <uses file="NC_469_IGR_partners.txt" link="input" register="true" transfer="true" optional="false" type="data" size="396514"/>
    <uses file="NC_470_IGR_partners.txt" link="input" register="true" transfer="true" optional="false" type="data" size="299613"/>
    <uses file="NC_471_IGR_partners.txt" link="input" register="true" transfer="true" optional="false" type="data" size="201743"/>
    <uses file="NC_472_IGR_partners.txt" link="input" register="true" transfer="true" optional="false" type="data" size="244222"/>
    <uses file="NC_473_IGR_partners.txt" link="input" register="true" transfer="true" optional="false" type="data" size="161825"/>
    <uses file="NC_474_IGR_partners.txt" link="input" register="true" transfer="true" optional="false" type="data" size="428127"/>
    <uses file="NC_475_IGR_partners.txt" link="input" register="true" transfer="true" optional="false" type="data" size="168009"/>
    <uses file="NC_476_IGR_partners.txt" link="input" register="true" transfer="true" optional="false" type="data" size="228304"/>
    <uses file="NC_477_IGR_partners.txt" link="input" register="true" transfer="true" optional="false" type="data" size="330662"/>
    <uses file="NC_478_IGR_partners.txt" link="input" register="true" transfer="true" optional="false" type="data" size="152017"/>
    <uses file="NC_479_IGR_partners.txt" link="input" register="true" transfer="true" optional="false" type="data" size="218780"/>
    <uses file="NC_480_IGR_partners.txt" link="input" register="true" transfer="true" optional="false" type="data" size="306345"/>
    <uses file="NC_481_IGR_partners.txt" link="input" register="true" transfer="true" optional="false" type="data" size="374822"/>
    <uses file="NC_482_IGR_partners.txt" link="input" register="true" transfer="true" optional="false" type="data" size="213377"/>
    <uses file="NC_483_IGR_partners.txt" link="input" register="true" transfer="true" optional="false" type="data" size="274721"/>
    <uses file="NC_484_IGR_partners.txt" link="input" register="true" transfer="true" optional="false" type="data" size="393451"/>
    <uses file="NC_485_IGR_partners.txt" link="input" register="true" transfer="true" optional="false" type="data" size="190511"/>
    <uses file="NC_486_IGR_partners.txt" link="input" register="true" transfer="true" optional="false" type="data" size="250007"/>
    <uses file="NC_487_IGR_partners.txt" link="input" register="true" transfer="true" optional="false" type="data" size="283370"/>
    <uses file="NC_488_IGR_partners.txt" link="input" register="true" transfer="true" optional="false" type="data" size="371773"/>
    <uses file="NC_489_IGR_partners.txt" link="input" register="true" transfer="true" optional="false" type="data" size="377477"/>
    <uses file="NC_490_IGR_partners.txt" link="input" register="true" transfer="true" optional="false" type="data" size="382438"/>
    <uses file="NC_491_IGR_partners.txt" link="input" register="true" transfer="true" optional="false" type="data" size="427713"/>
    <uses file="NC_492_IGR_partners.txt" link="input" register="true" transfer="true" optional="false" type="data" size="417032"/>
    <uses file="NC_493_IGR_partners.txt" link="input" register="true" transfer="true" optional="false" type="data" size="325987"/>
    <uses file="NC_494_IGR_partners.txt" link="input" register="true" transfer="true" optional="false" type="data" size="227241"/>
    <uses file="NC_495_IGR_partners.txt" link="input" register="true" transfer="true" optional="false" type="data" size="332081"/>
    <uses file="NC_496_IGR_partners.txt" link="input" register="true" transfer="true" optional="false" type="data" size="145509"/>
    <uses file="NC_497_IGR_partners.txt" link="input" register="true" transfer="true" optional="false" type="data" size="261362"/>
    <uses file="NC_498_IGR_partners.txt" link="input" register="true" transfer="true" optional="false" type="data" size="218382"/>
    <uses file="NC_499_IGR_partners.txt" link="input" register="true" transfer="true" optional="false" type="data" size="407397"/>
    <uses file="NC_500_IGR_partners.txt" link="input" register="true" transfer="true" optional="false" type="data" size="374003"/>
    <uses file="NC_501_IGR_partners.txt" link="input" register="true" transfer="true" optional="false" type="data" size="212136"/>
    <uses file="NC_502_IGR_partners.txt" link="input" register="true" transfer="true" optional="false" type="data" size="210125"/>
    <uses file="NC_503_IGR_partners.txt" link="input" register="true" transfer="true" optional="false" type="data" size="310499"/>
    <uses file="NC_504_IGR_partners.txt" link="input" register="true" transfer="true" optional="false" type="data" size="281905"/>
    <uses file="NC_505_IGR_partners.txt" link="input" register="true" transfer="true" optional="false" type="data" size="238171"/>
    <uses file="NC_506_IGR_partners.txt" link="input" register="true" transfer="true" optional="false" type="data" size="229337"/>
    <uses file="NC_507_IGR_partners.txt" link="input" register="true" transfer="true" optional="false" type="data" size="359414"/>
    <uses file="NC_508_IGR_partners.txt" link="input" register="true" transfer="true" optional="false" type="data" size="263886"/>
    <uses file="NC_509_IGR_partners.txt" link="input" register="true" transfer="true" optional="false" type="data" size="238019"/>
    <uses file="NC_510_IGR_partners.txt" link="input" register="true" transfer="true" optional="false" type="data" size="325687"/>
    <uses file="NC_511_IGR_partners.txt" link="input" register="true" transfer="true" optional="false" type="data" size="378909"/>
    <uses file="NC_512_IGR_partners.txt" link="input" register="true" transfer="true" optional="false" type="data" size="347889"/>
    <uses file="NC_513_IGR_partners.txt" link="input" register="true" transfer="true" optional="false" type="data" size="225944"/>
    <uses file="NC_514_IGR_partners.txt" link="input" register="true" transfer="true" optional="false" type="data" size="309337"/>
    <uses file="NC_515_IGR_partners.txt" link="input" register="true" transfer="true" optional="false" type="data" size="268726"/>
    <uses file="NC_516_IGR_partners.txt" link="input" register="true" transfer="true" optional="false" type="data" size="236560"/>
    <uses file="NC_517_IGR_partners.txt" link="input" register="true" transfer="true" optional="false" type="data" size="419704"/>
    <uses file="NC_518_IGR_partners.txt" link="input" register="true" transfer="true" optional="false" type="data" size="274650"/>
    <uses file="NC_519_IGR_partners.txt" link="input" register="true" transfer="true" optional="false" type="data" size="373876"/>
    <uses file="NC_520_IGR_partners.txt" link="input" register="true" transfer="true" optional="false" type="data" size="432471"/>
    <uses file="NC_521_IGR_partners.txt" link="input" register="true" transfer="true" optional="false" type="data" size="163022"/>
    <uses file="NC_522_IGR_partners.txt" link="input" register="true" transfer="true" optional="false" type="data" size="265316"/>
    <uses file="NC_523_IGR_partners.txt" link="input" register="true" transfer="true" optional="false" type="data" size="147845"/>
    <uses file="NC_524_IGR_partners.txt" link="input" register="true" transfer="true" optional="false" type="data" size="389854"/>
    <uses file="NC_525_IGR_partners.txt" link="input" register="true" transfer="true" optional="false" type="data" size="343628"/>
    <uses file="NC_526_IGR_partners.txt" link="input" register="true" transfer="true" optional="false" type="data" size="144633"/>
    <uses file="NC_527_IGR_partners.txt" link="input" register="true" transfer="true" optional="false" type="data" size="306758"/>
    <uses file="NC_528_IGR_partners.txt" link="input" register="true" transfer="true" optional="false" type="data" size="185786"/>
    <uses file="NC_529_IGR_partners.txt" link="input" register="true" transfer="true" optional="false" type="data" size="281783"/>
    <uses file="NC_530_IGR_partners.txt" link="input" register="true" transfer="true" optional="false" type="data" size="219123"/>
    <uses file="NC_531_IGR_partners.txt" link="input" register="true" transfer="true" optional="false" type="data" size="373281"/>
    <uses file="NC_532_IGR_partners.txt" link="input" register="true" transfer="true" optional="false" type="data" size="394719"/>
    <uses file="NC_533_IGR_partners.txt" link="input" register="true" transfer="true" optional="false" type="data" size="360568"/>
    <uses file="NC_534_IGR_partners.txt" link="input" register="true" transfer="true" optional="false" type="data" size="388578"/>
    <uses file="NC_535_IGR_partners.txt" link="input" register="true" transfer="true" optional="false" type="data" size="375468"/>
    <uses file="NC_536_IGR_partners.txt" link="input" register="true" transfer="true" optional="false" type="data" size="312708"/>
    <uses file="NC_537_IGR_partners.txt" link="input" register="true" transfer="true" optional="false" type="data" size="270397"/>
    <uses file="NC_538_IGR_partners.txt" link="input" register="true" transfer="true" optional="false" type="data" size="392992"/>
    <uses file="NC_539_IGR_partners.txt" link="input" register="true" transfer="true" optional="false" type="data" size="177097"/>
    <uses file="NC_540_IGR_partners.txt" link="input" register="true" transfer="true" optional="false" type="data" size="194678"/>
    <uses file="NC_541_IGR_partners.txt" link="input" register="true" transfer="true" optional="false" type="data" size="158110"/>
    <uses file="NC_542_IGR_partners.txt" link="input" register="true" transfer="true" optional="false" type="data" size="227420"/>
    <uses file="NC_543_IGR_partners.txt" link="input" register="true" transfer="true" optional="false" type="data" size="432087"/>
    <uses file="NC_544_IGR_partners.txt" link="input" register="true" transfer="true" optional="false" type="data" size="380719"/>
    <uses file="NC_545_IGR_partners.txt" link="input" register="true" transfer="true" optional="false" type="data" size="290638"/>
    <uses file="NC_546_IGR_partners.txt" link="input" register="true" transfer="true" optional="false" type="data" size="192926"/>
    <uses file="NC_547_IGR_partners.txt" link="input" register="true" transfer="true" optional="false" type="data" size="233562"/>
    <uses file="NC_548_IGR_partners.txt" link="input" register="true" transfer="true" optional="false" type="data" size="357738"/>
    <uses file="NC_549_IGR_partners.txt" link="input" register="true" transfer="true" optional="false" type="data" size="361442"/>
    <uses file="NC_550_IGR_partners.txt" link="input" register="true" transfer="true" optional="false" type="data" size="407704"/>
    <uses file="NC_551_IGR_partners.txt" link="input" register="true" transfer="true" optional="false" type="data" size="178034"/>
    <uses file="NC_552_IGR_partners.txt" link="input" register="true" transfer="true" optional="false" type="data" size="299343"/>
    <uses file="NC_553_IGR_partners.txt" link="input" register="true" transfer="true" optional="false" type="data" size="233900"/>
    <uses file="NC_554_IGR_partners.txt" link="input" register="true" transfer="true" optional="false" type="data" size="279330"/>
    <uses file="NC_555_IGR_partners.txt" link="input" register="true" transfer="true" optional="false" type="data" size="319044"/>
    <uses file="NC_556_IGR_partners.txt" link="input" register="true" transfer="true" optional="false" type="data" size="220966"/>
    <uses file="NC_557_IGR_partners.txt" link="input" register="true" transfer="true" optional="false" type="data" size="397713"/>
    <uses file="NC_558_IGR_partners.txt" link="input" register="true" transfer="true" optional="false" type="data" size="292777"/>
    <uses file="NC_559_IGR_partners.txt" link="input" register="true" transfer="true" optional="false" type="data" size="178628"/>
    <uses file="NC_560_IGR_partners.txt" link="input" register="true" transfer="true" optional="false" type="data" size="342510"/>
    <uses file="NC_561_IGR_partners.txt" link="input" register="true" transfer="true" optional="false" type="data" size="429433"/>
    <uses file="NC_562_IGR_partners.txt" link="input" register="true" transfer="true" optional="false" type="data" size="243368"/>
    <uses file="NC_563_IGR_partners.txt" link="input" register="true" transfer="true" optional="false" type="data" size="360390"/>
    <uses file="NC_564_IGR_partners.txt" link="input" register="true" transfer="true" optional="false" type="data" size="208474"/>
    <uses file="NC_565_IGR_partners.txt" link="input" register="true" transfer="true" optional="false" type="data" size="234596"/>
    <uses file="NC_566_IGR_partners.txt" link="input" register="true" transfer="true" optional="false" type="data" size="349115"/>
    <uses file="NC_567_IGR_partners.txt" link="input" register="true" transfer="true" optional="false" type="data" size="195488"/>
    <uses file="NC_568_IGR_partners.txt" link="input" register="true" transfer="true" optional="false" type="data" size="195740"/>
    <uses file="NC_569_IGR_partners.txt" link="input" register="true" transfer="true" optional="false" type="data" size="382881"/>
    <uses file="NC_570_IGR_partners.txt" link="input" register="true" transfer="true" optional="false" type="data" size="229979"/>
    <uses file="NC_571_IGR_partners.txt" link="input" register="true" transfer="true" optional="false" type="data" size="208596"/>
    <uses file="NC_572_IGR_partners.txt" link="input" register="true" transfer="true" optional="false" type="data" size="280944"/>
    <uses file="NC_573_IGR_partners.txt" link="input" register="true" transfer="true" optional="false" type="data" size="380005"/>
    <uses file="NC_574_IGR_partners.txt" link="input" register="true" transfer="true" optional="false" type="data" size="413488"/>
    <uses file="NC_575_IGR_partners.txt" link="input" register="true" transfer="true" optional="false" type="data" size="214782"/>
    <uses file="NC_576_IGR_partners.txt" link="input" register="true" transfer="true" optional="false" type="data" size="413445"/>
    <uses file="NC_577_IGR_partners.txt" link="input" register="true" transfer="true" optional="false" type="data" size="244358"/>
    <uses file="NC_578_IGR_partners.txt" link="input" register="true" transfer="true" optional="false" type="data" size="249323"/>
    <uses file="NC_579_IGR_partners.txt" link="input" register="true" transfer="true" optional="false" type="data" size="246783"/>
    <uses file="NC_580_IGR_partners.txt" link="input" register="true" transfer="true" optional="false" type="data" size="232228"/>
    <uses file="NC_581_IGR_partners.txt" link="input" register="true" transfer="true" optional="false" type="data" size="248735"/>
    <uses file="NC_582_IGR_partners.txt" link="input" register="true" transfer="true" optional="false" type="data" size="368685"/>
    <uses file="NC_583_IGR_partners.txt" link="input" register="true" transfer="true" optional="false" type="data" size="164728"/>
    <uses file="NC_584_IGR_partners.txt" link="input" register="true" transfer="true" optional="false" type="data" size="323845"/>
    <uses file="NC_585_IGR_partners.txt" link="input" register="true" transfer="true" optional="false" type="data" size="277409"/>
    <uses file="NC_586_IGR_partners.txt" link="input" register="true" transfer="true" optional="false" type="data" size="156098"/>
    <uses file="NC_587_IGR_partners.txt" link="input" register="true" transfer="true" optional="false" type="data" size="428229"/>
    <uses file="NC_588_IGR_partners.txt" link="input" register="true" transfer="true" optional="false" type="data" size="195176"/>
    <uses file="NC_589_IGR_partners.txt" link="input" register="true" transfer="true" optional="false" type="data" size="298668"/>
    <uses file="NC_590_IGR_partners.txt" link="input" register="true" transfer="true" optional="false" type="data" size="308066"/>
    <uses file="NC_591_IGR_partners.txt" link="input" register="true" transfer="true" optional="false" type="data" size="266575"/>
    <uses file="NC_592_IGR_partners.txt" link="input" register="true" transfer="true" optional="false" type="data" size="343092"/>
    <uses file="NC_593_IGR_partners.txt" link="input" register="true" transfer="true" optional="false" type="data" size="173331"/>
    <uses file="NC_594_IGR_partners.txt" link="input" register="true" transfer="true" optional="false" type="data" size="315981"/>
    <uses file="NC_595_IGR_partners.txt" link="input" register="true" transfer="true" optional="false" type="data" size="305480"/>
    <uses file="NC_596_IGR_partners.txt" link="input" register="true" transfer="true" optional="false" type="data" size="182362"/>
    <uses file="NC_597_IGR_partners.txt" link="input" register="true" transfer="true" optional="false" type="data" size="406036"/>
    <uses file="NC_598_IGR_partners.txt" link="input" register="true" transfer="true" optional="false" type="data" size="378271"/>
    <uses file="NC_599_IGR_partners.txt" link="input" register="true" transfer="true" optional="false" type="data" size="190273"/>
    <uses file="NC_600_IGR_partners.txt" link="input" register="true" transfer="true" optional="false" type="data" size="244112"/>
    <uses file="NC_601_IGR_partners.txt" link="input" register="true" transfer="true" optional="false" type="data" size="277335"/>
    <uses file="NC_602_IGR_partners.txt" link="input" register="true" transfer="true" optional="false" type="data" size="342541"/>
    <uses file="NC_603_IGR_partners.txt" link="input" register="true" transfer="true" optional="false" type="data" size="181237"/>
    <uses file="NC_604_IGR_partners.txt" link="input" register="true" transfer="true" optional="false" type="data" size="243381"/>
    <uses file="NC_605_IGR_partners.txt" link="input" register="true" transfer="true" optional="false" type="data" size="332309"/>
    <uses file="NC_606_IGR_partners.txt" link="input" register="true" transfer="true" optional="false" type="data" size="259314"/>
    <uses file="NC_607_IGR_partners.txt" link="input" register="true" transfer="true" optional="false" type="data" size="418742"/>
    <uses file="NC_608_IGR_partners.txt" link="input" register="true" transfer="true" optional="false" type="data" size="216771"/>
    <uses file="NC_609_IGR_partners.txt" link="input" register="true" transfer="true" optional="false" type="data" size="383846"/>
    <uses file="NC_610_IGR_partners.txt" link="input" register="true" transfer="true" optional="false" type="data" size="150251"/>
    <uses file="NC_611_IGR_partners.txt" link="input" register="true" transfer="true" optional="false" type="data" size="383388"/>
    <uses file="NC_612_IGR_partners.txt" link="input" register="true" transfer="true" optional="false" type="data" size="361923"/>
    <uses file="NC_613_IGR_partners.txt" link="input" register="true" transfer="true" optional="false" type="data" size="293102"/>
    <uses file="NC_614_IGR_partners.txt" link="input" register="true" transfer="true" optional="false" type="data" size="161737"/>
    <uses file="NC_615_IGR_partners.txt" link="input" register="true" transfer="true" optional="false" type="data" size="398346"/>
    <uses file="NC_616_IGR_partners.txt" link="input" register="true" transfer="true" optional="false" type="data" size="169397"/>
    <uses file="NC_617_IGR_partners.txt" link="input" register="true" transfer="true" optional="false" type="data" size="166124"/>
    <uses file="NC_618_IGR_partners.txt" link="input" register="true" transfer="true" optional="false" type="data" size="219990"/>
    <uses file="NC_619_IGR_partners.txt" link="input" register="true" transfer="true" optional="false" type="data" size="230092"/>
    <uses file="NC_620_IGR_partners.txt" link="input" register="true" transfer="true" optional="false" type="data" size="381484"/>
    <uses file="NC_621_IGR_partners.txt" link="input" register="true" transfer="true" optional="false" type="data" size="415280"/>
    <uses file="NC_622_IGR_partners.txt" link="input" register="true" transfer="true" optional="false" type="data" size="210820"/>
    <uses file="NC_623_IGR_partners.txt" link="input" register="true" transfer="true" optional="false" type="data" size="195715"/>
    <uses file="NC_624_IGR_partners.txt" link="input" register="true" transfer="true" optional="false" type="data" size="407286"/>
    <uses file="NC_625_IGR_partners.txt" link="input" register="true" transfer="true" optional="false" type="data" size="266054"/>
    <uses file="NC_626_IGR_partners.txt" link="input" register="true" transfer="true" optional="false" type="data" size="300540"/>
    <uses file="NC_627_IGR_partners.txt" link="input" register="true" transfer="true" optional="false" type="data" size="353701"/>
    <uses file="NC_628_IGR_partners.txt" link="input" register="true" transfer="true" optional="false" type="data" size="341763"/>
    <uses file="NC_629_IGR_partners.txt" link="input" register="true" transfer="true" optional="false" type="data" size="182259"/>
    <uses file="NC_630_IGR_partners.txt" link="input" register="true" transfer="true" optional="false" type="data" size="294083"/>
    <uses file="NC_631_IGR_partners.txt" link="input" register="true" transfer="true" optional="false" type="data" size="343531"/>
    <uses file="NC_632_IGR_partners.txt" link="input" register="true" transfer="true" optional="false" type="data" size="208615"/>
    <uses file="NC_633_IGR_partners.txt" link="input" register="true" transfer="true" optional="false" type="data" size="263757"/>
    <uses file="NC_634_IGR_partners.txt" link="input" register="true" transfer="true" optional="false" type="data" size="184162"/>
    <uses file="NC_635_IGR_partners.txt" link="input" register="true" transfer="true" optional="false" type="data" size="150945"/>
    <uses file="NC_636_IGR_partners.txt" link="input" register="true" transfer="true" optional="false" type="data" size="151928"/>
    <uses file="NC_637_IGR_partners.txt" link="input" register="true" transfer="true" optional="false" type="data" size="360042"/>
    <uses file="NC_638_IGR_partners.txt" link="input" register="true" transfer="true" optional="false" type="data" size="196351"/>
    <uses file="NC_639_IGR_partners.txt" link="input" register="true" transfer="true" optional="false" type="data" size="293130"/>
    <uses file="NC_640_IGR_partners.txt" link="input" register="true" transfer="true" optional="false" type="data" size="212597"/>
    <uses file="NC_641_IGR_partners.txt" link="input" register="true" transfer="true" optional="false" type="data" size="191012"/>
    <uses file="NC_642_IGR_partners.txt" link="input" register="true" transfer="true" optional="false" type="data" size="297787"/>
    <uses file="NC_643_IGR_partners.txt" link="input" register="true" transfer="true" optional="false" type="data" size="420728"/>
    <uses file="NC_644_IGR_partners.txt" link="input" register="true" transfer="true" optional="false" type="data" size="387998"/>
    <uses file="NC_645_IGR_partners.txt" link="input" register="true" transfer="true" optional="false" type="data" size="251745"/>
    <uses file="NC_646_IGR_partners.txt" link="input" register="true" transfer="true" optional="false" type="data" size="303002"/>
    <uses file="NC_647_IGR_partners.txt" link="input" register="true" transfer="true" optional="false" type="data" size="285312"/>
    <uses file="NC_648_IGR_partners.txt" link="input" register="true" transfer="true" optional="false" type="data" size="379810"/>
    <uses file="NC_649_IGR_partners.txt" link="input" register="true" transfer="true" optional="false" type="data" size="430383"/>
    <uses file="NC_650_IGR_partners.txt" link="input" register="true" transfer="true" optional="false" type="data" size="258646"/>
    <uses file="NC_651_IGR_partners.txt" link="input" register="true" transfer="true" optional="false" type="data" size="376458"/>
    <uses file="NC_652_IGR_partners.txt" link="input" register="true" transfer="true" optional="false" type="data" size="409868"/>
    <uses file="NC_653_IGR_partners.txt" link="input" register="true" transfer="true" optional="false" type="data" size="417343"/>
    <uses file="NC_654_IGR_partners.txt" link="input" register="true" transfer="true" optional="false" type="data" size="381939"/>
    <uses file="NC_655_IGR_partners.txt" link="input" register="true" transfer="true" optional="false" type="data" size="334081"/>
    <uses file="NC_656_IGR_partners.txt" link="input" register="true" transfer="true" optional="false" type="data" size="330424"/>
    <uses file="NC_657_IGR_partners.txt" link="input" register="true" transfer="true" optional="false" type="data" size="325650"/>
    <uses file="NC_658_IGR_partners.txt" link="input" register="true" transfer="true" optional="false" type="data" size="388015"/>
    <uses file="NC_659_IGR_partners.txt" link="input" register="true" transfer="true" optional="false" type="data" size="386821"/>
    <uses file="NC_660_IGR_partners.txt" link="input" register="true" transfer="true" optional="false" type="data" size="272463"/>
    <uses file="NC_661_IGR_partners.txt" link="input" register="true" transfer="true" optional="false" type="data" size="291829"/>
    <uses file="NC_662_IGR_partners.txt" link="input" register="true" transfer="true" optional="false" type="data" size="212205"/>
    <uses file="NC_663_IGR_partners.txt" link="input" register="true" transfer="true" optional="false" type="data" size="236813"/>
    <uses file="NC_664_IGR_partners.txt" link="input" register="true" transfer="true" optional="false" type="data" size="359616"/>
    <uses file="NC_665_IGR_partners.txt" link="input" register="true" transfer="true" optional="false" type="data" size="286825"/>
    <uses file="NC_666_IGR_partners.txt" link="input" register="true" transfer="true" optional="false" type="data" size="289708"/>
    <uses file="NC_667_IGR_partners.txt" link="input" register="true" transfer="true" optional="false" type="data" size="388182"/>
    <uses file="NC_668_IGR_partners.txt" link="input" register="true" transfer="true" optional="false" type="data" size="239427"/>
    <uses file="NC_669_IGR_partners.txt" link="input" register="true" transfer="true" optional="false" type="data" size="409084"/>
    <uses file="NC_670_IGR_partners.txt" link="input" register="true" transfer="true" optional="false" type="data" size="405281"/>
    <uses file="NC_671_IGR_partners.txt" link="input" register="true" transfer="true" optional="false" type="data" size="301283"/>
    <uses file="NC_672_IGR_partners.txt" link="input" register="true" transfer="true" optional="false" type="data" size="257950"/>
    <uses file="NC_673_IGR_partners.txt" link="input" register="true" transfer="true" optional="false" type="data" size="376864"/>
    <uses file="NC_674_IGR_partners.txt" link="input" register="true" transfer="true" optional="false" type="data" size="264175"/>
    <uses file="NC_675_IGR_partners.txt" link="input" register="true" transfer="true" optional="false" type="data" size="405986"/>
    <uses file="NC_676_IGR_partners.txt" link="input" register="true" transfer="true" optional="false" type="data" size="349780"/>
    <uses file="NC_677_IGR_partners.txt" link="input" register="true" transfer="true" optional="false" type="data" size="406779"/>
    <uses file="NC_678_IGR_partners.txt" link="input" register="true" transfer="true" optional="false" type="data" size="405292"/>
    <uses file="NC_679_IGR_partners.txt" link="input" register="true" transfer="true" optional="false" type="data" size="376806"/>
    <uses file="NC_680_IGR_partners.txt" link="input" register="true" transfer="true" optional="false" type="data" size="291434"/>
    <uses file="NC_681_IGR_partners.txt" link="input" register="true" transfer="true" optional="false" type="data" size="145154"/>
    <uses file="NC_682_IGR_partners.txt" link="input" register="true" transfer="true" optional="false" type="data" size="391158"/>
    <uses file="NC_683_IGR_partners.txt" link="input" register="true" transfer="true" optional="false" type="data" size="214950"/>
    <uses file="NC_684_IGR_partners.txt" link="input" register="true" transfer="true" optional="false" type="data" size="165808"/>
    <uses file="NC_685_IGR_partners.txt" link="input" register="true" transfer="true" optional="false" type="data" size="257285"/>
    <uses file="NC_686_IGR_partners.txt" link="input" register="true" transfer="true" optional="false" type="data" size="281971"/>
    <uses file="NC_687_IGR_partners.txt" link="input" register="true" transfer="true" optional="false" type="data" size="242680"/>
    <uses file="NC_688_IGR_partners.txt" link="input" register="true" transfer="true" optional="false" type="data" size="249983"/>
    <uses file="NC_689_IGR_partners.txt" link="input" register="true" transfer="true" optional="false" type="data" size="325576"/>
    <uses file="NC_690_IGR_partners.txt" link="input" register="true" transfer="true" optional="false" type="data" size="297134"/>
    <uses file="NC_691_IGR_partners.txt" link="input" register="true" transfer="true" optional="false" type="data" size="186518"/>
    <uses file="NC_692_IGR_partners.txt" link="input" register="true" transfer="true" optional="false" type="data" size="229233"/>
    <uses file="NC_693_IGR_partners.txt" link="input" register="true" transfer="true" optional="false" type="data" size="208530"/>
    <uses file="NC_694_IGR_partners.txt" link="input" register="true" transfer="true" optional="false" type="data" size="328085"/>
    <uses file="NC_695_IGR_partners.txt" link="input" register="true" transfer="true" optional="false" type="data" size="411325"/>
    <uses file="NC_696_IGR_partners.txt" link="input" register="true" transfer="true" optional="false" type="data" size="173103"/>
    <uses file="NC_697_IGR_partners.txt" link="input" register="true" transfer="true" optional="false" type="data" size="347462"/>
    <uses file="NC_698_IGR_partners.txt" link="input" register="true" transfer="true" optional="false" type="data" size="412058"/>
    <uses file="NC_699_IGR_partners.txt" link="input" register="true" transfer="true" optional="false" type="data" size="350401"/>
    <uses file="NC_700_IGR_partners.txt" link="input" register="true" transfer="true" optional="false" type="data" size="307878"/>
    <uses file="NC_701_IGR_partners.txt" link="input" register="true" transfer="true" optional="false" type="data" size="281273"/>
    <uses file="NC_702_IGR_partners.txt" link="input" register="true" transfer="true" optional="false" type="data" size="270430"/>
    <uses file="NC_703_IGR_partners.txt" link="input" register="true" transfer="true" optional="false" type="data" size="247957"/>
    <uses file="NC_704_IGR_partners.txt" link="input" register="true" transfer="true" optional="false" type="data" size="418043"/>
    <uses file="NC_705_IGR_partners.txt" link="input" register="true" transfer="true" optional="false" type="data" size="256320"/>
    <uses file="NC_706_IGR_partners.txt" link="input" register="true" transfer="true" optional="false" type="data" size="320699"/>
    <uses file="NC_707_IGR_partners.txt" link="input" register="true" transfer="true" optional="false" type="data" size="414174"/>
    <uses file="NC_708_IGR_partners.txt" link="input" register="true" transfer="true" optional="false" type="data" size="376723"/>
    <uses file="NC_709_IGR_partners.txt" link="input" register="true" transfer="true" optional="false" type="data" size="412065"/>
    <uses file="NC_710_IGR_partners.txt" link="input" register="true" transfer="true" optional="false" type="data" size="243273"/>
    <uses file="NC_711_IGR_partners.txt" link="input" register="true" transfer="true" optional="false" type="data" size="146733"/>
    <uses file="NC_712_IGR_partners.txt" link="input" register="true" transfer="true" optional="false" type="data" size="387958"/>
    <uses file="NC_713_IGR_partners.txt" link="input" register="true" transfer="true" optional="false" type="data" size="156109"/>
    <uses file="NC_714_IGR_partners.txt" link="input" register="true" transfer="true" optional="false" type="data" size="213581"/>
    <uses file="NC_715_IGR_partners.txt" link="input" register="true" transfer="true" optional="false" type="data" size="386971"/>
    <uses file="NC_716_IGR_partners.txt" link="input" register="true" transfer="true" optional="false" type="data" size="385391"/>
    <uses file="NC_717_IGR_partners.txt" link="input" register="true" transfer="true" optional="false" type="data" size="190306"/>
    <uses file="NC_718_IGR_partners.txt" link="input" register="true" transfer="true" optional="false" type="data" size="225067"/>
    <uses file="NC_719_IGR_partners.txt" link="input" register="true" transfer="true" optional="false" type="data" size="344523"/>
    <uses file="NC_720_IGR_partners.txt" link="input" register="true" transfer="true" optional="false" type="data" size="281873"/>
    <uses file="NC_721_IGR_partners.txt" link="input" register="true" transfer="true" optional="false" type="data" size="175109"/>
    <uses file="NC_722_IGR_partners.txt" link="input" register="true" transfer="true" optional="false" type="data" size="414645"/>
    <uses file="NC_723_IGR_partners.txt" link="input" register="true" transfer="true" optional="false" type="data" size="341256"/>
    <uses file="NC_724_IGR_partners.txt" link="input" register="true" transfer="true" optional="false" type="data" size="176568"/>
    <uses file="NC_725_IGR_partners.txt" link="input" register="true" transfer="true" optional="false" type="data" size="286773"/>
    <uses file="NC_726_IGR_partners.txt" link="input" register="true" transfer="true" optional="false" type="data" size="389419"/>
    <uses file="NC_727_IGR_partners.txt" link="input" register="true" transfer="true" optional="false" type="data" size="261370"/>
    <uses file="NC_728_IGR_partners.txt" link="input" register="true" transfer="true" optional="false" type="data" size="332636"/>
    <uses file="NC_729_IGR_partners.txt" link="input" register="true" transfer="true" optional="false" type="data" size="238107"/>
    <uses file="NC_730_IGR_partners.txt" link="input" register="true" transfer="true" optional="false" type="data" size="309939"/>
    <uses file="NC_731_IGR_partners.txt" link="input" register="true" transfer="true" optional="false" type="data" size="187891"/>
    <uses file="NC_732_IGR_partners.txt" link="input" register="true" transfer="true" optional="false" type="data" size="339213"/>
    <uses file="NC_733_IGR_partners.txt" link="input" register="true" transfer="true" optional="false" type="data" size="364314"/>
    <uses file="NC_734_IGR_partners.txt" link="input" register="true" transfer="true" optional="false" type="data" size="209355"/>
    <uses file="NC_735_IGR_partners.txt" link="input" register="true" transfer="true" optional="false" type="data" size="431653"/>
    <uses file="NC_736_IGR_partners.txt" link="input" register="true" transfer="true" optional="false" type="data" size="152741"/>
    <uses file="NC_737_IGR_partners.txt" link="input" register="true" transfer="true" optional="false" type="data" size="166986"/>
    <uses file="NC_738_IGR_partners.txt" link="input" register="true" transfer="true" optional="false" type="data" size="249769"/>
    <uses file="NC_739_IGR_partners.txt" link="input" register="true" transfer="true" optional="false" type="data" size="296244"/>
    <uses file="NC_740_IGR_partners.txt" link="input" register="true" transfer="true" optional="false" type="data" size="341574"/>
    <uses file="NC_741_IGR_partners.txt" link="input" register="true" transfer="true" optional="false" type="data" size="363500"/>
    <uses file="NC_742_IGR_partners.txt" link="input" register="true" transfer="true" optional="false" type="data" size="290255"/>
    <uses file="NC_743_IGR_partners.txt" link="input" register="true" transfer="true" optional="false" type="data" size="415504"/>
    <uses file="NC_744_IGR_partners.txt" link="input" register="true" transfer="true" optional="false" type="data" size="321318"/>
    <uses file="NC_745_IGR_partners.txt" link="input" register="true" transfer="true" optional="false" type="data" size="317546"/>
    <uses file="NC_746_IGR_partners.txt" link="input" register="true" transfer="true" optional="false" type="data" size="369807"/>
    <uses file="NC_747_IGR_partners.txt" link="input" register="true" transfer="true" optional="false" type="data" size="193120"/>
    <uses file="NC_748_IGR_partners.txt" link="input" register="true" transfer="true" optional="false" type="data" size="187792"/>
    <uses file="NC_749_IGR_partners.txt" link="input" register="true" transfer="true" optional="false" type="data" size="260744"/>
    <uses file="NC_750_IGR_partners.txt" link="input" register="true" transfer="true" optional="false" type="data" size="337950"/>
    <uses file="NC_751_IGR_partners.txt" link="input" register="true" transfer="true" optional="false" type="data" size="413051"/>
    <uses file="NC_752_IGR_partners.txt" link="input" register="true" transfer="true" optional="false" type="data" size="349583"/>
    <uses file="NC_753_IGR_partners.txt" link="input" register="true" transfer="true" optional="false" type="data" size="147508"/>
    <uses file="NC_754_IGR_partners.txt" link="input" register="true" transfer="true" optional="false" type="data" size="201896"/>
    <uses file="NC_755_IGR_partners.txt" link="input" register="true" transfer="true" optional="false" type="data" size="281638"/>
    <uses file="NC_756_IGR_partners.txt" link="input" register="true" transfer="true" optional="false" type="data" size="344967"/>
    <uses file="NC_757_IGR_partners.txt" link="input" register="true" transfer="true" optional="false" type="data" size="147259"/>
    <uses file="NC_758_IGR_partners.txt" link="input" register="true" transfer="true" optional="false" type="data" size="431046"/>
    <uses file="NC_759_IGR_partners.txt" link="input" register="true" transfer="true" optional="false" type="data" size="150849"/>
    <uses file="NC_760_IGR_partners.txt" link="input" register="true" transfer="true" optional="false" type="data" size="344186"/>
    <uses file="NC_761_IGR_partners.txt" link="input" register="true" transfer="true" optional="false" type="data" size="250974"/>
    <uses file="NC_762_IGR_partners.txt" link="input" register="true" transfer="true" optional="false" type="data" size="432376"/>
    <uses file="NC_763_IGR_partners.txt" link="input" register="true" transfer="true" optional="false" type="data" size="416353"/>
    <uses file="NC_764_IGR_partners.txt" link="input" register="true" transfer="true" optional="false" type="data" size="212930"/>
    <uses file="NC_765_IGR_partners.txt" link="input" register="true" transfer="true" optional="false" type="data" size="170535"/>
    <uses file="NC_766_IGR_partners.txt" link="input" register="true" transfer="true" optional="false" type="data" size="272130"/>
    <uses file="NC_767_IGR_partners.txt" link="input" register="true" transfer="true" optional="false" type="data" size="397440"/>
    <uses file="NC_768_IGR_partners.txt" link="input" register="true" transfer="true" optional="false" type="data" size="199506"/>
    <uses file="NC_769_IGR_partners.txt" link="input" register="true" transfer="true" optional="false" type="data" size="311098"/>
    <uses file="NC_770_IGR_partners.txt" link="input" register="true" transfer="true" optional="false" type="data" size="266042"/>
    <uses file="NC_771_IGR_partners.txt" link="input" register="true" transfer="true" optional="false" type="data" size="352774"/>
    <uses file="NC_772_IGR_partners.txt" link="input" register="true" transfer="true" optional="false" type="data" size="430960"/>
    <uses file="NC_773_IGR_partners.txt" link="input" register="true" transfer="true" optional="false" type="data" size="290480"/>
    <uses file="NC_774_IGR_partners.txt" link="input" register="true" transfer="true" optional="false" type="data" size="255331"/>
    <uses file="NC_775_IGR_partners.txt" link="input" register="true" transfer="true" optional="false" type="data" size="267040"/>
    <uses file="NC_776_IGR_partners.txt" link="input" register="true" transfer="true" optional="false" type="data" size="366888"/>
    <uses file="NC_777_IGR_partners.txt" link="input" register="true" transfer="true" optional="false" type="data" size="302408"/>
    <uses file="NC_778_IGR_partners.txt" link="input" register="true" transfer="true" optional="false" type="data" size="401192"/>
    <uses file="NC_779_IGR_partners.txt" link="input" register="true" transfer="true" optional="false" type="data" size="376961"/>
    <uses file="NC_780_IGR_partners.txt" link="input" register="true" transfer="true" optional="false" type="data" size="376868"/>
    <uses file="NC_781_IGR_partners.txt" link="input" register="true" transfer="true" optional="false" type="data" size="303130"/>
    <uses file="NC_782_IGR_partners.txt" link="input" register="true" transfer="true" optional="false" type="data" size="331792"/>
    <uses file="NC_783_IGR_partners.txt" link="input" register="true" transfer="true" optional="false" type="data" size="272389"/>
    <uses file="NC_784_IGR_partners.txt" link="input" register="true" transfer="true" optional="false" type="data" size="348744"/>
    <uses file="NC_785_IGR_partners.txt" link="input" register="true" transfer="true" optional="false" type="data" size="216349"/>
    <uses file="NC_786_IGR_partners.txt" link="input" register="true" transfer="true" optional="false" type="data" size="182414"/>
    <uses file="NC_787_IGR_partners.txt" link="input" register="true" transfer="true" optional="false" type="data" size="333160"/>
    <uses file="NC_788_IGR_partners.txt" link="input" register="true" transfer="true" optional="false" type="data" size="178499"/>
    <uses file="NC_789_IGR_partners.txt" link="input" register="true" transfer="true" optional="false" type="data" size="180820"/>
    <uses file="NC_790_IGR_partners.txt" link="input" register="true" transfer="true" optional="false" type="data" size="165818"/>
    <uses file="NC_791_IGR_partners.txt" link="input" register="true" transfer="true" optional="false" type="data" size="288197"/>
    <uses file="NC_792_IGR_partners.txt" link="input" register="true" transfer="true" optional="false" type="data" size="289941"/>
    <uses file="NC_793_IGR_partners.txt" link="input" register="true" transfer="true" optional="false" type="data" size="291992"/>
    <uses file="NC_794_IGR_partners.txt" link="input" register="true" transfer="true" optional="false" type="data" size="239268"/>
    <uses file="NC_795_IGR_partners.txt" link="input" register="true" transfer="true" optional="false" type="data" size="231393"/>
    <uses file="NC_796_IGR_partners.txt" link="input" register="true" transfer="true" optional="false" type="data" size="343142"/>
    <uses file="NC_797_IGR_partners.txt" link="input" register="true" transfer="true" optional="false" type="data" size="400747"/>
    <uses file="NC_798_IGR_partners.txt" link="input" register="true" transfer="true" optional="false" type="data" size="397105"/>
    <uses file="NC_799_IGR_partners.txt" link="input" register="true" transfer="true" optional="false" type="data" size="263442"/>
    <uses file="NC_800_IGR_partners.txt" link="input" register="true" transfer="true" optional="false" type="data" size="234420"/>
    <uses file="NC_801_IGR_partners.txt" link="input" register="true" transfer="true" optional="false" type="data" size="246029"/>
    <uses file="NC_802_IGR_partners.txt" link="input" register="true" transfer="true" optional="false" type="data" size="285487"/>
    <uses file="NC_803_IGR_partners.txt" link="input" register="true" transfer="true" optional="false" type="data" size="213425"/>
    <uses file="NC_804_IGR_partners.txt" link="input" register="true" transfer="true" optional="false" type="data" size="269297"/>
    <uses file="NC_805_IGR_partners.txt" link="input" register="true" transfer="true" optional="false" type="data" size="256131"/>
    <uses file="NC_806_IGR_partners.txt" link="input" register="true" transfer="true" optional="false" type="data" size="227702"/>
    <uses file="NC_807_IGR_partners.txt" link="input" register="true" transfer="true" optional="false" type="data" size="296314"/>
    <uses file="NC_808_IGR_partners.txt" link="input" register="true" transfer="true" optional="false" type="data" size="221155"/>
    <uses file="NC_809_IGR_partners.txt" link="input" register="true" transfer="true" optional="false" type="data" size="276652"/>
    <uses file="NC_810_IGR_partners.txt" link="input" register="true" transfer="true" optional="false" type="data" size="344879"/>
    <uses file="NC_811_IGR_partners.txt" link="input" register="true" transfer="true" optional="false" type="data" size="334259"/>
    <uses file="NC_812_IGR_partners.txt" link="input" register="true" transfer="true" optional="false" type="data" size="421913"/>
    <uses file="NC_813_IGR_partners.txt" link="input" register="true" transfer="true" optional="false" type="data" size="342501"/>
    <uses file="NC_814_IGR_partners.txt" link="input" register="true" transfer="true" optional="false" type="data" size="164095"/>
    <uses file="NC_815_IGR_partners.txt" link="input" register="true" transfer="true" optional="false" type="data" size="145143"/>
    <uses file="NC_816_IGR_partners.txt" link="input" register="true" transfer="true" optional="false" type="data" size="419044"/>
    <uses file="NC_817_IGR_partners.txt" link="input" register="true" transfer="true" optional="false" type="data" size="269898"/>
    <uses file="NC_818_IGR_partners.txt" link="input" register="true" transfer="true" optional="false" type="data" size="424265"/>
    <uses file="NC_819_IGR_partners.txt" link="input" register="true" transfer="true" optional="false" type="data" size="414677"/>
    <uses file="NC_820_IGR_partners.txt" link="input" register="true" transfer="true" optional="false" type="data" size="314521"/>
    <uses file="NC_821_IGR_partners.txt" link="input" register="true" transfer="true" optional="false" type="data" size="318490"/>
    <uses file="NC_822_IGR_partners.txt" link="input" register="true" transfer="true" optional="false" type="data" size="344057"/>
    <uses file="NC_823_IGR_partners.txt" link="input" register="true" transfer="true" optional="false" type="data" size="315969"/>
    <uses file="NC_824_IGR_partners.txt" link="input" register="true" transfer="true" optional="false" type="data" size="182567"/>
    <uses file="NC_825_IGR_partners.txt" link="input" register="true" transfer="true" optional="false" type="data" size="245003"/>
    <uses file="NC_826_IGR_partners.txt" link="input" register="true" transfer="true" optional="false" type="data" size="177633"/>
    <uses file="NC_827_IGR_partners.txt" link="input" register="true" transfer="true" optional="false" type="data" size="245489"/>
    <uses file="NC_828_IGR_partners.txt" link="input" register="true" transfer="true" optional="false" type="data" size="393866"/>
    <uses file="NC_829_IGR_partners.txt" link="input" register="true" transfer="true" optional="false" type="data" size="262204"/>
    <uses file="NC_830_IGR_partners.txt" link="input" register="true" transfer="true" optional="false" type="data" size="298621"/>
    <uses file="NC_831_IGR_partners.txt" link="input" register="true" transfer="true" optional="false" type="data" size="241794"/>
    <uses file="NC_832_IGR_partners.txt" link="input" register="true" transfer="true" optional="false" type="data" size="425909"/>
    <uses file="NC_833_IGR_partners.txt" link="input" register="true" transfer="true" optional="false" type="data" size="146372"/>
    <uses file="NC_834_IGR_partners.txt" link="input" register="true" transfer="true" optional="false" type="data" size="245832"/>
    <uses file="NC_835_IGR_partners.txt" link="input" register="true" transfer="true" optional="false" type="data" size="165859"/>
    <uses file="NC_836_IGR_partners.txt" link="input" register="true" transfer="true" optional="false" type="data" size="294062"/>
    <uses file="NC_837_IGR_partners.txt" link="input" register="true" transfer="true" optional="false" type="data" size="175670"/>
    <uses file="NC_838_IGR_partners.txt" link="input" register="true" transfer="true" optional="false" type="data" size="383735"/>
    <uses file="NC_839_IGR_partners.txt" link="input" register="true" transfer="true" optional="false" type="data" size="402097"/>
    <uses file="NC_840_IGR_partners.txt" link="input" register="true" transfer="true" optional="false" type="data" size="193700"/>
    <uses file="NC_841_IGR_partners.txt" link="input" register="true" transfer="true" optional="false" type="data" size="255065"/>
    <uses file="NC_842_IGR_partners.txt" link="input" register="true" transfer="true" optional="false" type="data" size="378970"/>
    <uses file="NC_843_IGR_partners.txt" link="input" register="true" transfer="true" optional="false" type="data" size="260755"/>
    <uses file="NC_844_IGR_partners.txt" link="input" register="true" transfer="true" optional="false" type="data" size="278290"/>
    <uses file="NC_845_IGR_partners.txt" link="input" register="true" transfer="true" optional="false" type="data" size="196514"/>
    <uses file="NC_846_IGR_partners.txt" link="input" register="true" transfer="true" optional="false" type="data" size="237531"/>
    <uses file="NC_847_IGR_partners.txt" link="input" register="true" transfer="true" optional="false" type="data" size="171110"/>
    <uses file="NC_848_IGR_partners.txt" link="input" register="true" transfer="true" optional="false" type="data" size="415033"/>
    <uses file="NC_849_IGR_partners.txt" link="input" register="true" transfer="true" optional="false" type="data" size="416624"/>
    <uses file="NC_850_IGR_partners.txt" link="input" register="true" transfer="true" optional="false" type="data" size="223152"/>
    <uses file="NC_851_IGR_partners.txt" link="input" register="true" transfer="true" optional="false" type="data" size="188157"/>
    <uses file="NC_852_IGR_partners.txt" link="input" register="true" transfer="true" optional="false" type="data" size="163618"/>
    <uses file="NC_853_IGR_partners.txt" link="input" register="true" transfer="true" optional="false" type="data" size="380145"/>
    <uses file="NC_854_IGR_partners.txt" link="input" register="true" transfer="true" optional="false" type="data" size="398544"/>
    <uses file="NC_855_IGR_partners.txt" link="input" register="true" transfer="true" optional="false" type="data" size="311561"/>
    <uses file="NC_856_IGR_partners.txt" link="input" register="true" transfer="true" optional="false" type="data" size="409930"/>
[truncated: 8,091,159 more chars]
