# Supplementary material for: Dynamic Voltage Frequency Scaling Simulator for Real Workflows Energy-Aware Management in Green Cloud Computing
Source: PLoS One. 2017 Jan 13;12(1):e0169803. doi: 10.1371/journal.pone.0169803 (PMC5234838; doi:10.1371/journal.pone.0169803)
Supplement: S4 File — Proposed simulator source code, also available at [24]. (ZIP) [file pone.0169803.s004.zip › WFSPow/config/dax/Sipht_30.xml]

<?xml version="1.0" encoding="UTF-8"?>
<!-- generated: 2012-01-13T08:34:16-08:00 -->
<!-- generated by: juve [??] -->
<adag xmlns="http://pegasus.isi.edu/schema/DAX" xmlns:xsi="http://www.w3.org/2001/XMLSchema-instance" xsi:schemaLocation="http://pegasus.isi.edu/schema/DAX http://pegasus.isi.edu/schema/dax-2.1.xsd" version="2.1" count="1" index="0" name="test" jobCount="29" fileCount="0" childCount="8">
<!-- part 1: list of all referenced files (may be empty) -->
<!-- part 2: definition of all jobs (at least one) -->
  <job id="ID00000" namespace="SIPHT" name="Patser_concate" version="1.0" runtime="0.1013">
    <uses file="NC_0025AG05_PatserOutID00001.txt" link="input" register="false" transfer="false" optional="false" type="data" size="92459"/>
    <uses file="NC_0025AG05_PatserOutID00002.txt" link="input" register="false" transfer="false" optional="false" type="data" size="102046"/>
    <uses file="NC_0025AG05_PatserOutID00003.txt" link="input" register="false" transfer="false" optional="false" type="data" size="85455"/>
    <uses file="NC_0025AG05_PatserOutID00004.txt" link="input" register="false" transfer="false" optional="false" type="data" size="133873"/>
    <uses file="NC_0025AG05_PatserOutID00005.txt" link="input" register="false" transfer="false" optional="false" type="data" size="114759"/>
    <uses file="NC_0025AG05_PatserOutID00006.txt" link="input" register="false" transfer="false" optional="false" type="data" size="52480"/>
    <uses file="NC_0025AG05_PatserOutID00007.txt" link="input" register="false" transfer="false" optional="false" type="data" size="84147"/>
    <uses file="NC_0025AG05_PatserOutID00008.txt" link="input" register="false" transfer="false" optional="false" type="data" size="136065"/>
    <uses file="NC_0025AG05_PatserOutID00009.txt" link="input" register="false" transfer="false" optional="false" type="data" size="91635"/>
    <uses file="NC_0025AG05_PatserOutID00010.txt" link="input" register="false" transfer="false" optional="false" type="data" size="47320"/>
    <uses file="NC_0025AG05_PatserOutID00011.txt" link="input" register="false" transfer="false" optional="false" type="data" size="59989"/>
    <uses file="NC_0025AG05_PatserOutID00012.txt" link="input" register="false" transfer="false" optional="false" type="data" size="97506"/>
    <uses file="NC_0025AG05_PatserOutID00013.txt" link="input" register="false" transfer="false" optional="false" type="data" size="134627"/>
    <uses file="NC_0025AG05_PatserOutID00014.txt" link="input" register="false" transfer="false" optional="false" type="data" size="66647"/>
    <uses file="NC_0025AG05_PatserOutID00015.txt" link="input" register="false" transfer="false" optional="false" type="data" size="60195"/>
    <uses file="NC_0025AG05_PatserOutID00016.txt" link="input" register="false" transfer="false" optional="false" type="data" size="86934"/>
    <uses file="NC_0025AG05_PatserOutID00017.txt" link="input" register="false" transfer="false" optional="false" type="data" size="101291"/>
    <uses file="NC_0025AG05_PatserOut.txt" link="output" register="false" transfer="false" optional="false" type="data" size="1547428"/>
  </job>
  <job id="ID00001" namespace="SIPHT" name="Patser" version="1.0" runtime="1.5945">
    <uses file="patser.in" link="input" register="true" transfer="true" optional="false" type="data" size="14"/>
    <uses file="NC_0025AG05.fna" link="input" register="true" transfer="true" optional="false" type="data" size="6894795"/>
    <uses file="alphabet" link="input" register="true" transfer="true" optional="false" type="data" size="16"/>
    <uses file="ID00001_matrix.txt" link="input" register="true" transfer="true" optional="false" type="data" size="170917"/>
    <uses file="NC_0025AG05_PatserOutID00001.txt" link="output" register="false" transfer="false" optional="false" type="data" size="92459"/>
  </job>
  <job id="ID00002" namespace="SIPHT" name="Patser" version="1.0" runtime="1.5918">
    <uses file="patser.in" link="input" register="true" transfer="true" optional="false" type="data" size="14"/>
    <uses file="NC_0025AG05.fna" link="input" register="true" transfer="true" optional="false" type="data" size="6894795"/>
    <uses file="alphabet" link="input" register="true" transfer="true" optional="false" type="data" size="16"/>
    <uses file="ID00002_matrix.txt" link="input" register="true" transfer="true" optional="false" type="data" size="170917"/>
    <uses file="NC_0025AG05_PatserOutID00002.txt" link="output" register="false" transfer="false" optional="false" type="data" size="102046"/>
  </job>
  <job id="ID00003" namespace="SIPHT" name="Patser" version="1.0" runtime="1.3728">
    <uses file="patser.in" link="input" register="true" transfer="true" optional="false" type="data" size="14"/>
    <uses file="NC_0025AG05.fna" link="input" register="true" transfer="true" optional="false" type="data" size="6894795"/>
    <uses file="alphabet" link="input" register="true" transfer="true" optional="false" type="data" size="16"/>
    <uses file="ID00003_matrix.txt" link="input" register="true" transfer="true" optional="false" type="data" size="170917"/>
    <uses file="NC_0025AG05_PatserOutID00003.txt" link="output" register="false" transfer="false" optional="false" type="data" size="85455"/>
  </job>
  <job id="ID00004" namespace="SIPHT" name="Patser" version="1.0" runtime="0.8141">
    <uses file="patser.in" link="input" register="true" transfer="true" optional="false" type="data" size="14"/>
    <uses file="NC_0025AG05.fna" link="input" register="true" transfer="true" optional="false" type="data" size="6894795"/>
    <uses file="alphabet" link="input" register="true" transfer="true" optional="false" type="data" size="16"/>
    <uses file="ID00004_matrix.txt" link="input" register="true" transfer="true" optional="false" type="data" size="170917"/>
    <uses file="NC_0025AG05_PatserOutID00004.txt" link="output" register="false" transfer="false" optional="false" type="data" size="133873"/>
  </job>
  <job id="ID00005" namespace="SIPHT" name="Patser" version="1.0" runtime="0.7926">
    <uses file="patser.in" link="input" register="true" transfer="true" optional="false" type="data" size="14"/>
    <uses file="NC_0025AG05.fna" link="input" register="true" transfer="true" optional="false" type="data" size="6894795"/>
    <uses file="alphabet" link="input" register="true" transfer="true" optional="false" type="data" size="16"/>
    <uses file="ID00005_matrix.txt" link="input" register="true" transfer="true" optional="false" type="data" size="170917"/>
    <uses file="NC_0025AG05_PatserOutID00005.txt" link="output" register="false" transfer="false" optional="false" type="data" size="114759"/>
  </job>
  <job id="ID00006" namespace="SIPHT" name="Patser" version="1.0" runtime="1.0840">
    <uses file="patser.in" link="input" register="true" transfer="true" optional="false" type="data" size="14"/>
    <uses file="NC_0025AG05.fna" link="input" register="true" transfer="true" optional="false" type="data" size="6894795"/>
    <uses file="alphabet" link="input" register="true" transfer="true" optional="false" type="data" size="16"/>
    <uses file="ID00006_matrix.txt" link="input" register="true" transfer="true" optional="false" type="data" size="170917"/>
    <uses file="NC_0025AG05_PatserOutID00006.txt" link="output" register="false" transfer="false" optional="false" type="data" size="52480"/>
  </job>
  <job id="ID00007" namespace="SIPHT" name="Patser" version="1.0" runtime="1.5851">
    <uses file="patser.in" link="input" register="true" transfer="true" optional="false" type="data" size="14"/>
    <uses file="NC_0025AG05.fna" link="input" register="true" transfer="true" optional="false" type="data" size="6894795"/>
    <uses file="alphabet" link="input" register="true" transfer="true" optional="false" type="data" size="16"/>
    <uses file="ID00007_matrix.txt" link="input" register="true" transfer="true" optional="false" type="data" size="170917"/>
    <uses file="NC_0025AG05_PatserOutID00007.txt" link="output" register="false" transfer="false" optional="false" type="data" size="84147"/>
  </job>
  <job id="ID00008" namespace="SIPHT" name="Patser" version="1.0" runtime="1.0947">
    <uses file="patser.in" link="input" register="true" transfer="true" optional="false" type="data" size="14"/>
    <uses file="NC_0025AG05.fna" link="input" register="true" transfer="true" optional="false" type="data" size="6894795"/>
    <uses file="alphabet" link="input" register="true" transfer="true" optional="false" type="data" size="16"/>
    <uses file="ID00008_matrix.txt" link="input" register="true" transfer="true" optional="false" type="data" size="170917"/>
    <uses file="NC_0025AG05_PatserOutID00008.txt" link="output" register="false" transfer="false" optional="false" type="data" size="136065"/>
  </job>
  <job id="ID00009" namespace="SIPHT" name="Patser" version="1.0" runtime="1.5533">
    <uses file="patser.in" link="input" register="true" transfer="true" optional="false" type="data" size="14"/>
    <uses file="NC_0025AG05.fna" link="input" register="true" transfer="true" optional="false" type="data" size="6894795"/>
    <uses file="alphabet" link="input" register="true" transfer="true" optional="false" type="data" size="16"/>
    <uses file="ID00009_matrix.txt" link="input" register="true" transfer="true" optional="false" type="data" size="170917"/>
    <uses file="NC_0025AG05_PatserOutID00009.txt" link="output" register="false" transfer="false" optional="false" type="data" size="91635"/>
  </job>
  <job id="ID00010" namespace="SIPHT" name="Patser" version="1.0" runtime="1.2139">
    <uses file="patser.in" link="input" register="true" transfer="true" optional="false" type="data" size="14"/>
    <uses file="NC_0025AG05.fna" link="input" register="true" transfer="true" optional="false" type="data" size="6894795"/>
    <uses file="alphabet" link="input" register="true" transfer="true" optional="false" type="data" size="16"/>
    <uses file="ID00010_matrix.txt" link="input" register="true" transfer="true" optional="false" type="data" size="170917"/>
    <uses file="NC_0025AG05_PatserOutID00010.txt" link="output" register="false" transfer="false" optional="false" type="data" size="47320"/>
  </job>
  <job id="ID00011" namespace="SIPHT" name="Patser" version="1.0" runtime="0.9944">
    <uses file="patser.in" link="input" register="true" transfer="true" optional="false" type="data" size="14"/>
    <uses file="NC_0025AG05.fna" link="input" register="true" transfer="true" optional="false" type="data" size="6894795"/>
    <uses file="alphabet" link="input" register="true" transfer="true" optional="false" type="data" size="16"/>
    <uses file="ID00011_matrix.txt" link="input" register="true" transfer="true" optional="false" type="data" size="170917"/>
    <uses file="NC_0025AG05_PatserOutID00011.txt" link="output" register="false" transfer="false" optional="false" type="data" size="59989"/>
  </job>
  <job id="ID00012" namespace="SIPHT" name="Patser" version="1.0" runtime="1.0719">
    <uses file="patser.in" link="input" register="true" transfer="true" optional="false" type="data" size="14"/>
    <uses file="NC_0025AG05.fna" link="input" register="true" transfer="true" optional="false" type="data" size="6894795"/>
    <uses file="alphabet" link="input" register="true" transfer="true" optional="false" type="data" size="16"/>
    <uses file="ID00012_matrix.txt" link="input" register="true" transfer="true" optional="false" type="data" size="170917"/>
    <uses file="NC_0025AG05_PatserOutID00012.txt" link="output" register="false" transfer="false" optional="false" type="data" size="97506"/>
  </job>
  <job id="ID00013" namespace="SIPHT" name="Patser" version="1.0" runtime="1.7013">
    <uses file="patser.in" link="input" register="true" transfer="true" optional="false" type="data" size="14"/>
    <uses file="NC_0025AG05.fna" link="input" register="true" transfer="true" optional="false" type="data" size="6894795"/>
    <uses file="alphabet" link="input" register="true" transfer="true" optional="false" type="data" size="16"/>
    <uses file="ID00013_matrix.txt" link="input" register="true" transfer="true" optional="false" type="data" size="170917"/>
    <uses file="NC_0025AG05_PatserOutID00013.txt" link="output" register="false" transfer="false" optional="false" type="data" size="134627"/>
  </job>
  <job id="ID00014" namespace="SIPHT" name="Patser" version="1.0" runtime="0.8422">
    <uses file="patser.in" link="input" register="true" transfer="true" optional="false" type="data" size="14"/>
    <uses file="NC_0025AG05.fna" link="input" register="true" transfer="true" optional="false" type="data" size="6894795"/>
    <uses file="alphabet" link="input" register="true" transfer="true" optional="false" type="data" size="16"/>
    <uses file="ID00014_matrix.txt" link="input" register="true" transfer="true" optional="false" type="data" size="170917"/>
    <uses file="NC_0025AG05_PatserOutID00014.txt" link="output" register="false" transfer="false" optional="false" type="data" size="66647"/>
  </job>
  <job id="ID00015" namespace="SIPHT" name="Patser" version="1.0" runtime="0.9736">
    <uses file="patser.in" link="input" register="true" transfer="true" optional="false" type="data" size="14"/>
    <uses file="NC_0025AG05.fna" link="input" register="true" transfer="true" optional="false" type="data" size="6894795"/>
    <uses file="alphabet" link="input" register="true" transfer="true" optional="false" type="data" size="16"/>
    <uses file="ID00015_matrix.txt" link="input" register="true" transfer="true" optional="false" type="data" size="170917"/>
    <uses file="NC_0025AG05_PatserOutID00015.txt" link="output" register="false" transfer="false" optional="false" type="data" size="60195"/>
  </job>
  <job id="ID00016" namespace="SIPHT" name="Patser" version="1.0" runtime="1.0472">
    <uses file="patser.in" link="input" register="true" transfer="true" optional="false" type="data" size="14"/>
    <uses file="NC_0025AG05.fna" link="input" register="true" transfer="true" optional="false" type="data" size="6894795"/>
    <uses file="alphabet" link="input" register="true" transfer="true" optional="false" type="data" size="16"/>
    <uses file="ID00016_matrix.txt" link="input" register="true" transfer="true" optional="false" type="data" size="170917"/>
    <uses file="NC_0025AG05_PatserOutID00016.txt" link="output" register="false" transfer="false" optional="false" type="data" size="86934"/>
  </job>
  <job id="ID00017" namespace="SIPHT" name="Patser" version="1.0" runtime="1.0868">
    <uses file="patser.in" link="input" register="true" transfer="true" optional="false" type="data" size="14"/>
    <uses file="NC_0025AG05.fna" link="input" register="true" transfer="true" optional="false" type="data" size="6894795"/>
    <uses file="alphabet" link="input" register="true" transfer="true" optional="false" type="data" size="16"/>
    <uses file="ID00017_matrix.txt" link="input" register="true" transfer="true" optional="false" type="data" size="170917"/>
    <uses file="NC_0025AG05_PatserOutID00017.txt" link="output" register="false" transfer="false" optional="false" type="data" size="101291"/>
  </job>
  <job id="ID00018" namespace="SIPHT" name="Findterm" version="1.0" runtime="981.0277">
    <uses file="NC_0025AG05.fna" link="input" register="true" transfer="true" optional="false" type="data" size="6894795"/>
    <uses file="RNAfold" link="input" register="true" transfer="true" optional="false" type="data" size="591942"/>
    <uses file="findterm.out" link="output" register="false" transfer="false" optional="false" type="data" size="134"/>
    <uses file="findterm.err" link="output" register="false" transfer="false" optional="false" type="data" size="0"/>
    <uses file="NC_0025AG05_term.txt" link="output" register="false" transfer="false" optional="false" type="data" size="24570460"/>
    <uses file="NC_0025AG05_term_candidates_non_redund" link="output" register="false" transfer="false" optional="false" type="data" size="511950"/>
    <uses file="rna.ps" link="output" register="false" transfer="false" optional="false" type="data" size="2829"/>
    <uses file="vienna_input_tmp" link="output" register="false" transfer="false" optional="false" type="data" size="3835941"/>
    <uses file="vienna_output" link="output" register="false" transfer="false" optional="false" type="data" size="6950391"/>
    <uses file="vienna_index_tmp" link="output" register="false" transfer="false" optional="false" type="data" size="5085386"/>
  </job>
  <job id="ID00019" namespace="SIPHT" name="RNAMotif" version="1.0" runtime="47.5168">
    <uses file="NC_0025AG05.fna" link="input" register="true" transfer="true" optional="false" type="data" size="6894795"/>
    <uses file="RNAMofficial_descriptor.txt" link="input" register="true" transfer="true" optional="false" type="data" size="17626"/>
    <uses file="rnamotif.out" link="output" register="false" transfer="false" optional="false" type="data" size="1066766"/>
    <uses file="rnamotif.err" link="output" register="false" transfer="false" optional="false" type="data" size="310"/>
  </job>
  <job id="ID00020" namespace="SIPHT" name="Transterm" version="1.0" runtime="44.4697">
    <uses file="NC_0025AG05.fna" link="input" register="true" transfer="true" optional="false" type="data" size="6894795"/>
    <uses file="expterm.dat" link="input" register="true" transfer="true" optional="false" type="data" size="45788"/>
    <uses file="NC_0025AG05.ptt" link="input" register="true" transfer="true" optional="false" type="data" size="327256"/>
    <uses file="transterm.out" link="output" register="false" transfer="false" optional="false" type="data" size="479592"/>
    <uses file="transterm.err" link="output" register="false" transfer="false" optional="false" type="data" size="96"/>
  </job>
  <job id="ID00021" namespace="SIPHT" name="Blast" version="1.0" runtime="2449.0798">
    <uses file="blasta" link="input" register="true" transfer="true" optional="false" type="data" size="786856"/>
    <uses file="xdformat" link="input" register="true" transfer="true" optional="false" type="data" size="380164"/>
    <uses file="time" link="input" register="true" transfer="true" optional="false" type="data" size="11944"/>
    <uses file="NC_0025AG05_IGR_partners.txt" link="input" register="true" transfer="true" optional="false" type="data" size="371634"/>
    <uses file="NC_0_IGR_partners.txt" link="input" register="true" transfer="true" optional="false" type="data" size="380050"/>
    <uses file="NC_1_IGR_partners.txt" link="input" register="true" transfer="true" optional="false" type="data" size="190044"/>
    <uses file="NC_2_IGR_partners.txt" link="input" register="true" transfer="true" optional="false" type="data" size="248359"/>
    <uses file="NC_3_IGR_partners.txt" link="input" register="true" transfer="true" optional="false" type="data" size="318173"/>
    <uses file="NC_4_IGR_partners.txt" link="input" register="true" transfer="true" optional="false" type="data" size="388841"/>
    <uses file="NC_5_IGR_partners.txt" link="input" register="true" transfer="true" optional="false" type="data" size="386785"/>
    <uses file="NC_6_IGR_partners.txt" link="input" register="true" transfer="true" optional="false" type="data" size="412040"/>
    <uses file="NC_7_IGR_partners.txt" link="input" register="true" transfer="true" optional="false" type="data" size="371317"/>
    <uses file="NC_8_IGR_partners.txt" link="input" register="true" transfer="true" optional="false" type="data" size="312661"/>
    <uses file="NC_9_IGR_partners.txt" link="input" register="true" transfer="true" optional="false" type="data" size="205939"/>
    <uses file="NC_10_IGR_partners.txt" link="input" register="true" transfer="true" optional="false" type="data" size="312053"/>
    <uses file="NC_11_IGR_partners.txt" link="input" register="true" transfer="true" optional="false" type="data" size="428748"/>
    <uses file="NC_12_IGR_partners.txt" link="input" register="true" transfer="true" optional="false" type="data" size="371646"/>
    <uses file="NC_13_IGR_partners.txt" link="input" register="true" transfer="true" optional="false" type="data" size="231247"/>
    <uses file="NC_14_IGR_partners.txt" link="input" register="true" transfer="true" optional="false" type="data" size="368106"/>
    <uses file="NC_15_IGR_partners.txt" link="input" register="true" transfer="true" optional="false" type="data" size="270032"/>
    <uses file="NC_16_IGR_partners.txt" link="input" register="true" transfer="true" optional="false" type="data" size="404061"/>
    <uses file="NC_17_IGR_partners.txt" link="input" register="true" transfer="true" optional="false" type="data" size="282762"/>
    <uses file="NC_18_IGR_partners.txt" link="input" register="true" transfer="true" optional="false" type="data" size="224210"/>
    <uses file="NC_19_IGR_partners.txt" link="input" register="true" transfer="true" optional="false" type="data" size="302533"/>
    <uses file="NC_20_IGR_partners.txt" link="input" register="true" transfer="true" optional="false" type="data" size="191977"/>
    <uses file="NC_21_IGR_partners.txt" link="input" register="true" transfer="true" optional="false" type="data" size="198885"/>
    <uses file="NC_22_IGR_partners.txt" link="input" register="true" transfer="true" optional="false" type="data" size="318217"/>
    <uses file="NC_23_IGR_partners.txt" link="input" register="true" transfer="true" optional="false" type="data" size="257375"/>
    <uses file="NC_24_IGR_partners.txt" link="input" register="true" transfer="true" optional="false" type="data" size="380979"/>
    <uses file="NC_25_IGR_partners.txt" link="input" register="true" transfer="true" optional="false" type="data" size="321954"/>
    <uses file="NC_26_IGR_partners.txt" link="input" register="true" transfer="true" optional="false" type="data" size="312796"/>
    <uses file="NC_27_IGR_partners.txt" link="input" register="true" transfer="true" optional="false" type="data" size="247021"/>
    <uses file="NC_28_IGR_partners.txt" link="input" register="true" transfer="true" optional="false" type="data" size="409019"/>
    <uses file="NC_29_IGR_partners.txt" link="input" register="true" transfer="true" optional="false" type="data" size="187585"/>
    <uses file="NC_30_IGR_partners.txt" link="input" register="true" transfer="true" optional="false" type="data" size="291572"/>
    <uses file="NC_31_IGR_partners.txt" link="input" register="true" transfer="true" optional="false" type="data" size="416009"/>
    <uses file="NC_32_IGR_partners.txt" link="input" register="true" transfer="true" optional="false" type="data" size="348985"/>
    <uses file="NC_33_IGR_partners.txt" link="input" register="true" transfer="true" optional="false" type="data" size="165989"/>
    <uses file="NC_34_IGR_partners.txt" link="input" register="true" transfer="true" optional="false" type="data" size="312337"/>
    <uses file="NC_35_IGR_partners.txt" link="input" register="true" transfer="true" optional="false" type="data" size="264133"/>
    <uses file="NC_36_IGR_partners.txt" link="input" register="true" transfer="true" optional="false" type="data" size="372469"/>
    <uses file="NC_37_IGR_partners.txt" link="input" register="true" transfer="true" optional="false" type="data" size="319502"/>
    <uses file="NC_38_IGR_partners.txt" link="input" register="true" transfer="true" optional="false" type="data" size="232720"/>
    <uses file="NC_39_IGR_partners.txt" link="input" register="true" transfer="true" optional="false" type="data" size="360779"/>
    <uses file="NC_40_IGR_partners.txt" link="input" register="true" transfer="true" optional="false" type="data" size="336978"/>
    <uses file="NC_41_IGR_partners.txt" link="input" register="true" transfer="true" optional="false" type="data" size="285240"/>
    <uses file="NC_42_IGR_partners.txt" link="input" register="true" transfer="true" optional="false" type="data" size="249673"/>
    <uses file="NC_43_IGR_partners.txt" link="input" register="true" transfer="true" optional="false" type="data" size="395323"/>
    <uses file="NC_44_IGR_partners.txt" link="input" register="true" transfer="true" optional="false" type="data" size="171461"/>
    <uses file="NC_45_IGR_partners.txt" link="input" register="true" transfer="true" optional="false" type="data" size="176402"/>
    <uses file="NC_46_IGR_partners.txt" link="input" register="true" transfer="true" optional="false" type="data" size="375185"/>
    <uses file="NC_47_IGR_partners.txt" link="input" register="true" transfer="true" optional="false" type="data" size="341732"/>
    <uses file="NC_48_IGR_partners.txt" link="input" register="true" transfer="true" optional="false" type="data" size="224603"/>
    <uses file="NC_49_IGR_partners.txt" link="input" register="true" transfer="true" optional="false" type="data" size="219548"/>
    <uses file="NC_50_IGR_partners.txt" link="input" register="true" transfer="true" optional="false" type="data" size="348910"/>
    <uses file="NC_51_IGR_partners.txt" link="input" register="true" transfer="true" optional="false" type="data" size="359412"/>
    <uses file="NC_52_IGR_partners.txt" link="input" register="true" transfer="true" optional="false" type="data" size="355443"/>
    <uses file="NC_53_IGR_partners.txt" link="input" register="true" transfer="true" optional="false" type="data" size="167585"/>
    <uses file="NC_54_IGR_partners.txt" link="input" register="true" transfer="true" optional="false" type="data" size="239639"/>
    <uses file="NC_55_IGR_partners.txt" link="input" register="true" transfer="true" optional="false" type="data" size="421923"/>
    <uses file="NC_56_IGR_partners.txt" link="input" register="true" transfer="true" optional="false" type="data" size="416960"/>
    <uses file="NC_57_IGR_partners.txt" link="input" register="true" transfer="true" optional="false" type="data" size="396023"/>
    <uses file="NC_58_IGR_partners.txt" link="input" register="true" transfer="true" optional="false" type="data" size="404768"/>
    <uses file="NC_59_IGR_partners.txt" link="input" register="true" transfer="true" optional="false" type="data" size="294590"/>
    <uses file="NC_60_IGR_partners.txt" link="input" register="true" transfer="true" optional="false" type="data" size="420876"/>
    <uses file="NC_61_IGR_partners.txt" link="input" register="true" transfer="true" optional="false" type="data" size="226999"/>
    <uses file="NC_62_IGR_partners.txt" link="input" register="true" transfer="true" optional="false" type="data" size="182505"/>
    <uses file="NC_63_IGR_partners.txt" link="input" register="true" transfer="true" optional="false" type="data" size="371750"/>
    <uses file="NC_64_IGR_partners.txt" link="input" register="true" transfer="true" optional="false" type="data" size="208541"/>
    <uses file="NC_65_IGR_partners.txt" link="input" register="true" transfer="true" optional="false" type="data" size="286752"/>
    <uses file="NC_66_IGR_partners.txt" link="input" register="true" transfer="true" optional="false" type="data" size="172401"/>
    <uses file="NC_67_IGR_partners.txt" link="input" register="true" transfer="true" optional="false" type="data" size="253390"/>
    <uses file="NC_68_IGR_partners.txt" link="input" register="true" transfer="true" optional="false" type="data" size="414605"/>
    <uses file="NC_69_IGR_partners.txt" link="input" register="true" transfer="true" optional="false" type="data" size="283122"/>
    <uses file="NC_70_IGR_partners.txt" link="input" register="true" transfer="true" optional="false" type="data" size="321281"/>
    <uses file="NC_71_IGR_partners.txt" link="input" register="true" transfer="true" optional="false" type="data" size="195550"/>
    <uses file="NC_72_IGR_partners.txt" link="input" register="true" transfer="true" optional="false" type="data" size="334091"/>
    <uses file="NC_73_IGR_partners.txt" link="input" register="true" transfer="true" optional="false" type="data" size="255887"/>
    <uses file="NC_74_IGR_partners.txt" link="input" register="true" transfer="true" optional="false" type="data" size="174016"/>
    <uses file="NC_75_IGR_partners.txt" link="input" register="true" transfer="true" optional="false" type="data" size="360997"/>
    <uses file="NC_76_IGR_partners.txt" link="input" register="true" transfer="true" optional="false" type="data" size="344249"/>
    <uses file="NC_77_IGR_partners.txt" link="input" register="true" transfer="true" optional="false" type="data" size="387769"/>
    <uses file="NC_78_IGR_partners.txt" link="input" register="true" transfer="true" optional="false" type="data" size="173878"/>
    <uses file="NC_79_IGR_partners.txt" link="input" register="true" transfer="true" optional="false" type="data" size="421791"/>
    <uses file="NC_80_IGR_partners.txt" link="input" register="true" transfer="true" optional="false" type="data" size="318153"/>
    <uses file="NC_81_IGR_partners.txt" link="input" register="true" transfer="true" optional="false" type="data" size="153486"/>
    <uses file="NC_82_IGR_partners.txt" link="input" register="true" transfer="true" optional="false" type="data" size="169786"/>
    <uses file="NC_83_IGR_partners.txt" link="input" register="true" transfer="true" optional="false" type="data" size="338811"/>
    <uses file="NC_84_IGR_partners.txt" link="input" register="true" transfer="true" optional="false" type="data" size="301005"/>
    <uses file="NC_85_IGR_partners.txt" link="input" register="true" transfer="true" optional="false" type="data" size="325064"/>
    <uses file="NC_86_IGR_partners.txt" link="input" register="true" transfer="true" optional="false" type="data" size="322058"/>
    <uses file="NC_87_IGR_partners.txt" link="input" register="true" transfer="true" optional="false" type="data" size="195969"/>
    <uses file="NC_88_IGR_partners.txt" link="input" register="true" transfer="true" optional="false" type="data" size="195804"/>
    <uses file="NC_89_IGR_partners.txt" link="input" register="true" transfer="true" optional="false" type="data" size="237587"/>
    <uses file="NC_90_IGR_partners.txt" link="input" register="true" transfer="true" optional="false" type="data" size="239048"/>
    <uses file="NC_91_IGR_partners.txt" link="input" register="true" transfer="true" optional="false" type="data" size="283999"/>
    <uses file="NC_92_IGR_partners.txt" link="input" register="true" transfer="true" optional="false" type="data" size="220778"/>
    <uses file="NC_93_IGR_partners.txt" link="input" register="true" transfer="true" optional="false" type="data" size="379586"/>
    <uses file="NC_94_IGR_partners.txt" link="input" register="true" transfer="true" optional="false" type="data" size="187302"/>
    <uses file="NC_95_IGR_partners.txt" link="input" register="true" transfer="true" optional="false" type="data" size="346482"/>
    <uses file="NC_96_IGR_partners.txt" link="input" register="true" transfer="true" optional="false" type="data" size="345387"/>
    <uses file="NC_97_IGR_partners.txt" link="input" register="true" transfer="true" optional="false" type="data" size="379646"/>
    <uses file="NC_98_IGR_partners.txt" link="input" register="true" transfer="true" optional="false" type="data" size="322396"/>
    <uses file="NC_99_IGR_partners.txt" link="input" register="true" transfer="true" optional="false" type="data" size="280686"/>
    <uses file="NC_100_IGR_partners.txt" link="input" register="true" transfer="true" optional="false" type="data" size="391931"/>
    <uses file="NC_101_IGR_partners.txt" link="input" register="true" transfer="true" optional="false" type="data" size="244469"/>
    <uses file="NC_102_IGR_partners.txt" link="input" register="true" transfer="true" optional="false" type="data" size="218033"/>
    <uses file="NC_103_IGR_partners.txt" link="input" register="true" transfer="true" optional="false" type="data" size="186718"/>
    <uses file="NC_104_IGR_partners.txt" link="input" register="true" transfer="true" optional="false" type="data" size="164412"/>
    <uses file="NC_105_IGR_partners.txt" link="input" register="true" transfer="true" optional="false" type="data" size="345112"/>
    <uses file="NC_106_IGR_partners.txt" link="input" register="true" transfer="true" optional="false" type="data" size="289446"/>
    <uses file="NC_107_IGR_partners.txt" link="input" register="true" transfer="true" optional="false" type="data" size="401342"/>
    <uses file="NC_108_IGR_partners.txt" link="input" register="true" transfer="true" optional="false" type="data" size="387511"/>
    <uses file="NC_109_IGR_partners.txt" link="input" register="true" transfer="true" optional="false" type="data" size="283450"/>
    <uses file="NC_110_IGR_partners.txt" link="input" register="true" transfer="true" optional="false" type="data" size="211923"/>
    <uses file="NC_111_IGR_partners.txt" link="input" register="true" transfer="true" optional="false" type="data" size="179395"/>
    <uses file="NC_112_IGR_partners.txt" link="input" register="true" transfer="true" optional="false" type="data" size="195437"/>
    <uses file="NC_113_IGR_partners.txt" link="input" register="true" transfer="true" optional="false" type="data" size="239778"/>
    <uses file="NC_114_IGR_partners.txt" link="input" register="true" transfer="true" optional="false" type="data" size="424047"/>
    <uses file="NC_115_IGR_partners.txt" link="input" register="true" transfer="true" optional="false" type="data" size="381420"/>
    <uses file="NC_116_IGR_partners.txt" link="input" register="true" transfer="true" optional="false" type="data" size="263787"/>
    <uses file="NC_117_IGR_partners.txt" link="input" register="true" transfer="true" optional="false" type="data" size="221329"/>
    <uses file="NC_118_IGR_partners.txt" link="input" register="true" transfer="true" optional="false" type="data" size="202751"/>
    <uses file="NC_119_IGR_partners.txt" link="input" register="true" transfer="true" optional="false" type="data" size="244045"/>
    <uses file="NC_120_IGR_partners.txt" link="input" register="true" transfer="true" optional="false" type="data" size="373775"/>
    <uses file="NC_121_IGR_partners.txt" link="input" register="true" transfer="true" optional="false" type="data" size="312406"/>
    <uses file="NC_122_IGR_partners.txt" link="input" register="true" transfer="true" optional="false" type="data" size="314854"/>
    <uses file="NC_123_IGR_partners.txt" link="input" register="true" transfer="true" optional="false" type="data" size="235231"/>
    <uses file="NC_124_IGR_partners.txt" link="input" register="true" transfer="true" optional="false" type="data" size="275779"/>
    <uses file="NC_125_IGR_partners.txt" link="input" register="true" transfer="true" optional="false" type="data" size="262473"/>
    <uses file="NC_126_IGR_partners.txt" link="input" register="true" transfer="true" optional="false" type="data" size="179194"/>
    <uses file="NC_127_IGR_partners.txt" link="input" register="true" transfer="true" optional="false" type="data" size="360808"/>
    <uses file="NC_128_IGR_partners.txt" link="input" register="true" transfer="true" optional="false" type="data" size="424811"/>
    <uses file="NC_129_IGR_partners.txt" link="input" register="true" transfer="true" optional="false" type="data" size="297598"/>
    <uses file="NC_130_IGR_partners.txt" link="input" register="true" transfer="true" optional="false" type="data" size="236674"/>
    <uses file="NC_131_IGR_partners.txt" link="input" register="true" transfer="true" optional="false" type="data" size="314511"/>
    <uses file="NC_132_IGR_partners.txt" link="input" register="true" transfer="true" optional="false" type="data" size="410361"/>
    <uses file="NC_133_IGR_partners.txt" link="input" register="true" transfer="true" optional="false" type="data" size="400370"/>
    <uses file="NC_134_IGR_partners.txt" link="input" register="true" transfer="true" optional="false" type="data" size="213077"/>
    <uses file="NC_135_IGR_partners.txt" link="input" register="true" transfer="true" optional="false" type="data" size="284098"/>
    <uses file="NC_136_IGR_partners.txt" link="input" register="true" transfer="true" optional="false" type="data" size="346816"/>
    <uses file="NC_137_IGR_partners.txt" link="input" register="true" transfer="true" optional="false" type="data" size="295143"/>
    <uses file="NC_138_IGR_partners.txt" link="input" register="true" transfer="true" optional="false" type="data" size="353977"/>
    <uses file="NC_139_IGR_partners.txt" link="input" register="true" transfer="true" optional="false" type="data" size="413222"/>
    <uses file="NC_140_IGR_partners.txt" link="input" register="true" transfer="true" optional="false" type="data" size="360946"/>
    <uses file="NC_141_IGR_partners.txt" link="input" register="true" transfer="true" optional="false" type="data" size="289549"/>
    <uses file="NC_142_IGR_partners.txt" link="input" register="true" transfer="true" optional="false" type="data" size="316021"/>
    <uses file="NC_143_IGR_partners.txt" link="input" register="true" transfer="true" optional="false" type="data" size="402844"/>
    <uses file="NC_144_IGR_partners.txt" link="input" register="true" transfer="true" optional="false" type="data" size="410819"/>
    <uses file="NC_145_IGR_partners.txt" link="input" register="true" transfer="true" optional="false" type="data" size="413239"/>
    <uses file="NC_146_IGR_partners.txt" link="input" register="true" transfer="true" optional="false" type="data" size="390789"/>
    <uses file="NC_147_IGR_partners.txt" link="input" register="true" transfer="true" optional="false" type="data" size="288737"/>
    <uses file="NC_148_IGR_partners.txt" link="input" register="true" transfer="true" optional="false" type="data" size="217247"/>
    <uses file="NC_149_IGR_partners.txt" link="input" register="true" transfer="true" optional="false" type="data" size="191407"/>
    <uses file="NC_150_IGR_partners.txt" link="input" register="true" transfer="true" optional="false" type="data" size="208057"/>
    <uses file="NC_151_IGR_partners.txt" link="input" register="true" transfer="true" optional="false" type="data" size="398336"/>
    <uses file="NC_152_IGR_partners.txt" link="input" register="true" transfer="true" optional="false" type="data" size="188450"/>
    <uses file="NC_153_IGR_partners.txt" link="input" register="true" transfer="true" optional="false" type="data" size="362703"/>
    <uses file="NC_154_IGR_partners.txt" link="input" register="true" transfer="true" optional="false" type="data" size="393446"/>
    <uses file="NC_155_IGR_partners.txt" link="input" register="true" transfer="true" optional="false" type="data" size="221120"/>
    <uses file="NC_156_IGR_partners.txt" link="input" register="true" transfer="true" optional="false" type="data" size="406878"/>
    <uses file="NC_157_IGR_partners.txt" link="input" register="true" transfer="true" optional="false" type="data" size="306562"/>
    <uses file="NC_158_IGR_partners.txt" link="input" register="true" transfer="true" optional="false" type="data" size="159569"/>
    <uses file="NC_159_IGR_partners.txt" link="input" register="true" transfer="true" optional="false" type="data" size="239750"/>
    <uses file="NC_160_IGR_partners.txt" link="input" register="true" transfer="true" optional="false" type="data" size="257277"/>
    <uses file="NC_161_IGR_partners.txt" link="input" register="true" transfer="true" optional="false" type="data" size="337007"/>
    <uses file="NC_162_IGR_partners.txt" link="input" register="true" transfer="true" optional="false" type="data" size="352441"/>
    <uses file="NC_163_IGR_partners.txt" link="input" register="true" transfer="true" optional="false" type="data" size="168739"/>
    <uses file="NC_164_IGR_partners.txt" link="input" register="true" transfer="true" optional="false" type="data" size="278724"/>
    <uses file="NC_165_IGR_partners.txt" link="input" register="true" transfer="true" optional="false" type="data" size="170440"/>
    <uses file="NC_166_IGR_partners.txt" link="input" register="true" transfer="true" optional="false" type="data" size="264223"/>
    <uses file="NC_167_IGR_partners.txt" link="input" register="true" transfer="true" optional="false" type="data" size="218440"/>
    <uses file="NC_168_IGR_partners.txt" link="input" register="true" transfer="true" optional="false" type="data" size="388519"/>
    <uses file="NC_169_IGR_partners.txt" link="input" register="true" transfer="true" optional="false" type="data" size="193034"/>
    <uses file="NC_170_IGR_partners.txt" link="input" register="true" transfer="true" optional="false" type="data" size="260819"/>
    <uses file="NC_171_IGR_partners.txt" link="input" register="true" transfer="true" optional="false" type="data" size="243417"/>
    <uses file="NC_172_IGR_partners.txt" link="input" register="true" transfer="true" optional="false" type="data" size="296300"/>
    <uses file="NC_173_IGR_partners.txt" link="input" register="true" transfer="true" optional="false" type="data" size="362083"/>
    <uses file="NC_174_IGR_partners.txt" link="input" register="true" transfer="true" optional="false" type="data" size="370886"/>
    <uses file="NC_175_IGR_partners.txt" link="input" register="true" transfer="true" optional="false" type="data" size="290733"/>
    <uses file="NC_176_IGR_partners.txt" link="input" register="true" transfer="true" optional="false" type="data" size="147571"/>
    <uses file="NC_177_IGR_partners.txt" link="input" register="true" transfer="true" optional="false" type="data" size="187848"/>
    <uses file="NC_178_IGR_partners.txt" link="input" register="true" transfer="true" optional="false" type="data" size="343694"/>
    <uses file="NC_179_IGR_partners.txt" link="input" register="true" transfer="true" optional="false" type="data" size="410426"/>
    <uses file="NC_180_IGR_partners.txt" link="input" register="true" transfer="true" optional="false" type="data" size="243010"/>
    <uses file="NC_181_IGR_partners.txt" link="input" register="true" transfer="true" optional="false" type="data" size="331011"/>
    <uses file="NC_182_IGR_partners.txt" link="input" register="true" transfer="true" optional="false" type="data" size="192398"/>
    <uses file="NC_183_IGR_partners.txt" link="input" register="true" transfer="true" optional="false" type="data" size="294679"/>
    <uses file="NC_184_IGR_partners.txt" link="input" register="true" transfer="true" optional="false" type="data" size="225620"/>
    <uses file="NC_185_IGR_partners.txt" link="input" register="true" transfer="true" optional="false" type="data" size="406640"/>
    <uses file="NC_186_IGR_partners.txt" link="input" register="true" transfer="true" optional="false" type="data" size="392808"/>
    <uses file="NC_187_IGR_partners.txt" link="input" register="true" transfer="true" optional="false" type="data" size="339336"/>
    <uses file="NC_188_IGR_partners.txt" link="input" register="true" transfer="true" optional="false" type="data" size="236288"/>
    <uses file="NC_189_IGR_partners.txt" link="input" register="true" transfer="true" optional="false" type="data" size="169020"/>
    <uses file="NC_190_IGR_partners.txt" link="input" register="true" transfer="true" optional="false" type="data" size="328778"/>
    <uses file="NC_191_IGR_partners.txt" link="input" register="true" transfer="true" optional="false" type="data" size="422189"/>
    <uses file="NC_192_IGR_partners.txt" link="input" register="true" transfer="true" optional="false" type="data" size="356481"/>
    <uses file="NC_193_IGR_partners.txt" link="input" register="true" transfer="true" optional="false" type="data" size="348982"/>
    <uses file="NC_194_IGR_partners.txt" link="input" register="true" transfer="true" optional="false" type="data" size="212739"/>
    <uses file="NC_195_IGR_partners.txt" link="input" register="true" transfer="true" optional="false" type="data" size="376174"/>
    <uses file="NC_196_IGR_partners.txt" link="input" register="true" transfer="true" optional="false" type="data" size="334567"/>
    <uses file="NC_197_IGR_partners.txt" link="input" register="true" transfer="true" optional="false" type="data" size="388101"/>
    <uses file="NC_198_IGR_partners.txt" link="input" register="true" transfer="true" optional="false" type="data" size="337608"/>
    <uses file="NC_199_IGR_partners.txt" link="input" register="true" transfer="true" optional="false" type="data" size="392727"/>
    <uses file="NC_200_IGR_partners.txt" link="input" register="true" transfer="true" optional="false" type="data" size="366082"/>
    <uses file="NC_201_IGR_partners.txt" link="input" register="true" transfer="true" optional="false" type="data" size="422805"/>
    <uses file="NC_202_IGR_partners.txt" link="input" register="true" transfer="true" optional="false" type="data" size="263751"/>
    <uses file="NC_203_IGR_partners.txt" link="input" register="true" transfer="true" optional="false" type="data" size="302163"/>
    <uses file="NC_204_IGR_partners.txt" link="input" register="true" transfer="true" optional="false" type="data" size="286683"/>
    <uses file="NC_205_IGR_partners.txt" link="input" register="true" transfer="true" optional="false" type="data" size="291086"/>
    <uses file="NC_206_IGR_partners.txt" link="input" register="true" transfer="true" optional="false" type="data" size="334306"/>
    <uses file="NC_207_IGR_partners.txt" link="input" register="true" transfer="true" optional="false" type="data" size="268243"/>
    <uses file="NC_208_IGR_partners.txt" link="input" register="true" transfer="true" optional="false" type="data" size="403009"/>
    <uses file="NC_209_IGR_partners.txt" link="input" register="true" transfer="true" optional="false" type="data" size="320439"/>
    <uses file="NC_210_IGR_partners.txt" link="input" register="true" transfer="true" optional="false" type="data" size="414547"/>
    <uses file="NC_211_IGR_partners.txt" link="input" register="true" transfer="true" optional="false" type="data" size="423009"/>
    <uses file="NC_212_IGR_partners.txt" link="input" register="true" transfer="true" optional="false" type="data" size="375643"/>
    <uses file="NC_213_IGR_partners.txt" link="input" register="true" transfer="true" optional="false" type="data" size="251867"/>
    <uses file="NC_214_IGR_partners.txt" link="input" register="true" transfer="true" optional="false" type="data" size="400114"/>
    <uses file="NC_215_IGR_partners.txt" link="input" register="true" transfer="true" optional="false" type="data" size="408505"/>
    <uses file="NC_216_IGR_partners.txt" link="input" register="true" transfer="true" optional="false" type="data" size="227697"/>
    <uses file="NC_217_IGR_partners.txt" link="input" register="true" transfer="true" optional="false" type="data" size="146101"/>
    <uses file="NC_218_IGR_partners.txt" link="input" register="true" transfer="true" optional="false" type="data" size="354257"/>
    <uses file="NC_219_IGR_partners.txt" link="input" register="true" transfer="true" optional="false" type="data" size="323580"/>
    <uses file="NC_220_IGR_partners.txt" link="input" register="true" transfer="true" optional="false" type="data" size="310201"/>
    <uses file="NC_221_IGR_partners.txt" link="input" register="true" transfer="true" optional="false" type="data" size="215776"/>
    <uses file="NC_222_IGR_partners.txt" link="input" register="true" transfer="true" optional="false" type="data" size="414972"/>
    <uses file="NC_223_IGR_partners.txt" link="input" register="true" transfer="true" optional="false" type="data" size="412454"/>
    <uses file="NC_224_IGR_partners.txt" link="input" register="true" transfer="true" optional="false" type="data" size="330425"/>
    <uses file="NC_225_IGR_partners.txt" link="input" register="true" transfer="true" optional="false" type="data" size="194188"/>
    <uses file="NC_226_IGR_partners.txt" link="input" register="true" transfer="true" optional="false" type="data" size="368963"/>
    <uses file="NC_227_IGR_partners.txt" link="input" register="true" transfer="true" optional="false" type="data" size="205077"/>
    <uses file="NC_228_IGR_partners.txt" link="input" register="true" transfer="true" optional="false" type="data" size="421881"/>
    <uses file="NC_229_IGR_partners.txt" link="input" register="true" transfer="true" optional="false" type="data" size="247692"/>
    <uses file="NC_230_IGR_partners.txt" link="input" register="true" transfer="true" optional="false" type="data" size="387229"/>
    <uses file="NC_231_IGR_partners.txt" link="input" register="true" transfer="true" optional="false" type="data" size="423712"/>
    <uses file="NC_232_IGR_partners.txt" link="input" register="true" transfer="true" optional="false" type="data" size="255156"/>
    <uses file="NC_233_IGR_partners.txt" link="input" register="true" transfer="true" optional="false" type="data" size="367703"/>
    <uses file="NC_234_IGR_partners.txt" link="input" register="true" transfer="true" optional="false" type="data" size="284626"/>
    <uses file="NC_235_IGR_partners.txt" link="input" register="true" transfer="true" optional="false" type="data" size="189062"/>
    <uses file="NC_236_IGR_partners.txt" link="input" register="true" transfer="true" optional="false" type="data" size="227296"/>
    <uses file="NC_237_IGR_partners.txt" link="input" register="true" transfer="true" optional="false" type="data" size="160222"/>
    <uses file="NC_238_IGR_partners.txt" link="input" register="true" transfer="true" optional="false" type="data" size="305239"/>
    <uses file="NC_239_IGR_partners.txt" link="input" register="true" transfer="true" optional="false" type="data" size="404014"/>
    <uses file="NC_240_IGR_partners.txt" link="input" register="true" transfer="true" optional="false" type="data" size="397604"/>
    <uses file="NC_241_IGR_partners.txt" link="input" register="true" transfer="true" optional="false" type="data" size="208774"/>
    <uses file="NC_242_IGR_partners.txt" link="input" register="true" transfer="true" optional="false" type="data" size="149965"/>
    <uses file="NC_243_IGR_partners.txt" link="input" register="true" transfer="true" optional="false" type="data" size="265473"/>
    <uses file="NC_244_IGR_partners.txt" link="input" register="true" transfer="true" optional="false" type="data" size="374900"/>
    <uses file="NC_245_IGR_partners.txt" link="input" register="true" transfer="true" optional="false" type="data" size="340099"/>
    <uses file="NC_246_IGR_partners.txt" link="input" register="true" transfer="true" optional="false" type="data" size="208216"/>
    <uses file="NC_247_IGR_partners.txt" link="input" register="true" transfer="true" optional="false" type="data" size="371563"/>
    <uses file="NC_248_IGR_partners.txt" link="input" register="true" transfer="true" optional="false" type="data" size="175649"/>
    <uses file="NC_249_IGR_partners.txt" link="input" register="true" transfer="true" optional="false" type="data" size="176703"/>
    <uses file="NC_250_IGR_partners.txt" link="input" register="true" transfer="true" optional="false" type="data" size="155419"/>
    <uses file="NC_251_IGR_partners.txt" link="input" register="true" transfer="true" optional="false" type="data" size="269776"/>
    <uses file="NC_252_IGR_partners.txt" link="input" register="true" transfer="true" optional="false" type="data" size="279859"/>
    <uses file="NC_253_IGR_partners.txt" link="input" register="true" transfer="true" optional="false" type="data" size="231569"/>
    <uses file="NC_254_IGR_partners.txt" link="input" register="true" transfer="true" optional="false" type="data" size="403556"/>
    <uses file="NC_255_IGR_partners.txt" link="input" register="true" transfer="true" optional="false" type="data" size="269050"/>
    <uses file="NC_256_IGR_partners.txt" link="input" register="true" transfer="true" optional="false" type="data" size="186583"/>
    <uses file="NC_257_IGR_partners.txt" link="input" register="true" transfer="true" optional="false" type="data" size="333056"/>
    <uses file="NC_258_IGR_partners.txt" link="input" register="true" transfer="true" optional="false" type="data" size="368321"/>
    <uses file="NC_259_IGR_partners.txt" link="input" register="true" transfer="true" optional="false" type="data" size="364503"/>
    <uses file="NC_260_IGR_partners.txt" link="input" register="true" transfer="true" optional="false" type="data" size="287352"/>
    <uses file="NC_261_IGR_partners.txt" link="input" register="true" transfer="true" optional="false" type="data" size="174138"/>
    <uses file="NC_262_IGR_partners.txt" link="input" register="true" transfer="true" optional="false" type="data" size="227604"/>
    <uses file="NC_263_IGR_partners.txt" link="input" register="true" transfer="true" optional="false" type="data" size="237213"/>
    <uses file="NC_264_IGR_partners.txt" link="input" register="true" transfer="true" optional="false" type="data" size="261045"/>
    <uses file="NC_265_IGR_partners.txt" link="input" register="true" transfer="true" optional="false" type="data" size="227796"/>
    <uses file="NC_266_IGR_partners.txt" link="input" register="true" transfer="true" optional="false" type="data" size="359124"/>
    <uses file="NC_267_IGR_partners.txt" link="input" register="true" transfer="true" optional="false" type="data" size="180967"/>
    <uses file="NC_268_IGR_partners.txt" link="input" register="true" transfer="true" optional="false" type="data" size="211317"/>
    <uses file="NC_269_IGR_partners.txt" link="input" register="true" transfer="true" optional="false" type="data" size="165522"/>
    <uses file="NC_270_IGR_partners.txt" link="input" register="true" transfer="true" optional="false" type="data" size="397387"/>
    <uses file="NC_271_IGR_partners.txt" link="input" register="true" transfer="true" optional="false" type="data" size="355586"/>
    <uses file="NC_272_IGR_partners.txt" link="input" register="true" transfer="true" optional="false" type="data" size="378529"/>
    <uses file="NC_273_IGR_partners.txt" link="input" register="true" transfer="true" optional="false" type="data" size="348198"/>
    <uses file="NC_274_IGR_partners.txt" link="input" register="true" transfer="true" optional="false" type="data" size="306772"/>
    <uses file="NC_275_IGR_partners.txt" link="input" register="true" transfer="true" optional="false" type="data" size="287969"/>
    <uses file="NC_276_IGR_partners.txt" link="input" register="true" transfer="true" optional="false" type="data" size="189964"/>
    <uses file="NC_277_IGR_partners.txt" link="input" register="true" transfer="true" optional="false" type="data" size="179639"/>
    <uses file="NC_278_IGR_partners.txt" link="input" register="true" transfer="true" optional="false" type="data" size="256658"/>
    <uses file="NC_279_IGR_partners.txt" link="input" register="true" transfer="true" optional="false" type="data" size="175538"/>
    <uses file="NC_280_IGR_partners.txt" link="input" register="true" transfer="true" optional="false" type="data" size="300189"/>
    <uses file="NC_281_IGR_partners.txt" link="input" register="true" transfer="true" optional="false" type="data" size="152941"/>
    <uses file="NC_282_IGR_partners.txt" link="input" register="true" transfer="true" optional="false" type="data" size="248607"/>
    <uses file="NC_283_IGR_partners.txt" link="input" register="true" transfer="true" optional="false" type="data" size="157404"/>
    <uses file="NC_284_IGR_partners.txt" link="input" register="true" transfer="true" optional="false" type="data" size="321307"/>
    <uses file="NC_285_IGR_partners.txt" link="input" register="true" transfer="true" optional="false" type="data" size="367919"/>
    <uses file="NC_286_IGR_partners.txt" link="input" register="true" transfer="true" optional="false" type="data" size="410577"/>
    <uses file="NC_287_IGR_partners.txt" link="input" register="true" transfer="true" optional="false" type="data" size="338373"/>
    <uses file="NC_288_IGR_partners.txt" link="input" register="true" transfer="true" optional="false" type="data" size="243504"/>
    <uses file="NC_289_IGR_partners.txt" link="input" register="true" transfer="true" optional="false" type="data" size="304996"/>
    <uses file="NC_290_IGR_partners.txt" link="input" register="true" transfer="true" optional="false" type="data" size="332065"/>
    <uses file="NC_291_IGR_partners.txt" link="input" register="true" transfer="true" optional="false" type="data" size="238541"/>
    <uses file="NC_292_IGR_partners.txt" link="input" register="true" transfer="true" optional="false" type="data" size="290704"/>
    <uses file="NC_293_IGR_partners.txt" link="input" register="true" transfer="true" optional="false" type="data" size="333454"/>
    <uses file="NC_294_IGR_partners.txt" link="input" register="true" transfer="true" optional="false" type="data" size="172438"/>
    <uses file="NC_295_IGR_partners.txt" link="input" register="true" transfer="true" optional="false" type="data" size="353519"/>
    <uses file="NC_296_IGR_partners.txt" link="input" register="true" transfer="true" optional="false" type="data" size="301056"/>
    <uses file="NC_297_IGR_partners.txt" link="input" register="true" transfer="true" optional="false" type="data" size="372969"/>
    <uses file="NC_298_IGR_partners.txt" link="input" register="true" transfer="true" optional="false" type="data" size="272125"/>
    <uses file="NC_299_IGR_partners.txt" link="input" register="true" transfer="true" optional="false" type="data" size="285667"/>
    <uses file="NC_300_IGR_partners.txt" link="input" register="true" transfer="true" optional="false" type="data" size="337466"/>
    <uses file="NC_301_IGR_partners.txt" link="input" register="true" transfer="true" optional="false" type="data" size="398723"/>
    <uses file="NC_302_IGR_partners.txt" link="input" register="true" transfer="true" optional="false" type="data" size="278763"/>
    <uses file="NC_303_IGR_partners.txt" link="input" register="true" transfer="true" optional="false" type="data" size="423966"/>
    <uses file="NC_304_IGR_partners.txt" link="input" register="true" transfer="true" optional="false" type="data" size="394804"/>
    <uses file="NC_305_IGR_partners.txt" link="input" register="true" transfer="true" optional="false" type="data" size="351749"/>
    <uses file="NC_306_IGR_partners.txt" link="input" register="true" transfer="true" optional="false" type="data" size="420796"/>
    <uses file="NC_307_IGR_partners.txt" link="input" register="true" transfer="true" optional="false" type="data" size="259318"/>
    <uses file="NC_308_IGR_partners.txt" link="input" register="true" transfer="true" optional="false" type="data" size="255591"/>
    <uses file="NC_309_IGR_partners.txt" link="input" register="true" transfer="true" optional="false" type="data" size="403477"/>
    <uses file="NC_310_IGR_partners.txt" link="input" register="true" transfer="true" optional="false" type="data" size="197184"/>
    <uses file="NC_311_IGR_partners.txt" link="input" register="true" transfer="true" optional="false" type="data" size="409793"/>
    <uses file="NC_312_IGR_partners.txt" link="input" register="true" transfer="true" optional="false" type="data" size="423099"/>
    <uses file="NC_313_IGR_partners.txt" link="input" register="true" transfer="true" optional="false" type="data" size="393818"/>
    <uses file="NC_314_IGR_partners.txt" link="input" register="true" transfer="true" optional="false" type="data" size="331646"/>
    <uses file="NC_315_IGR_partners.txt" link="input" register="true" transfer="true" optional="false" type="data" size="322817"/>
    <uses file="NC_316_IGR_partners.txt" link="input" register="true" transfer="true" optional="false" type="data" size="335015"/>
    <uses file="NC_317_IGR_partners.txt" link="input" register="true" transfer="true" optional="false" type="data" size="282600"/>
    <uses file="NC_318_IGR_partners.txt" link="input" register="true" transfer="true" optional="false" type="data" size="262666"/>
    <uses file="NC_319_IGR_partners.txt" link="input" register="true" transfer="true" optional="false" type="data" size="361955"/>
    <uses file="NC_320_IGR_partners.txt" link="input" register="true" transfer="true" optional="false" type="data" size="297271"/>
    <uses file="NC_321_IGR_partners.txt" link="input" register="true" transfer="true" optional="false" type="data" size="199640"/>
    <uses file="NC_322_IGR_partners.txt" link="input" register="true" transfer="true" optional="false" type="data" size="174288"/>
    <uses file="NC_323_IGR_partners.txt" link="input" register="true" transfer="true" optional="false" type="data" size="209338"/>
    <uses file="NC_324_IGR_partners.txt" link="input" register="true" transfer="true" optional="false" type="data" size="425134"/>
    <uses file="NC_325_IGR_partners.txt" link="input" register="true" transfer="true" optional="false" type="data" size="276854"/>
    <uses file="NC_326_IGR_partners.txt" link="input" register="true" transfer="true" optional="false" type="data" size="252639"/>
    <uses file="NC_327_IGR_partners.txt" link="input" register="true" transfer="true" optional="false" type="data" size="250877"/>
    <uses file="NC_328_IGR_partners.txt" link="input" register="true" transfer="true" optional="false" type="data" size="301707"/>
    <uses file="NC_329_IGR_partners.txt" link="input" register="true" transfer="true" optional="false" type="data" size="262342"/>
    <uses file="NC_330_IGR_partners.txt" link="input" register="true" transfer="true" optional="false" type="data" size="380450"/>
    <uses file="NC_331_IGR_partners.txt" link="input" register="true" transfer="true" optional="false" type="data" size="380371"/>
    <uses file="NC_332_IGR_partners.txt" link="input" register="true" transfer="true" optional="false" type="data" size="387939"/>
    <uses file="NC_333_IGR_partners.txt" link="input" register="true" transfer="true" optional="false" type="data" size="243104"/>
    <uses file="NC_334_IGR_partners.txt" link="input" register="true" transfer="true" optional="false" type="data" size="254411"/>
    <uses file="NC_335_IGR_partners.txt" link="input" register="true" transfer="true" optional="false" type="data" size="276070"/>
    <uses file="NC_336_IGR_partners.txt" link="input" register="true" transfer="true" optional="false" type="data" size="398193"/>
    <uses file="NC_337_IGR_partners.txt" link="input" register="true" transfer="true" optional="false" type="data" size="276025"/>
    <uses file="NC_338_IGR_partners.txt" link="input" register="true" transfer="true" optional="false" type="data" size="405464"/>
    <uses file="NC_339_IGR_partners.txt" link="input" register="true" transfer="true" optional="false" type="data" size="193596"/>
    <uses file="NC_340_IGR_partners.txt" link="input" register="true" transfer="true" optional="false" type="data" size="382009"/>
    <uses file="NC_341_IGR_partners.txt" link="input" register="true" transfer="true" optional="false" type="data" size="282866"/>
    <uses file="NC_342_IGR_partners.txt" link="input" register="true" transfer="true" optional="false" type="data" size="338814"/>
    <uses file="NC_343_IGR_partners.txt" link="input" register="true" transfer="true" optional="false" type="data" size="361339"/>
    <uses file="NC_344_IGR_partners.txt" link="input" register="true" transfer="true" optional="false" type="data" size="288128"/>
    <uses file="NC_345_IGR_partners.txt" link="input" register="true" transfer="true" optional="false" type="data" size="333983"/>
    <uses file="NC_346_IGR_partners.txt" link="input" register="true" transfer="true" optional="false" type="data" size="345231"/>
    <uses file="NC_347_IGR_partners.txt" link="input" register="true" transfer="true" optional="false" type="data" size="271301"/>
    <uses file="NC_348_IGR_partners.txt" link="input" register="true" transfer="true" optional="false" type="data" size="248818"/>
    <uses file="NC_349_IGR_partners.txt" link="input" register="true" transfer="true" optional="false" type="data" size="323863"/>
    <uses file="NC_350_IGR_partners.txt" link="input" register="true" transfer="true" optional="false" type="data" size="394482"/>
    <uses file="NC_351_IGR_partners.txt" link="input" register="true" transfer="true" optional="false" type="data" size="217649"/>
    <uses file="NC_352_IGR_partners.txt" link="input" register="true" transfer="true" optional="false" type="data" size="359360"/>
    <uses file="NC_353_IGR_partners.txt" link="input" register="true" transfer="true" optional="false" type="data" size="225260"/>
    <uses file="NC_354_IGR_partners.txt" link="input" register="true" transfer="true" optional="false" type="data" size="345838"/>
    <uses file="NC_355_IGR_partners.txt" link="input" register="true" transfer="true" optional="false" type="data" size="194876"/>
    <uses file="NC_356_IGR_partners.txt" link="input" register="true" transfer="true" optional="false" type="data" size="366367"/>
    <uses file="NC_357_IGR_partners.txt" link="input" register="true" transfer="true" optional="false" type="data" size="354289"/>
    <uses file="NC_358_IGR_partners.txt" link="input" register="true" transfer="true" optional="false" type="data" size="204472"/>
    <uses file="NC_359_IGR_partners.txt" link="input" register="true" transfer="true" optional="false" type="data" size="223627"/>
    <uses file="NC_360_IGR_partners.txt" link="input" register="true" transfer="true" optional="false" type="data" size="174924"/>
    <uses file="NC_361_IGR_partners.txt" link="input" register="true" transfer="true" optional="false" type="data" size="347977"/>
    <uses file="NC_362_IGR_partners.txt" link="input" register="true" transfer="true" optional="false" type="data" size="283203"/>
    <uses file="NC_363_IGR_partners.txt" link="input" register="true" transfer="true" optional="false" type="data" size="184050"/>
    <uses file="NC_364_IGR_partners.txt" link="input" register="true" transfer="true" optional="false" type="data" size="199547"/>
    <uses file="NC_365_IGR_partners.txt" link="input" register="true" transfer="true" optional="false" type="data" size="163403"/>
    <uses file="NC_366_IGR_partners.txt" link="input" register="true" transfer="true" optional="false" type="data" size="227747"/>
    <uses file="NC_367_IGR_partners.txt" link="input" register="true" transfer="true" optional="false" type="data" size="234464"/>
    <uses file="NC_368_IGR_partners.txt" link="input" register="true" transfer="true" optional="false" type="data" size="185900"/>
    <uses file="NC_369_IGR_partners.txt" link="input" register="true" transfer="true" optional="false" type="data" size="206864"/>
    <uses file="NC_370_IGR_partners.txt" link="input" register="true" transfer="true" optional="false" type="data" size="272466"/>
    <uses file="NC_371_IGR_partners.txt" link="input" register="true" transfer="true" optional="false" type="data" size="157677"/>
    <uses file="NC_372_IGR_partners.txt" link="input" register="true" transfer="true" optional="false" type="data" size="211939"/>
    <uses file="NC_373_IGR_partners.txt" link="input" register="true" transfer="true" optional="false" type="data" size="216815"/>
    <uses file="NC_374_IGR_partners.txt" link="input" register="true" transfer="true" optional="false" type="data" size="193472"/>
    <uses file="NC_375_IGR_partners.txt" link="input" register="true" transfer="true" optional="false" type="data" size="406505"/>
    <uses file="NC_376_IGR_partners.txt" link="input" register="true" transfer="true" optional="false" type="data" size="150512"/>
    <uses file="NC_377_IGR_partners.txt" link="input" register="true" transfer="true" optional="false" type="data" size="169530"/>
    <uses file="NC_378_IGR_partners.txt" link="input" register="true" transfer="true" optional="false" type="data" size="277500"/>
    <uses file="NC_379_IGR_partners.txt" link="input" register="true" transfer="true" optional="false" type="data" size="298277"/>
    <uses file="NC_380_IGR_partners.txt" link="input" register="true" transfer="true" optional="false" type="data" size="388628"/>
    <uses file="NC_381_IGR_partners.txt" link="input" register="true" transfer="true" optional="false" type="data" size="158449"/>
    <uses file="NC_382_IGR_partners.txt" link="input" register="true" transfer="true" optional="false" type="data" size="198612"/>
    <uses file="NC_383_IGR_partners.txt" link="input" register="true" transfer="true" optional="false" type="data" size="195639"/>
    <uses file="NC_384_IGR_partners.txt" link="input" register="true" transfer="true" optional="false" type="data" size="421448"/>
    <uses file="NC_385_IGR_partners.txt" link="input" register="true" transfer="true" optional="false" type="data" size="221452"/>
    <uses file="NC_386_IGR_partners.txt" link="input" register="true" transfer="true" optional="false" type="data" size="352976"/>
    <uses file="NC_387_IGR_partners.txt" link="input" register="true" transfer="true" optional="false" type="data" size="375714"/>
    <uses file="NC_388_IGR_partners.txt" link="input" register="true" transfer="true" optional="false" type="data" size="358984"/>
    <uses file="NC_389_IGR_partners.txt" link="input" register="true" transfer="true" optional="false" type="data" size="421101"/>
    <uses file="NC_390_IGR_partners.txt" link="input" register="true" transfer="true" optional="false" type="data" size="359020"/>
    <uses file="NC_391_IGR_partners.txt" link="input" register="true" transfer="true" optional="false" type="data" size="372079"/>
    <uses file="NC_392_IGR_partners.txt" link="input" register="true" transfer="true" optional="false" type="data" size="189165"/>
    <uses file="NC_393_IGR_partners.txt" link="input" register="true" transfer="true" optional="false" type="data" size="320210"/>
    <uses file="NC_394_IGR_partners.txt" link="input" register="true" transfer="true" optional="false" type="data" size="281380"/>
    <uses file="NC_395_IGR_partners.txt" link="input" register="true" transfer="true" optional="false" type="data" size="404234"/>
    <uses file="NC_396_IGR_partners.txt" link="input" register="true" transfer="true" optional="false" type="data" size="292332"/>
    <uses file="NC_397_IGR_partners.txt" link="input" register="true" transfer="true" optional="false" type="data" size="255385"/>
    <uses file="NC_398_IGR_partners.txt" link="input" register="true" transfer="true" optional="false" type="data" size="303916"/>
    <uses file="NC_399_IGR_partners.txt" link="input" register="true" transfer="true" optional="false" type="data" size="351480"/>
    <uses file="NC_400_IGR_partners.txt" link="input" register="true" transfer="true" optional="false" type="data" size="241216"/>
    <uses file="NC_401_IGR_partners.txt" link="input" register="true" transfer="true" optional="false" type="data" size="377100"/>
    <uses file="NC_402_IGR_partners.txt" link="input" register="true" transfer="true" optional="false" type="data" size="373255"/>
    <uses file="NC_403_IGR_partners.txt" link="input" register="true" transfer="true" optional="false" type="data" size="354210"/>
    <uses file="NC_404_IGR_partners.txt" link="input" register="true" transfer="true" optional="false" type="data" size="144704"/>
    <uses file="NC_405_IGR_partners.txt" link="input" register="true" transfer="true" optional="false" type="data" size="318020"/>
    <uses file="NC_406_IGR_partners.txt" link="input" register="true" transfer="true" optional="false" type="data" size="185487"/>
    <uses file="NC_407_IGR_partners.txt" link="input" register="true" transfer="true" optional="false" type="data" size="262754"/>
    <uses file="NC_408_IGR_partners.txt" link="input" register="true" transfer="true" optional="false" type="data" size="215718"/>
    <uses file="NC_409_IGR_partners.txt" link="input" register="true" transfer="true" optional="false" type="data" size="221594"/>
    <uses file="NC_410_IGR_partners.txt" link="input" register="true" transfer="true" optional="false" type="data" size="249986"/>
    <uses file="NC_411_IGR_partners.txt" link="input" register="true" transfer="true" optional="false" type="data" size="146871"/>
    <uses file="NC_412_IGR_partners.txt" link="input" register="true" transfer="true" optional="false" type="data" size="318287"/>
    <uses file="NC_413_IGR_partners.txt" link="input" register="true" transfer="true" optional="false" type="data" size="428919"/>
    <uses file="NC_414_IGR_partners.txt" link="input" register="true" transfer="true" optional="false" type="data" size="367951"/>
    <uses file="NC_415_IGR_partners.txt" link="input" register="true" transfer="true" optional="false" type="data" size="243804"/>
    <uses file="NC_416_IGR_partners.txt" link="input" register="true" transfer="true" optional="false" type="data" size="168511"/>
    <uses file="NC_417_IGR_partners.txt" link="input" register="true" transfer="true" optional="false" type="data" size="225691"/>
    <uses file="NC_418_IGR_partners.txt" link="input" register="true" transfer="true" optional="false" type="data" size="203135"/>
    <uses file="NC_419_IGR_partners.txt" link="input" register="true" transfer="true" optional="false" type="data" size="269485"/>
    <uses file="NC_420_IGR_partners.txt" link="input" register="true" transfer="true" optional="false" type="data" size="331434"/>
    <uses file="NC_421_IGR_partners.txt" link="input" register="true" transfer="true" optional="false" type="data" size="248570"/>
    <uses file="NC_422_IGR_partners.txt" link="input" register="true" transfer="true" optional="false" type="data" size="365649"/>
    <uses file="NC_423_IGR_partners.txt" link="input" register="true" transfer="true" optional="false" type="data" size="196706"/>
    <uses file="NC_424_IGR_partners.txt" link="input" register="true" transfer="true" optional="false" type="data" size="347297"/>
    <uses file="NC_425_IGR_partners.txt" link="input" register="true" transfer="true" optional="false" type="data" size="274844"/>
    <uses file="NC_426_IGR_partners.txt" link="input" register="true" transfer="true" optional="false" type="data" size="422873"/>
    <uses file="NC_427_IGR_partners.txt" link="input" register="true" transfer="true" optional="false" type="data" size="303550"/>
    <uses file="NC_428_IGR_partners.txt" link="input" register="true" transfer="true" optional="false" type="data" size="333884"/>
    <uses file="NC_429_IGR_partners.txt" link="input" register="true" transfer="true" optional="false" type="data" size="228999"/>
    <uses file="NC_430_IGR_partners.txt" link="input" register="true" transfer="true" optional="false" type="data" size="384784"/>
    <uses file="NC_431_IGR_partners.txt" link="input" register="true" transfer="true" optional="false" type="data" size="208482"/>
    <uses file="NC_432_IGR_partners.txt" link="input" register="true" transfer="true" optional="false" type="data" size="212677"/>
    <uses file="NC_433_IGR_partners.txt" link="input" register="true" transfer="true" optional="false" type="data" size="258445"/>
    <uses file="NC_434_IGR_partners.txt" link="input" register="true" transfer="true" optional="false" type="data" size="324859"/>
    <uses file="NC_435_IGR_partners.txt" link="input" register="true" transfer="true" optional="false" type="data" size="265421"/>
    <uses file="NC_436_IGR_partners.txt" link="input" register="true" transfer="true" optional="false" type="data" size="200259"/>
    <uses file="NC_437_IGR_partners.txt" link="input" register="true" transfer="true" optional="false" type="data" size="292794"/>
    <uses file="NC_438_IGR_partners.txt" link="input" register="true" transfer="true" optional="false" type="data" size="160299"/>
    <uses file="NC_439_IGR_partners.txt" link="input" register="true" transfer="true" optional="false" type="data" size="213715"/>
    <uses file="NC_440_IGR_partners.txt" link="input" register="true" transfer="true" optional="false" type="data" size="428984"/>
    <uses file="NC_441_IGR_partners.txt" link="input" register="true" transfer="true" optional="false" type="data" size="409291"/>
    <uses file="NC_442_IGR_partners.txt" link="input" register="true" transfer="true" optional="false" type="data" size="228015"/>
    <uses file="NC_443_IGR_partners.txt" link="input" register="true" transfer="true" optional="false" type="data" size="178784"/>
    <uses file="NC_444_IGR_partners.txt" link="input" register="true" transfer="true" optional="false" type="data" size="156618"/>
    <uses file="NC_445_IGR_partners.txt" link="input" register="true" transfer="true" optional="false" type="data" size="411606"/>
    <uses file="NC_446_IGR_partners.txt" link="input" register="true" transfer="true" optional="false" type="data" size="321650"/>
    <uses file="NC_447_IGR_partners.txt" link="input" register="true" transfer="true" optional="false" type="data" size="355613"/>
    <uses file="NC_448_IGR_partners.txt" link="input" register="true" transfer="true" optional="false" type="data" size="154899"/>
    <uses file="NC_449_IGR_partners.txt" link="input" register="true" transfer="true" optional="false" type="data" size="165686"/>
    <uses file="NC_450_IGR_partners.txt" link="input" register="true" transfer="true" optional="false" type="data" size="289147"/>
    <uses file="NC_451_IGR_partners.txt" link="input" register="true" transfer="true" optional="false" type="data" size="292912"/>
    <uses file="NC_452_IGR_partners.txt" link="input" register="true" transfer="true" optional="false" type="data" size="198938"/>
    <uses file="NC_453_IGR_partners.txt" link="input" register="true" transfer="true" optional="false" type="data" size="196284"/>
    <uses file="NC_454_IGR_partners.txt" link="input" register="true" transfer="true" optional="false" type="data" size="152579"/>
    <uses file="NC_455_IGR_partners.txt" link="input" register="true" transfer="true" optional="false" type="data" size="324481"/>
    <uses file="NC_456_IGR_partners.txt" link="input" register="true" transfer="true" optional="false" type="data" size="245819"/>
    <uses file="NC_457_IGR_partners.txt" link="input" register="true" transfer="true" optional="false" type="data" size="332210"/>
    <uses file="NC_458_IGR_partners.txt" link="input" register="true" transfer="true" optional="false" type="data" size="238477"/>
    <uses file="NC_459_IGR_partners.txt" link="input" register="true" transfer="true" optional="false" type="data" size="412386"/>
    <uses file="NC_460_IGR_partners.txt" link="input" register="true" transfer="true" optional="false" type="data" size="224187"/>
    <uses file="NC_461_IGR_partners.txt" link="input" register="true" transfer="true" optional="false" type="data" size="149681"/>
    <uses file="NC_462_IGR_partners.txt" link="input" register="true" transfer="true" optional="false" type="data" size="274651"/>
    <uses file="NC_463_IGR_partners.txt" link="input" register="true" transfer="true" optional="false" type="data" size="205532"/>
    <uses file="NC_464_IGR_partners.txt" link="input" register="true" transfer="true" optional="false" type="data" size="313840"/>
    <uses file="NC_465_IGR_partners.txt" link="input" register="true" transfer="true" optional="false" type="data" size="428384"/>
    <uses file="NC_466_IGR_partners.txt" link="input" register="true" transfer="true" optional="false" type="data" size="407805"/>
    <uses file="NC_467_IGR_partners.txt" link="input" register="true" transfer="true" optional="false" type="data" size="231397"/>
    <uses file="NC_468_IGR_partners.txt" link="input" register="true" transfer="true" optional="false" type="data" size="276521"/>
    <uses file="NC_469_IGR_partners.txt" link="input" register="true" transfer="true" optional="false" type="data" size="410151"/>
    <uses file="NC_470_IGR_partners.txt" link="input" register="true" transfer="true" optional="false" type="data" size="233317"/>
    <uses file="NC_471_IGR_partners.txt" link="input" register="true" transfer="true" optional="false" type="data" size="266237"/>
    <uses file="NC_472_IGR_partners.txt" link="input" register="true" transfer="true" optional="false" type="data" size="385722"/>
    <uses file="NC_473_IGR_partners.txt" link="input" register="true" transfer="true" optional="false" type="data" size="221768"/>
    <uses file="NC_474_IGR_partners.txt" link="input" register="true" transfer="true" optional="false" type="data" size="215491"/>
    <uses file="NC_475_IGR_partners.txt" link="input" register="true" transfer="true" optional="false" type="data" size="281050"/>
    <uses file="NC_476_IGR_partners.txt" link="input" register="true" transfer="true" optional="false" type="data" size="282035"/>
    <uses file="NC_477_IGR_partners.txt" link="input" register="true" transfer="true" optional="false" type="data" size="418277"/>
    <uses file="NC_478_IGR_partners.txt" link="input" register="true" transfer="true" optional="false" type="data" size="290115"/>
    <uses file="NC_479_IGR_partners.txt" link="input" register="true" transfer="true" optional="false" type="data" size="212583"/>
    <uses file="NC_480_IGR_partners.txt" link="input" register="true" transfer="true" optional="false" type="data" size="273196"/>
    <uses file="NC_481_IGR_partners.txt" link="input" register="true" transfer="true" optional="false" type="data" size="315420"/>
    <uses file="NC_482_IGR_partners.txt" link="input" register="true" transfer="true" optional="false" type="data" size="343831"/>
    <uses file="NC_483_IGR_partners.txt" link="input" register="true" transfer="true" optional="false" type="data" size="247449"/>
    <uses file="NC_484_IGR_partners.txt" link="input" register="true" transfer="true" optional="false" type="data" size="340286"/>
    <uses file="NC_485_IGR_partners.txt" link="input" register="true" transfer="true" optional="false" type="data" size="321152"/>
    <uses file="NC_486_IGR_partners.txt" link="input" register="true" transfer="true" optional="false" type="data" size="321797"/>
    <uses file="NC_487_IGR_partners.txt" link="input" register="true" transfer="true" optional="false" type="data" size="378490"/>
    <uses file="NC_488_IGR_partners.txt" link="input" register="true" transfer="true" optional="false" type="data" size="290137"/>
    <uses file="NC_489_IGR_partners.txt" link="input" register="true" transfer="true" optional="false" type="data" size="172894"/>
    <uses file="NC_490_IGR_partners.txt" link="input" register="true" transfer="true" optional="false" type="data" size="416154"/>
    <uses file="NC_491_IGR_partners.txt" link="input" register="true" transfer="true" optional="false" type="data" size="254062"/>
    <uses file="NC_492_IGR_partners.txt" link="input" register="true" transfer="true" optional="false" type="data" size="332177"/>
    <uses file="NC_493_IGR_partners.txt" link="input" register="true" transfer="true" optional="false" type="data" size="188015"/>
    <uses file="NC_494_IGR_partners.txt" link="input" register="true" transfer="true" optional="false" type="data" size="412402"/>
    <uses file="NC_495_IGR_partners.txt" link="input" register="true" transfer="true" optional="false" type="data" size="186809"/>
    <uses file="NC_496_IGR_partners.txt" link="input" register="true" transfer="true" optional="false" type="data" size="202015"/>
    <uses file="NC_497_IGR_partners.txt" link="input" register="true" transfer="true" optional="false" type="data" size="208330"/>
    <uses file="NC_498_IGR_partners.txt" link="input" register="true" transfer="true" optional="false" type="data" size="175520"/>
    <uses file="NC_499_IGR_partners.txt" link="input" register="true" transfer="true" optional="false" type="data" size="205089"/>
    <uses file="NC_500_IGR_partners.txt" link="input" register="true" transfer="true" optional="false" type="data" size="160859"/>
    <uses file="NC_501_IGR_partners.txt" link="input" register="true" transfer="true" optional="false" type="data" size="213034"/>
    <uses file="NC_502_IGR_partners.txt" link="input" register="true" transfer="true" optional="false" type="data" size="240135"/>
    <uses file="NC_503_IGR_partners.txt" link="input" register="true" transfer="true" optional="false" type="data" size="250330"/>
    <uses file="NC_504_IGR_partners.txt" link="input" register="true" transfer="true" optional="false" type="data" size="220826"/>
    <uses file="NC_505_IGR_partners.txt" link="input" register="true" transfer="true" optional="false" type="data" size="182737"/>
    <uses file="NC_506_IGR_partners.txt" link="input" register="true" transfer="true" optional="false" type="data" size="314668"/>
    <uses file="NC_507_IGR_partners.txt" link="input" register="true" transfer="true" optional="false" type="data" size="164207"/>
    <uses file="NC_508_IGR_partners.txt" link="input" register="true" transfer="true" optional="false" type="data" size="406080"/>
    <uses file="NC_509_IGR_partners.txt" link="input" register="true" transfer="true" optional="false" type="data" size="304431"/>
    <uses file="NC_510_IGR_partners.txt" link="input" register="true" transfer="true" optional="false" type="data" size="311995"/>
    <uses file="NC_511_IGR_partners.txt" link="input" register="true" transfer="true" optional="false" type="data" size="170251"/>
    <uses file="NC_512_IGR_partners.txt" link="input" register="true" transfer="true" optional="false" type="data" size="402654"/>
    <uses file="NC_513_IGR_partners.txt" link="input" register="true" transfer="true" optional="false" type="data" size="373933"/>
    <uses file="NC_514_IGR_partners.txt" link="input" register="true" transfer="true" optional="false" type="data" size="186859"/>
    <uses file="NC_515_IGR_partners.txt" link="input" register="true" transfer="true" optional="false" type="data" size="232794"/>
    <uses file="NC_516_IGR_partners.txt" link="input" register="true" transfer="true" optional="false" type="data" size="388070"/>
    <uses file="NC_517_IGR_partners.txt" link="input" register="true" transfer="true" optional="false" type="data" size="382966"/>
    <uses file="NC_518_IGR_partners.txt" link="input" register="true" transfer="true" optional="false" type="data" size="144458"/>
    <uses file="NC_519_IGR_partners.txt" link="input" register="true" transfer="true" optional="false" type="data" size="292650"/>
    <uses file="NC_520_IGR_partners.txt" link="input" register="true" transfer="true" optional="false" type="data" size="268954"/>
    <uses file="NC_521_IGR_partners.txt" link="input" register="true" transfer="true" optional="false" type="data" size="171698"/>
    <uses file="NC_522_IGR_partners.txt" link="input" register="true" transfer="true" optional="false" type="data" size="191587"/>
    <uses file="NC_523_IGR_partners.txt" link="input" register="true" transfer="true" optional="false" type="data" size="283606"/>
    <uses file="NC_524_IGR_partners.txt" link="input" register="true" transfer="true" optional="false" type="data" size="278915"/>
    <uses file="NC_525_IGR_partners.txt" link="input" register="true" transfer="true" optional="false" type="data" size="210808"/>
    <uses file="NC_526_IGR_partners.txt" link="input" register="true" transfer="true" optional="false" type="data" size="393477"/>
    <uses file="NC_527_IGR_partners.txt" link="input" register="true" transfer="true" optional="false" type="data" size="189996"/>
    <uses file="NC_528_IGR_partners.txt" link="input" register="true" transfer="true" optional="false" type="data" size="267367"/>
    <uses file="NC_529_IGR_partners.txt" link="input" register="true" transfer="true" optional="false" type="data" size="335718"/>
    <uses file="NC_530_IGR_partners.txt" link="input" register="true" transfer="true" optional="false" type="data" size="407943"/>
    <uses file="NC_531_IGR_partners.txt" link="input" register="true" transfer="true" optional="false" type="data" size="369353"/>
    <uses file="NC_532_IGR_partners.txt" link="input" register="true" transfer="true" optional="false" type="data" size="219137"/>
    <uses file="NC_533_IGR_partners.txt" link="input" register="true" transfer="true" optional="false" type="data" size="358625"/>
    <uses file="NC_534_IGR_partners.txt" link="input" register="true" transfer="true" optional="false" type="data" size="368427"/>
    <uses file="NC_535_IGR_partners.txt" link="input" register="true" transfer="true" optional="false" type="data" size="166864"/>
    <uses file="NC_536_IGR_partners.txt" link="input" register="true" transfer="true" optional="false" type="data" size="280941"/>
    <uses file="NC_537_IGR_partners.txt" link="input" register="true" transfer="true" optional="false" type="data" size="186662"/>
    <uses file="NC_538_IGR_partners.txt" link="input" register="true" transfer="true" optional="false" type="data" size="318448"/>
    <uses file="NC_539_IGR_partners.txt" link="input" register="true" transfer="true" optional="false" type="data" size="359624"/>
    <uses file="NC_540_IGR_partners.txt" link="input" register="true" transfer="true" optional="false" type="data" size="302531"/>
    <uses file="NC_541_IGR_partners.txt" link="input" register="true" transfer="true" optional="false" type="data" size="331406"/>
    <uses file="NC_542_IGR_partners.txt" link="input" register="true" transfer="true" optional="false" type="data" size="322357"/>
    <uses file="NC_543_IGR_partners.txt" link="input" register="true" transfer="true" optional="false" type="data" size="308407"/>
    <uses file="NC_544_IGR_partners.txt" link="input" register="true" transfer="true" optional="false" type="data" size="262093"/>
    <uses file="NC_545_IGR_partners.txt" link="input" register="true" transfer="true" optional="false" type="data" size="336525"/>
    <uses file="NC_546_IGR_partners.txt" link="input" register="true" transfer="true" optional="false" type="data" size="349717"/>
    <uses file="NC_547_IGR_partners.txt" link="input" register="true" transfer="true" optional="false" type="data" size="266292"/>
    <uses file="NC_548_IGR_partners.txt" link="input" register="true" transfer="true" optional="false" type="data" size="217742"/>
    <uses file="NC_549_IGR_partners.txt" link="input" register="true" transfer="true" optional="false" type="data" size="328018"/>
    <uses file="NC_550_IGR_partners.txt" link="input" register="true" transfer="true" optional="false" type="data" size="352575"/>
    <uses file="NC_551_IGR_partners.txt" link="input" register="true" transfer="true" optional="false" type="data" size="192280"/>
    <uses file="NC_552_IGR_partners.txt" link="input" register="true" transfer="true" optional="false" type="data" size="347836"/>
    <uses file="NC_553_IGR_partners.txt" link="input" register="true" transfer="true" optional="false" type="data" size="298898"/>
    <uses file="NC_554_IGR_partners.txt" link="input" register="true" transfer="true" optional="false" type="data" size="332483"/>
    <uses file="NC_555_IGR_partners.txt" link="input" register="true" transfer="true" optional="false" type="data" size="400265"/>
    <uses file="NC_556_IGR_partners.txt" link="input" register="true" transfer="true" optional="false" type="data" size="309384"/>
    <uses file="NC_557_IGR_partners.txt" link="input" register="true" transfer="true" optional="false" type="data" size="253480"/>
    <uses file="NC_558_IGR_partners.txt" link="input" register="true" transfer="true" optional="false" type="data" size="306433"/>
    <uses file="NC_559_IGR_partners.txt" link="input" register="true" transfer="true" optional="false" type="data" size="426596"/>
    <uses file="NC_560_IGR_partners.txt" link="input" register="true" transfer="true" optional="false" type="data" size="323738"/>
    <uses file="NC_561_IGR_partners.txt" link="input" register="true" transfer="true" optional="false" type="data" size="219214"/>
    <uses file="NC_562_IGR_partners.txt" link="input" register="true" transfer="true" optional="false" type="data" size="221425"/>
    <uses file="NC_563_IGR_partners.txt" link="input" register="true" transfer="true" optional="false" type="data" size="363506"/>
    <uses file="NC_564_IGR_partners.txt" link="input" register="true" transfer="true" optional="false" type="data" size="303479"/>
    <uses file="NC_565_IGR_partners.txt" link="input" register="true" transfer="true" optional="false" type="data" size="195396"/>
    <uses file="NC_566_IGR_partners.txt" link="input" register="true" transfer="true" optional="false" type="data" size="342203"/>
    <uses file="NC_567_IGR_partners.txt" link="input" register="true" transfer="true" optional="false" type="data" size="156490"/>
    <uses file="NC_568_IGR_partners.txt" link="input" register="true" transfer="true" optional="false" type="data" size="404782"/>
    <uses file="NC_569_IGR_partners.txt" link="input" register="true" transfer="true" optional="false" type="data" size="426560"/>
    <uses file="NC_570_IGR_partners.txt" link="input" register="true" transfer="true" optional="false" type="data" size="423447"/>
    <uses file="NC_571_IGR_partners.txt" link="input" register="true" transfer="true" optional="false" type="data" size="213971"/>
    <uses file="NC_572_IGR_partners.txt" link="input" register="true" transfer="true" optional="false" type="data" size="310444"/>
    <uses file="NC_573_IGR_partners.txt" link="input" register="true" transfer="true" optional="false" type="data" size="201399"/>
    <uses file="NC_574_IGR_partners.txt" link="input" register="true" transfer="true" optional="false" type="data" size="372480"/>
    <uses file="NC_575_IGR_partners.txt" link="input" register="true" transfer="true" optional="false" type="data" size="425454"/>
    <uses file="NC_576_IGR_partners.txt" link="input" register="true" transfer="true" optional="false" type="data" size="283824"/>
    <uses file="NC_577_IGR_partners.txt" link="input" register="true" transfer="true" optional="false" type="data" size="198198"/>
    <uses file="NC_578_IGR_partners.txt" link="input" register="true" transfer="true" optional="false" type="data" size="329485"/>
    <uses file="NC_579_IGR_partners.txt" link="input" register="true" transfer="true" optional="false" type="data" size="210410"/>
    <uses file="NC_580_IGR_partners.txt" link="input" register="true" transfer="true" optional="false" type="data" size="327578"/>
    <uses file="NC_581_IGR_partners.txt" link="input" register="true" transfer="true" optional="false" type="data" size="304186"/>
    <uses file="NC_582_IGR_partners.txt" link="input" register="true" transfer="true" optional="false" type="data" size="224403"/>
    <uses file="NC_583_IGR_partners.txt" link="input" register="true" transfer="true" optional="false" type="data" size="281068"/>
    <uses file="NC_584_IGR_partners.txt" link="input" register="true" transfer="true" optional="false" type="data" size="214511"/>
    <uses file="NC_585_IGR_partners.txt" link="input" register="true" transfer="true" optional="false" type="data" size="364440"/>
    <uses file="NC_586_IGR_partners.txt" link="input" register="true" transfer="true" optional="false" type="data" size="343922"/>
    <uses file="NC_587_IGR_partners.txt" link="input" register="true" transfer="true" optional="false" type="data" size="158959"/>
    <uses file="NC_588_IGR_partners.txt" link="input" register="true" transfer="true" optional="false" type="data" size="151913"/>
    <uses file="NC_589_IGR_partners.txt" link="input" register="true" transfer="true" optional="false" type="data" size="207730"/>
    <uses file="NC_590_IGR_partners.txt" link="input" register="true" transfer="true" optional="false" type="data" size="379014"/>
    <uses file="NC_591_IGR_partners.txt" link="input" register="true" transfer="true" optional="false" type="data" size="340982"/>
    <uses file="NC_592_IGR_partners.txt" link="input" register="true" transfer="true" optional="false" type="data" size="357123"/>
    <uses file="NC_593_IGR_partners.txt" link="input" register="true" transfer="true" optional="false" type="data" size="235687"/>
    <uses file="NC_594_IGR_partners.txt" link="input" register="true" transfer="true" optional="false" type="data" size="209239"/>
    <uses file="NC_595_IGR_partners.txt" link="input" register="true" transfer="true" optional="false" type="data" size="247241"/>
    <uses file="NC_596_IGR_partners.txt" link="input" register="true" transfer="true" optional="false" type="data" size="163198"/>
    <uses file="NC_597_IGR_partners.txt" link="input" register="true" transfer="true" optional="false" type="data" size="190957"/>
    <uses file="NC_598_IGR_partners.txt" link="input" register="true" transfer="true" optional="false" type="data" size="232028"/>
    <uses file="NC_599_IGR_partners.txt" link="input" register="true" transfer="true" optional="false" type="data" size="266796"/>
    <uses file="NC_600_IGR_partners.txt" link="input" register="true" transfer="true" optional="false" type="data" size="276368"/>
    <uses file="NC_601_IGR_partners.txt" link="input" register="true" transfer="true" optional="false" type="data" size="325707"/>
    <uses file="NC_602_IGR_partners.txt" link="input" register="true" transfer="true" optional="false" type="data" size="429915"/>
    <uses file="NC_603_IGR_partners.txt" link="input" register="true" transfer="true" optional="false" type="data" size="159117"/>
    <uses file="NC_604_IGR_partners.txt" link="input" register="true" transfer="true" optional="false" type="data" size="227266"/>
    <uses file="NC_605_IGR_partners.txt" link="input" register="true" transfer="true" optional="false" type="data" size="303419"/>
    <uses file="NC_606_IGR_partners.txt" link="input" register="true" transfer="true" optional="false" type="data" size="147985"/>
    <uses file="NC_607_IGR_partners.txt" link="input" register="true" transfer="true" optional="false" type="data" size="156909"/>
    <uses file="NC_608_IGR_partners.txt" link="input" register="true" transfer="true" optional="false" type="data" size="356341"/>
    <uses file="NC_609_IGR_partners.txt" link="input" register="true" transfer="true" optional="false" type="data" size="207231"/>
    <uses file="NC_610_IGR_partners.txt" link="input" register="true" transfer="true" optional="false" type="data" size="375819"/>
    <uses file="NC_611_IGR_partners.txt" link="input" register="true" transfer="true" optional="false" type="data" size="402909"/>
    <uses file="NC_612_IGR_partners.txt" link="input" register="true" transfer="true" optional="false" type="data" size="163150"/>
    <uses file="NC_613_IGR_partners.txt" link="input" register="true" transfer="true" optional="false" type="data" size="368080"/>
    <uses file="NC_614_IGR_partners.txt" link="input" register="true" transfer="true" optional="false" type="data" size="214964"/>
    <uses file="NC_615_IGR_partners.txt" link="input" register="true" transfer="true" optional="false" type="data" size="431345"/>
    <uses file="NC_616_IGR_partners.txt" link="input" register="true" transfer="true" optional="false" type="data" size="229421"/>
    <uses file="NC_617_IGR_partners.txt" link="input" register="true" transfer="true" optional="false" type="data" size="264598"/>
    <uses file="NC_618_IGR_partners.txt" link="input" register="true" transfer="true" optional="false" type="data" size="327360"/>
    <uses file="NC_619_IGR_partners.txt" link="input" register="true" transfer="true" optional="false" type="data" size="249980"/>
    <uses file="NC_620_IGR_partners.txt" link="input" register="true" transfer="true" optional="false" type="data" size="168510"/>
    <uses file="NC_621_IGR_partners.txt" link="input" register="true" transfer="true" optional="false" type="data" size="266382"/>
    <uses file="NC_622_IGR_partners.txt" link="input" register="true" transfer="true" optional="false" type="data" size="389635"/>
    <uses file="NC_623_IGR_partners.txt" link="input" register="true" transfer="true" optional="false" type="data" size="276370"/>
    <uses file="NC_624_IGR_partners.txt" link="input" register="true" transfer="true" optional="false" type="data" size="288260"/>
    <uses file="NC_625_IGR_partners.txt" link="input" register="true" transfer="true" optional="false" type="data" size="225495"/>
    <uses file="NC_626_IGR_partners.txt" link="input" register="true" transfer="true" optional="false" type="data" size="152329"/>
    <uses file="NC_627_IGR_partners.txt" link="input" register="true" transfer="true" optional="false" type="data" size="282196"/>
    <uses file="NC_628_IGR_partners.txt" link="input" register="true" transfer="true" optional="false" type="data" size="237344"/>
    <uses file="NC_629_IGR_partners.txt" link="input" register="true" transfer="true" optional="false" type="data" size="272135"/>
    <uses file="NC_630_IGR_partners.txt" link="input" register="true" transfer="true" optional="false" type="data" size="280323"/>
    <uses file="NC_631_IGR_partners.txt" link="input" register="true" transfer="true" optional="false" type="data" size="197636"/>
    <uses file="NC_632_IGR_partners.txt" link="input" register="true" transfer="true" optional="false" type="data" size="190740"/>
    <uses file="NC_633_IGR_partners.txt" link="input" register="true" transfer="true" optional="false" type="data" size="157397"/>
    <uses file="NC_634_IGR_partners.txt" link="input" register="true" transfer="true" optional="false" type="data" size="371454"/>
    <uses file="NC_635_IGR_partners.txt" link="input" register="true" transfer="true" optional="false" type="data" size="181103"/>
    <uses file="NC_636_IGR_partners.txt" link="input" register="true" transfer="true" optional="false" type="data" size="235384"/>
    <uses file="NC_637_IGR_partners.txt" link="input" register="true" transfer="true" optional="false" type="data" size="378663"/>
    <uses file="NC_638_IGR_partners.txt" link="input" register="true" transfer="true" optional="false" type="data" size="416673"/>
    <uses file="NC_639_IGR_partners.txt" link="input" register="true" transfer="true" optional="false" type="data" size="196821"/>
    <uses file="NC_640_IGR_partners.txt" link="input" register="true" transfer="true" optional="false" type="data" size="279872"/>
    <uses file="NC_641_IGR_partners.txt" link="input" register="true" transfer="true" optional="false" type="data" size="300441"/>
    <uses file="NC_642_IGR_partners.txt" link="input" register="true" transfer="true" optional="false" type="data" size="227952"/>
    <uses file="NC_643_IGR_partners.txt" link="input" register="true" transfer="true" optional="false" type="data" size="340754"/>
    <uses file="NC_644_IGR_partners.txt" link="input" register="true" transfer="true" optional="false" type="data" size="170396"/>
    <uses file="NC_645_IGR_partners.txt" link="input" register="true" transfer="true" optional="false" type="data" size="316658"/>
    <uses file="NC_646_IGR_partners.txt" link="input" register="true" transfer="true" optional="false" type="data" size="318264"/>
    <uses file="NC_647_IGR_partners.txt" link="input" register="true" transfer="true" optional="false" type="data" size="331921"/>
    <uses file="NC_648_IGR_partners.txt" link="input" register="true" transfer="true" optional="false" type="data" size="218532"/>
    <uses file="NC_649_IGR_partners.txt" link="input" register="true" transfer="true" optional="false" type="data" size="424295"/>
    <uses file="NC_650_IGR_partners.txt" link="input" register="true" transfer="true" optional="false" type="data" size="210591"/>
    <uses file="NC_651_IGR_partners.txt" link="input" register="true" transfer="true" optional="false" type="data" size="179673"/>
    <uses file="NC_652_IGR_partners.txt" link="input" register="true" transfer="true" optional="false" type="data" size="392550"/>
    <uses file="NC_653_IGR_partners.txt" link="input" register="true" transfer="true" optional="false" type="data" size="262237"/>
    <uses file="NC_654_IGR_partners.txt" link="input" register="true" transfer="true" optional="false" type="data" size="234849"/>
    <uses file="NC_655_IGR_partners.txt" link="input" register="true" transfer="true" optional="false" type="data" size="386141"/>
    <uses file="NC_656_IGR_partners.txt" link="input" register="true" transfer="true" optional="false" type="data" size="348759"/>
    <uses file="NC_657_IGR_partners.txt" link="input" register="true" transfer="true" optional="false" type="data" size="252387"/>
    <uses file="NC_658_IGR_partners.txt" link="input" register="true" transfer="true" optional="false" type="data" size="243584"/>
    <uses file="NC_659_IGR_partners.txt" link="input" register="true" transfer="true" optional="false" type="data" size="186197"/>
    <uses file="NC_660_IGR_partners.txt" link="input" register="true" transfer="true" optional="false" type="data" size="248608"/>
    <uses file="NC_661_IGR_partners.txt" link="input" register="true" transfer="true" optional="false" type="data" size="271896"/>
    <uses file="NC_662_IGR_partners.txt" link="input" register="true" transfer="true" optional="false" type="data" size="413128"/>
    <uses file="NC_663_IGR_partners.txt" link="input" register="true" transfer="true" optional="false" type="data" size="246529"/>
    <uses file="NC_664_IGR_partners.txt" link="input" register="true" transfer="true" optional="false" type="data" size="149454"/>
    <uses file="NC_665_IGR_partners.txt" link="input" register="true" transfer="true" optional="false" type="data" size="267998"/>
    <uses file="NC_666_IGR_partners.txt" link="input" register="true" transfer="true" optional="false" type="data" size="144377"/>
    <uses file="NC_667_IGR_partners.txt" link="input" register="true" transfer="true" optional="false" type="data" size="407578"/>
    <uses file="NC_668_IGR_partners.txt" link="input" register="true" transfer="true" optional="false" type="data" size="392030"/>
    <uses file="NC_669_IGR_partners.txt" link="input" register="true" transfer="true" optional="false" type="data" size="264614"/>
    <uses file="NC_670_IGR_partners.txt" link="input" register="true" transfer="true" optional="false" type="data" size="375412"/>
    <uses file="NC_671_IGR_partners.txt" link="input" register="true" transfer="true" optional="false" type="data" size="309629"/>
    <uses file="NC_672_IGR_partners.txt" link="input" register="true" transfer="true" optional="false" type="data" size="167051"/>
    <uses file="NC_673_IGR_partners.txt" link="input" register="true" transfer="true" optional="false" type="data" size="406734"/>
    <uses file="NC_674_IGR_partners.txt" link="input" register="true" transfer="true" optional="false" type="data" size="279318"/>
    <uses file="NC_675_IGR_partners.txt" link="input" register="true" transfer="true" optional="false" type="data" size="335585"/>
    <uses file="NC_676_IGR_partners.txt" link="input" register="true" transfer="true" optional="false" type="data" size="303339"/>
    <uses file="NC_677_IGR_partners.txt" link="input" register="true" transfer="true" optional="false" type="data" size="421730"/>
    <uses file="NC_678_IGR_partners.txt" link="input" register="true" transfer="true" optional="false" type="data" size="291591"/>
    <uses file="NC_679_IGR_partners.txt" link="input" register="true" transfer="true" optional="false" type="data" size="367748"/>
    <uses file="NC_680_IGR_partners.txt" link="input" register="true" transfer="true" optional="false" type="data" size="320610"/>
    <uses file="NC_681_IGR_partners.txt" link="input" register="true" transfer="true" optional="false" type="data" size="218991"/>
    <uses file="NC_682_IGR_partners.txt" link="input" register="true" transfer="true" optional="false" type="data" size="424485"/>
    <uses file="NC_683_IGR_partners.txt" link="input" register="true" transfer="true" optional="false" type="data" size="372515"/>
    <uses file="NC_684_IGR_partners.txt" link="input" register="true" transfer="true" optional="false" type="data" size="425109"/>
    <uses file="NC_685_IGR_partners.txt" link="input" register="true" transfer="true" optional="false" type="data" size="204231"/>
    <uses file="NC_686_IGR_partners.txt" link="input" register="true" transfer="true" optional="false" type="data" size="170917"/>
    <uses file="NC_687_IGR_partners.txt" link="input" register="true" transfer="true" optional="false" type="data" size="308594"/>
    <uses file="NC_688_IGR_partners.txt" link="input" register="true" transfer="true" optional="false" type="data" size="364993"/>
    <uses file="NC_689_IGR_partners.txt" link="input" register="true" transfer="true" optional="false" type="data" size="254197"/>
    <uses file="NC_690_IGR_partners.txt" link="input" register="true" transfer="true" optional="false" type="data" size="203178"/>
    <uses file="NC_691_IGR_partners.txt" link="input" register="true" transfer="true" optional="false" type="data" size="267624"/>
    <uses file="NC_692_IGR_partners.txt" link="input" register="true" transfer="true" optional="false" type="data" size="320148"/>
    <uses file="NC_693_IGR_partners.txt" link="input" register="true" transfer="true" optional="false" type="data" size="379618"/>
    <uses file="NC_694_IGR_partners.txt" link="input" register="true" transfer="true" optional="false" type="data" size="351359"/>
    <uses file="NC_695_IGR_partners.txt" link="input" register="true" transfer="true" optional="false" type="data" size="299308"/>
    <uses file="NC_696_IGR_partners.txt" link="input" register="true" transfer="true" optional="false" type="data" size="220506"/>
    <uses file="NC_697_IGR_partners.txt" link="input" register="true" transfer="true" optional="false" type="data" size="346059"/>
    <uses file="NC_698_IGR_partners.txt" link="input" register="true" transfer="true" optional="false" type="data" size="371068"/>
    <uses file="NC_699_IGR_partners.txt" link="input" register="true" transfer="true" optional="false" type="data" size="165235"/>
    <uses file="NC_700_IGR_partners.txt" link="input" register="true" transfer="true" optional="false" type="data" size="233856"/>
    <uses file="NC_701_IGR_partners.txt" link="input" register="true" transfer="true" optional="false" type="data" size="318313"/>
    <uses file="NC_702_IGR_partners.txt" link="input" register="true" transfer="true" optional="false" type="data" size="422644"/>
    <uses file="NC_703_IGR_partners.txt" link="input" register="true" transfer="true" optional="false" type="data" size="373138"/>
    <uses file="NC_704_IGR_partners.txt" link="input" register="true" transfer="true" optional="false" type="data" size="266320"/>
    <uses file="NC_705_IGR_partners.txt" link="input" register="true" transfer="true" optional="false" type="data" size="263970"/>
    <uses file="NC_706_IGR_partners.txt" link="input" register="true" transfer="true" optional="false" type="data" size="378446"/>
    <uses file="NC_707_IGR_partners.txt" link="input" register="true" transfer="true" optional="false" type="data" size="348300"/>
    <uses file="NC_708_IGR_partners.txt" link="input" register="true" transfer="true" optional="false" type="data" size="342529"/>
    <uses file="NC_709_IGR_partners.txt" link="input" register="true" transfer="true" optional="false" type="data" size="253550"/>
    <uses file="NC_710_IGR_partners.txt" link="input" register="true" transfer="true" optional="false" type="data" size="408089"/>
    <uses file="NC_711_IGR_partners.txt" link="input" register="true" transfer="true" optional="false" type="data" size="179800"/>
    <uses file="NC_712_IGR_partners.txt" link="input" register="true" transfer="true" optional="false" type="data" size="382691"/>
    <uses file="NC_713_IGR_partners.txt" link="input" register="true" transfer="true" optional="false" type="data" size="265624"/>
    <uses file="NC_714_IGR_partners.txt" link="input" register="true" transfer="true" optional="false" type="data" size="261589"/>
    <uses file="NC_715_IGR_partners.txt" link="input" register="true" transfer="true" optional="false" type="data" size="176450"/>
    <uses file="NC_716_IGR_partners.txt" link="input" register="true" transfer="true" optional="false" type="data" size="246400"/>
    <uses file="NC_717_IGR_partners.txt" link="input" register="true" transfer="true" optional="false" type="data" size="246859"/>
    <uses file="NC_718_IGR_partners.txt" link="input" register="true" transfer="true" optional="false" type="data" size="298233"/>
    <uses file="NC_719_IGR_partners.txt" link="input" register="true" transfer="true" optional="false" type="data" size="179354"/>
    <uses file="NC_720_IGR_partners.txt" link="input" register="true" transfer="true" optional="false" type="data" size="325070"/>
    <uses file="NC_721_IGR_partners.txt" link="input" register="true" transfer="true" optional="false" type="data" size="322363"/>
    <uses file="NC_722_IGR_partners.txt" link="input" register="true" transfer="true" optional="false" type="data" size="266258"/>
    <uses file="NC_723_IGR_partners.txt" link="input" register="true" transfer="true" optional="false" type="data" size="305327"/>
    <uses file="NC_724_IGR_partners.txt" link="input" register="true" transfer="true" optional="false" type="data" size="144900"/>
    <uses file="NC_725_IGR_partners.txt" link="input" register="true" transfer="true" optional="false" type="data" size="334024"/>
    <uses file="NC_726_IGR_partners.txt" link="input" register="true" transfer="true" optional="false" type="data" size="362284"/>
    <uses file="NC_727_IGR_partners.txt" link="input" register="true" transfer="true" optional="false" type="data" size="171917"/>
    <uses file="NC_728_IGR_partners.txt" link="input" register="true" transfer="true" optional="false" type="data" size="166342"/>
    <uses file="NC_729_IGR_partners.txt" link="input" register="true" transfer="true" optional="false" type="data" size="205729"/>
    <uses file="NC_730_IGR_partners.txt" link="input" register="true" transfer="true" optional="false" type="data" size="308383"/>
    <uses file="NC_731_IGR_partners.txt" link="input" register="true" transfer="true" optional="false" type="data" size="326455"/>
    <uses file="NC_732_IGR_partners.txt" link="input" register="true" transfer="true" optional="false" type="data" size="393707"/>
    <uses file="NC_733_IGR_partners.txt" link="input" register="true" transfer="true" optional="false" type="data" size="239232"/>
    <uses file="NC_734_IGR_partners.txt" link="input" register="true" transfer="true" optional="false" type="data" size="229203"/>
    <uses file="NC_735_IGR_partners.txt" link="input" register="true" transfer="true" optional="false" type="data" size="188678"/>
    <uses file="NC_736_IGR_partners.txt" link="input" register="true" transfer="true" optional="false" type="data" size="363225"/>
    <uses file="NC_737_IGR_partners.txt" link="input" register="true" transfer="true" optional="false" type="data" size="399263"/>
    <uses file="NC_738_IGR_partners.txt" link="input" register="true" transfer="true" optional="false" type="data" size="299282"/>
    <uses file="NC_739_IGR_partners.txt" link="input" register="true" transfer="true" optional="false" type="data" size="195683"/>
    <uses file="NC_740_IGR_partners.txt" link="input" register="true" transfer="true" optional="false" type="data" size="308059"/>
    <uses file="NC_741_IGR_partners.txt" link="input" register="true" transfer="true" optional="false" type="data" size="310669"/>
    <uses file="NC_742_IGR_partners.txt" link="input" register="true" transfer="true" optional="false" type="data" size="389100"/>
    <uses file="NC_743_IGR_partners.txt" link="input" register="true" transfer="true" optional="false" type="data" size="216538"/>
    <uses file="NC_744_IGR_partners.txt" link="input" register="true" transfer="true" optional="false" type="data" size="265909"/>
    <uses file="NC_745_IGR_partners.txt" link="input" register="true" transfer="true" optional="false" type="data" size="236969"/>
    <uses file="NC_746_IGR_partners.txt" link="input" register="true" transfer="true" optional="false" type="data" size="251065"/>
    <uses file="NC_747_IGR_partners.txt" link="input" register="true" transfer="true" optional="false" type="data" size="427860"/>
    <uses file="NC_748_IGR_partners.txt" link="input" register="true" transfer="true" optional="false" type="data" size="321426"/>
    <uses file="NC_749_IGR_partners.txt" link="input" register="true" transfer="true" optional="false" type="data" size="184813"/>
    <uses file="NC_750_IGR_partners.txt" link="input" register="true" transfer="true" optional="false" type="data" size="378108"/>
    <uses file="NC_751_IGR_partners.txt" link="input" register="true" transfer="true" optional="false" type="data" size="253081"/>
    <uses file="NC_752_IGR_partners.txt" link="input" register="true" transfer="true" optional="false" type="data" size="336408"/>
    <uses file="NC_753_IGR_partners.txt" link="input" register="true" transfer="true" optional="false" type="data" size="253237"/>
    <uses file="NC_754_IGR_partners.txt" link="input" register="true" transfer="true" optional="false" type="data" size="326813"/>
    <uses file="NC_755_IGR_partners.txt" link="input" register="true" transfer="true" optional="false" type="data" size="283321"/>
    <uses file="NC_756_IGR_partners.txt" link="input" register="true" transfer="true" optional="false" type="data" size="416936"/>
    <uses file="NC_757_IGR_partners.txt" link="input" register="true" transfer="true" optional="false" type="data" size="379006"/>
    <uses file="NC_758_IGR_partners.txt" link="input" register="true" transfer="true" optional="false" type="data" size="358336"/>
    <uses file="NC_759_IGR_partners.txt" link="input" register="true" transfer="true" optional="false" type="data" size="382612"/>
    <uses file="NC_760_IGR_partners.txt" link="input" register="true" transfer="true" optional="false" type="data" size="394127"/>
    <uses file="NC_761_IGR_partners.txt" link="input" register="true" transfer="true" optional="false" type="data" size="387144"/>
    <uses file="NC_762_IGR_partners.txt" link="input" register="true" transfer="true" optional="false" type="data" size="336314"/>
    <uses file="NC_763_IGR_partners.txt" link="input" register="true" transfer="true" optional="false" type="data" size="281461"/>
    <uses file="NC_764_IGR_partners.txt" link="input" register="true" transfer="true" optional="false" type="data" size="352781"/>
    <uses file="NC_765_IGR_partners.txt" link="input" register="true" transfer="true" optional="false" type="data" size="370131"/>
    <uses file="NC_766_IGR_partners.txt" link="input" register="true" transfer="true" optional="false" type="data" size="246852"/>
    <uses file="NC_767_IGR_partners.txt" link="input" register="true" transfer="true" optional="false" type="data" size="166450"/>
    <uses file="NC_768_IGR_partners.txt" link="input" register="true" transfer="true" optional="false" type="data" size="195081"/>
    <uses file="NC_769_IGR_partners.txt" link="input" register="true" transfer="true" optional="false" type="data" size="425444"/>
    <uses file="NC_770_IGR_partners.txt" link="input" register="true" transfer="true" optional="false" type="data" size="206594"/>
    <uses file="NC_771_IGR_partners.txt" link="input" register="true" transfer="true" optional="false" type="data" size="384522"/>
    <uses file="NC_772_IGR_partners.txt" link="input" register="true" transfer="true" optional="false" type="data" size="315042"/>
    <uses file="NC_773_IGR_partners.txt" link="input" register="true" transfer="true" optional="false" type="data" size="302827"/>
    <uses file="NC_774_IGR_partners.txt" link="input" register="true" transfer="true" optional="false" type="data" size="283700"/>
    <uses file="NC_775_IGR_partners.txt" link="input" register="true" transfer="true" optional="false" type="data" size="163979"/>
    <uses file="NC_776_IGR_partners.txt" link="input" register="true" transfer="true" optional="false" type="data" size="171032"/>
    <uses file="NC_777_IGR_partners.txt" link="input" register="true" transfer="true" optional="false" type="data" size="378046"/>
    <uses file="NC_778_IGR_partners.txt" link="input" register="true" transfer="true" optional="false" type="data" size="417777"/>
    <uses file="NC_779_IGR_partners.txt" link="input" register="true" transfer="true" optional="false" type="data" size="329256"/>
    <uses file="NC_780_IGR_partners.txt" link="input" register="true" transfer="true" optional="false" type="data" size="180585"/>
    <uses file="NC_781_IGR_partners.txt" link="input" register="true" transfer="true" optional="false" type="data" size="302021"/>
    <uses file="NC_782_IGR_partners.txt" link="input" register="true" transfer="true" optional="false" type="data" size="217638"/>
    <uses file="NC_783_IGR_partners.txt" link="input" register="true" transfer="true" optional="false" type="data" size="379475"/>
    <uses file="NC_784_IGR_partners.txt" link="input" register="true" transfer="true" optional="false" type="data" size="430610"/>
    <uses file="NC_785_IGR_partners.txt" link="input" register="true" transfer="true" optional="false" type="data" size="199222"/>
    <uses file="NC_786_IGR_partners.txt" link="input" register="true" transfer="true" optional="false" type="data" size="317597"/>
    <uses file="NC_787_IGR_partners.txt" link="input" register="true" transfer="true" optional="false" type="data" size="333634"/>
    <uses file="NC_788_IGR_partners.txt" link="input" register="true" transfer="true" optional="false" type="data" size="430899"/>
    <uses file="NC_789_IGR_partners.txt" link="input" register="true" transfer="true" optional="false" type="data" size="220612"/>
    <uses file="NC_790_IGR_partners.txt" link="input" register="true" transfer="true" optional="false" type="data" size="178646"/>
    <uses file="NC_791_IGR_partners.txt" link="input" register="true" transfer="true" optional="false" type="data" size="219186"/>
    <uses file="NC_792_IGR_partners.txt" link="input" register="true" transfer="true" optional="false" type="data" size="158573"/>
    <uses file="NC_793_IGR_partners.txt" link="input" register="true" transfer="true" optional="false" type="data" size="284316"/>
    <uses file="NC_794_IGR_partners.txt" link="input" register="true" transfer="true" optional="false" type="data" size="383403"/>
    <uses file="NC_795_IGR_partners.txt" link="input" register="true" transfer="true" optional="false" type="data" size="167653"/>
    <uses file="NC_796_IGR_partners.txt" link="input" register="true" transfer="true" optional="false" type="data" size="198090"/>
    <uses file="NC_797_IGR_partners.txt" link="input" register="true" transfer="true" optional="false" type="data" size="344301"/>
    <uses file="NC_798_IGR_partners.txt" link="input" register="true" transfer="true" optional="false" type="data" size="295393"/>
    <uses file="NC_799_IGR_partners.txt" link="input" register="true" transfer="true" optional="false" type="data" size="386660"/>
    <uses file="NC_800_IGR_partners.txt" link="input" register="true" transfer="true" optional="false" type="data" size="196801"/>
    <uses file="NC_801_IGR_partners.txt" link="input" register="true" transfer="true" optional="false" type="data" size="222001"/>
    <uses file="NC_802_IGR_partners.txt" link="input" register="true" transfer="true" optional="false" type="data" size="163510"/>
    <uses file="NC_803_IGR_partners.txt" link="input" register="true" transfer="true" optional="false" type="data" size="264764"/>
    <uses file="NC_804_IGR_partners.txt" link="input" register="true" transfer="true" optional="false" type="data" size="310635"/>
    <uses file="NC_805_IGR_partners.txt" link="input" register="true" transfer="true" optional="false" type="data" size="187755"/>
    <uses file="NC_806_IGR_partners.txt" link="input" register="true" transfer="true" optional="false" type="data" size="346942"/>
    <uses file="NC_807_IGR_partners.txt" link="input" register="true" transfer="true" optional="false" type="data" size="168297"/>
    <uses file="NC_808_IGR_partners.txt" link="input" register="true" transfer="true" optional="false" type="data" size="263522"/>
    <uses file="NC_809_IGR_partners.txt" link="input" register="true" transfer="true" optional="false" type="data" size="298895"/>
    <uses file="NC_810_IGR_partners.txt" link="input" register="true" transfer="true" optional="false" type="data" size="222341"/>
    <uses file="NC_811_IGR_partners.txt" link="input" register="true" transfer="true" optional="false" type="data" size="333942"/>
    <uses file="NC_812_IGR_partners.txt" link="input" register="true" transfer="true" optional="false" type="data" size="230588"/>
    <uses file="NC_813_IGR_partners.txt" link="input" register="true" transfer="true" optional="false" type="data" size="419617"/>
    <uses file="NC_814_IGR_partners.txt" link="input" register="true" transfer="true" optional="false" type="data" size="335574"/>
    <uses file="NC_815_IGR_partners.txt" link="input" register="true" transfer="true" optional="false" type="data" size="213038"/>
    <uses file="NC_816_IGR_partners.txt" link="input" register="true" transfer="true" optional="false" type="data" size="159122"/>
    <uses file="NC_817_IGR_partners.txt" link="input" register="true" transfer="true" optional="false" type="data" size="397787"/>
    <uses file="NC_818_IGR_partners.txt" link="input" register="true" transfer="true" optional="false" type="data" size="350063"/>
    <uses file="NC_819_IGR_partners.txt" link="input" register="true" transfer="true" optional="false" type="data" size="316288"/>
    <uses file="NC_820_IGR_partners.txt" link="input" register="true" transfer="true" optional="false" type="data" size="331487"/>
    <uses file="NC_821_IGR_partners.txt" link="input" register="true" transfer="true" optional="false" type="data" size="386744"/>
    <uses file="NC_822_IGR_partners.txt" link="input" register="true" transfer="true" optional="false" type="data" size="319262"/>
    <uses file="NC_823_IGR_partners.txt" link="input" register="true" transfer="true" optional="false" type="data" size="371578"/>
    <uses file="NC_824_IGR_partners.txt" link="input" register="true" transfer="true" optional="false" type="data" size="150668"/>
    <uses file="NC_825_IGR_partners.txt" link="input" register="true" transfer="true" optional="false" type="data" size="209717"/>
    <uses file="NC_826_IGR_partners.txt" link="input" register="true" transfer="true" optional="false" type="data" size="408679"/>
    <uses file="NC_827_IGR_partners.txt" link="input" register="true" transfer="true" optional="false" type="data" size="411561"/>
    <uses file="NC_828_IGR_partners.txt" link="input" register="true" transfer="true" optional="false" type="data" size="369557"/>
    <uses file="NC_829_IGR_partners.txt" link="input" register="true" transfer="true" optional="false" type="data" size="341459"/>
    <uses file="NC_830_IGR_partners.txt" link="input" register="true" transfer="true" optional="false" type="data" size="400472"/>
    <uses file="NC_831_IGR_partners.txt" link="input" register="true" transfer="true" optional="false" type="data" size="363938"/>
    <uses file="NC_832_IGR_partners.txt" link="input" register="true" transfer="true" optional="false" type="data" size="430442"/>
    <uses file="NC_833_IGR_partners.txt" link="input" register="true" transfer="true" optional="false" type="data" size="182011"/>
    <uses file="NC_834_IGR_partners.txt" link="input" register="true" transfer="true" optional="false" type="data" size="348949"/>
    <uses file="NC_835_IGR_partners.txt" link="input" register="true" transfer="true" optional="false" type="data" size="237949"/>
    <uses file="NC_836_IGR_partners.txt" link="input" register="true" transfer="true" optional="false" type="data" size="192697"/>
    <uses file="NC_837_IGR_partners.txt" link="input" register="true" transfer="true" optional="false" type="data" size="311379"/>
    <uses file="NC_838_IGR_partners.txt" link="input" register="true" transfer="true" optional="false" type="data" size="317338"/>
    <uses file="NC_839_IGR_partners.txt" link="input" register="true" transfer="true" optional="false" type="data" size="376052"/>
    <uses file="NC_840_IGR_partners.txt" link="input" register="true" transfer="true" optional="false" type="data" size="415609"/>
    <uses file="NC_841_IGR_partners.txt" link="input" register="true" transfer="true" optional="false" type="data" size="349228"/>
    <uses file="NC_842_IGR_partners.txt" link="input" register="true" transfer="true" optional="false" type="data" size="429826"/>
    <uses file="NC_843_IGR_partners.txt" link="input" register="true" transfer="true" optional="false" type="data" size="374450"/>
    <uses file="NC_844_IGR_partners.txt" link="input" register="true" transfer="true" optional="false" type="data" size="161005"/>
    <uses file="NC_845_IGR_partners.txt" link="input" register="true" transfer="true" optional="false" type="data" size="401450"/>
    <uses file="NC_846_IGR_partners.txt" link="input" register="true" transfer="true" optional="false" type="data" size="155070"/>
    <uses file="NC_847_IGR_partners.txt" link="input" register="true" transfer="true" optional="false" type="data" size="193821"/>
    <uses file="NC_848_IGR_partners.txt" link="input" register="true" transfer="true" optional="false" type="data" size="398044"/>
    <uses file="NC_849_IGR_partners.txt" link="input" register="true" transfer="true" optional="false" type="data" size="315031"/>
    <uses file="NC_850_IGR_partners.txt" link="input" register="true" transfer="true" optional="false" type="data" size="376321"/>
    <uses file="NC_851_IGR_partners.txt" link="input" register="true" transfer="true" optional="false" type="data" size="337570"/>
    <uses file="NC_852_IGR_partners.txt" link="input" register="true" transfer="true" optional="false" type="data" size="174542"/>
    <uses file="blast.err" link="output" register="true" transfer="true" optional="false" type="data" size="548"/>
    <uses file="blast.out" link="output" register="false" transfer="false" optional="false" type="data" size="511"/>
    <uses file="BLAST_sorted.out" link="output" register="false" transfer="false" optional="false" type="data" size="3161535"/>
  </job>
  <job id="ID00022" namespace="SIPHT" name="SRNA" version="1.0" runtime="491.2338">
    <uses file="access_genomes2.txt" link="input" register="true" transfer="true" optional="false" type="data" size="83722"/>
    <uses file="sRNAPredict.in" link="input" register="true" transfer="true" optional="false" type="data" size="1198"/>
    <uses file="NC_0025AG05.gbk" link="input" register="true" transfer="true" optional="false" type="data" size="13968356"/>
    <uses file="NC_0025AG05.fna" link="input" register="true" transfer="true" optional="false" type="data" size="6894795"/>
    <uses file="NC_0025AG05.ptt" link="input" register="true" transfer="true" optional="false" type="data" size="327256"/>
    <uses file="All_known_sRNAs.txt" link="input" register="true" transfer="true" optional="false" type="data" size="1028403"/>
    <uses file="srna.err" link="output" register="true" transfer="true" optional="false" type="data" size="1853"/>
    <uses file="Blast_Out" link="output" register="true" transfer="true" optional="false" type="data" size="2711689"/>
    <uses file="OutBlastParsed" link="output" register="true" transfer="true" optional="false" type="data" size="1244860"/>
    <uses file="OutCandidates" link="output" register="true" transfer="true" optional="false" type="data" size="273774"/>
    <uses file="OutCandidates2" link="output" register="true" transfer="true" optional="false" type="data" size="228129"/>
    <uses file="OutCandidates3" link="output" register="true" transfer="true" optional="false" type="data" size="295936"/>
    <uses file="OutConsIG" link="output" register="true" transfer="true" optional="false" type="data" size="602463"/>
    <uses file="OutIG" link="output" register="true" transfer="true" optional="false" type="data" size="601457"/>
    <uses file="OutORF" link="output" register="true" transfer="true" optional="false" type="data" size="313940"/>
    <uses file="OutTerm_temp" link="output" register="true" transfer="true" optional="false" type="data" size="137847"/>
    <uses file="OutTerms" link="output" register="true" transfer="true" optional="false" type="data" size="56663"/>
    <uses file="OutTermsIG" link="output" register="true" transfer="true" optional="false" type="data" size="21608"/>
    <uses file="findterm.out" link="input" register="false" transfer="false" optional="false" type="data" size="134"/>
    <uses file="findterm.err" link="input" register="false" transfer="false" optional="false" type="data" size="0"/>
    <uses file="NC_0025AG05_term.txt" link="input" register="false" transfer="false" optional="false" type="data" size="24570460"/>
    <uses file="NC_0025AG05_term_candidates_non_redund" link="input" register="false" transfer="false" optional="false" type="data" size="511950"/>
    <uses file="rna.ps" link="input" register="false" transfer="false" optional="false" type="data" size="2829"/>
    <uses file="vienna_input_tmp" link="input" register="false" transfer="false" optional="false" type="data" size="3835941"/>
    <uses file="vienna_output" link="input" register="false" transfer="false" optional="false" type="data" size="6950391"/>
    <uses file="vienna_index_tmp" link="input" register="false" transfer="false" optional="false" type="data" size="5085386"/>
    <uses file="rnamotif.out" link="input" register="false" transfer="false" optional="false" type="data" size="1066766"/>
    <uses file="rnamotif.err" link="input" register="false" transfer="false" optional="false" type="data" size="310"/>
    <uses file="transterm.out" link="input" register="false" transfer="false" optional="false" type="data" size="479592"/>
    <uses file="transterm.err" link="input" register="false" transfer="false" optional="false" type="data" size="96"/>
    <uses file="blast.out" link="input" register="false" transfer="false" optional="false" type="data" size="511"/>
    <uses file="BLAST_sorted.out" link="input" register="false" transfer="false" optional="false" type="data" size="3161535"/>
    <uses file="Seq_NC_0025AG05" link="output" register="false" transfer="false" optional="false" type="data" size="86230"/>
    <uses file="srna.out" link="output" register="false" transfer="false" optional="false" type="data" size="321881"/>
  </job>
  <job id="ID00023" namespace="SIPHT" name="FFN_Parse" version="1.0" runtime="1.5545">
    <uses file="NC_0025AG05.ffn" link="input" register="true" transfer="true" optional="false" type="data" size="4552899"/>
    <uses file="NC_0025AG05.ptt" link="input" register="true" transfer="true" optional="false" type="data" size="327256"/>
    <uses file="Seq_NC_0025AG05" link="input" register="true" transfer="true" optional="false" type="data" size="81750"/>
    <uses file="NC_0025AG05_parsed.ffn" link="output" register="false" transfer="false" optional="false" type="data" size="962579"/>
  </job>
  <job id="ID00024" namespace="SIPHT" name="Blast_candidate" version="1.0" runtime="5.9904">
    <uses file="Seq_known_sRNAs_IGRs.txt" link="input" register="true" transfer="true" optional="false" type="data" size="172432"/>
    <uses file="blasta" link="input" register="true" transfer="true" optional="false" type="data" size="786856"/>
    <uses file="xdformat" link="input" register="true" transfer="true" optional="false" type="data" size="380164"/>
    <uses file="time" link="input" register="true" transfer="true" optional="false" type="data" size="11944"/>
    <uses file="Seq_NC_0025AG05" link="input" register="false" transfer="false" optional="false" type="data" size="84837"/>
    <uses file="BLAST_NC_0025AG05" link="output" register="false" transfer="false" optional="false" type="data" size="11408"/>
    <uses file="blast_candidate.out" link="output" register="false" transfer="false" optional="false" type="data" size="2989"/>
    <uses file="blast_candidate.err" link="output" register="false" transfer="false" optional="false" type="data" size="544"/>
  </job>
  <job id="ID00025" namespace="SIPHT" name="Blast_QRNA" version="1.0" runtime="1466.4305">
    <uses file="xdformat" link="input" register="true" transfer="true" optional="false" type="data" size="380164"/>
    <uses file="blasta" link="input" register="true" transfer="true" optional="false" type="data" size="786856"/>
    <uses file="time" link="input" register="true" transfer="true" optional="false" type="data" size="11944"/>
    <uses file="mix_tied_linux.cfg" link="input" register="true" transfer="true" optional="false" type="data" size="11964"/>
    <uses file="RIBOPROB.mat" link="input" register="true" transfer="true" optional="false" type="data" size="8350"/>
    <uses file="BLOSUM62" link="input" register="true" transfer="true" optional="false" type="data" size="2122"/>
    <uses file="blastn2qrnadepth.pl" link="input" register="true" transfer="true" optional="false" type="data" size="69426"/>
    <uses file="qrna2gff.pl" link="input" register="true" transfer="true" optional="false" type="data" size="16995"/>
    <uses file="eqrna" link="input" register="true" transfer="true" optional="false" type="data" size="953556"/>
    <uses file="NC_0025AG05_IGR_partners.txt" link="input" register="true" transfer="true" optional="false" type="data" size="144632"/>
    <uses file="NC_0_IGR_partners.txt" link="input" register="true" transfer="true" optional="false" type="data" size="361302"/>
    <uses file="NC_1_IGR_partners.txt" link="input" register="true" transfer="true" optional="false" type="data" size="315834"/>
    <uses file="NC_2_IGR_partners.txt" link="input" register="true" transfer="true" optional="false" type="data" size="336994"/>
    <uses file="NC_3_IGR_partners.txt" link="input" register="true" transfer="true" optional="false" type="data" size="183615"/>
    <uses file="NC_4_IGR_partners.txt" link="input" register="true" transfer="true" optional="false" type="data" size="290184"/>
    <uses file="NC_5_IGR_partners.txt" link="input" register="true" transfer="true" optional="false" type="data" size="353424"/>
    <uses file="NC_6_IGR_partners.txt" link="input" register="true" transfer="true" optional="false" type="data" size="257266"/>
    <uses file="NC_7_IGR_partners.txt" link="input" register="true" transfer="true" optional="false" type="data" size="155366"/>
    <uses file="NC_8_IGR_partners.txt" link="input" register="true" transfer="true" optional="false" type="data" size="212115"/>
    <uses file="NC_9_IGR_partners.txt" link="input" register="true" transfer="true" optional="false" type="data" size="399165"/>
    <uses file="NC_10_IGR_partners.txt" link="input" register="true" transfer="true" optional="false" type="data" size="368243"/>
    <uses file="NC_11_IGR_partners.txt" link="input" register="true" transfer="true" optional="false" type="data" size="318354"/>
    <uses file="NC_12_IGR_partners.txt" link="input" register="true" transfer="true" optional="false" type="data" size="190384"/>
    <uses file="NC_13_IGR_partners.txt" link="input" register="true" transfer="true" optional="false" type="data" size="307774"/>
    <uses file="NC_14_IGR_partners.txt" link="input" register="true" transfer="true" optional="false" type="data" size="258935"/>
    <uses file="NC_15_IGR_partners.txt" link="input" register="true" transfer="true" optional="false" type="data" size="263353"/>
    <uses file="NC_16_IGR_partners.txt" link="input" register="true" transfer="true" optional="false" type="data" size="372825"/>
    <uses file="NC_17_IGR_partners.txt" link="input" register="true" transfer="true" optional="false" type="data" size="290623"/>
    <uses file="NC_18_IGR_partners.txt" link="input" register="true" transfer="true" optional="false" type="data" size="402143"/>
    <uses file="NC_19_IGR_partners.txt" link="input" register="true" transfer="true" optional="false" type="data" size="193675"/>
    <uses file="NC_20_IGR_partners.txt" link="input" register="true" transfer="true" optional="false" type="data" size="310645"/>
    <uses file="NC_21_IGR_partners.txt" link="input" register="true" transfer="true" optional="false" type="data" size="150061"/>
    <uses file="NC_22_IGR_partners.txt" link="input" register="true" transfer="true" optional="false" type="data" size="419120"/>
    <uses file="NC_23_IGR_partners.txt" link="input" register="true" transfer="true" optional="false" type="data" size="363813"/>
    <uses file="NC_24_IGR_partners.txt" link="input" register="true" transfer="true" optional="false" type="data" size="156325"/>
    <uses file="NC_25_IGR_partners.txt" link="input" register="true" transfer="true" optional="false" type="data" size="351172"/>
    <uses file="NC_26_IGR_partners.txt" link="input" register="true" transfer="true" optional="false" type="data" size="230742"/>
    <uses file="NC_27_IGR_partners.txt" link="input" register="true" transfer="true" optional="false" type="data" size="220260"/>
    <uses file="NC_28_IGR_partners.txt" link="input" register="true" transfer="true" optional="false" type="data" size="268880"/>
    <uses file="NC_29_IGR_partners.txt" link="input" register="true" transfer="true" optional="false" type="data" size="206869"/>
    <uses file="NC_30_IGR_partners.txt" link="input" register="true" transfer="true" optional="false" type="data" size="271812"/>
    <uses file="NC_31_IGR_partners.txt" link="input" register="true" transfer="true" optional="false" type="data" size="167692"/>
    <uses file="NC_32_IGR_partners.txt" link="input" register="true" transfer="true" optional="false" type="data" size="338844"/>
    <uses file="NC_33_IGR_partners.txt" link="input" register="true" transfer="true" optional="false" type="data" size="164899"/>
    <uses file="NC_34_IGR_partners.txt" link="input" register="true" transfer="true" optional="false" type="data" size="328646"/>
    <uses file="NC_35_IGR_partners.txt" link="input" register="true" transfer="true" optional="false" type="data" size="190985"/>
    <uses file="NC_36_IGR_partners.txt" link="input" register="true" transfer="true" optional="false" type="data" size="361401"/>
    <uses file="NC_37_IGR_partners.txt" link="input" register="true" transfer="true" optional="false" type="data" size="244040"/>
    <uses file="NC_38_IGR_partners.txt" link="input" register="true" transfer="true" optional="false" type="data" size="205995"/>
    <uses file="NC_39_IGR_partners.txt" link="input" register="true" transfer="true" optional="false" type="data" size="230477"/>
    <uses file="NC_40_IGR_partners.txt" link="input" register="true" transfer="true" optional="false" type="data" size="267981"/>
    <uses file="NC_41_IGR_partners.txt" link="input" register="true" transfer="true" optional="false" type="data" size="219857"/>
    <uses file="NC_42_IGR_partners.txt" link="input" register="true" transfer="true" optional="false" type="data" size="272235"/>
    <uses file="NC_43_IGR_partners.txt" link="input" register="true" transfer="true" optional="false" type="data" size="186789"/>
    <uses file="NC_44_IGR_partners.txt" link="input" register="true" transfer="true" optional="false" type="data" size="311110"/>
    <uses file="NC_45_IGR_partners.txt" link="input" register="true" transfer="true" optional="false" type="data" size="250270"/>
    <uses file="NC_46_IGR_partners.txt" link="input" register="true" transfer="true" optional="false" type="data" size="188775"/>
    <uses file="NC_47_IGR_partners.txt" link="input" register="true" transfer="true" optional="false" type="data" size="347619"/>
    <uses file="NC_48_IGR_partners.txt" link="input" register="true" transfer="true" optional="false" type="data" size="325221"/>
    <uses file="NC_49_IGR_partners.txt" link="input" register="true" transfer="true" optional="false" type="data" size="344009"/>
    <uses file="NC_50_IGR_partners.txt" link="input" register="true" transfer="true" optional="false" type="data" size="414650"/>
    <uses file="NC_51_IGR_partners.txt" link="input" register="true" transfer="true" optional="false" type="data" size="241472"/>
    <uses file="NC_52_IGR_partners.txt" link="input" register="true" transfer="true" optional="false" type="data" size="239916"/>
    <uses file="NC_53_IGR_partners.txt" link="input" register="true" transfer="true" optional="false" type="data" size="430929"/>
    <uses file="NC_54_IGR_partners.txt" link="input" register="true" transfer="true" optional="false" type="data" size="337794"/>
    <uses file="NC_55_IGR_partners.txt" link="input" register="true" transfer="true" optional="false" type="data" size="283727"/>
    <uses file="NC_56_IGR_partners.txt" link="input" register="true" transfer="true" optional="false" type="data" size="427417"/>
    <uses file="NC_57_IGR_partners.txt" link="input" register="true" transfer="true" optional="false" type="data" size="244178"/>
    <uses file="NC_58_IGR_partners.txt" link="input" register="true" transfer="true" optional="false" type="data" size="405263"/>
    <uses file="NC_59_IGR_partners.txt" link="input" register="true" transfer="true" optional="false" type="data" size="149261"/>
    <uses file="NC_60_IGR_partners.txt" link="input" register="true" transfer="true" optional="false" type="data" size="306325"/>
    <uses file="NC_61_IGR_partners.txt" link="input" register="true" transfer="true" optional="false" type="data" size="221668"/>
    <uses file="NC_62_IGR_partners.txt" link="input" register="true" transfer="true" optional="false" type="data" size="317865"/>
    <uses file="NC_63_IGR_partners.txt" link="input" register="true" transfer="true" optional="false" type="data" size="429771"/>
    <uses file="NC_64_IGR_partners.txt" link="input" register="true" transfer="true" optional="false" type="data" size="432189"/>
    <uses file="NC_65_IGR_partners.txt" link="input" register="true" transfer="true" optional="false" type="data" size="331651"/>
    <uses file="NC_66_IGR_partners.txt" link="input" register="true" transfer="true" optional="false" type="data" size="317973"/>
    <uses file="NC_67_IGR_partners.txt" link="input" register="true" transfer="true" optional="false" type="data" size="322962"/>
    <uses file="NC_68_IGR_partners.txt" link="input" register="true" transfer="true" optional="false" type="data" size="397979"/>
    <uses file="NC_69_IGR_partners.txt" link="input" register="true" transfer="true" optional="false" type="data" size="398099"/>
    <uses file="NC_70_IGR_partners.txt" link="input" register="true" transfer="true" optional="false" type="data" size="403822"/>
    <uses file="NC_71_IGR_partners.txt" link="input" register="true" transfer="true" optional="false" type="data" size="189827"/>
    <uses file="NC_72_IGR_partners.txt" link="input" register="true" transfer="true" optional="false" type="data" size="423693"/>
    <uses file="NC_73_IGR_partners.txt" link="input" register="true" transfer="true" optional="false" type="data" size="408438"/>
    <uses file="NC_74_IGR_partners.txt" link="input" register="true" transfer="true" optional="false" type="data" size="416626"/>
    <uses file="NC_75_IGR_partners.txt" link="input" register="true" transfer="true" optional="false" type="data" size="269659"/>
    <uses file="NC_76_IGR_partners.txt" link="input" register="true" transfer="true" optional="false" type="data" size="366155"/>
    <uses file="NC_77_IGR_partners.txt" link="input" register="true" transfer="true" optional="false" type="data" size="209867"/>
    <uses file="NC_78_IGR_partners.txt" link="input" register="true" transfer="true" optional="false" type="data" size="205853"/>
    <uses file="NC_79_IGR_partners.txt" link="input" register="true" transfer="true" optional="false" type="data" size="286976"/>
    <uses file="NC_80_IGR_partners.txt" link="input" register="true" transfer="true" optional="false" type="data" size="287528"/>
    <uses file="NC_81_IGR_partners.txt" link="input" register="true" transfer="true" optional="false" type="data" size="304579"/>
    <uses file="NC_82_IGR_partners.txt" link="input" register="true" transfer="true" optional="false" type="data" size="373848"/>
    <uses file="NC_83_IGR_partners.txt" link="input" register="true" transfer="true" optional="false" type="data" size="411373"/>
    <uses file="NC_84_IGR_partners.txt" link="input" register="true" transfer="true" optional="false" type="data" size="185620"/>
    <uses file="NC_85_IGR_partners.txt" link="input" register="true" transfer="true" optional="false" type="data" size="268086"/>
    <uses file="NC_86_IGR_partners.txt" link="input" register="true" transfer="true" optional="false" type="data" size="159654"/>
    <uses file="NC_87_IGR_partners.txt" link="input" register="true" transfer="true" optional="false" type="data" size="394104"/>
    <uses file="NC_88_IGR_partners.txt" link="input" register="true" transfer="true" optional="false" type="data" size="277720"/>
    <uses file="NC_89_IGR_partners.txt" link="input" register="true" transfer="true" optional="false" type="data" size="150248"/>
    <uses file="NC_90_IGR_partners.txt" link="input" register="true" transfer="true" optional="false" type="data" size="329359"/>
    <uses file="NC_91_IGR_partners.txt" link="input" register="true" transfer="true" optional="false" type="data" size="198463"/>
    <uses file="NC_92_IGR_partners.txt" link="input" register="true" transfer="true" optional="false" type="data" size="184205"/>
    <uses file="NC_93_IGR_partners.txt" link="input" register="true" transfer="true" optional="false" type="data" size="322962"/>
    <uses file="NC_94_IGR_partners.txt" link="input" register="true" transfer="true" optional="false" type="data" size="311192"/>
    <uses file="NC_95_IGR_partners.txt" link="input" register="true" transfer="true" optional="false" type="data" size="224713"/>
    <uses file="NC_96_IGR_partners.txt" link="input" register="true" transfer="true" optional="false" type="data" size="399582"/>
    <uses file="NC_97_IGR_partners.txt" link="input" register="true" transfer="true" optional="false" type="data" size="355083"/>
    <uses file="NC_98_IGR_partners.txt" link="input" register="true" transfer="true" optional="false" type="data" size="304877"/>
    <uses file="NC_99_IGR_partners.txt" link="input" register="true" transfer="true" optional="false" type="data" size="297096"/>
    <uses file="NC_100_IGR_partners.txt" link="input" register="true" transfer="true" optional="false" type="data" size="365913"/>
    <uses file="NC_101_IGR_partners.txt" link="input" register="true" transfer="true" optional="false" type="data" size="173690"/>
    <uses file="NC_102_IGR_partners.txt" link="input" register="true" transfer="true" optional="false" type="data" size="407428"/>
    <uses file="NC_103_IGR_partners.txt" link="input" register="true" transfer="true" optional="false" type="data" size="161601"/>
    <uses file="NC_104_IGR_partners.txt" link="input" register="true" transfer="true" optional="false" type="data" size="413953"/>
    <uses file="NC_105_IGR_partners.txt" link="input" register="true" transfer="true" optional="false" type="data" size="245544"/>
    <uses file="NC_106_IGR_partners.txt" link="input" register="true" transfer="true" optional="false" type="data" size="405099"/>
    <uses file="NC_107_IGR_partners.txt" link="input" register="true" transfer="true" optional="false" type="data" size="355122"/>
    <uses file="NC_108_IGR_partners.txt" link="input" register="true" transfer="true" optional="false" type="data" size="353050"/>
    <uses file="NC_109_IGR_partners.txt" link="input" register="true" transfer="true" optional="false" type="data" size="235855"/>
    <uses file="NC_110_IGR_partners.txt" link="input" register="true" transfer="true" optional="false" type="data" size="271306"/>
    <uses file="NC_111_IGR_partners.txt" link="input" register="true" transfer="true" optional="false" type="data" size="295663"/>
    <uses file="NC_112_IGR_partners.txt" link="input" register="true" transfer="true" optional="false" type="data" size="356279"/>
    <uses file="NC_113_IGR_partners.txt" link="input" register="true" transfer="true" optional="false" type="data" size="320383"/>
    <uses file="NC_114_IGR_partners.txt" link="input" register="true" transfer="true" optional="false" type="data" size="228943"/>
    <uses file="NC_115_IGR_partners.txt" link="input" register="true" transfer="true" optional="false" type="data" size="288412"/>
    <uses file="NC_116_IGR_partners.txt" link="input" register="true" transfer="true" optional="false" type="data" size="248301"/>
    <uses file="NC_117_IGR_partners.txt" link="input" register="true" transfer="true" optional="false" type="data" size="236161"/>
    <uses file="NC_118_IGR_partners.txt" link="input" register="true" transfer="true" optional="false" type="data" size="190964"/>
    <uses file="NC_119_IGR_partners.txt" link="input" register="true" transfer="true" optional="false" type="data" size="432353"/>
    <uses file="NC_120_IGR_partners.txt" link="input" register="true" transfer="true" optional="false" type="data" size="178369"/>
    <uses file="NC_121_IGR_partners.txt" link="input" register="true" transfer="true" optional="false" type="data" size="412552"/>
    <uses file="NC_122_IGR_partners.txt" link="input" register="true" transfer="true" optional="false" type="data" size="253234"/>
    <uses file="NC_123_IGR_partners.txt" link="input" register="true" transfer="true" optional="false" type="data" size="218003"/>
    <uses file="NC_124_IGR_partners.txt" link="input" register="true" transfer="true" optional="false" type="data" size="262836"/>
    <uses file="NC_125_IGR_partners.txt" link="input" register="true" transfer="true" optional="false" type="data" size="334572"/>
    <uses file="NC_126_IGR_partners.txt" link="input" register="true" transfer="true" optional="false" type="data" size="329778"/>
    <uses file="NC_127_IGR_partners.txt" link="input" register="true" transfer="true" optional="false" type="data" size="289273"/>
    <uses file="NC_128_IGR_partners.txt" link="input" register="true" transfer="true" optional="false" type="data" size="389406"/>
    <uses file="NC_129_IGR_partners.txt" link="input" register="true" transfer="true" optional="false" type="data" size="231860"/>
    <uses file="NC_130_IGR_partners.txt" link="input" register="true" transfer="true" optional="false" type="data" size="400270"/>
    <uses file="NC_131_IGR_partners.txt" link="input" register="true" transfer="true" optional="false" type="data" size="295384"/>
    <uses file="NC_132_IGR_partners.txt" link="input" register="true" transfer="true" optional="false" type="data" size="329709"/>
    <uses file="NC_133_IGR_partners.txt" link="input" register="true" transfer="true" optional="false" type="data" size="228965"/>
    <uses file="NC_134_IGR_partners.txt" link="input" register="true" transfer="true" optional="false" type="data" size="285914"/>
    <uses file="NC_135_IGR_partners.txt" link="input" register="true" transfer="true" optional="false" type="data" size="406604"/>
    <uses file="NC_136_IGR_partners.txt" link="input" register="true" transfer="true" optional="false" type="data" size="380597"/>
    <uses file="NC_137_IGR_partners.txt" link="input" register="true" transfer="true" optional="false" type="data" size="146516"/>
    <uses file="NC_138_IGR_partners.txt" link="input" register="true" transfer="true" optional="false" type="data" size="341941"/>
    <uses file="NC_139_IGR_partners.txt" link="input" register="true" transfer="true" optional="false" type="data" size="337211"/>
    <uses file="NC_140_IGR_partners.txt" link="input" register="true" transfer="true" optional="false" type="data" size="377470"/>
    <uses file="NC_141_IGR_partners.txt" link="input" register="true" transfer="true" optional="false" type="data" size="234620"/>
    <uses file="NC_142_IGR_partners.txt" link="input" register="true" transfer="true" optional="false" type="data" size="362046"/>
    <uses file="NC_143_IGR_partners.txt" link="input" register="true" transfer="true" optional="false" type="data" size="330568"/>
    <uses file="NC_144_IGR_partners.txt" link="input" register="true" transfer="true" optional="false" type="data" size="184010"/>
    <uses file="NC_145_IGR_partners.txt" link="input" register="true" transfer="true" optional="false" type="data" size="184221"/>
    <uses file="NC_146_IGR_partners.txt" link="input" register="true" transfer="true" optional="false" type="data" size="247523"/>
    <uses file="NC_147_IGR_partners.txt" link="input" register="true" transfer="true" optional="false" type="data" size="224386"/>
    <uses file="NC_148_IGR_partners.txt" link="input" register="true" transfer="true" optional="false" type="data" size="382620"/>
    <uses file="NC_149_IGR_partners.txt" link="input" register="true" transfer="true" optional="false" type="data" size="270558"/>
    <uses file="NC_150_IGR_partners.txt" link="input" register="true" transfer="true" optional="false" type="data" size="286455"/>
    <uses file="NC_151_IGR_partners.txt" link="input" register="true" transfer="true" optional="false" type="data" size="212408"/>
    <uses file="NC_152_IGR_partners.txt" link="input" register="true" transfer="true" optional="false" type="data" size="178191"/>
    <uses file="NC_153_IGR_partners.txt" link="input" register="true" transfer="true" optional="false" type="data" size="415434"/>
    <uses file="NC_154_IGR_partners.txt" link="input" register="true" transfer="true" optional="false" type="data" size="239299"/>
    <uses file="NC_155_IGR_partners.txt" link="input" register="true" transfer="true" optional="false" type="data" size="254222"/>
    <uses file="NC_156_IGR_partners.txt" link="input" register="true" transfer="true" optional="false" type="data" size="263131"/>
    <uses file="NC_157_IGR_partners.txt" link="input" register="true" transfer="true" optional="false" type="data" size="357336"/>
    <uses file="NC_158_IGR_partners.txt" link="input" register="true" transfer="true" optional="false" type="data" size="268121"/>
    <uses file="NC_159_IGR_partners.txt" link="input" register="true" transfer="true" optional="false" type="data" size="388901"/>
    <uses file="NC_160_IGR_partners.txt" link="input" register="true" transfer="true" optional="false" type="data" size="150939"/>
    <uses file="NC_161_IGR_partners.txt" link="input" register="true" transfer="true" optional="false" type="data" size="311034"/>
    <uses file="NC_162_IGR_partners.txt" link="input" register="true" transfer="true" optional="false" type="data" size="431227"/>
    <uses file="NC_163_IGR_partners.txt" link="input" register="true" transfer="true" optional="false" type="data" size="201681"/>
    <uses file="NC_164_IGR_partners.txt" link="input" register="true" transfer="true" optional="false" type="data" size="215707"/>
    <uses file="NC_165_IGR_partners.txt" link="input" register="true" transfer="true" optional="false" type="data" size="333265"/>
    <uses file="NC_166_IGR_partners.txt" link="input" register="true" transfer="true" optional="false" type="data" size="191704"/>
    <uses file="NC_167_IGR_partners.txt" link="input" register="true" transfer="true" optional="false" type="data" size="205654"/>
    <uses file="NC_168_IGR_partners.txt" link="input" register="true" transfer="true" optional="false" type="data" size="354783"/>
    <uses file="NC_169_IGR_partners.txt" link="input" register="true" transfer="true" optional="false" type="data" size="231846"/>
    <uses file="NC_170_IGR_partners.txt" link="input" register="true" transfer="true" optional="false" type="data" size="356826"/>
    <uses file="NC_171_IGR_partners.txt" link="input" register="true" transfer="true" optional="false" type="data" size="296495"/>
    <uses file="NC_172_IGR_partners.txt" link="input" register="true" transfer="true" optional="false" type="data" size="185591"/>
    <uses file="NC_173_IGR_partners.txt" link="input" register="true" transfer="true" optional="false" type="data" size="396585"/>
    <uses file="NC_174_IGR_partners.txt" link="input" register="true" transfer="true" optional="false" type="data" size="408588"/>
    <uses file="NC_175_IGR_partners.txt" link="input" register="true" transfer="true" optional="false" type="data" size="273601"/>
    <uses file="NC_176_IGR_partners.txt" link="input" register="true" transfer="true" optional="false" type="data" size="394044"/>
    <uses file="NC_177_IGR_partners.txt" link="input" register="true" transfer="true" optional="false" type="data" size="189004"/>
    <uses file="NC_178_IGR_partners.txt" link="input" register="true" transfer="true" optional="false" type="data" size="301032"/>
    <uses file="NC_179_IGR_partners.txt" link="input" register="true" transfer="true" optional="false" type="data" size="208819"/>
    <uses file="NC_180_IGR_partners.txt" link="input" register="true" transfer="true" optional="false" type="data" size="398020"/>
    <uses file="NC_181_IGR_partners.txt" link="input" register="true" transfer="true" optional="false" type="data" size="392966"/>
    <uses file="NC_182_IGR_partners.txt" link="input" register="true" transfer="true" optional="false" type="data" size="233078"/>
    <uses file="NC_183_IGR_partners.txt" link="input" register="true" transfer="true" optional="false" type="data" size="319517"/>
    <uses file="NC_184_IGR_partners.txt" link="input" register="true" transfer="true" optional="false" type="data" size="165502"/>
    <uses file="NC_185_IGR_partners.txt" link="input" register="true" transfer="true" optional="false" type="data" size="392092"/>
    <uses file="NC_186_IGR_partners.txt" link="input" register="true" transfer="true" optional="false" type="data" size="368203"/>
    <uses file="NC_187_IGR_partners.txt" link="input" register="true" transfer="true" optional="false" type="data" size="372450"/>
    <uses file="NC_188_IGR_partners.txt" link="input" register="true" transfer="true" optional="false" type="data" size="325804"/>
    <uses file="NC_189_IGR_partners.txt" link="input" register="true" transfer="true" optional="false" type="data" size="422043"/>
    <uses file="NC_190_IGR_partners.txt" link="input" register="true" transfer="true" optional="false" type="data" size="203822"/>
    <uses file="NC_191_IGR_partners.txt" link="input" register="true" transfer="true" optional="false" type="data" size="299628"/>
    <uses file="NC_192_IGR_partners.txt" link="input" register="true" transfer="true" optional="false" type="data" size="375360"/>
    <uses file="NC_193_IGR_partners.txt" link="input" register="true" transfer="true" optional="false" type="data" size="171223"/>
    <uses file="NC_194_IGR_partners.txt" link="input" register="true" transfer="true" optional="false" type="data" size="418434"/>
    <uses file="NC_195_IGR_partners.txt" link="input" register="true" transfer="true" optional="false" type="data" size="385031"/>
    <uses file="NC_196_IGR_partners.txt" link="input" register="true" transfer="true" optional="false" type="data" size="369434"/>
    <uses file="NC_197_IGR_partners.txt" link="input" register="true" transfer="true" optional="false" type="data" size="393699"/>
    <uses file="NC_198_IGR_partners.txt" link="input" register="true" transfer="true" optional="false" type="data" size="414730"/>
    <uses file="NC_199_IGR_partners.txt" link="input" register="true" transfer="true" optional="false" type="data" size="244313"/>
    <uses file="NC_200_IGR_partners.txt" link="input" register="true" transfer="true" optional="false" type="data" size="165273"/>
    <uses file="NC_201_IGR_partners.txt" link="input" register="true" transfer="true" optional="false" type="data" size="364556"/>
    <uses file="NC_202_IGR_partners.txt" link="input" register="true" transfer="true" optional="false" type="data" size="228944"/>
    <uses file="NC_203_IGR_partners.txt" link="input" register="true" transfer="true" optional="false" type="data" size="399113"/>
    <uses file="NC_204_IGR_partners.txt" link="input" register="true" transfer="true" optional="false" type="data" size="169005"/>
    <uses file="NC_205_IGR_partners.txt" link="input" register="true" transfer="true" optional="false" type="data" size="253141"/>
    <uses file="NC_206_IGR_partners.txt" link="input" register="true" transfer="true" optional="false" type="data" size="399237"/>
    <uses file="NC_207_IGR_partners.txt" link="input" register="true" transfer="true" optional="false" type="data" size="311682"/>
    <uses file="NC_208_IGR_partners.txt" link="input" register="true" transfer="true" optional="false" type="data" size="422148"/>
    <uses file="NC_209_IGR_partners.txt" link="input" register="true" transfer="true" optional="false" type="data" size="387781"/>
    <uses file="NC_210_IGR_partners.txt" link="input" register="true" transfer="true" optional="false" type="data" size="171596"/>
    <uses file="NC_211_IGR_partners.txt" link="input" register="true" transfer="true" optional="false" type="data" size="365443"/>
    <uses file="NC_212_IGR_partners.txt" link="input" register="true" transfer="true" optional="false" type="data" size="342954"/>
    <uses file="NC_213_IGR_partners.txt" link="input" register="true" transfer="true" optional="false" type="data" size="300621"/>
    <uses file="NC_214_IGR_partners.txt" link="input" register="true" transfer="true" optional="false" type="data" size="150373"/>
    <uses file="NC_215_IGR_partners.txt" link="input" register="true" transfer="true" optional="false" type="data" size="147700"/>
    <uses file="NC_216_IGR_partners.txt" link="input" register="true" transfer="true" optional="false" type="data" size="417190"/>
    <uses file="NC_217_IGR_partners.txt" link="input" register="true" transfer="true" optional="false" type="data" size="420225"/>
    <uses file="NC_218_IGR_partners.txt" link="input" register="true" transfer="true" optional="false" type="data" size="243100"/>
    <uses file="NC_219_IGR_partners.txt" link="input" register="true" transfer="true" optional="false" type="data" size="408856"/>
    <uses file="NC_220_IGR_partners.txt" link="input" register="true" transfer="true" optional="false" type="data" size="206981"/>
    <uses file="NC_221_IGR_partners.txt" link="input" register="true" transfer="true" optional="false" type="data" size="252373"/>
    <uses file="NC_222_IGR_partners.txt" link="input" register="true" transfer="true" optional="false" type="data" size="361059"/>
    <uses file="NC_223_IGR_partners.txt" link="input" register="true" transfer="true" optional="false" type="data" size="330110"/>
    <uses file="NC_224_IGR_partners.txt" link="input" register="true" transfer="true" optional="false" type="data" size="219000"/>
    <uses file="NC_225_IGR_partners.txt" link="input" register="true" transfer="true" optional="false" type="data" size="211464"/>
    <uses file="NC_226_IGR_partners.txt" link="input" register="true" transfer="true" optional="false" type="data" size="374914"/>
    <uses file="NC_227_IGR_partners.txt" link="input" register="true" transfer="true" optional="false" type="data" size="381511"/>
    <uses file="NC_228_IGR_partners.txt" link="input" register="true" transfer="true" optional="false" type="data" size="417771"/>
    <uses file="NC_229_IGR_partners.txt" link="input" register="true" transfer="true" optional="false" type="data" size="146575"/>
    <uses file="NC_230_IGR_partners.txt" link="input" register="true" transfer="true" optional="false" type="data" size="182183"/>
    <uses file="NC_231_IGR_partners.txt" link="input" register="true" transfer="true" optional="false" type="data" size="333619"/>
    <uses file="NC_232_IGR_partners.txt" link="input" register="true" transfer="true" optional="false" type="data" size="336088"/>
    <uses file="NC_233_IGR_partners.txt" link="input" register="true" transfer="true" optional="false" type="data" size="352819"/>
    <uses file="NC_234_IGR_partners.txt" link="input" register="true" transfer="true" optional="false" type="data" size="307533"/>
    <uses file="NC_235_IGR_partners.txt" link="input" register="true" transfer="true" optional="false" type="data" size="282519"/>
    <uses file="NC_236_IGR_partners.txt" link="input" register="true" transfer="true" optional="false" type="data" size="406370"/>
    <uses file="NC_237_IGR_partners.txt" link="input" register="true" transfer="true" optional="false" type="data" size="332780"/>
    <uses file="NC_238_IGR_partners.txt" link="input" register="true" transfer="true" optional="false" type="data" size="404565"/>
    <uses file="NC_239_IGR_partners.txt" link="input" register="true" transfer="true" optional="false" type="data" size="380086"/>
    <uses file="NC_240_IGR_partners.txt" link="input" register="true" transfer="true" optional="false" type="data" size="164736"/>
    <uses file="NC_241_IGR_partners.txt" link="input" register="true" transfer="true" optional="false" type="data" size="362615"/>
    <uses file="NC_242_IGR_partners.txt" link="input" register="true" transfer="true" optional="false" type="data" size="258683"/>
    <uses file="NC_243_IGR_partners.txt" link="input" register="true" transfer="true" optional="false" type="data" size="365425"/>
    <uses file="NC_244_IGR_partners.txt" link="input" register="true" transfer="true" optional="false" type="data" size="249247"/>
    <uses file="NC_245_IGR_partners.txt" link="input" register="true" transfer="true" optional="false" type="data" size="353744"/>
    <uses file="NC_246_IGR_partners.txt" link="input" register="true" transfer="true" optional="false" type="data" size="152300"/>
    <uses file="NC_247_IGR_partners.txt" link="input" register="true" transfer="true" optional="false" type="data" size="251829"/>
    <uses file="NC_248_IGR_partners.txt" link="input" register="true" transfer="true" optional="false" type="data" size="338485"/>
    <uses file="NC_249_IGR_partners.txt" link="input" register="true" transfer="true" optional="false" type="data" size="302974"/>
    <uses file="NC_250_IGR_partners.txt" link="input" register="true" transfer="true" optional="false" type="data" size="290642"/>
    <uses file="NC_251_IGR_partners.txt" link="input" register="true" transfer="true" optional="false" type="data" size="286096"/>
    <uses file="NC_252_IGR_partners.txt" link="input" register="true" transfer="true" optional="false" type="data" size="327414"/>
    <uses file="NC_253_IGR_partners.txt" link="input" register="true" transfer="true" optional="false" type="data" size="258446"/>
    <uses file="NC_254_IGR_partners.txt" link="input" register="true" transfer="true" optional="false" type="data" size="219237"/>
    <uses file="NC_255_IGR_partners.txt" link="input" register="true" transfer="true" optional="false" type="data" size="406410"/>
    <uses file="NC_256_IGR_partners.txt" link="input" register="true" transfer="true" optional="false" type="data" size="261374"/>
    <uses file="NC_257_IGR_partners.txt" link="input" register="true" transfer="true" optional="false" type="data" size="401879"/>
    <uses file="NC_258_IGR_partners.txt" link="input" register="true" transfer="true" optional="false" type="data" size="190524"/>
    <uses file="NC_259_IGR_partners.txt" link="input" register="true" transfer="true" optional="false" type="data" size="351955"/>
    <uses file="NC_260_IGR_partners.txt" link="input" register="true" transfer="true" optional="false" type="data" size="233075"/>
    <uses file="NC_261_IGR_partners.txt" link="input" register="true" transfer="true" optional="false" type="data" size="381255"/>
    <uses file="NC_262_IGR_partners.txt" link="input" register="true" transfer="true" optional="false" type="data" size="159984"/>
    <uses file="NC_263_IGR_partners.txt" link="input" register="true" transfer="true" optional="false" type="data" size="336155"/>
    <uses file="NC_264_IGR_partners.txt" link="input" register="true" transfer="true" optional="false" type="data" size="245284"/>
    <uses file="NC_265_IGR_partners.txt" link="input" register="true" transfer="true" optional="false" type="data" size="317222"/>
    <uses file="NC_266_IGR_partners.txt" link="input" register="true" transfer="true" optional="false" type="data" size="184307"/>
    <uses file="NC_267_IGR_partners.txt" link="input" register="true" transfer="true" optional="false" type="data" size="335082"/>
    <uses file="NC_268_IGR_partners.txt" link="input" register="true" transfer="true" optional="false" type="data" size="187432"/>
    <uses file="NC_269_IGR_partners.txt" link="input" register="true" transfer="true" optional="false" type="data" size="396731"/>
    <uses file="NC_270_IGR_partners.txt" link="input" register="true" transfer="true" optional="false" type="data" size="340072"/>
    <uses file="NC_271_IGR_partners.txt" link="input" register="true" transfer="true" optional="false" type="data" size="307286"/>
    <uses file="NC_272_IGR_partners.txt" link="input" register="true" transfer="true" optional="false" type="data" size="151898"/>
    <uses file="NC_273_IGR_partners.txt" link="input" register="true" transfer="true" optional="false" type="data" size="244331"/>
    <uses file="NC_274_IGR_partners.txt" link="input" register="true" transfer="true" optional="false" type="data" size="217352"/>
    <uses file="NC_275_IGR_partners.txt" link="input" register="true" transfer="true" optional="false" type="data" size="382734"/>
    <uses file="NC_276_IGR_partners.txt" link="input" register="true" transfer="true" optional="false" type="data" size="324069"/>
    <uses file="NC_277_IGR_partners.txt" link="input" register="true" transfer="true" optional="false" type="data" size="180640"/>
    <uses file="NC_278_IGR_partners.txt" link="input" register="true" transfer="true" optional="false" type="data" size="427968"/>
    <uses file="NC_279_IGR_partners.txt" link="input" register="true" transfer="true" optional="false" type="data" size="337392"/>
    <uses file="NC_280_IGR_partners.txt" link="input" register="true" transfer="true" optional="false" type="data" size="190147"/>
    <uses file="NC_281_IGR_partners.txt" link="input" register="true" transfer="true" optional="false" type="data" size="343967"/>
    <uses file="NC_282_IGR_partners.txt" link="input" register="true" transfer="true" optional="false" type="data" size="378967"/>
    <uses file="NC_283_IGR_partners.txt" link="input" register="true" transfer="true" optional="false" type="data" size="334725"/>
    <uses file="NC_284_IGR_partners.txt" link="input" register="true" transfer="true" optional="false" type="data" size="371635"/>
    <uses file="NC_285_IGR_partners.txt" link="input" register="true" transfer="true" optional="false" type="data" size="218695"/>
    <uses file="NC_286_IGR_partners.txt" link="input" register="true" transfer="true" optional="false" type="data" size="165540"/>
    <uses file="NC_287_IGR_partners.txt" link="input" register="true" transfer="true" optional="false" type="data" size="199187"/>
    <uses file="NC_288_IGR_partners.txt" link="input" register="true" transfer="true" optional="false" type="data" size="194392"/>
    <uses file="NC_289_IGR_partners.txt" link="input" register="true" transfer="true" optional="false" type="data" size="299227"/>
    <uses file="NC_290_IGR_partners.txt" link="input" register="true" transfer="true" optional="false" type="data" size="330176"/>
    <uses file="NC_291_IGR_partners.txt" link="input" register="true" transfer="true" optional="false" type="data" size="154217"/>
    <uses file="NC_292_IGR_partners.txt" link="input" register="true" transfer="true" optional="false" type="data" size="400692"/>
    <uses file="NC_293_IGR_partners.txt" link="input" register="true" transfer="true" optional="false" type="data" size="151612"/>
    <uses file="NC_294_IGR_partners.txt" link="input" register="true" transfer="true" optional="false" type="data" size="243588"/>
    <uses file="NC_295_IGR_partners.txt" link="input" register="true" transfer="true" optional="false" type="data" size="276516"/>
    <uses file="NC_296_IGR_partners.txt" link="input" register="true" transfer="true" optional="false" type="data" size="245307"/>
    <uses file="NC_297_IGR_partners.txt" link="input" register="true" transfer="true" optional="false" type="data" size="279574"/>
    <uses file="NC_298_IGR_partners.txt" link="input" register="true" transfer="true" optional="false" type="data" size="301578"/>
    <uses file="NC_299_IGR_partners.txt" link="input" register="true" transfer="true" optional="false" type="data" size="213344"/>
    <uses file="NC_300_IGR_partners.txt" link="input" register="true" transfer="true" optional="false" type="data" size="194804"/>
    <uses file="NC_301_IGR_partners.txt" link="input" register="true" transfer="true" optional="false" type="data" size="370645"/>
    <uses file="NC_302_IGR_partners.txt" link="input" register="true" transfer="true" optional="false" type="data" size="185518"/>
    <uses file="NC_303_IGR_partners.txt" link="input" register="true" transfer="true" optional="false" type="data" size="245477"/>
    <uses file="NC_304_IGR_partners.txt" link="input" register="true" transfer="true" optional="false" type="data" size="184420"/>
    <uses file="NC_305_IGR_partners.txt" link="input" register="true" transfer="true" optional="false" type="data" size="301564"/>
    <uses file="NC_306_IGR_partners.txt" link="input" register="true" transfer="true" optional="false" type="data" size="224312"/>
    <uses file="NC_307_IGR_partners.txt" link="input" register="true" transfer="true" optional="false" type="data" size="410322"/>
    <uses file="NC_308_IGR_partners.txt" link="input" register="true" transfer="true" optional="false" type="data" size="272045"/>
    <uses file="NC_309_IGR_partners.txt" link="input" register="true" transfer="true" optional="false" type="data" size="229091"/>
    <uses file="NC_310_IGR_partners.txt" link="input" register="true" transfer="true" optional="false" type="data" size="376983"/>
    <uses file="NC_311_IGR_partners.txt" link="input" register="true" transfer="true" optional="false" type="data" size="255573"/>
    <uses file="NC_312_IGR_partners.txt" link="input" register="true" transfer="true" optional="false" type="data" size="293081"/>
    <uses file="NC_313_IGR_partners.txt" link="input" register="true" transfer="true" optional="false" type="data" size="284034"/>
    <uses file="NC_314_IGR_partners.txt" link="input" register="true" transfer="true" optional="false" type="data" size="150582"/>
    <uses file="NC_315_IGR_partners.txt" link="input" register="true" transfer="true" optional="false" type="data" size="201541"/>
    <uses file="NC_316_IGR_partners.txt" link="input" register="true" transfer="true" optional="false" type="data" size="282381"/>
    <uses file="NC_317_IGR_partners.txt" link="input" register="true" transfer="true" optional="false" type="data" size="280014"/>
    <uses file="NC_318_IGR_partners.txt" link="input" register="true" transfer="true" optional="false" type="data" size="326890"/>
    <uses file="NC_319_IGR_partners.txt" link="input" register="true" transfer="true" optional="false" type="data" size="337163"/>
    <uses file="NC_320_IGR_partners.txt" link="input" register="true" transfer="true" optional="false" type="data" size="249043"/>
    <uses file="NC_321_IGR_partners.txt" link="input" register="true" transfer="true" optional="false" type="data" size="384207"/>
    <uses file="NC_322_IGR_partners.txt" link="input" register="true" transfer="true" optional="false" type="data" size="160188"/>
    <uses file="NC_323_IGR_partners.txt" link="input" register="true" transfer="true" optional="false" type="data" size="218020"/>
    <uses file="NC_324_IGR_partners.txt" link="input" register="true" transfer="true" optional="false" type="data" size="419796"/>
    <uses file="NC_325_IGR_partners.txt" link="input" register="true" transfer="true" optional="false" type="data" size="184877"/>
    <uses file="NC_326_IGR_partners.txt" link="input" register="true" transfer="true" optional="false" type="data" size="174560"/>
    <uses file="NC_327_IGR_partners.txt" link="input" register="true" transfer="true" optional="false" type="data" size="416316"/>
    <uses file="NC_328_IGR_partners.txt" link="input" register="true" transfer="true" optional="false" type="data" size="189333"/>
    <uses file="NC_329_IGR_partners.txt" link="input" register="true" transfer="true" optional="false" type="data" size="153002"/>
    <uses file="NC_330_IGR_partners.txt" link="input" register="true" transfer="true" optional="false" type="data" size="411286"/>
    <uses file="NC_331_IGR_partners.txt" link="input" register="true" transfer="true" optional="false" type="data" size="431770"/>
    <uses file="NC_332_IGR_partners.txt" link="input" register="true" transfer="true" optional="false" type="data" size="240186"/>
    <uses file="NC_333_IGR_partners.txt" link="input" register="true" transfer="true" optional="false" type="data" size="158451"/>
    <uses file="NC_334_IGR_partners.txt" link="input" register="true" transfer="true" optional="false" type="data" size="362245"/>
    <uses file="NC_335_IGR_partners.txt" link="input" register="true" transfer="true" optional="false" type="data" size="261263"/>
    <uses file="NC_336_IGR_partners.txt" link="input" register="true" transfer="true" optional="false" type="data" size="276772"/>
    <uses file="NC_337_IGR_partners.txt" link="input" register="true" transfer="true" optional="false" type="data" size="254597"/>
    <uses file="NC_338_IGR_partners.txt" link="input" register="true" transfer="true" optional="false" type="data" size="197800"/>
    <uses file="NC_339_IGR_partners.txt" link="input" register="true" transfer="true" optional="false" type="data" size="291090"/>
    <uses file="NC_340_IGR_partners.txt" link="input" register="true" transfer="true" optional="false" type="data" size="298360"/>
    <uses file="NC_341_IGR_partners.txt" link="input" register="true" transfer="true" optional="false" type="data" size="382062"/>
    <uses file="NC_342_IGR_partners.txt" link="input" register="true" transfer="true" optional="false" type="data" size="162070"/>
    <uses file="NC_343_IGR_partners.txt" link="input" register="true" transfer="true" optional="false" type="data" size="427795"/>
    <uses file="NC_344_IGR_partners.txt" link="input" register="true" transfer="true" optional="false" type="data" size="392669"/>
    <uses file="NC_345_IGR_partners.txt" link="input" register="true" transfer="true" optional="false" type="data" size="301088"/>
    <uses file="NC_346_IGR_partners.txt" link="input" register="true" transfer="true" optional="false" type="data" size="335690"/>
    <uses file="NC_347_IGR_partners.txt" link="input" register="true" transfer="true" optional="false" type="data" size="398425"/>
    <uses file="NC_348_IGR_partners.txt" link="input" register="true" transfer="true" optional="false" type="data" size="232390"/>
    <uses file="NC_349_IGR_partners.txt" link="input" register="true" transfer="true" optional="false" type="data" size="346091"/>
    <uses file="NC_350_IGR_partners.txt" link="input" register="true" transfer="true" optional="false" type="data" size="309719"/>
    <uses file="NC_351_IGR_partners.txt" link="input" register="true" transfer="true" optional="false" type="data" size="171714"/>
    <uses file="NC_352_IGR_partners.txt" link="input" register="true" transfer="true" optional="false" type="data" size="244808"/>
    <uses file="NC_353_IGR_partners.txt" link="input" register="true" transfer="true" optional="false" type="data" size="370776"/>
    <uses file="NC_354_IGR_partners.txt" link="input" register="true" transfer="true" optional="false" type="data" size="159431"/>
    <uses file="NC_355_IGR_partners.txt" link="input" register="true" transfer="true" optional="false" type="data" size="375313"/>
    <uses file="NC_356_IGR_partners.txt" link="input" register="true" transfer="true" optional="false" type="data" size="392023"/>
    <uses file="NC_357_IGR_partners.txt" link="input" register="true" transfer="true" optional="false" type="data" size="372467"/>
    <uses file="NC_358_IGR_partners.txt" link="input" register="true" transfer="true" optional="false" type="data" size="267155"/>
    <uses file="NC_359_IGR_partners.txt" link="input" register="true" transfer="true" optional="false" type="data" size="309799"/>
    <uses file="NC_360_IGR_partners.txt" link="input" register="true" transfer="true" optional="false" type="data" size="421750"/>
    <uses file="NC_361_IGR_partners.txt" link="input" register="true" transfer="true" optional="false" type="data" size="146961"/>
    <uses file="NC_362_IGR_partners.txt" link="input" register="true" transfer="true" optional="false" type="data" size="213684"/>
    <uses file="NC_363_IGR_partners.txt" link="input" register="true" transfer="true" optional="false" type="data" size="336086"/>
    <uses file="NC_364_IGR_partners.txt" link="input" register="true" transfer="true" optional="false" type="data" size="327686"/>
    <uses file="NC_365_IGR_partners.txt" link="input" register="true" transfer="true" optional="false" type="data" size="321009"/>
    <uses file="NC_366_IGR_partners.txt" link="input" register="true" transfer="true" optional="false" type="data" size="383749"/>
    <uses file="NC_367_IGR_partners.txt" link="input" register="true" transfer="true" optional="false" type="data" size="347000"/>
    <uses file="NC_368_IGR_partners.txt" link="input" register="true" transfer="true" optional="false" type="data" size="192390"/>
    <uses file="NC_369_IGR_partners.txt" link="input" register="true" transfer="true" optional="false" type="data" size="277224"/>
    <uses file="NC_370_IGR_partners.txt" link="input" register="true" transfer="true" optional="false" type="data" size="317347"/>
    <uses file="NC_371_IGR_partners.txt" link="input" register="true" transfer="true" optional="false" type="data" size="178787"/>
    <uses file="NC_372_IGR_partners.txt" link="input" register="true" transfer="true" optional="false" type="data" size="301690"/>
    <uses file="NC_373_IGR_partners.txt" link="input" register="true" transfer="true" optional="false" type="data" size="190934"/>
    <uses file="NC_374_IGR_partners.txt" link="input" register="true" transfer="true" optional="false" type="data" size="294178"/>
    <uses file="NC_375_IGR_partners.txt" link="input" register="true" transfer="true" optional="false" type="data" size="418869"/>
    <uses file="NC_376_IGR_partners.txt" link="input" register="true" transfer="true" optional="false" type="data" size="335026"/>
    <uses file="NC_377_IGR_partners.txt" link="input" register="true" transfer="true" optional="false" type="data" size="299911"/>
    <uses file="NC_378_IGR_partners.txt" link="input" register="true" transfer="true" optional="false" type="data" size="228627"/>
    <uses file="NC_379_IGR_partners.txt" link="input" register="true" transfer="true" optional="false" type="data" size="301468"/>
    <uses file="NC_380_IGR_partners.txt" link="input" register="true" transfer="true" optional="false" type="data" size="209719"/>
    <uses file="NC_381_IGR_partners.txt" link="input" register="true" transfer="true" optional="false" type="data" size="420401"/>
    <uses file="NC_382_IGR_partners.txt" link="input" register="true" transfer="true" optional="false" type="data" size="301002"/>
    <uses file="NC_383_IGR_partners.txt" link="input" register="true" transfer="true" optional="false" type="data" size="403126"/>
    <uses file="NC_384_IGR_partners.txt" link="input" register="true" transfer="true" optional="false" type="data" size="146835"/>
    <uses file="NC_385_IGR_partners.txt" link="input" register="true" transfer="true" optional="false" type="data" size="431688"/>
    <uses file="NC_386_IGR_partners.txt" link="input" register="true" transfer="true" optional="false" type="data" size="234750"/>
    <uses file="NC_387_IGR_partners.txt" link="input" register="true" transfer="true" optional="false" type="data" size="222672"/>
    <uses file="NC_388_IGR_partners.txt" link="input" register="true" transfer="true" optional="false" type="data" size="333283"/>
    <uses file="NC_389_IGR_partners.txt" link="input" register="true" transfer="true" optional="false" type="data" size="362588"/>
    <uses file="NC_390_IGR_partners.txt" link="input" register="true" transfer="true" optional="false" type="data" size="260393"/>
    <uses file="NC_391_IGR_partners.txt" link="input" register="true" transfer="true" optional="false" type="data" size="154730"/>
    <uses file="NC_392_IGR_partners.txt" link="input" register="true" transfer="true" optional="false" type="data" size="354172"/>
    <uses file="NC_393_IGR_partners.txt" link="input" register="true" transfer="true" optional="false" type="data" size="243194"/>
    <uses file="NC_394_IGR_partners.txt" link="input" register="true" transfer="true" optional="false" type="data" size="177070"/>
    <uses file="NC_395_IGR_partners.txt" link="input" register="true" transfer="true" optional="false" type="data" size="423984"/>
    <uses file="NC_396_IGR_partners.txt" link="input" register="true" transfer="true" optional="false" type="data" size="419722"/>
    <uses file="NC_397_IGR_partners.txt" link="input" register="true" transfer="true" optional="false" type="data" size="237171"/>
    <uses file="NC_398_IGR_partners.txt" link="input" register="true" transfer="true" optional="false" type="data" size="322315"/>
    <uses file="NC_399_IGR_partners.txt" link="input" register="true" transfer="true" optional="false" type="data" size="365504"/>
    <uses file="NC_400_IGR_partners.txt" link="input" register="true" transfer="true" optional="false" type="data" size="180931"/>
    <uses file="NC_401_IGR_partners.txt" link="input" register="true" transfer="true" optional="false" type="data" size="387985"/>
    <uses file="NC_402_IGR_partners.txt" link="input" register="true" transfer="true" optional="false" type="data" size="247465"/>
    <uses file="NC_403_IGR_partners.txt" link="input" register="true" transfer="true" optional="false" type="data" size="217265"/>
    <uses file="NC_404_IGR_partners.txt" link="input" register="true" transfer="true" optional="false" type="data" size="297422"/>
    <uses file="NC_405_IGR_partners.txt" link="input" register="true" transfer="true" optional="false" type="data" size="331567"/>
    <uses file="NC_406_IGR_partners.txt" link="input" register="true" transfer="true" optional="false" type="data" size="424063"/>
    <uses file="NC_407_IGR_partners.txt" link="input" register="true" transfer="true" optional="false" type="data" size="183389"/>
    <uses file="NC_408_IGR_partners.txt" link="input" register="true" transfer="true" optional="false" type="data" size="204066"/>
    <uses file="NC_409_IGR_partners.txt" link="input" register="true" transfer="true" optional="false" type="data" size="250874"/>
    <uses file="NC_410_IGR_partners.txt" link="input" register="true" transfer="true" optional="false" type="data" size="377497"/>
    <uses file="NC_411_IGR_partners.txt" link="input" register="true" transfer="true" optional="false" type="data" size="265829"/>
    <uses file="NC_412_IGR_partners.txt" link="input" register="true" transfer="true" optional="false" type="data" size="185278"/>
    <uses file="NC_413_IGR_partners.txt" link="input" register="true" transfer="true" optional="false" type="data" size="361421"/>
    <uses file="NC_414_IGR_partners.txt" link="input" register="true" transfer="true" optional="false" type="data" size="157222"/>
    <uses file="NC_415_IGR_partners.txt" link="input" register="true" transfer="true" optional="false" type="data" size="191555"/>
    <uses file="NC_416_IGR_partners.txt" link="input" register="true" transfer="true" optional="false" type="data" size="259902"/>
    <uses file="NC_417_IGR_partners.txt" link="input" register="true" transfer="true" optional="false" type="data" size="338892"/>
    <uses file="NC_418_IGR_partners.txt" link="input" register="true" transfer="true" optional="false" type="data" size="240188"/>
    <uses file="NC_419_IGR_partners.txt" link="input" register="true" transfer="true" optional="false" type="data" size="407887"/>
    <uses file="NC_420_IGR_partners.txt" link="input" register="true" transfer="true" optional="false" type="data" size="375768"/>
    <uses file="NC_421_IGR_partners.txt" link="input" register="true" transfer="true" optional="false" type="data" size="287723"/>
    <uses file="NC_422_IGR_partners.txt" link="input" register="true" transfer="true" optional="false" type="data" size="274976"/>
    <uses file="NC_423_IGR_partners.txt" link="input" register="true" transfer="true" optional="false" type="data" size="206820"/>
    <uses file="NC_424_IGR_partners.txt" link="input" register="true" transfer="true" optional="false" type="data" size="157514"/>
    <uses file="NC_425_IGR_partners.txt" link="input" register="true" transfer="true" optional="false" type="data" size="419224"/>
    <uses file="NC_426_IGR_partners.txt" link="input" register="true" transfer="true" optional="false" type="data" size="300243"/>
    <uses file="NC_427_IGR_partners.txt" link="input" register="true" transfer="true" optional="false" type="data" size="248264"/>
    <uses file="NC_428_IGR_partners.txt" link="input" register="true" transfer="true" optional="false" type="data" size="191812"/>
    <uses file="NC_429_IGR_partners.txt" link="input" register="true" transfer="true" optional="false" type="data" size="388734"/>
    <uses file="NC_430_IGR_partners.txt" link="input" register="true" transfer="true" optional="false" type="data" size="179257"/>
    <uses file="NC_431_IGR_partners.txt" link="input" register="true" transfer="true" optional="false" type="data" size="160111"/>
    <uses file="NC_432_IGR_partners.txt" link="input" register="true" transfer="true" optional="false" type="data" size="187723"/>
    <uses file="NC_433_IGR_partners.txt" link="input" register="true" transfer="true" optional="false" type="data" size="372371"/>
    <uses file="NC_434_IGR_partners.txt" link="input" register="true" transfer="true" optional="false" type="data" size="322327"/>
    <uses file="NC_435_IGR_partners.txt" link="input" register="true" transfer="true" optional="false" type="data" size="362541"/>
    <uses file="NC_436_IGR_partners.txt" link="input" register="true" transfer="true" optional="false" type="data" size="378846"/>
    <uses file="NC_437_IGR_partners.txt" link="input" register="true" transfer="true" optional="false" type="data" size="405945"/>
    <uses file="NC_438_IGR_partners.txt" link="input" register="true" transfer="true" optional="false" type="data" size="200800"/>
    <uses file="NC_439_IGR_partners.txt" link="input" register="true" transfer="true" optional="false" type="data" size="305706"/>
    <uses file="NC_440_IGR_partners.txt" link="input" register="true" transfer="true" optional="false" type="data" size="182451"/>
    <uses file="NC_441_IGR_partners.txt" link="input" register="true" transfer="true" optional="false" type="data" size="380793"/>
    <uses file="NC_442_IGR_partners.txt" link="input" register="true" transfer="true" optional="false" type="data" size="213560"/>
    <uses file="NC_443_IGR_partners.txt" link="input" register="true" transfer="true" optional="false" type="data" size="413214"/>
    <uses file="NC_444_IGR_partners.txt" link="input" register="true" transfer="true" optional="false" type="data" size="268857"/>
    <uses file="NC_445_IGR_partners.txt" link="input" register="true" transfer="true" optional="false" type="data" size="192798"/>
    <uses file="NC_446_IGR_partners.txt" link="input" register="true" transfer="true" optional="false" type="data" size="252733"/>
    <uses file="NC_447_IGR_partners.txt" link="input" register="true" transfer="true" optional="false" type="data" size="270211"/>
    <uses file="NC_448_IGR_partners.txt" link="input" register="true" transfer="true" optional="false" type="data" size="165258"/>
    <uses file="NC_449_IGR_partners.txt" link="input" register="true" transfer="true" optional="false" type="data" size="300682"/>
    <uses file="NC_450_IGR_partners.txt" link="input" register="true" transfer="true" optional="false" type="data" size="233547"/>
    <uses file="NC_451_IGR_partners.txt" link="input" register="true" transfer="true" optional="false" type="data" size="178150"/>
    <uses file="NC_452_IGR_partners.txt" link="input" register="true" transfer="true" optional="false" type="data" size="331652"/>
    <uses file="NC_453_IGR_partners.txt" link="input" register="true" transfer="true" optional="false" type="data" size="290315"/>
    <uses file="NC_454_IGR_partners.txt" link="input" register="true" transfer="true" optional="false" type="data" size="325503"/>
    <uses file="NC_455_IGR_partners.txt" link="input" register="true" transfer="true" optional="false" type="data" size="300295"/>
    <uses file="NC_456_IGR_partners.txt" link="input" register="true" transfer="true" optional="false" type="data" size="271377"/>
    <uses file="NC_457_IGR_partners.txt" link="input" register="true" transfer="true" optional="false" type="data" size="316663"/>
    <uses file="NC_458_IGR_partners.txt" link="input" register="true" transfer="true" optional="false" type="data" size="337380"/>
    <uses file="NC_459_IGR_partners.txt" link="input" register="true" transfer="true" optional="false" type="data" size="385511"/>
    <uses file="NC_460_IGR_partners.txt" link="input" register="true" transfer="true" optional="false" type="data" size="205925"/>
    <uses file="NC_461_IGR_partners.txt" link="input" register="true" transfer="true" optional="false" type="data" size="190986"/>
    <uses file="NC_462_IGR_partners.txt" link="input" register="true" transfer="true" optional="false" type="data" size="233747"/>
    <uses file="NC_463_IGR_partners.txt" link="input" register="true" transfer="true" optional="false" type="data" size="388700"/>
    <uses file="NC_464_IGR_partners.txt" link="input" register="true" transfer="true" optional="false" type="data" size="296169"/>
    <uses file="NC_465_IGR_partners.txt" link="input" register="true" transfer="true" optional="false" type="data" size="227627"/>
    <uses file="NC_466_IGR_partners.txt" link="input" register="true" transfer="true" optional="false" type="data" size="417427"/>
    <uses file="NC_467_IGR_partners.txt" link="input" register="true" transfer="true" optional="false" type="data" size="190045"/>
    <uses file="NC_468_IGR_partners.txt" link="input" register="true" transfer="true" optional="false" type="data" size="366219"/>
    <uses file="NC_469_IGR_partners.txt" link="input" register="true" transfer="true" optional="false" type="data" size="386000"/>
    <uses file="NC_470_IGR_partners.txt" link="input" register="true" transfer="true" optional="false" type="data" size="342735"/>
    <uses file="NC_471_IGR_partners.txt" link="input" register="true" transfer="true" optional="false" type="data" size="319427"/>
    <uses file="NC_472_IGR_partners.txt" link="input" register="true" transfer="true" optional="false" type="data" size="432465"/>
    <uses file="NC_473_IGR_partners.txt" link="input" register="true" transfer="true" optional="false" type="data" size="205598"/>
    <uses file="NC_474_IGR_partners.txt" link="input" register="true" transfer="true" optional="false" type="data" size="331721"/>
    <uses file="NC_475_IGR_partners.txt" link="input" register="true" transfer="true" optional="false" type="data" size="230990"/>
    <uses file="NC_476_IGR_partners.txt" link="input" register="true" transfer="true" optional="false" type="data" size="334852"/>
    <uses file="NC_477_IGR_partners.txt" link="input" register="true" transfer="true" optional="false" type="data" size="365466"/>
    <uses file="NC_478_IGR_partners.txt" link="input" register="true" transfer="true" optional="false" type="data" size="285045"/>
    <uses file="NC_479_IGR_partners.txt" link="input" register="true" transfer="true" optional="false" type="data" size="256371"/>
    <uses file="NC_480_IGR_partners.txt" link="input" register="true" transfer="true" optional="false" type="data" size="328220"/>
    <uses file="NC_481_IGR_partners.txt" link="input" register="true" transfer="true" optional="false" type="data" size="261473"/>
    <uses file="NC_482_IGR_partners.txt" link="input" register="true" transfer="true" optional="false" type="data" size="396102"/>
    <uses file="NC_483_IGR_partners.txt" link="input" register="true" transfer="true" optional="false" type="data" size="279830"/>
    <uses file="NC_484_IGR_partners.txt" link="input" register="true" transfer="true" optional="false" type="data" size="317206"/>
    <uses file="NC_485_IGR_partners.txt" link="input" register="true" transfer="true" optional="false" type="data" size="289258"/>
    <uses file="NC_486_IGR_partners.txt" link="input" register="true" transfer="true" optional="false" type="data" size="254504"/>
    <uses file="NC_487_IGR_partners.txt" link="input" register="true" transfer="true" optional="false" type="data" size="233276"/>
    <uses file="NC_488_IGR_partners.txt" link="input" register="true" transfer="true" optional="false" type="data" size="335682"/>
    <uses file="NC_489_IGR_partners.txt" link="input" register="true" transfer="true" optional="false" type="data" size="351978"/>
    <uses file="NC_490_IGR_partners.txt" link="input" register="true" transfer="true" optional="false" type="data" size="240424"/>
    <uses file="NC_491_IGR_partners.txt" link="input" register="true" transfer="true" optional="false" type="data" size="420590"/>
    <uses file="NC_492_IGR_partners.txt" link="input" register="true" transfer="true" optional="false" type="data" size="413621"/>
    <uses file="NC_493_IGR_partners.txt" link="input" register="true" transfer="true" optional="false" type="data" size="210044"/>
    <uses file="NC_494_IGR_partners.txt" link="input" register="true" transfer="true" optional="false" type="data" size="203556"/>
    <uses file="NC_495_IGR_partners.txt" link="input" register="true" transfer="true" optional="false" type="data" size="170603"/>
    <uses file="NC_496_IGR_partners.txt" link="input" register="true" transfer="true" optional="false" type="data" size="318070"/>
    <uses file="NC_497_IGR_partners.txt" link="input" register="true" transfer="true" optional="false" type="data" size="261175"/>
    <uses file="NC_498_IGR_partners.txt" link="input" register="true" transfer="true" optional="false" type="data" size="305435"/>
    <uses file="NC_499_IGR_partners.txt" link="input" register="true" transfer="true" optional="false" type="data" size="371609"/>
    <uses file="NC_500_IGR_partners.txt" link="input" register="true" transfer="true" optional="false" type="data" size="326238"/>
    <uses file="NC_501_IGR_partners.txt" link="input" register="true" transfer="true" optional="false" type="data" size="262362"/>
    <uses file="NC_502_IGR_partners.txt" link="input" register="true" transfer="true" optional="false" type="data" size="367012"/>
    <uses file="NC_503_IGR_partners.txt" link="input" register="true" transfer="true" optional="false" type="data" size="235172"/>
    <uses file="NC_504_IGR_partners.txt" link="input" register="true" transfer="true" optional="false" type="data" size="155541"/>
    <uses file="NC_505_IGR_partners.txt" link="input" register="true" transfer="true" optional="false" type="data" size="303439"/>
    <uses file="NC_506_IGR_partners.txt" link="input" register="true" transfer="true" optional="false" type="data" size="351593"/>
    <uses file="NC_507_IGR_partners.txt" link="input" register="true" transfer="true" optional="false" type="data" size="224173"/>
    <uses file="NC_508_IGR_partners.txt" link="input" register="true" transfer="true" optional="false" type="data" size="328302"/>
    <uses file="NC_509_IGR_partners.txt" link="input" register="true" transfer="true" optional="false" type="data" size="241550"/>
    <uses file="NC_510_IGR_partners.txt" link="input" register="true" transfer="true" optional="false" type="data" size="215243"/>
    <uses file="NC_511_IGR_partners.txt" link="input" register="true" transfer="true" optional="false" type="data" size="424474"/>
    <uses file="NC_512_IGR_partners.txt" link="input" register="true" transfer="true" optional="false" type="data" size="409661"/>
    <uses file="NC_513_IGR_partners.txt" link="input" register="true" transfer="true" optional="false" type="data" size="300776"/>
    <uses file="NC_514_IGR_partners.txt" link="input" register="true" transfer="true" optional="false" type="data" size="275378"/>
    <uses file="NC_515_IGR_partners.txt" link="input" register="true" transfer="true" optional="false" type="data" size="348914"/>
    <uses file="NC_516_IGR_partners.txt" link="input" register="true" transfer="true" optional="false" type="data" size="274057"/>
    <uses file="NC_517_IGR_partners.txt" link="input" register="true" transfer="true" optional="false" type="data" size="407098"/>
    <uses file="NC_518_IGR_partners.txt" link="input" register="true" transfer="true" optional="false" type="data" size="351539"/>
    <uses file="NC_519_IGR_partners.txt" link="input" register="true" transfer="true" optional="false" type="data" size="220279"/>
    <uses file="NC_520_IGR_partners.txt" link="input" register="true" transfer="true" optional="false" type="data" size="167921"/>
    <uses file="NC_521_IGR_partners.txt" link="input" register="true" transfer="true" optional="false" type="data" size="239381"/>
    <uses file="NC_522_IGR_partners.txt" link="input" register="true" transfer="true" optional="false" type="data" size="324608"/>
    <uses file="NC_523_IGR_partners.txt" link="input" register="true" transfer="true" optional="false" type="data" size="209057"/>
    <uses file="NC_524_IGR_partners.txt" link="input" register="true" transfer="true" optional="false" type="data" size="338339"/>
    <uses file="NC_525_IGR_partners.txt" link="input" register="true" transfer="true" optional="false" type="data" size="308644"/>
    <uses file="NC_526_IGR_partners.txt" link="input" register="true" transfer="true" optional="false" type="data" size="201289"/>
    <uses file="NC_527_IGR_partners.txt" link="input" register="true" transfer="true" optional="false" type="data" size="428097"/>
    <uses file="NC_528_IGR_partners.txt" link="input" register="true" transfer="true" optional="false" type="data" size="295838"/>
    <uses file="NC_529_IGR_partners.txt" link="input" register="true" transfer="true" optional="false" type="data" size="189308"/>
    <uses file="NC_530_IGR_partners.txt" link="input" register="true" transfer="true" optional="false" type="data" size="313803"/>
    <uses file="NC_531_IGR_partners.txt" link="input" register="true" transfer="true" optional="false" type="data" size="196435"/>
    <uses file="NC_532_IGR_partners.txt" link="input" register="true" transfer="true" optional="false" type="data" size="194828"/>
    <uses file="NC_533_IGR_partners.txt" link="input" register="true" transfer="true" optional="false" type="data" size="192011"/>
    <uses file="NC_534_IGR_partners.txt" link="input" register="true" transfer="true" optional="false" type="data" size="347127"/>
    <uses file="NC_535_IGR_partners.txt" link="input" register="true" transfer="true" optional="false" type="data" size="411120"/>
    <uses file="NC_536_IGR_partners.txt" link="input" register="true" transfer="true" optional="false" type="data" size="168705"/>
    <uses file="NC_537_IGR_partners.txt" link="input" register="true" transfer="true" optional="false" type="data" size="243728"/>
    <uses file="NC_538_IGR_partners.txt" link="input" register="true" transfer="true" optional="false" type="data" size="395935"/>
    <uses file="NC_539_IGR_partners.txt" link="input" register="true" transfer="true" optional="false" type="data" size="335791"/>
    <uses file="NC_540_IGR_partners.txt" link="input" register="true" transfer="true" optional="false" type="data" size="315344"/>
    <uses file="NC_541_IGR_partners.txt" link="input" register="true" transfer="true" optional="false" type="data" size="354999"/>
    <uses file="NC_542_IGR_partners.txt" link="input" register="true" transfer="true" optional="false" type="data" size="219980"/>
    <uses file="NC_543_IGR_partners.txt" link="input" register="true" transfer="true" optional="false" type="data" size="274426"/>
    <uses file="NC_544_IGR_partners.txt" link="input" register="true" transfer="true" optional="false" type="data" size="251200"/>
    <uses file="NC_545_IGR_partners.txt" link="input" register="true" transfer="true" optional="false" type="data" size="244389"/>
    <uses file="NC_546_IGR_partners.txt" link="input" register="true" transfer="true" optional="false" type="data" size="358079"/>
    <uses file="NC_547_IGR_partners.txt" link="input" register="true" transfer="true" optional="false" type="data" size="271335"/>
    <uses file="NC_548_IGR_partners.txt" link="input" register="true" transfer="true" optional="false" type="data" size="234507"/>
    <uses file="NC_549_IGR_partners.txt" link="input" register="true" transfer="true" optional="false" type="data" size="344855"/>
    <uses file="NC_550_IGR_partners.txt" link="input" register="true" transfer="true" optional="false" type="data" size="193843"/>
    <uses file="NC_551_IGR_partners.txt" link="input" register="true" transfer="true" optional="false" type="data" size="145701"/>
    <uses file="NC_552_IGR_partners.txt" link="input" register="true" transfer="true" optional="false" type="data" size="179507"/>
    <uses file="NC_553_IGR_partners.txt" link="input" register="true" transfer="true" optional="false" type="data" size="314192"/>
    <uses file="NC_554_IGR_partners.txt" link="input" register="true" transfer="true" optional="false" type="data" size="162094"/>
    <uses file="NC_555_IGR_partners.txt" link="input" register="true" transfer="true" optional="false" type="data" size="423977"/>
    <uses file="NC_556_IGR_partners.txt" link="input" register="true" transfer="true" optional="false" type="data" size="150507"/>
    <uses file="NC_557_IGR_partners.txt" link="input" register="true" transfer="true" optional="false" type="data" size="237720"/>
    <uses file="NC_558_IGR_partners.txt" link="input" register="true" transfer="true" optional="false" type="data" size="315867"/>
    <uses file="NC_559_IGR_partners.txt" link="input" register="true" transfer="true" optional="false" type="data" size="389588"/>
    <uses file="NC_560_IGR_partners.txt" link="input" register="true" transfer="true" optional="false" type="data" size="221276"/>
    <uses file="NC_561_IGR_partners.txt" link="input" register="true" transfer="true" optional="false" type="data" size="342220"/>
    <uses file="NC_562_IGR_partners.txt" link="input" register="true" transfer="true" optional="false" type="data" size="324506"/>
    <uses file="NC_563_IGR_partners.txt" link="input" register="true" transfer="true" optional="false" type="data" size="200100"/>
    <uses file="NC_564_IGR_partners.txt" link="input" register="true" transfer="true" optional="false" type="data" size="224881"/>
    <uses file="NC_565_IGR_partners.txt" link="input" register="true" transfer="true" optional="false" type="data" size="198036"/>
    <uses file="NC_566_IGR_partners.txt" link="input" register="true" transfer="true" optional="false" type="data" size="277547"/>
    <uses file="NC_567_IGR_partners.txt" link="input" register="true" transfer="true" optional="false" type="data" size="308465"/>
    <uses file="NC_568_IGR_partners.txt" link="input" register="true" transfer="true" optional="false" type="data" size="153341"/>
    <uses file="NC_569_IGR_partners.txt" link="input" register="true" transfer="true" optional="false" type="data" size="331369"/>
    <uses file="NC_570_IGR_partners.txt" link="input" register="true" transfer="true" optional="false" type="data" size="259593"/>
    <uses file="NC_571_IGR_partners.txt" link="input" register="true" transfer="true" optional="false" type="data" size="406169"/>
    <uses file="NC_572_IGR_partners.txt" link="input" register="true" transfer="true" optional="false" type="data" size="331351"/>
    <uses file="NC_573_IGR_partners.txt" link="input" register="true" transfer="true" optional="false" type="data" size="219306"/>
    <uses file="NC_574_IGR_partners.txt" link="input" register="true" transfer="true" optional="false" type="data" size="410127"/>
    <uses file="NC_575_IGR_partners.txt" link="input" register="true" transfer="true" optional="false" type="data" size="317283"/>
    <uses file="NC_576_IGR_partners.txt" link="input" register="true" transfer="true" optional="false" type="data" size="246291"/>
    <uses file="NC_577_IGR_partners.txt" link="input" register="true" transfer="true" optional="false" type="data" size="272906"/>
    <uses file="NC_578_IGR_partners.txt" link="input" register="true" transfer="true" optional="false" type="data" size="345596"/>
    <uses file="NC_579_IGR_partners.txt" link="input" register="true" transfer="true" optional="false" type="data" size="222853"/>
    <uses file="NC_580_IGR_partners.txt" link="input" register="true" transfer="true" optional="false" type="data" size="166246"/>
    <uses file="NC_581_IGR_partners.txt" link="input" register="true" transfer="true" optional="false" type="data" size="344315"/>
    <uses file="NC_582_IGR_partners.txt" link="input" register="true" transfer="true" optional="false" type="data" size="398698"/>
    <uses file="NC_583_IGR_partners.txt" link="input" register="true" transfer="true" optional="false" type="data" size="292213"/>
    <uses file="NC_584_IGR_partners.txt" link="input" register="true" transfer="true" optional="false" type="data" size="425066"/>
    <uses file="NC_585_IGR_partners.txt" link="input" register="true" transfer="true" optional="false" type="data" size="427360"/>
    <uses file="NC_586_IGR_partners.txt" link="input" register="true" transfer="true" optional="false" type="data" size="277173"/>
    <uses file="NC_587_IGR_partners.txt" link="input" register="true" transfer="true" optional="false" type="data" size="200223"/>
    <uses file="NC_588_IGR_partners.txt" link="input" register="true" transfer="true" optional="false" type="data" size="397773"/>
    <uses file="NC_589_IGR_partners.txt" link="input" register="true" transfer="true" optional="false" type="data" size="179998"/>
    <uses file="NC_590_IGR_partners.txt" link="input" register="true" transfer="true" optional="false" type="data" size="319855"/>
    <uses file="NC_591_IGR_partners.txt" link="input" register="true" transfer="true" optional="false" type="data" size="217095"/>
    <uses file="NC_592_IGR_partners.txt" link="input" register="true" transfer="true" optional="false" type="data" size="210778"/>
    <uses file="NC_593_IGR_partners.txt" link="input" register="true" transfer="true" optional="false" type="data" size="159156"/>
    <uses file="NC_594_IGR_partners.txt" link="input" register="true" transfer="true" optional="false" type="data" size="352350"/>
    <uses file="NC_595_IGR_partners.txt" link="input" register="true" transfer="true" optional="false" type="data" size="282351"/>
    <uses file="NC_596_IGR_partners.txt" link="input" register="true" transfer="true" optional="false" type="data" size="153394"/>
    <uses file="NC_597_IGR_partners.txt" link="input" register="true" transfer="true" optional="false" type="data" size="365703"/>
    <uses file="NC_598_IGR_partners.txt" link="input" register="true" transfer="true" optional="false" type="data" size="408336"/>
    <uses file="NC_599_IGR_partners.txt" link="input" register="true" transfer="true" optional="false" type="data" size="188121"/>
    <uses file="NC_600_IGR_partners.txt" link="input" register="true" transfer="true" optional="false" type="data" size="429800"/>
    <uses file="NC_601_IGR_partners.txt" link="input" register="true" transfer="true" optional="false" type="data" size="311227"/>
    <uses file="NC_602_IGR_partners.txt" link="input" register="true" transfer="true" optional="false" type="data" size="385736"/>
    <uses file="NC_603_IGR_partners.txt" link="input" register="true" transfer="true" optional="false" type="data" size="335864"/>
    <uses file="NC_604_IGR_partners.txt" link="input" register="true" transfer="true" optional="false" type="data" size="407543"/>
    <uses file="NC_605_IGR_partners.txt" link="input" register="true" transfer="true" optional="false" type="data" size="386080"/>
    <uses file="NC_606_IGR_partners.txt" link="input" register="true" transfer="true" optional="false" type="data" size="160304"/>
    <uses file="NC_607_IGR_partners.txt" link="input" register="true" transfer="true" optional="false" type="data" size="222575"/>
    <uses file="NC_608_IGR_partners.txt" link="input" register="true" transfer="true" optional="false" type="data" size="253769"/>
    <uses file="NC_609_IGR_partners.txt" link="input" register="true" transfer="true" optional="false" type="data" size="213280"/>
    <uses file="NC_610_IGR_partners.txt" link="input" register="true" transfer="true" optional="false" type="data" size="222407"/>
    <uses file="NC_611_IGR_partners.txt" link="input" register="true" transfer="true" optional="false" type="data" size="243958"/>
    <uses file="NC_612_IGR_partners.txt" link="input" register="true" transfer="true" optional="false" type="data" size="343285"/>
    <uses file="NC_613_IGR_partners.txt" link="input" register="true" transfer="true" optional="false" type="data" size="329862"/>
    <uses file="NC_614_IGR_partners.txt" link="input" register="true" transfer="true" optional="false" type="data" size="218598"/>
    <uses file="NC_615_IGR_partners.txt" link="input" register="true" transfer="true" optional="false" type="data" size="338514"/>
    <uses file="NC_616_IGR_partners.txt" link="input" register="true" transfer="true" optional="false" type="data" size="214418"/>
    <uses file="NC_617_IGR_partners.txt" link="input" register="true" transfer="true" optional="false" type="data" size="291245"/>
    <uses file="NC_618_IGR_partners.txt" link="input" register="true" transfer="true" optional="false" type="data" size="272295"/>
    <uses file="NC_619_IGR_partners.txt" link="input" register="true" transfer="true" optional="false" type="data" size="159370"/>
    <uses file="NC_620_IGR_partners.txt" link="input" register="true" transfer="true" optional="false" type="data" size="251837"/>
    <uses file="NC_621_IGR_partners.txt" link="input" register="true" transfer="true" optional="false" type="data" size="323398"/>
    <uses file="NC_622_IGR_partners.txt" link="input" register="true" transfer="true" optional="false" type="data" size="236102"/>
    <uses file="NC_623_IGR_partners.txt" link="input" register="true" transfer="true" optional="false" type="data" size="403408"/>
    <uses file="NC_624_IGR_partners.txt" link="input" register="true" transfer="true" optional="false" type="data" size="254719"/>
    <uses file="NC_625_IGR_partners.txt" link="input" register="true" transfer="true" optional="false" type="data" size="212623"/>
    <uses file="NC_626_IGR_partners.txt" link="input" register="true" transfer="true" optional="false" type="data" size="272668"/>
    <uses file="NC_627_IGR_partners.txt" link="input" register="true" transfer="true" optional="false" type="data" size="303058"/>
    <uses file="NC_628_IGR_partners.txt" link="input" register="true" transfer="true" optional="false" type="data" size="400624"/>
    <uses file="NC_629_IGR_partners.txt" link="input" register="true" transfer="true" optional="false" type="data" size="250448"/>
    <uses file="NC_630_IGR_partners.txt" link="input" register="true" transfer="true" optional="false" type="data" size="330639"/>
    <uses file="NC_631_IGR_partners.txt" link="input" register="true" transfer="true" optional="false" type="data" size="426782"/>
    <uses file="NC_632_IGR_partners.txt" link="input" register="true" transfer="true" optional="false" type="data" size="297576"/>
    <uses file="NC_633_IGR_partners.txt" link="input" register="true" transfer="true" optional="false" type="data" size="157054"/>
    <uses file="NC_634_IGR_partners.txt" link="input" register="true" transfer="true" optional="false" type="data" size="267369"/>
    <uses file="NC_635_IGR_partners.txt" link="input" register="true" transfer="true" optional="false" type="data" size="268184"/>
    <uses file="NC_636_IGR_partners.txt" link="input" register="true" transfer="true" optional="false" type="data" size="291407"/>
    <uses file="NC_637_IGR_partners.txt" link="input" register="true" transfer="true" optional="false" type="data" size="258315"/>
    <uses file="NC_638_IGR_partners.txt" link="input" register="true" transfer="true" optional="false" type="data" size="418227"/>
    <uses file="NC_639_IGR_partners.txt" link="input" register="true" transfer="true" optional="false" type="data" size="325086"/>
    <uses file="NC_640_IGR_partners.txt" link="input" register="true" transfer="true" optional="false" type="data" size="412868"/>
    <uses file="NC_641_IGR_partners.txt" link="input" register="true" transfer="true" optional="false" type="data" size="396591"/>
    <uses file="NC_642_IGR_partners.txt" link="input" register="true" transfer="true" optional="false" type="data" size="197230"/>
    <uses file="NC_643_IGR_partners.txt" link="input" register="true" transfer="true" optional="false" type="data" size="159426"/>
    <uses file="NC_644_IGR_partners.txt" link="input" register="true" transfer="true" optional="false" type="data" size="389929"/>
    <uses file="NC_645_IGR_partners.txt" link="input" register="true" transfer="true" optional="false" type="data" size="398417"/>
    <uses file="NC_646_IGR_partners.txt" link="input" register="true" transfer="true" optional="false" type="data" size="386023"/>
    <uses file="NC_647_IGR_partners.txt" link="input" register="true" transfer="true" optional="false" type="data" size="282517"/>
    <uses file="NC_648_IGR_partners.txt" link="input" register="true" transfer="true" optional="false" type="data" size="397773"/>
    <uses file="NC_649_IGR_partners.txt" link="input" register="true" transfer="true" optional="false" type="data" size="415744"/>
    <uses file="NC_650_IGR_partners.txt" link="input" register="true" transfer="true" optional="false" type="data" size="268951"/>
    <uses file="NC_651_IGR_partners.txt" link="input" register="true" transfer="true" optional="false" type="data" size="331479"/>
    <uses file="NC_652_IGR_partners.txt" link="input" register="true" transfer="true" optional="false" type="data" size="201499"/>
    <uses file="NC_653_IGR_partners.txt" link="input" register="true" transfer="true" optional="false" type="data" size="176740"/>
    <uses file="NC_654_IGR_partners.txt" link="input" register="true" transfer="true" optional="false" type="data" size="278818"/>
    <uses file="NC_655_IGR_partners.txt" link="input" register="true" transfer="true" optional="false" type="data" size="355609"/>
    <uses file="NC_656_IGR_partners.txt" link="input" register="true" transfer="true" optional="false" type="data" size="326148"/>
    <uses file="NC_657_IGR_partners.txt" link="input" register="true" transfer="true" optional="false" type="data" size="355409"/>
    <uses file="NC_658_IGR_partners.txt" link="input" register="true" transfer="true" optional="false" type="data" size="283904"/>
    <uses file="NC_659_IGR_partners.txt" link="input" register="true" transfer="true" optional="false" type="data" size="355433"/>
    <uses file="NC_660_IGR_partners.txt" link="input" register="true" transfer="true" optional="false" type="data" size="364937"/>
    <uses file="NC_661_IGR_partners.txt" link="input" register="true" transfer="true" optional="false" type="data" size="350447"/>
    <uses file="NC_662_IGR_partners.txt" link="input" register="true" transfer="true" optional="false" type="data" size="249004"/>
    <uses file="NC_663_IGR_partners.txt" link="input" register="true" transfer="true" optional="false" type="data" size="173842"/>
    <uses file="NC_664_IGR_partners.txt" link="input" register="true" transfer="true" optional="false" type="data" size="316550"/>
    <uses file="NC_665_IGR_partners.txt" link="input" register="true" transfer="true" optional="false" type="data" size="426983"/>
    <uses file="NC_666_IGR_partners.txt" link="input" register="true" transfer="true" optional="false" type="data" size="309442"/>
    <uses file="NC_667_IGR_partners.txt" link="input" register="true" transfer="true" optional="false" type="data" size="263292"/>
    <uses file="NC_668_IGR_partners.txt" link="input" register="true" transfer="true" optional="false" type="data" size="345692"/>
    <uses file="NC_669_IGR_partners.txt" link="input" register="true" transfer="true" optional="false" type="data" size="146958"/>
    <uses file="NC_670_IGR_partners.txt" link="input" register="true" transfer="true" optional="false" type="data" size="390422"/>
    <uses file="NC_671_IGR_partners.txt" link="input" register="true" transfer="true" optional="false" type="data" size="159632"/>
    <uses file="NC_672_IGR_partners.txt" link="input" register="true" transfer="true" optional="false" type="data" size="266489"/>
    <uses file="NC_673_IGR_partners.txt" link="input" register="true" transfer="true" optional="false" type="data" size="254826"/>
    <uses file="NC_674_IGR_partners.txt" link="input" register="true" transfer="true" optional="false" type="data" size="303316"/>
    <uses file="NC_675_IGR_partners.txt" link="input" register="true" transfer="true" optional="false" type="data" size="341789"/>
    <uses file="NC_676_IGR_partners.txt" link="input" register="true" transfer="true" optional="false" type="data" size="354417"/>
    <uses file="NC_677_IGR_partners.txt" link="input" register="true" transfer="true" optional="false" type="data" size="227992"/>
    <uses file="NC_678_IGR_partners.txt" link="input" register="true" transfer="true" optional="false" type="data" size="380217"/>
    <uses file="NC_679_IGR_partners.txt" link="input" register="true" transfer="true" optional="false" type="data" size="354913"/>
    <uses file="NC_680_IGR_partners.txt" link="input" register="true" transfer="true" optional="false" type="data" size="309384"/>
    <uses file="NC_681_IGR_partners.txt" link="input" register="true" transfer="true" optional="false" type="data" size="376776"/>
    <uses file="NC_682_IGR_partners.txt" link="input" register="true" transfer="true" optional="false" type="data" size="402673"/>
    <uses file="NC_683_IGR_partners.txt" link="input" register="true" transfer="true" optional="false" type="data" size="386417"/>
    <uses file="NC_684_IGR_partners.txt" link="input" register="true" transfer="true" optional="false" type="data" size="259564"/>
    <uses file="NC_685_IGR_partners.txt" link="input" register="true" transfer="true" optional="false" type="data" size="412677"/>
    <uses file="NC_686_IGR_partners.txt" link="input" register="true" transfer="true" optional="false" type="data" size="305356"/>
    <uses file="NC_687_IGR_partners.txt" link="input" register="true" transfer="true" optional="false" type="data" size="304866"/>
    <uses file="NC_688_IGR_partners.txt" link="input" register="true" transfer="true" optional="false" type="data" size="309777"/>
    <uses file="NC_689_IGR_partners.txt" link="input" register="true" transfer="true" optional="false" type="data" size="197931"/>
    <uses file="NC_690_IGR_partners.txt" link="input" register="true" transfer="true" optional="false" type="data" size="288299"/>
    <uses file="NC_691_IGR_partners.txt" link="input" register="true" transfer="true" optional="false" type="data" size="163202"/>
    <uses file="NC_692_IGR_partners.txt" link="input" register="true" transfer="true" optional="false" type="data" size="191188"/>
    <uses file="NC_693_IGR_partners.txt" link="input" register="true" transfer="true" optional="false" type="data" size="228866"/>
    <uses file="NC_694_IGR_partners.txt" link="input" register="true" transfer="true" optional="false" type="data" size="304937"/>
    <uses file="NC_695_IGR_partners.txt" link="input" register="true" transfer="true" optional="false" type="data" size="169409"/>
    <uses file="NC_696_IGR_partners.txt" link="input" register="true" transfer="true" optional="false" type="data" size="373254"/>
    <uses file="NC_697_IGR_partners.txt" link="input" register="true" transfer="true" optional="false" type="data" size="155291"/>
    <uses file="NC_698_IGR_partners.txt" link="input" register="true" transfer="true" optional="false" type="data" size="255329"/>
    <uses file="NC_699_IGR_partners.txt" link="input" register="true" transfer="true" optional="false" type="data" size="387857"/>
    <uses file="NC_700_IGR_partners.txt" link="input" register="true" transfer="true" optional="false" type="data" size="334547"/>
    <uses file="NC_701_IGR_partners.txt" link="input" register="true" transfer="true" optional="false" type="data" size="270679"/>
    <uses file="NC_702_IGR_partners.txt" link="input" register="true" transfer="true" optional="false" type="data" size="334831"/>
    <uses file="NC_703_IGR_partners.txt" link="input" register="true" transfer="true" optional="false" type="data" size="359815"/>
    <uses file="NC_704_IGR_partners.txt" link="input" register="true" transfer="true" optional="false" type="data" size="288142"/>
    <uses file="NC_705_IGR_partners.txt" link="input" register="true" transfer="true" optional="false" type="data" size="346947"/>
    <uses file="NC_706_IGR_partners.txt" link="input" register="true" transfer="true" optional="false" type="data" size="190008"/>
    <uses file="NC_707_IGR_partners.txt" link="input" register="true" transfer="true" optional="false" type="data" size="303694"/>
    <uses file="NC_708_IGR_partners.txt" link="input" register="true" transfer="true" optional="false" type="data" size="367548"/>
    <uses file="NC_709_IGR_partners.txt" link="input" register="true" transfer="true" optional="false" type="data" size="345931"/>
    <uses file="NC_710_IGR_partners.txt" link="input" register="true" transfer="true" optional="false" type="data" size="349506"/>
    <uses file="NC_711_IGR_partners.txt" link="input" register="true" transfer="true" optional="false" type="data" size="306821"/>
    <uses file="NC_712_IGR_partners.txt" link="input" register="true" transfer="true" optional="false" type="data" size="348153"/>
    <uses file="NC_713_IGR_partners.txt" link="input" register="true" transfer="true" optional="false" type="data" size="397654"/>
    <uses file="NC_714_IGR_partners.txt" link="input" register="true" transfer="true" optional="false" type="data" size="237726"/>
    <uses file="NC_715_IGR_partners.txt" link="input" register="true" transfer="true" optional="false" type="data" size="212919"/>
    <uses file="NC_716_IGR_partners.txt" link="input" register="true" transfer="true" optional="false" type="data" size="388155"/>
    <uses file="NC_717_IGR_partners.txt" link="input" register="true" transfer="true" optional="false" type="data" size="147626"/>
    <uses file="NC_718_IGR_partners.txt" link="input" register="true" transfer="true" optional="false" type="data" size="286174"/>
    <uses file="NC_719_IGR_partners.txt" link="input" register="true" transfer="true" optional="false" type="data" size="315596"/>
    <uses file="NC_720_IGR_partners.txt" link="input" register="true" transfer="true" optional="false" type="data" size="385141"/>
    <uses file="NC_721_IGR_partners.txt" link="input" register="true" transfer="true" optional="false" type="data" size="397088"/>
    <uses file="NC_722_IGR_partners.txt" link="input" register="true" transfer="true" optional="false" type="data" size="256933"/>
    <uses file="NC_723_IGR_partners.txt" link="input" register="true" transfer="true" optional="false" type="data" size="352165"/>
    <uses file="NC_724_IGR_partners.txt" link="input" register="true" transfer="true" optional="false" type="data" size="216270"/>
    <uses file="NC_725_IGR_partners.txt" link="input" register="true" transfer="true" optional="false" type="data" size="367782"/>
    <uses file="NC_726_IGR_partners.txt" link="input" register="true" transfer="true" optional="false" type="data" size="193308"/>
    <uses file="NC_727_IGR_partners.txt" link="input" register="true" transfer="true" optional="false" type="data" size="384023"/>
    <uses file="NC_728_IGR_partners.txt" link="input" register="true" transfer="true" optional="false" type="data" size="306834"/>
    <uses file="NC_729_IGR_partners.txt" link="input" register="true" transfer="true" optional="false" type="data" size="345457"/>
    <uses file="NC_730_IGR_partners.txt" link="input" register="true" transfer="true" optional="false" type="data" size="217222"/>
    <uses file="NC_731_IGR_partners.txt" link="input" register="true" transfer="true" optional="false" type="data" size="364542"/>
    <uses file="NC_732_IGR_partners.txt" link="input" register="true" transfer="true" optional="false" type="data" size="401593"/>
    <uses file="NC_733_IGR_partners.txt" link="input" register="true" transfer="true" optional="false" type="data" size="305137"/>
    <uses file="NC_734_IGR_partners.txt" link="input" register="true" transfer="true" optional="false" type="data" size="146920"/>
    <uses file="NC_735_IGR_partners.txt" link="input" register="true" transfer="true" optional="false" type="data" size="263410"/>
    <uses file="NC_736_IGR_partners.txt" link="input" register="true" transfer="true" optional="false" type="data" size="351305"/>
    <uses file="NC_737_IGR_partners.txt" link="input" register="true" transfer="true" optional="false" type="data" size="234104"/>
    <uses file="NC_738_IGR_partners.txt" link="input" register="true" transfer="true" optional="false" type="data" size="279789"/>
    <uses file="NC_739_IGR_partners.txt" link="input" register="true" transfer="true" optional="false" type="data" size="388536"/>
    <uses file="NC_740_IGR_partners.txt" link="input" register="true" transfer="true" optional="false" type="data" size="296918"/>
    <uses file="NC_741_IGR_partners.txt" link="input" register="true" transfer="true" optional="false" type="data" size="203862"/>
    <uses file="NC_742_IGR_partners.txt" link="input" register="true" transfer="true" optional="false" type="data" size="160775"/>
    <uses file="NC_743_IGR_partners.txt" link="input" register="true" transfer="true" optional="false" type="data" size="235533"/>
    <uses file="NC_744_IGR_partners.txt" link="input" register="true" transfer="true" optional="false" type="data" size="255344"/>
    <uses file="NC_745_IGR_partners.txt" link="input" register="true" transfer="true" optional="false" type="data" size="300186"/>
    <uses file="NC_746_IGR_partners.txt" link="input" register="true" transfer="true" optional="false" type="data" size="427413"/>
    <uses file="NC_747_IGR_partners.txt" link="input" register="true" transfer="true" optional="false" type="data" size="230079"/>
    <uses file="NC_748_IGR_partners.txt" link="input" register="true" transfer="true" optional="false" type="data" size="310641"/>
    <uses file="NC_749_IGR_partners.txt" link="input" register="true" transfer="true" optional="false" type="data" size="382559"/>
    <uses file="NC_750_IGR_partners.txt" link="input" register="true" transfer="true" optional="false" type="data" size="231907"/>
    <uses file="NC_751_IGR_partners.txt" link="input" register="true" transfer="true" optional="false" type="data" size="380041"/>
    <uses file="NC_752_IGR_partners.txt" link="input" register="true" transfer="true" optional="false" type="data" size="148827"/>
    <uses file="NC_753_IGR_partners.txt" link="input" register="true" transfer="true" optional="false" type="data" size="432629"/>
    <uses file="NC_754_IGR_partners.txt" link="input" register="true" transfer="true" optional="false" type="data" size="354956"/>
    <uses file="NC_755_IGR_partners.txt" link="input" register="true" transfer="true" optional="false" type="data" size="200875"/>
    <uses file="NC_756_IGR_partners.txt" link="input" register="true" transfer="true" optional="false" type="data" size="408729"/>
    <uses file="NC_757_IGR_partners.txt" link="input" register="true" transfer="true" optional="false" type="data" size="278283"/>
    <uses file="NC_758_IGR_partners.txt" link="input" register="true" transfer="true" optional="false" type="data" size="220729"/>
    <uses file="NC_759_IGR_partners.txt" link="input" register="true" transfer="true" optional="false" type="data" size="314317"/>
    <uses file="NC_760_IGR_partners.txt" link="input" register="true" transfer="true" optional="false" type="data" size="206154"/>
    <uses file="NC_761_IGR_partners.txt" link="input" register="true" transfer="true" optional="false" type="data" size="285807"/>
    <uses file="NC_762_IGR_partners.txt" link="input" register="true" transfer="true" optional="false" type="data" size="293290"/>
    <uses file="NC_763_IGR_partners.txt" link="input" register="true" transfer="true" optional="false" type="data" size="211552"/>
    <uses file="NC_764_IGR_partners.txt" link="input" register="true" transfer="true" optional="false" type="data" size="372046"/>
    <uses file="NC_765_IGR_partners.txt" link="input" register="true" transfer="true" optional="false" type="data" size="402216"/>
    <uses file="NC_766_IGR_partners.txt" link="input" register="true" transfer="true" optional="false" type="data" size="420898"/>
    <uses file="NC_767_IGR_partners.txt" link="input" register="true" transfer="true" optional="false" type="data" size="358959"/>
    <uses file="NC_768_IGR_partners.txt" link="input" register="true" transfer="true" optional="false" type="data" size="381104"/>
    <uses file="NC_769_IGR_partners.txt" link="input" register="true" transfer="true" optional="false" type="data" size="368446"/>
    <uses file="NC_770_IGR_partners.txt" link="input" register="true" transfer="true" optional="false" type="data" size="340043"/>
    <uses file="NC_771_IGR_partners.txt" link="input" register="true" transfer="true" optional="false" type="data" size="254907"/>
    <uses file="NC_772_IGR_partners.txt" link="input" register="true" transfer="true" optional="false" type="data" size="174148"/>
    <uses file="NC_773_IGR_partners.txt" link="input" register="true" transfer="true" optional="false" type="data" size="379768"/>
    <uses file="NC_774_IGR_partners.txt" link="input" register="true" transfer="true" optional="false" type="data" size="280048"/>
    <uses file="NC_775_IGR_partners.txt" link="input" register="true" transfer="true" optional="false" type="data" size="266133"/>
    <uses file="NC_776_IGR_partners.txt" link="input" register="true" transfer="true" optional="false" type="data" size="420128"/>
    <uses file="NC_777_IGR_partners.txt" link="input" register="true" transfer="true" optional="false" type="data" size="260758"/>
    <uses file="NC_778_IGR_partners.txt" link="input" register="true" transfer="true" optional="false" type="data" size="218968"/>
    <uses file="NC_779_IGR_partners.txt" link="input" register="true" transfer="true" optional="false" type="data" size="356892"/>
    <uses file="NC_780_IGR_partners.txt" link="input" register="true" transfer="true" optional="false" type="data" size="249971"/>
    <uses file="NC_781_IGR_partners.txt" link="input" register="true" transfer="true" optional="false" type="data" size="211576"/>
    <uses file="NC_782_IGR_partners.txt" link="input" register="true" transfer="true" optional="false" type="data" size="208557"/>
    <uses file="NC_783_IGR_partners.txt" link="input" register="true" transfer="true" optional="false" type="data" size="176996"/>
    <uses file="NC_784_IGR_partners.txt" link="input" register="true" transfer="true" optional="false" type="data" size="308848"/>
    <uses file="NC_785_IGR_partners.txt" link="input" register="true" transfer="true" optional="false" type="data" size="348284"/>
    <uses file="NC_786_IGR_partners.txt" link="input" register="true" transfer="true" optional="false" type="data" size="417618"/>
    <uses file="NC_787_IGR_partners.txt" link="input" register="true" transfer="true" optional="false" type="data" size="430137"/>
    <uses file="NC_788_IGR_partners.txt" link="input" register="true" transfer="true" optional="false" type="data" size="231567"/>
    <uses file="NC_789_IGR_partners.txt" link="input" register="true" transfer="true" optional="false" type="data" size="223833"/>
    <uses file="NC_790_IGR_partners.txt" link="input" register="true" transfer="true" optional="false" type="data" size="424239"/>
    <uses file="NC_791_IGR_partners.txt" link="input" register="true" transfer="true" optional="false" type="data" size="273821"/>
    <uses file="NC_792_IGR_partners.txt" link="input" register="true" transfer="true" optional="false" type="data" size="284666"/>
    <uses file="NC_793_IGR_partners.txt" link="input" register="true" transfer="true" optional="false" type="data" size="152634"/>
    <uses file="NC_794_IGR_partners.txt" link="input" register="true" transfer="true" optional="false" type="data" size="300690"/>
    <uses file="NC_795_IGR_partners.txt" link="input" register="true" transfer="true" optional="false" type="data" size="226767"/>
    <uses file="NC_796_IGR_partners.txt" link="input" register="true" transfer="true" optional="false" type="data" size="313699"/>
    <uses file="NC_797_IGR_partners.txt" link="input" register="true" transfer="true" optional="false" type="data" size="172439"/>
    <uses file="NC_798_IGR_partners.txt" link="input" register="true" transfer="true" optional="false" type="data" size="243540"/>
    <uses file="NC_799_IGR_partners.txt" link="input" register="true" transfer="true" optional="false" type="data" size="314309"/>
    <uses file="NC_800_IGR_partners.txt" link="input" register="true" transfer="true" optional="false" type="data" size="262497"/>
    <uses file="NC_801_IGR_partners.txt" link="input" register="true" transfer="true" optional="false" type="data" size="333291"/>
    <uses file="NC_802_IGR_partners.txt" link="input" register="true" transfer="true" optional="false" type="data" size="365400"/>
    <uses file="NC_803_IGR_partners.txt" link="input" register="true" transfer="true" optional="false" type="data" size="425277"/>
    <uses file="NC_804_IGR_partners.txt" link="input" register="true" transfer="true" optional="false" type="data" size="277107"/>
    <uses file="NC_805_IGR_partners.txt" link="input" register="true" transfer="true" optional="false" type="data" size="323978"/>
    <uses file="NC_806_IGR_partners.txt" link="input" register="true" transfer="true" optional="false" type="data" size="173921"/>
    <uses file="NC_807_IGR_partners.txt" link="input" register="true" transfer="true" optional="false" type="data" size="403578"/>
    <uses file="NC_808_IGR_partners.txt" link="input" register="true" transfer="true" optional="false" type="data" size="158705"/>
    <uses file="NC_809_IGR_partners.txt" link="input" register="true" transfer="true" optional="false" type="data" size="194332"/>
    <uses file="NC_810_IGR_partners.txt" link="input" register="true" transfer="true" optional="false" type="data" size="150246"/>
    <uses file="NC_811_IGR_partners.txt" link="input" register="true" transfer="true" optional="false" type="data" size="363693"/>
    <uses file="NC_812_IGR_partners.txt" link="input" register="true" transfer="true" optional="false" type="data" size="245411"/>
    <uses file="NC_813_IGR_partners.txt" link="input" register="true" transfer="true" optional="false" type="data" size="385283"/>
    <uses file="NC_814_IGR_partners.txt" link="input" register="true" transfer="true" optional="false" type="data" size="204954"/>
    <uses file="NC_815_IGR_partners.txt" link="input" register="true" transfer="true" optional="false" type="data" size="304331"/>
    <uses file="NC_816_IGR_partners.txt" link="input" register="true" transfer="true" optional="false" type="data" size="307419"/>
    <uses file="NC_817_IGR_partners.txt" link="input" register="true" transfer="true" optional="false" type="data" size="299393"/>
    <uses file="NC_818_IGR_partners.txt" link="input" register="true" transfer="true" optional="false" type="data" size="254741"/>
    <uses file="NC_819_IGR_partners.txt" link="input" register="true" transfer="true" optional="false" type="data" size="393479"/>
    <uses file="NC_820_IGR_partners.txt" link="input" register="true" transfer="true" optional="false" type="data" size="178614"/>
    <uses file="NC_821_IGR_partners.txt" link="input" register="true" transfer="true" optional="false" type="data" size="333379"/>
    <uses file="NC_822_IGR_partners.txt" link="input" register="true" transfer="true" optional="false" type="data" size="159460"/>
    <uses file="NC_823_IGR_partners.txt" link="input" register="true" transfer="true" optional="false" type="data" size="323724"/>
    <uses file="NC_824_IGR_partners.txt" link="input" register="true" transfer="true" optional="false" type="data" size="165607"/>
    <uses file="NC_825_IGR_partners.txt" link="input" register="true" transfer="true" optional="false" type="data" size="311887"/>
    <uses file="NC_826_IGR_partners.txt" link="input" register="true" transfer="true" optional="false" type="data" size="260740"/>
    <uses file="NC_827_IGR_partners.txt" link="input" register="true" transfer="true" optional="false" type="data" size="368192"/>
    <uses file="NC_828_IGR_partners.txt" link="input" register="true" transfer="true" optional="false" type="data" size="169623"/>
    <uses file="NC_829_IGR_partners.txt" link="input" register="true" transfer="true" optional="false" type="data" size="418522"/>
    <uses file="NC_830_IGR_partners.txt" link="input" register="true" transfer="true" optional="false" type="data" size="348185"/>
    <uses file="NC_831_IGR_partners.txt" link="input" register="true" transfer="true" optional="false" type="data" size="264625"/>
    <uses file="NC_832_IGR_partners.txt" link="input" register="true" transfer="true" optional="false" type="data" size="270889"/>
    <uses file="NC_833_IGR_partners.txt" link="input" register="true" transfer="true" optional="false" type="data" size="428084"/>
    <uses file="NC_834_IGR_partners.txt" link="input" register="true" transfer="true" optional="false" type="data" size="336098"/>
    <uses file="NC_835_IGR_partners.txt" link="input" register="true" transfer="true" optional="false" type="data" size="190831"/>
    <uses file="NC_836_IGR_partners.txt" link="input" register="true" transfer="true" optional="false" type="data" size="218656"/>
    <uses file="NC_837_IGR_partners.txt" link="input" register="true" transfer="true" optional="false" type="data" size="347902"/>
    <uses file="NC_838_IGR_partners.txt" link="input" register="true" transfer="true" optional="false" type="data" size="322130"/>
    <uses file="NC_839_IGR_partners.txt" link="input" register="true" transfer="true" optional="false" type="data" size="232956"/>
    <uses file="NC_840_IGR_partners.txt" link="input" register="true" transfer="true" optional="false" type="data" size="253502"/>
    <uses file="NC_841_IGR_partners.txt" link="input" register="true" transfer="true" optional="false" type="data" size="261570"/>
    <uses file="NC_842_IGR_partners.txt" link="input" register="true" transfer="true" optional="false" type="data" size="267054"/>
    <uses file="NC_843_IGR_partners.txt" link="input" register="true" transfer="true" optional="false" type="data" size="407507"/>
    <uses file="NC_844_IGR_partners.txt" link="input" register="true" transfer="true" optional="false" type="data" size="308868"/>
    <uses file="NC_845_IGR_partners.txt" link="input" register="true" transfer="true" optional="false" type="data" size="337642"/>
    <uses file="NC_846_IGR_partners.txt" link="input" register="true" transfer="true" optional="false" type="data" size="365731"/>
    <uses file="NC_847_IGR_partners.txt" link="input" register="true" transfer="true" optional="false" type="data" size="208411"/>
    <uses file="NC_848_IGR_partners.txt" link="input" register="true" transfer="true" optional="false" type="data" size="388876"/>
    <uses file="NC_849_IGR_partners.txt" link="input" register="true" transfer="true" optional="false" type="data" size="311063"/>
    <uses file="qrna.err" link="output" register="true" transfer="true" optional="false" type="data" size="610"/>
    <uses file="qrna.out" link="output" register="true" transfer="true" optional="false" type="data" size="4465"/>
    <uses file="NC_0025AG05_QRNA.txt" link="output" register="true" transfer="true" optional="false" type="data" size="773138"/>
    <uses file="NC_0025AG05_QRNAblast.txt" link="output" register="true" transfer="true" optional="false" type="data" size="2378660"/>
    <uses file="NC_0025AG05_QRNAblast.txt.E0.01.D1.q" link="output" register="true" transfer="true" optional="false" type="data" size="159809"/>
    <uses file="NC_0025AG05_QRNAblast.txt.E0.01.D1.q.gff" link="output" register="true" transfer="true" optional="false" type="data" size="39106"/>
    <uses file="NC_0025AG05_QRNAblast.txt.E0.01.D1.q.rep" link="output" register="true" transfer="true" optional="false" type="data" size="42650"/>
    <uses file="Seq_NC_0025AG05" link="input" register="false" transfer="false" optional="false" type="data" size="86027"/>
    <uses file="NC_0025AG05_QRNA.txt.all.CUTOFF0.ID[100:0].GC[100:0].gff" link="output" register="false" transfer="false" optional="false" type="data" size="174803"/>
  </job>
  <job id="ID00026" namespace="SIPHT" name="Blast_synteny" version="1.0" runtime="33.0000">
    <uses file="Flanking_ORFs_known.txt" link="input" register="true" transfer="true" optional="false" type="data" size="1419426"/>
    <uses file="xdformat" link="input" register="true" transfer="true" optional="false" type="data" size="380164"/>
    <uses file="blasta" link="input" register="true" transfer="true" optional="false" type="data" size="786856"/>
    <uses file="time" link="input" register="true" transfer="true" optional="false" type="data" size="11944"/>
    <uses file="Seq_NC_0025AG05" link="input" register="false" transfer="false" optional="false" type="data" size="88504"/>
    <uses file="NC_0025AG05_parsed.ffn" link="input" register="false" transfer="false" optional="false" type="data" size="962579"/>
    <uses file="NC_0025AG05_synteny.txt" link="output" register="false" transfer="false" optional="false" type="data" size="1198165"/>
  </job>
  <job id="ID00027" namespace="SIPHT" name="Blast_paralogues" version="1.0" runtime="3.4618">
    <uses file="xdformat" link="input" register="true" transfer="true" optional="false" type="data" size="380164"/>
    <uses file="blasta" link="input" register="true" transfer="true" optional="false" type="data" size="786856"/>
    <uses file="time" link="input" register="true" transfer="true" optional="false" type="data" size="11944"/>
    <uses file="Seq_NC_0025AG05" link="input" register="false" transfer="false" optional="false" type="data" size="90141"/>
    <uses file="NC_0025AG05_paralogues.txt" link="output" register="false" transfer="false" optional="false" type="data" size="364682"/>
  </job>
  <job id="ID00028" namespace="SIPHT" name="SRNA_annotate" version="1.0" runtime="2.1792">
    <uses file="access_matrix.txt" link="input" register="true" transfer="true" optional="false" type="data" size="170917"/>
    <uses file="sRNAPredict.in" link="input" register="true" transfer="true" optional="false" type="data" size="1198"/>
    <uses file="BLAST_NC_0025AG05" link="input" register="true" transfer="true" optional="false" type="data" size="11408"/>
    <uses file="NC_0025AG05_paralogues_temp.txt" link="output" register="true" transfer="true" optional="false" type="data" size="98909"/>
    <uses file="synteny_temp.txt" link="output" register="true" transfer="true" optional="false" type="data" size="23833"/>
    <uses file="synteny_temp2.txt" link="output" register="true" transfer="true" optional="false" type="data" size="2298"/>
    <uses file="Block0_Parsed_temp_NC_0025AG05_PatserOut.txt" link="output" register="true" transfer="true" optional="false" type="data" size="588706"/>
    <uses file="QRNA_out" link="output" register="true" transfer="true" optional="false" type="data" size="7989"/>
    <uses file="srna_annotate.err" link="output" register="true" transfer="true" optional="false" type="data" size="1070"/>
    <uses file="srna_annotate.out" link="output" register="true" transfer="true" optional="false" type="data" size="370129"/>
    <uses file="Seq_NC_0025AG05" link="input" register="false" transfer="false" optional="false" type="data" size="82859"/>
    <uses file="srna.out" link="input" register="false" transfer="false" optional="false" type="data" size="321881"/>
    <uses file="NC_0025AG05_PatserOut.txt" link="input" register="false" transfer="false" optional="false" type="data" size="1547428"/>
    <uses file="blast_candidate.out" link="input" register="false" transfer="false" optional="false" type="data" size="2989"/>
    <uses file="blast_candidate.err" link="input" register="false" transfer="false" optional="false" type="data" size="544"/>
    <uses file="NC_0025AG05_QRNA.txt.all.CUTOFF0.ID[100:0].GC[100:0].gff" link="input" register="false" transfer="false" optional="false" type="data" size="174803"/>
    <uses file="NC_0025AG05_synteny.txt" link="input" register="false" transfer="false" optional="false" type="data" size="1198165"/>
    <uses file="NC_0025AG05_paralogues.txt" link="input" register="false" transfer="false" optional="false" type="data" size="364682"/>
  </job>
<!-- part 3: list of control-flow dependencies (may be empty) -->
  <child ref="ID00000">
    <parent ref="ID00002"/>
    <parent ref="ID00001"/>
    <parent ref="ID00006"/>
    <parent ref="ID00005"/>
    <parent ref="ID00004"/>
    <parent ref="ID00003"/>
    <parent ref="ID00009"/>
    <parent ref="ID00008"/>
    <parent ref="ID00007"/>
    <parent ref="ID00012"/>
    <parent ref="ID00013"/>
    <parent ref="ID00010"/>
    <parent ref="ID00011"/>
    <parent ref="ID00016"/>
    <parent ref="ID00017"/>
    <parent ref="ID00014"/>
    <parent ref="ID00015"/>
  </child>
  <child ref="ID00022">
    <parent ref="ID00020"/>
    <parent ref="ID00021"/>
    <parent ref="ID00018"/>
    <parent ref="ID00019"/>
  </child>
  <child ref="ID00023">
    <parent ref="ID00022"/>
  </child>
  <child ref="ID00024">
    <parent ref="ID00022"/>
  </child>
  <child ref="ID00025">
    <parent ref="ID00022"/>
  </child>
  <child ref="ID00026">
    <parent ref="ID00022"/>
    <parent ref="ID00023"/>
  </child>
  <child ref="ID00027">
    <parent ref="ID00022"/>
  </child>
  <child ref="ID00028">
    <parent ref="ID00022"/>
    <parent ref="ID00000"/>
    <parent ref="ID00024"/>
    <parent ref="ID00025"/>
    <parent ref="ID00026"/>
    <parent ref="ID00027"/>
  </child>
</adag>
