# Supplementary material for: Dynamic Voltage Frequency Scaling Simulator for Real Workflows Energy-Aware Management in Green Cloud Computing
Source: PLoS One. 2017 Jan 13;12(1):e0169803. doi: 10.1371/journal.pone.0169803 (PMC5234838; doi:10.1371/journal.pone.0169803)
Supplement: S4 File — Proposed simulator source code, also available at [24]. (ZIP) [file pone.0169803.s004.zip › WFSPow/config/dax/Sipht_60.xml]

<?xml version="1.0" encoding="UTF-8"?>
<!-- generated: 2012-01-13T08:34:17-08:00 -->
<!-- generated by: juve [??] -->
<adag xmlns="http://pegasus.isi.edu/schema/DAX" xmlns:xsi="http://www.w3.org/2001/XMLSchema-instance" xsi:schemaLocation="http://pegasus.isi.edu/schema/DAX http://pegasus.isi.edu/schema/dax-2.1.xsd" version="2.1" count="1" index="0" name="test" jobCount="58" fileCount="0" childCount="16">
<!-- part 1: list of all referenced files (may be empty) -->
<!-- part 2: definition of all jobs (at least one) -->
  <job id="ID00000" namespace="SIPHT" name="Patser_concate" version="1.0" runtime="0.0936">
    <uses file="NC_0025AG05_PatserOutID00001.txt" link="input" register="false" transfer="false" optional="false" type="data" size="134073"/>
    <uses file="NC_0025AG05_PatserOutID00002.txt" link="input" register="false" transfer="false" optional="false" type="data" size="133036"/>
    <uses file="NC_0025AG05_PatserOutID00003.txt" link="input" register="false" transfer="false" optional="false" type="data" size="90295"/>
    <uses file="NC_0025AG05_PatserOutID00004.txt" link="input" register="false" transfer="false" optional="false" type="data" size="86740"/>
    <uses file="NC_0025AG05_PatserOutID00005.txt" link="input" register="false" transfer="false" optional="false" type="data" size="130110"/>
    <uses file="NC_0025AG05_PatserOutID00006.txt" link="input" register="false" transfer="false" optional="false" type="data" size="68668"/>
    <uses file="NC_0025AG05_PatserOutID00007.txt" link="input" register="false" transfer="false" optional="false" type="data" size="96980"/>
    <uses file="NC_0025AG05_PatserOutID00008.txt" link="input" register="false" transfer="false" optional="false" type="data" size="83901"/>
    <uses file="NC_0025AG05_PatserOutID00009.txt" link="input" register="false" transfer="false" optional="false" type="data" size="94439"/>
    <uses file="NC_0025AG05_PatserOutID00010.txt" link="input" register="false" transfer="false" optional="false" type="data" size="84604"/>
    <uses file="NC_0025AG05_PatserOutID00011.txt" link="input" register="false" transfer="false" optional="false" type="data" size="57387"/>
    <uses file="NC_0025AG05_PatserOutID00012.txt" link="input" register="false" transfer="false" optional="false" type="data" size="94089"/>
    <uses file="NC_0025AG05_PatserOutID00013.txt" link="input" register="false" transfer="false" optional="false" type="data" size="81284"/>
    <uses file="NC_0025AG05_PatserOutID00014.txt" link="input" register="false" transfer="false" optional="false" type="data" size="98631"/>
    <uses file="NC_0025AG05_PatserOutID00015.txt" link="input" register="false" transfer="false" optional="false" type="data" size="125224"/>
    <uses file="NC_0025AG05_PatserOutID00016.txt" link="input" register="false" transfer="false" optional="false" type="data" size="93281"/>
    <uses file="NC_0025AG05_PatserOut.txt" link="output" register="false" transfer="false" optional="false" type="data" size="1552742"/>
  </job>
  <job id="ID00001" namespace="SIPHT" name="Patser" version="1.0" runtime="1.1542">
    <uses file="patser.in" link="input" register="true" transfer="true" optional="false" type="data" size="14"/>
    <uses file="NC_0025AG05.fna" link="input" register="true" transfer="true" optional="false" type="data" size="6535796"/>
    <uses file="alphabet" link="input" register="true" transfer="true" optional="false" type="data" size="16"/>
    <uses file="ID00001_matrix.txt" link="input" register="true" transfer="true" optional="false" type="data" size="170917"/>
    <uses file="NC_0025AG05_PatserOutID00001.txt" link="output" register="false" transfer="false" optional="false" type="data" size="134073"/>
  </job>
  <job id="ID00002" namespace="SIPHT" name="Patser" version="1.0" runtime="1.0463">
    <uses file="patser.in" link="input" register="true" transfer="true" optional="false" type="data" size="14"/>
    <uses file="NC_0025AG05.fna" link="input" register="true" transfer="true" optional="false" type="data" size="6535796"/>
    <uses file="alphabet" link="input" register="true" transfer="true" optional="false" type="data" size="16"/>
    <uses file="ID00002_matrix.txt" link="input" register="true" transfer="true" optional="false" type="data" size="170917"/>
    <uses file="NC_0025AG05_PatserOutID00002.txt" link="output" register="false" transfer="false" optional="false" type="data" size="133036"/>
  </job>
  <job id="ID00003" namespace="SIPHT" name="Patser" version="1.0" runtime="1.7346">
    <uses file="patser.in" link="input" register="true" transfer="true" optional="false" type="data" size="14"/>
    <uses file="NC_0025AG05.fna" link="input" register="true" transfer="true" optional="false" type="data" size="6535796"/>
    <uses file="alphabet" link="input" register="true" transfer="true" optional="false" type="data" size="16"/>
    <uses file="ID00003_matrix.txt" link="input" register="true" transfer="true" optional="false" type="data" size="170917"/>
    <uses file="NC_0025AG05_PatserOutID00003.txt" link="output" register="false" transfer="false" optional="false" type="data" size="90295"/>
  </job>
  <job id="ID00004" namespace="SIPHT" name="Patser" version="1.0" runtime="1.1928">
    <uses file="patser.in" link="input" register="true" transfer="true" optional="false" type="data" size="14"/>
    <uses file="NC_0025AG05.fna" link="input" register="true" transfer="true" optional="false" type="data" size="6535796"/>
    <uses file="alphabet" link="input" register="true" transfer="true" optional="false" type="data" size="16"/>
    <uses file="ID00004_matrix.txt" link="input" register="true" transfer="true" optional="false" type="data" size="170917"/>
    <uses file="NC_0025AG05_PatserOutID00004.txt" link="output" register="false" transfer="false" optional="false" type="data" size="86740"/>
  </job>
  <job id="ID00005" namespace="SIPHT" name="Patser" version="1.0" runtime="1.1892">
    <uses file="patser.in" link="input" register="true" transfer="true" optional="false" type="data" size="14"/>
    <uses file="NC_0025AG05.fna" link="input" register="true" transfer="true" optional="false" type="data" size="6535796"/>
    <uses file="alphabet" link="input" register="true" transfer="true" optional="false" type="data" size="16"/>
    <uses file="ID00005_matrix.txt" link="input" register="true" transfer="true" optional="false" type="data" size="170917"/>
    <uses file="NC_0025AG05_PatserOutID00005.txt" link="output" register="false" transfer="false" optional="false" type="data" size="130110"/>
  </job>
  <job id="ID00006" namespace="SIPHT" name="Patser" version="1.0" runtime="1.4828">
    <uses file="patser.in" link="input" register="true" transfer="true" optional="false" type="data" size="14"/>
    <uses file="NC_0025AG05.fna" link="input" register="true" transfer="true" optional="false" type="data" size="6535796"/>
    <uses file="alphabet" link="input" register="true" transfer="true" optional="false" type="data" size="16"/>
    <uses file="ID00006_matrix.txt" link="input" register="true" transfer="true" optional="false" type="data" size="170917"/>
    <uses file="NC_0025AG05_PatserOutID00006.txt" link="output" register="false" transfer="false" optional="false" type="data" size="68668"/>
  </job>
  <job id="ID00007" namespace="SIPHT" name="Patser" version="1.0" runtime="0.8304">
    <uses file="patser.in" link="input" register="true" transfer="true" optional="false" type="data" size="14"/>
    <uses file="NC_0025AG05.fna" link="input" register="true" transfer="true" optional="false" type="data" size="6535796"/>
    <uses file="alphabet" link="input" register="true" transfer="true" optional="false" type="data" size="16"/>
    <uses file="ID00007_matrix.txt" link="input" register="true" transfer="true" optional="false" type="data" size="170917"/>
    <uses file="NC_0025AG05_PatserOutID00007.txt" link="output" register="false" transfer="false" optional="false" type="data" size="96980"/>
  </job>
  <job id="ID00008" namespace="SIPHT" name="Patser" version="1.0" runtime="1.1605">
    <uses file="patser.in" link="input" register="true" transfer="true" optional="false" type="data" size="14"/>
    <uses file="NC_0025AG05.fna" link="input" register="true" transfer="true" optional="false" type="data" size="6535796"/>
    <uses file="alphabet" link="input" register="true" transfer="true" optional="false" type="data" size="16"/>
    <uses file="ID00008_matrix.txt" link="input" register="true" transfer="true" optional="false" type="data" size="170917"/>
    <uses file="NC_0025AG05_PatserOutID00008.txt" link="output" register="false" transfer="false" optional="false" type="data" size="83901"/>
  </job>
  <job id="ID00009" namespace="SIPHT" name="Patser" version="1.0" runtime="1.2886">
    <uses file="patser.in" link="input" register="true" transfer="true" optional="false" type="data" size="14"/>
    <uses file="NC_0025AG05.fna" link="input" register="true" transfer="true" optional="false" type="data" size="6535796"/>
    <uses file="alphabet" link="input" register="true" transfer="true" optional="false" type="data" size="16"/>
    <uses file="ID00009_matrix.txt" link="input" register="true" transfer="true" optional="false" type="data" size="170917"/>
    <uses file="NC_0025AG05_PatserOutID00009.txt" link="output" register="false" transfer="false" optional="false" type="data" size="94439"/>
  </job>
  <job id="ID00010" namespace="SIPHT" name="Patser" version="1.0" runtime="1.2721">
    <uses file="patser.in" link="input" register="true" transfer="true" optional="false" type="data" size="14"/>
    <uses file="NC_0025AG05.fna" link="input" register="true" transfer="true" optional="false" type="data" size="6535796"/>
    <uses file="alphabet" link="input" register="true" transfer="true" optional="false" type="data" size="16"/>
    <uses file="ID00010_matrix.txt" link="input" register="true" transfer="true" optional="false" type="data" size="170917"/>
    <uses file="NC_0025AG05_PatserOutID00010.txt" link="output" register="false" transfer="false" optional="false" type="data" size="84604"/>
  </job>
  <job id="ID00011" namespace="SIPHT" name="Patser" version="1.0" runtime="1.6749">
    <uses file="patser.in" link="input" register="true" transfer="true" optional="false" type="data" size="14"/>
    <uses file="NC_0025AG05.fna" link="input" register="true" transfer="true" optional="false" type="data" size="6535796"/>
    <uses file="alphabet" link="input" register="true" transfer="true" optional="false" type="data" size="16"/>
    <uses file="ID00011_matrix.txt" link="input" register="true" transfer="true" optional="false" type="data" size="170917"/>
    <uses file="NC_0025AG05_PatserOutID00011.txt" link="output" register="false" transfer="false" optional="false" type="data" size="57387"/>
  </job>
  <job id="ID00012" namespace="SIPHT" name="Patser" version="1.0" runtime="1.1140">
    <uses file="patser.in" link="input" register="true" transfer="true" optional="false" type="data" size="14"/>
    <uses file="NC_0025AG05.fna" link="input" register="true" transfer="true" optional="false" type="data" size="6535796"/>
    <uses file="alphabet" link="input" register="true" transfer="true" optional="false" type="data" size="16"/>
    <uses file="ID00012_matrix.txt" link="input" register="true" transfer="true" optional="false" type="data" size="170917"/>
    <uses file="NC_0025AG05_PatserOutID00012.txt" link="output" register="false" transfer="false" optional="false" type="data" size="94089"/>
  </job>
  <job id="ID00013" namespace="SIPHT" name="Patser" version="1.0" runtime="1.0822">
    <uses file="patser.in" link="input" register="true" transfer="true" optional="false" type="data" size="14"/>
    <uses file="NC_0025AG05.fna" link="input" register="true" transfer="true" optional="false" type="data" size="6535796"/>
    <uses file="alphabet" link="input" register="true" transfer="true" optional="false" type="data" size="16"/>
    <uses file="ID00013_matrix.txt" link="input" register="true" transfer="true" optional="false" type="data" size="170917"/>
    <uses file="NC_0025AG05_PatserOutID00013.txt" link="output" register="false" transfer="false" optional="false" type="data" size="81284"/>
  </job>
  <job id="ID00014" namespace="SIPHT" name="Patser" version="1.0" runtime="1.2907">
    <uses file="patser.in" link="input" register="true" transfer="true" optional="false" type="data" size="14"/>
    <uses file="NC_0025AG05.fna" link="input" register="true" transfer="true" optional="false" type="data" size="6535796"/>
    <uses file="alphabet" link="input" register="true" transfer="true" optional="false" type="data" size="16"/>
    <uses file="ID00014_matrix.txt" link="input" register="true" transfer="true" optional="false" type="data" size="170917"/>
    <uses file="NC_0025AG05_PatserOutID00014.txt" link="output" register="false" transfer="false" optional="false" type="data" size="98631"/>
  </job>
  <job id="ID00015" namespace="SIPHT" name="Patser" version="1.0" runtime="1.5323">
    <uses file="patser.in" link="input" register="true" transfer="true" optional="false" type="data" size="14"/>
    <uses file="NC_0025AG05.fna" link="input" register="true" transfer="true" optional="false" type="data" size="6535796"/>
    <uses file="alphabet" link="input" register="true" transfer="true" optional="false" type="data" size="16"/>
    <uses file="ID00015_matrix.txt" link="input" register="true" transfer="true" optional="false" type="data" size="170917"/>
    <uses file="NC_0025AG05_PatserOutID00015.txt" link="output" register="false" transfer="false" optional="false" type="data" size="125224"/>
  </job>
  <job id="ID00016" namespace="SIPHT" name="Patser" version="1.0" runtime="1.3743">
    <uses file="patser.in" link="input" register="true" transfer="true" optional="false" type="data" size="14"/>
    <uses file="NC_0025AG05.fna" link="input" register="true" transfer="true" optional="false" type="data" size="6535796"/>
    <uses file="alphabet" link="input" register="true" transfer="true" optional="false" type="data" size="16"/>
    <uses file="ID00016_matrix.txt" link="input" register="true" transfer="true" optional="false" type="data" size="170917"/>
    <uses file="NC_0025AG05_PatserOutID00016.txt" link="output" register="false" transfer="false" optional="false" type="data" size="93281"/>
  </job>
  <job id="ID00017" namespace="SIPHT" name="Findterm" version="1.0" runtime="1263.0277">
    <uses file="NC_0025AG05.fna" link="input" register="true" transfer="true" optional="false" type="data" size="6535796"/>
    <uses file="RNAfold" link="input" register="true" transfer="true" optional="false" type="data" size="591942"/>
    <uses file="findterm.out" link="output" register="false" transfer="false" optional="false" type="data" size="134"/>
    <uses file="findterm.err" link="output" register="false" transfer="false" optional="false" type="data" size="0"/>
    <uses file="NC_0025AG05_term.txt" link="output" register="false" transfer="false" optional="false" type="data" size="13856979"/>
    <uses file="NC_0025AG05_term_candidates_non_redund" link="output" register="false" transfer="false" optional="false" type="data" size="489969"/>
    <uses file="rna.ps" link="output" register="false" transfer="false" optional="false" type="data" size="2857"/>
    <uses file="vienna_input_tmp" link="output" register="false" transfer="false" optional="false" type="data" size="5286562"/>
    <uses file="vienna_output" link="output" register="false" transfer="false" optional="false" type="data" size="9328872"/>
    <uses file="vienna_index_tmp" link="output" register="false" transfer="false" optional="false" type="data" size="3758805"/>
  </job>
  <job id="ID00018" namespace="SIPHT" name="RNAMotif" version="1.0" runtime="39.4019">
    <uses file="NC_0025AG05.fna" link="input" register="true" transfer="true" optional="false" type="data" size="6535796"/>
    <uses file="RNAMofficial_descriptor.txt" link="input" register="true" transfer="true" optional="false" type="data" size="17626"/>
    <uses file="rnamotif.out" link="output" register="false" transfer="false" optional="false" type="data" size="954513"/>
    <uses file="rnamotif.err" link="output" register="false" transfer="false" optional="false" type="data" size="310"/>
  </job>
  <job id="ID00019" namespace="SIPHT" name="Transterm" version="1.0" runtime="44.7151">
    <uses file="NC_0025AG05.fna" link="input" register="true" transfer="true" optional="false" type="data" size="6535796"/>
    <uses file="expterm.dat" link="input" register="true" transfer="true" optional="false" type="data" size="45788"/>
    <uses file="NC_0025AG05.ptt" link="input" register="true" transfer="true" optional="false" type="data" size="339504"/>
    <uses file="transterm.out" link="output" register="false" transfer="false" optional="false" type="data" size="458410"/>
    <uses file="transterm.err" link="output" register="false" transfer="false" optional="false" type="data" size="96"/>
  </job>
  <job id="ID00020" namespace="SIPHT" name="Blast" version="1.0" runtime="3027.6446">
    <uses file="blasta" link="input" register="true" transfer="true" optional="false" type="data" size="786856"/>
    <uses file="xdformat" link="input" register="true" transfer="true" optional="false" type="data" size="380164"/>
    <uses file="time" link="input" register="true" transfer="true" optional="false" type="data" size="11944"/>
    <uses file="NC_0025AG05_IGR_partners.txt" link="input" register="true" transfer="true" optional="false" type="data" size="330902"/>
    <uses file="NC_0_IGR_partners.txt" link="input" register="true" transfer="true" optional="false" type="data" size="389913"/>
    <uses file="NC_1_IGR_partners.txt" link="input" register="true" transfer="true" optional="false" type="data" size="223459"/>
    <uses file="NC_2_IGR_partners.txt" link="input" register="true" transfer="true" optional="false" type="data" size="155364"/>
    <uses file="NC_3_IGR_partners.txt" link="input" register="true" transfer="true" optional="false" type="data" size="256080"/>
    <uses file="NC_4_IGR_partners.txt" link="input" register="true" transfer="true" optional="false" type="data" size="312655"/>
    <uses file="NC_5_IGR_partners.txt" link="input" register="true" transfer="true" optional="false" type="data" size="154548"/>
    <uses file="NC_6_IGR_partners.txt" link="input" register="true" transfer="true" optional="false" type="data" size="336093"/>
    <uses file="NC_7_IGR_partners.txt" link="input" register="true" transfer="true" optional="false" type="data" size="413962"/>
    <uses file="NC_8_IGR_partners.txt" link="input" register="true" transfer="true" optional="false" type="data" size="282163"/>
    <uses file="NC_9_IGR_partners.txt" link="input" register="true" transfer="true" optional="false" type="data" size="343691"/>
    <uses file="NC_10_IGR_partners.txt" link="input" register="true" transfer="true" optional="false" type="data" size="201014"/>
    <uses file="NC_11_IGR_partners.txt" link="input" register="true" transfer="true" optional="false" type="data" size="149622"/>
    <uses file="NC_12_IGR_partners.txt" link="input" register="true" transfer="true" optional="false" type="data" size="403438"/>
    <uses file="NC_13_IGR_partners.txt" link="input" register="true" transfer="true" optional="false" type="data" size="283716"/>
    <uses file="NC_14_IGR_partners.txt" link="input" register="true" transfer="true" optional="false" type="data" size="230673"/>
    <uses file="NC_15_IGR_partners.txt" link="input" register="true" transfer="true" optional="false" type="data" size="388420"/>
    <uses file="NC_16_IGR_partners.txt" link="input" register="true" transfer="true" optional="false" type="data" size="352283"/>
    <uses file="NC_17_IGR_partners.txt" link="input" register="true" transfer="true" optional="false" type="data" size="182480"/>
    <uses file="NC_18_IGR_partners.txt" link="input" register="true" transfer="true" optional="false" type="data" size="222838"/>
    <uses file="NC_19_IGR_partners.txt" link="input" register="true" transfer="true" optional="false" type="data" size="272124"/>
    <uses file="NC_20_IGR_partners.txt" link="input" register="true" transfer="true" optional="false" type="data" size="216622"/>
    <uses file="NC_21_IGR_partners.txt" link="input" register="true" transfer="true" optional="false" type="data" size="315285"/>
    <uses file="NC_22_IGR_partners.txt" link="input" register="true" transfer="true" optional="false" type="data" size="253655"/>
    <uses file="NC_23_IGR_partners.txt" link="input" register="true" transfer="true" optional="false" type="data" size="161627"/>
    <uses file="NC_24_IGR_partners.txt" link="input" register="true" transfer="true" optional="false" type="data" size="277072"/>
    <uses file="NC_25_IGR_partners.txt" link="input" register="true" transfer="true" optional="false" type="data" size="276633"/>
    <uses file="NC_26_IGR_partners.txt" link="input" register="true" transfer="true" optional="false" type="data" size="234055"/>
    <uses file="NC_27_IGR_partners.txt" link="input" register="true" transfer="true" optional="false" type="data" size="415531"/>
    <uses file="NC_28_IGR_partners.txt" link="input" register="true" transfer="true" optional="false" type="data" size="172531"/>
    <uses file="NC_29_IGR_partners.txt" link="input" register="true" transfer="true" optional="false" type="data" size="195285"/>
    <uses file="NC_30_IGR_partners.txt" link="input" register="true" transfer="true" optional="false" type="data" size="185252"/>
    <uses file="NC_31_IGR_partners.txt" link="input" register="true" transfer="true" optional="false" type="data" size="324508"/>
    <uses file="NC_32_IGR_partners.txt" link="input" register="true" transfer="true" optional="false" type="data" size="198410"/>
    <uses file="NC_33_IGR_partners.txt" link="input" register="true" transfer="true" optional="false" type="data" size="326620"/>
    <uses file="NC_34_IGR_partners.txt" link="input" register="true" transfer="true" optional="false" type="data" size="219445"/>
    <uses file="NC_35_IGR_partners.txt" link="input" register="true" transfer="true" optional="false" type="data" size="199193"/>
    <uses file="NC_36_IGR_partners.txt" link="input" register="true" transfer="true" optional="false" type="data" size="155214"/>
    <uses file="NC_37_IGR_partners.txt" link="input" register="true" transfer="true" optional="false" type="data" size="389847"/>
    <uses file="NC_38_IGR_partners.txt" link="input" register="true" transfer="true" optional="false" type="data" size="390868"/>
    <uses file="NC_39_IGR_partners.txt" link="input" register="true" transfer="true" optional="false" type="data" size="153799"/>
    <uses file="NC_40_IGR_partners.txt" link="input" register="true" transfer="true" optional="false" type="data" size="209100"/>
    <uses file="NC_41_IGR_partners.txt" link="input" register="true" transfer="true" optional="false" type="data" size="237357"/>
    <uses file="NC_42_IGR_partners.txt" link="input" register="true" transfer="true" optional="false" type="data" size="210794"/>
    <uses file="NC_43_IGR_partners.txt" link="input" register="true" transfer="true" optional="false" type="data" size="359217"/>
    <uses file="NC_44_IGR_partners.txt" link="input" register="true" transfer="true" optional="false" type="data" size="151298"/>
    <uses file="NC_45_IGR_partners.txt" link="input" register="true" transfer="true" optional="false" type="data" size="199908"/>
    <uses file="NC_46_IGR_partners.txt" link="input" register="true" transfer="true" optional="false" type="data" size="406058"/>
    <uses file="NC_47_IGR_partners.txt" link="input" register="true" transfer="true" optional="false" type="data" size="272585"/>
    <uses file="NC_48_IGR_partners.txt" link="input" register="true" transfer="true" optional="false" type="data" size="197282"/>
    <uses file="NC_49_IGR_partners.txt" link="input" register="true" transfer="true" optional="false" type="data" size="156663"/>
    <uses file="NC_50_IGR_partners.txt" link="input" register="true" transfer="true" optional="false" type="data" size="396771"/>
    <uses file="NC_51_IGR_partners.txt" link="input" register="true" transfer="true" optional="false" type="data" size="242779"/>
    <uses file="NC_52_IGR_partners.txt" link="input" register="true" transfer="true" optional="false" type="data" size="313424"/>
    <uses file="NC_53_IGR_partners.txt" link="input" register="true" transfer="true" optional="false" type="data" size="432731"/>
    <uses file="NC_54_IGR_partners.txt" link="input" register="true" transfer="true" optional="false" type="data" size="425250"/>
    <uses file="NC_55_IGR_partners.txt" link="input" register="true" transfer="true" optional="false" type="data" size="294824"/>
    <uses file="NC_56_IGR_partners.txt" link="input" register="true" transfer="true" optional="false" type="data" size="302992"/>
    <uses file="NC_57_IGR_partners.txt" link="input" register="true" transfer="true" optional="false" type="data" size="173883"/>
    <uses file="NC_58_IGR_partners.txt" link="input" register="true" transfer="true" optional="false" type="data" size="256941"/>
    <uses file="NC_59_IGR_partners.txt" link="input" register="true" transfer="true" optional="false" type="data" size="189743"/>
    <uses file="NC_60_IGR_partners.txt" link="input" register="true" transfer="true" optional="false" type="data" size="373420"/>
    <uses file="NC_61_IGR_partners.txt" link="input" register="true" transfer="true" optional="false" type="data" size="343771"/>
    <uses file="NC_62_IGR_partners.txt" link="input" register="true" transfer="true" optional="false" type="data" size="425618"/>
    <uses file="NC_63_IGR_partners.txt" link="input" register="true" transfer="true" optional="false" type="data" size="184475"/>
    <uses file="NC_64_IGR_partners.txt" link="input" register="true" transfer="true" optional="false" type="data" size="242439"/>
    <uses file="NC_65_IGR_partners.txt" link="input" register="true" transfer="true" optional="false" type="data" size="186086"/>
    <uses file="NC_66_IGR_partners.txt" link="input" register="true" transfer="true" optional="false" type="data" size="408496"/>
    <uses file="NC_67_IGR_partners.txt" link="input" register="true" transfer="true" optional="false" type="data" size="261022"/>
    <uses file="NC_68_IGR_partners.txt" link="input" register="true" transfer="true" optional="false" type="data" size="257377"/>
    <uses file="NC_69_IGR_partners.txt" link="input" register="true" transfer="true" optional="false" type="data" size="275197"/>
    <uses file="NC_70_IGR_partners.txt" link="input" register="true" transfer="true" optional="false" type="data" size="343790"/>
    <uses file="NC_71_IGR_partners.txt" link="input" register="true" transfer="true" optional="false" type="data" size="394362"/>
    <uses file="NC_72_IGR_partners.txt" link="input" register="true" transfer="true" optional="false" type="data" size="244057"/>
    <uses file="NC_73_IGR_partners.txt" link="input" register="true" transfer="true" optional="false" type="data" size="353790"/>
    <uses file="NC_74_IGR_partners.txt" link="input" register="true" transfer="true" optional="false" type="data" size="181453"/>
    <uses file="NC_75_IGR_partners.txt" link="input" register="true" transfer="true" optional="false" type="data" size="169135"/>
    <uses file="NC_76_IGR_partners.txt" link="input" register="true" transfer="true" optional="false" type="data" size="335543"/>
    <uses file="NC_77_IGR_partners.txt" link="input" register="true" transfer="true" optional="false" type="data" size="194361"/>
    <uses file="NC_78_IGR_partners.txt" link="input" register="true" transfer="true" optional="false" type="data" size="298290"/>
    <uses file="NC_79_IGR_partners.txt" link="input" register="true" transfer="true" optional="false" type="data" size="284188"/>
    <uses file="NC_80_IGR_partners.txt" link="input" register="true" transfer="true" optional="false" type="data" size="418328"/>
    <uses file="NC_81_IGR_partners.txt" link="input" register="true" transfer="true" optional="false" type="data" size="151965"/>
    <uses file="NC_82_IGR_partners.txt" link="input" register="true" transfer="true" optional="false" type="data" size="427566"/>
    <uses file="NC_83_IGR_partners.txt" link="input" register="true" transfer="true" optional="false" type="data" size="272007"/>
    <uses file="NC_84_IGR_partners.txt" link="input" register="true" transfer="true" optional="false" type="data" size="330385"/>
    <uses file="NC_85_IGR_partners.txt" link="input" register="true" transfer="true" optional="false" type="data" size="221784"/>
    <uses file="NC_86_IGR_partners.txt" link="input" register="true" transfer="true" optional="false" type="data" size="353048"/>
    <uses file="NC_87_IGR_partners.txt" link="input" register="true" transfer="true" optional="false" type="data" size="377806"/>
    <uses file="NC_88_IGR_partners.txt" link="input" register="true" transfer="true" optional="false" type="data" size="318039"/>
    <uses file="NC_89_IGR_partners.txt" link="input" register="true" transfer="true" optional="false" type="data" size="305601"/>
    <uses file="NC_90_IGR_partners.txt" link="input" register="true" transfer="true" optional="false" type="data" size="432284"/>
    <uses file="NC_91_IGR_partners.txt" link="input" register="true" transfer="true" optional="false" type="data" size="252411"/>
    <uses file="NC_92_IGR_partners.txt" link="input" register="true" transfer="true" optional="false" type="data" size="295699"/>
    <uses file="NC_93_IGR_partners.txt" link="input" register="true" transfer="true" optional="false" type="data" size="390303"/>
    <uses file="NC_94_IGR_partners.txt" link="input" register="true" transfer="true" optional="false" type="data" size="312980"/>
    <uses file="NC_95_IGR_partners.txt" link="input" register="true" transfer="true" optional="false" type="data" size="275286"/>
    <uses file="NC_96_IGR_partners.txt" link="input" register="true" transfer="true" optional="false" type="data" size="366385"/>
    <uses file="NC_97_IGR_partners.txt" link="input" register="true" transfer="true" optional="false" type="data" size="176785"/>
    <uses file="NC_98_IGR_partners.txt" link="input" register="true" transfer="true" optional="false" type="data" size="286881"/>
    <uses file="NC_99_IGR_partners.txt" link="input" register="true" transfer="true" optional="false" type="data" size="187365"/>
    <uses file="NC_100_IGR_partners.txt" link="input" register="true" transfer="true" optional="false" type="data" size="349863"/>
    <uses file="NC_101_IGR_partners.txt" link="input" register="true" transfer="true" optional="false" type="data" size="338467"/>
    <uses file="NC_102_IGR_partners.txt" link="input" register="true" transfer="true" optional="false" type="data" size="414017"/>
    <uses file="NC_103_IGR_partners.txt" link="input" register="true" transfer="true" optional="false" type="data" size="356592"/>
    <uses file="NC_104_IGR_partners.txt" link="input" register="true" transfer="true" optional="false" type="data" size="356528"/>
    <uses file="NC_105_IGR_partners.txt" link="input" register="true" transfer="true" optional="false" type="data" size="365175"/>
    <uses file="NC_106_IGR_partners.txt" link="input" register="true" transfer="true" optional="false" type="data" size="411427"/>
    <uses file="NC_107_IGR_partners.txt" link="input" register="true" transfer="true" optional="false" type="data" size="326768"/>
    <uses file="NC_108_IGR_partners.txt" link="input" register="true" transfer="true" optional="false" type="data" size="189341"/>
    <uses file="NC_109_IGR_partners.txt" link="input" register="true" transfer="true" optional="false" type="data" size="269190"/>
    <uses file="NC_110_IGR_partners.txt" link="input" register="true" transfer="true" optional="false" type="data" size="172782"/>
    <uses file="NC_111_IGR_partners.txt" link="input" register="true" transfer="true" optional="false" type="data" size="378252"/>
    <uses file="NC_112_IGR_partners.txt" link="input" register="true" transfer="true" optional="false" type="data" size="417997"/>
    <uses file="NC_113_IGR_partners.txt" link="input" register="true" transfer="true" optional="false" type="data" size="417675"/>
    <uses file="NC_114_IGR_partners.txt" link="input" register="true" transfer="true" optional="false" type="data" size="350849"/>
    <uses file="NC_115_IGR_partners.txt" link="input" register="true" transfer="true" optional="false" type="data" size="337861"/>
    <uses file="NC_116_IGR_partners.txt" link="input" register="true" transfer="true" optional="false" type="data" size="319481"/>
    <uses file="NC_117_IGR_partners.txt" link="input" register="true" transfer="true" optional="false" type="data" size="266720"/>
    <uses file="NC_118_IGR_partners.txt" link="input" register="true" transfer="true" optional="false" type="data" size="201021"/>
    <uses file="NC_119_IGR_partners.txt" link="input" register="true" transfer="true" optional="false" type="data" size="324536"/>
    <uses file="NC_120_IGR_partners.txt" link="input" register="true" transfer="true" optional="false" type="data" size="378181"/>
    <uses file="NC_121_IGR_partners.txt" link="input" register="true" transfer="true" optional="false" type="data" size="158309"/>
    <uses file="NC_122_IGR_partners.txt" link="input" register="true" transfer="true" optional="false" type="data" size="182206"/>
    <uses file="NC_123_IGR_partners.txt" link="input" register="true" transfer="true" optional="false" type="data" size="283231"/>
    <uses file="NC_124_IGR_partners.txt" link="input" register="true" transfer="true" optional="false" type="data" size="196355"/>
    <uses file="NC_125_IGR_partners.txt" link="input" register="true" transfer="true" optional="false" type="data" size="338024"/>
    <uses file="NC_126_IGR_partners.txt" link="input" register="true" transfer="true" optional="false" type="data" size="311154"/>
    <uses file="NC_127_IGR_partners.txt" link="input" register="true" transfer="true" optional="false" type="data" size="357808"/>
    <uses file="NC_128_IGR_partners.txt" link="input" register="true" transfer="true" optional="false" type="data" size="423746"/>
    <uses file="NC_129_IGR_partners.txt" link="input" register="true" transfer="true" optional="false" type="data" size="364243"/>
    <uses file="NC_130_IGR_partners.txt" link="input" register="true" transfer="true" optional="false" type="data" size="389719"/>
    <uses file="NC_131_IGR_partners.txt" link="input" register="true" transfer="true" optional="false" type="data" size="184325"/>
    <uses file="NC_132_IGR_partners.txt" link="input" register="true" transfer="true" optional="false" type="data" size="430095"/>
    <uses file="NC_133_IGR_partners.txt" link="input" register="true" transfer="true" optional="false" type="data" size="351651"/>
    <uses file="NC_134_IGR_partners.txt" link="input" register="true" transfer="true" optional="false" type="data" size="368062"/>
    <uses file="NC_135_IGR_partners.txt" link="input" register="true" transfer="true" optional="false" type="data" size="365940"/>
    <uses file="NC_136_IGR_partners.txt" link="input" register="true" transfer="true" optional="false" type="data" size="357592"/>
    <uses file="NC_137_IGR_partners.txt" link="input" register="true" transfer="true" optional="false" type="data" size="247531"/>
    <uses file="NC_138_IGR_partners.txt" link="input" register="true" transfer="true" optional="false" type="data" size="186335"/>
    <uses file="NC_139_IGR_partners.txt" link="input" register="true" transfer="true" optional="false" type="data" size="242649"/>
    <uses file="NC_140_IGR_partners.txt" link="input" register="true" transfer="true" optional="false" type="data" size="351086"/>
    <uses file="NC_141_IGR_partners.txt" link="input" register="true" transfer="true" optional="false" type="data" size="203557"/>
    <uses file="NC_142_IGR_partners.txt" link="input" register="true" transfer="true" optional="false" type="data" size="302234"/>
    <uses file="NC_143_IGR_partners.txt" link="input" register="true" transfer="true" optional="false" type="data" size="160823"/>
    <uses file="NC_144_IGR_partners.txt" link="input" register="true" transfer="true" optional="false" type="data" size="231760"/>
    <uses file="NC_145_IGR_partners.txt" link="input" register="true" transfer="true" optional="false" type="data" size="149453"/>
    <uses file="NC_146_IGR_partners.txt" link="input" register="true" transfer="true" optional="false" type="data" size="152502"/>
    <uses file="NC_147_IGR_partners.txt" link="input" register="true" transfer="true" optional="false" type="data" size="411246"/>
    <uses file="NC_148_IGR_partners.txt" link="input" register="true" transfer="true" optional="false" type="data" size="291387"/>
    <uses file="NC_149_IGR_partners.txt" link="input" register="true" transfer="true" optional="false" type="data" size="208829"/>
    <uses file="NC_150_IGR_partners.txt" link="input" register="true" transfer="true" optional="false" type="data" size="388440"/>
    <uses file="NC_151_IGR_partners.txt" link="input" register="true" transfer="true" optional="false" type="data" size="191844"/>
    <uses file="NC_152_IGR_partners.txt" link="input" register="true" transfer="true" optional="false" type="data" size="327462"/>
    <uses file="NC_153_IGR_partners.txt" link="input" register="true" transfer="true" optional="false" type="data" size="386319"/>
    <uses file="NC_154_IGR_partners.txt" link="input" register="true" transfer="true" optional="false" type="data" size="278450"/>
    <uses file="NC_155_IGR_partners.txt" link="input" register="true" transfer="true" optional="false" type="data" size="265890"/>
    <uses file="NC_156_IGR_partners.txt" link="input" register="true" transfer="true" optional="false" type="data" size="248100"/>
    <uses file="NC_157_IGR_partners.txt" link="input" register="true" transfer="true" optional="false" type="data" size="297221"/>
    <uses file="NC_158_IGR_partners.txt" link="input" register="true" transfer="true" optional="false" type="data" size="348098"/>
    <uses file="NC_159_IGR_partners.txt" link="input" register="true" transfer="true" optional="false" type="data" size="362823"/>
    <uses file="NC_160_IGR_partners.txt" link="input" register="true" transfer="true" optional="false" type="data" size="393097"/>
    <uses file="NC_161_IGR_partners.txt" link="input" register="true" transfer="true" optional="false" type="data" size="426020"/>
    <uses file="NC_162_IGR_partners.txt" link="input" register="true" transfer="true" optional="false" type="data" size="277393"/>
    <uses file="NC_163_IGR_partners.txt" link="input" register="true" transfer="true" optional="false" type="data" size="281529"/>
    <uses file="NC_164_IGR_partners.txt" link="input" register="true" transfer="true" optional="false" type="data" size="169858"/>
    <uses file="NC_165_IGR_partners.txt" link="input" register="true" transfer="true" optional="false" type="data" size="189396"/>
    <uses file="NC_166_IGR_partners.txt" link="input" register="true" transfer="true" optional="false" type="data" size="335088"/>
    <uses file="NC_167_IGR_partners.txt" link="input" register="true" transfer="true" optional="false" type="data" size="157464"/>
    <uses file="NC_168_IGR_partners.txt" link="input" register="true" transfer="true" optional="false" type="data" size="426872"/>
    <uses file="NC_169_IGR_partners.txt" link="input" register="true" transfer="true" optional="false" type="data" size="326493"/>
    <uses file="NC_170_IGR_partners.txt" link="input" register="true" transfer="true" optional="false" type="data" size="301492"/>
    <uses file="NC_171_IGR_partners.txt" link="input" register="true" transfer="true" optional="false" type="data" size="328095"/>
    <uses file="NC_172_IGR_partners.txt" link="input" register="true" transfer="true" optional="false" type="data" size="250184"/>
    <uses file="NC_173_IGR_partners.txt" link="input" register="true" transfer="true" optional="false" type="data" size="311003"/>
    <uses file="NC_174_IGR_partners.txt" link="input" register="true" transfer="true" optional="false" type="data" size="222341"/>
    <uses file="NC_175_IGR_partners.txt" link="input" register="true" transfer="true" optional="false" type="data" size="304768"/>
    <uses file="NC_176_IGR_partners.txt" link="input" register="true" transfer="true" optional="false" type="data" size="319069"/>
    <uses file="NC_177_IGR_partners.txt" link="input" register="true" transfer="true" optional="false" type="data" size="286606"/>
    <uses file="NC_178_IGR_partners.txt" link="input" register="true" transfer="true" optional="false" type="data" size="312700"/>
    <uses file="NC_179_IGR_partners.txt" link="input" register="true" transfer="true" optional="false" type="data" size="407523"/>
    <uses file="NC_180_IGR_partners.txt" link="input" register="true" transfer="true" optional="false" type="data" size="199889"/>
    <uses file="NC_181_IGR_partners.txt" link="input" register="true" transfer="true" optional="false" type="data" size="196118"/>
    <uses file="NC_182_IGR_partners.txt" link="input" register="true" transfer="true" optional="false" type="data" size="188771"/>
    <uses file="NC_183_IGR_partners.txt" link="input" register="true" transfer="true" optional="false" type="data" size="285515"/>
    <uses file="NC_184_IGR_partners.txt" link="input" register="true" transfer="true" optional="false" type="data" size="288302"/>
    <uses file="NC_185_IGR_partners.txt" link="input" register="true" transfer="true" optional="false" type="data" size="300607"/>
    <uses file="NC_186_IGR_partners.txt" link="input" register="true" transfer="true" optional="false" type="data" size="384672"/>
    <uses file="NC_187_IGR_partners.txt" link="input" register="true" transfer="true" optional="false" type="data" size="195144"/>
    <uses file="NC_188_IGR_partners.txt" link="input" register="true" transfer="true" optional="false" type="data" size="268639"/>
    <uses file="NC_189_IGR_partners.txt" link="input" register="true" transfer="true" optional="false" type="data" size="287466"/>
    <uses file="NC_190_IGR_partners.txt" link="input" register="true" transfer="true" optional="false" type="data" size="415962"/>
    <uses file="NC_191_IGR_partners.txt" link="input" register="true" transfer="true" optional="false" type="data" size="342287"/>
    <uses file="NC_192_IGR_partners.txt" link="input" register="true" transfer="true" optional="false" type="data" size="389244"/>
    <uses file="NC_193_IGR_partners.txt" link="input" register="true" transfer="true" optional="false" type="data" size="400892"/>
    <uses file="NC_194_IGR_partners.txt" link="input" register="true" transfer="true" optional="false" type="data" size="393295"/>
    <uses file="NC_195_IGR_partners.txt" link="input" register="true" transfer="true" optional="false" type="data" size="363184"/>
    <uses file="NC_196_IGR_partners.txt" link="input" register="true" transfer="true" optional="false" type="data" size="207223"/>
    <uses file="NC_197_IGR_partners.txt" link="input" register="true" transfer="true" optional="false" type="data" size="353028"/>
    <uses file="NC_198_IGR_partners.txt" link="input" register="true" transfer="true" optional="false" type="data" size="249895"/>
    <uses file="NC_199_IGR_partners.txt" link="input" register="true" transfer="true" optional="false" type="data" size="170303"/>
    <uses file="NC_200_IGR_partners.txt" link="input" register="true" transfer="true" optional="false" type="data" size="348206"/>
    <uses file="NC_201_IGR_partners.txt" link="input" register="true" transfer="true" optional="false" type="data" size="144376"/>
    <uses file="NC_202_IGR_partners.txt" link="input" register="true" transfer="true" optional="false" type="data" size="216999"/>
    <uses file="NC_203_IGR_partners.txt" link="input" register="true" transfer="true" optional="false" type="data" size="215667"/>
    <uses file="NC_204_IGR_partners.txt" link="input" register="true" transfer="true" optional="false" type="data" size="353342"/>
    <uses file="NC_205_IGR_partners.txt" link="input" register="true" transfer="true" optional="false" type="data" size="407948"/>
    <uses file="NC_206_IGR_partners.txt" link="input" register="true" transfer="true" optional="false" type="data" size="221695"/>
    <uses file="NC_207_IGR_partners.txt" link="input" register="true" transfer="true" optional="false" type="data" size="321514"/>
    <uses file="NC_208_IGR_partners.txt" link="input" register="true" transfer="true" optional="false" type="data" size="240087"/>
    <uses file="NC_209_IGR_partners.txt" link="input" register="true" transfer="true" optional="false" type="data" size="342435"/>
    <uses file="NC_210_IGR_partners.txt" link="input" register="true" transfer="true" optional="false" type="data" size="188930"/>
    <uses file="NC_211_IGR_partners.txt" link="input" register="true" transfer="true" optional="false" type="data" size="290482"/>
    <uses file="NC_212_IGR_partners.txt" link="input" register="true" transfer="true" optional="false" type="data" size="429940"/>
    <uses file="NC_213_IGR_partners.txt" link="input" register="true" transfer="true" optional="false" type="data" size="365147"/>
    <uses file="NC_214_IGR_partners.txt" link="input" register="true" transfer="true" optional="false" type="data" size="194345"/>
    <uses file="NC_215_IGR_partners.txt" link="input" register="true" transfer="true" optional="false" type="data" size="205166"/>
    <uses file="NC_216_IGR_partners.txt" link="input" register="true" transfer="true" optional="false" type="data" size="311527"/>
    <uses file="NC_217_IGR_partners.txt" link="input" register="true" transfer="true" optional="false" type="data" size="307744"/>
    <uses file="NC_218_IGR_partners.txt" link="input" register="true" transfer="true" optional="false" type="data" size="334927"/>
    <uses file="NC_219_IGR_partners.txt" link="input" register="true" transfer="true" optional="false" type="data" size="204444"/>
    <uses file="NC_220_IGR_partners.txt" link="input" register="true" transfer="true" optional="false" type="data" size="346118"/>
    <uses file="NC_221_IGR_partners.txt" link="input" register="true" transfer="true" optional="false" type="data" size="334587"/>
    <uses file="NC_222_IGR_partners.txt" link="input" register="true" transfer="true" optional="false" type="data" size="372446"/>
    <uses file="NC_223_IGR_partners.txt" link="input" register="true" transfer="true" optional="false" type="data" size="221720"/>
    <uses file="NC_224_IGR_partners.txt" link="input" register="true" transfer="true" optional="false" type="data" size="273951"/>
    <uses file="NC_225_IGR_partners.txt" link="input" register="true" transfer="true" optional="false" type="data" size="259253"/>
    <uses file="NC_226_IGR_partners.txt" link="input" register="true" transfer="true" optional="false" type="data" size="426117"/>
    <uses file="NC_227_IGR_partners.txt" link="input" register="true" transfer="true" optional="false" type="data" size="423517"/>
    <uses file="NC_228_IGR_partners.txt" link="input" register="true" transfer="true" optional="false" type="data" size="380154"/>
    <uses file="NC_229_IGR_partners.txt" link="input" register="true" transfer="true" optional="false" type="data" size="396703"/>
    <uses file="NC_230_IGR_partners.txt" link="input" register="true" transfer="true" optional="false" type="data" size="232152"/>
    <uses file="NC_231_IGR_partners.txt" link="input" register="true" transfer="true" optional="false" type="data" size="279441"/>
    <uses file="NC_232_IGR_partners.txt" link="input" register="true" transfer="true" optional="false" type="data" size="258665"/>
    <uses file="NC_233_IGR_partners.txt" link="input" register="true" transfer="true" optional="false" type="data" size="209984"/>
    <uses file="NC_234_IGR_partners.txt" link="input" register="true" transfer="true" optional="false" type="data" size="160848"/>
    <uses file="NC_235_IGR_partners.txt" link="input" register="true" transfer="true" optional="false" type="data" size="169292"/>
    <uses file="NC_236_IGR_partners.txt" link="input" register="true" transfer="true" optional="false" type="data" size="280314"/>
    <uses file="NC_237_IGR_partners.txt" link="input" register="true" transfer="true" optional="false" type="data" size="144695"/>
    <uses file="NC_238_IGR_partners.txt" link="input" register="true" transfer="true" optional="false" type="data" size="180003"/>
    <uses file="NC_239_IGR_partners.txt" link="input" register="true" transfer="true" optional="false" type="data" size="150167"/>
    <uses file="NC_240_IGR_partners.txt" link="input" register="true" transfer="true" optional="false" type="data" size="376281"/>
    <uses file="NC_241_IGR_partners.txt" link="input" register="true" transfer="true" optional="false" type="data" size="396663"/>
    <uses file="NC_242_IGR_partners.txt" link="input" register="true" transfer="true" optional="false" type="data" size="407385"/>
    <uses file="NC_243_IGR_partners.txt" link="input" register="true" transfer="true" optional="false" type="data" size="372104"/>
    <uses file="NC_244_IGR_partners.txt" link="input" register="true" transfer="true" optional="false" type="data" size="318054"/>
    <uses file="NC_245_IGR_partners.txt" link="input" register="true" transfer="true" optional="false" type="data" size="295989"/>
    <uses file="NC_246_IGR_partners.txt" link="input" register="true" transfer="true" optional="false" type="data" size="179385"/>
    <uses file="NC_247_IGR_partners.txt" link="input" register="true" transfer="true" optional="false" type="data" size="376836"/>
    <uses file="NC_248_IGR_partners.txt" link="input" register="true" transfer="true" optional="false" type="data" size="247675"/>
    <uses file="NC_249_IGR_partners.txt" link="input" register="true" transfer="true" optional="false" type="data" size="335927"/>
    <uses file="NC_250_IGR_partners.txt" link="input" register="true" transfer="true" optional="false" type="data" size="327863"/>
    <uses file="NC_251_IGR_partners.txt" link="input" register="true" transfer="true" optional="false" type="data" size="323940"/>
    <uses file="NC_252_IGR_partners.txt" link="input" register="true" transfer="true" optional="false" type="data" size="248571"/>
    <uses file="NC_253_IGR_partners.txt" link="input" register="true" transfer="true" optional="false" type="data" size="323249"/>
    <uses file="NC_254_IGR_partners.txt" link="input" register="true" transfer="true" optional="false" type="data" size="209092"/>
    <uses file="NC_255_IGR_partners.txt" link="input" register="true" transfer="true" optional="false" type="data" size="283990"/>
    <uses file="NC_256_IGR_partners.txt" link="input" register="true" transfer="true" optional="false" type="data" size="400167"/>
    <uses file="NC_257_IGR_partners.txt" link="input" register="true" transfer="true" optional="false" type="data" size="320581"/>
    <uses file="NC_258_IGR_partners.txt" link="input" register="true" transfer="true" optional="false" type="data" size="220099"/>
    <uses file="NC_259_IGR_partners.txt" link="input" register="true" transfer="true" optional="false" type="data" size="170742"/>
    <uses file="NC_260_IGR_partners.txt" link="input" register="true" transfer="true" optional="false" type="data" size="407061"/>
    <uses file="NC_261_IGR_partners.txt" link="input" register="true" transfer="true" optional="false" type="data" size="308510"/>
    <uses file="NC_262_IGR_partners.txt" link="input" register="true" transfer="true" optional="false" type="data" size="318429"/>
    <uses file="NC_263_IGR_partners.txt" link="input" register="true" transfer="true" optional="false" type="data" size="340220"/>
    <uses file="NC_264_IGR_partners.txt" link="input" register="true" transfer="true" optional="false" type="data" size="420927"/>
    <uses file="NC_265_IGR_partners.txt" link="input" register="true" transfer="true" optional="false" type="data" size="274137"/>
    <uses file="NC_266_IGR_partners.txt" link="input" register="true" transfer="true" optional="false" type="data" size="154620"/>
    <uses file="NC_267_IGR_partners.txt" link="input" register="true" transfer="true" optional="false" type="data" size="192618"/>
    <uses file="NC_268_IGR_partners.txt" link="input" register="true" transfer="true" optional="false" type="data" size="227439"/>
    <uses file="NC_269_IGR_partners.txt" link="input" register="true" transfer="true" optional="false" type="data" size="249244"/>
    <uses file="NC_270_IGR_partners.txt" link="input" register="true" transfer="true" optional="false" type="data" size="239744"/>
    <uses file="NC_271_IGR_partners.txt" link="input" register="true" transfer="true" optional="false" type="data" size="247554"/>
    <uses file="NC_272_IGR_partners.txt" link="input" register="true" transfer="true" optional="false" type="data" size="215400"/>
    <uses file="NC_273_IGR_partners.txt" link="input" register="true" transfer="true" optional="false" type="data" size="328866"/>
    <uses file="NC_274_IGR_partners.txt" link="input" register="true" transfer="true" optional="false" type="data" size="427756"/>
    <uses file="NC_275_IGR_partners.txt" link="input" register="true" transfer="true" optional="false" type="data" size="374190"/>
    <uses file="NC_276_IGR_partners.txt" link="input" register="true" transfer="true" optional="false" type="data" size="347697"/>
    <uses file="NC_277_IGR_partners.txt" link="input" register="true" transfer="true" optional="false" type="data" size="309776"/>
    <uses file="NC_278_IGR_partners.txt" link="input" register="true" transfer="true" optional="false" type="data" size="273860"/>
    <uses file="NC_279_IGR_partners.txt" link="input" register="true" transfer="true" optional="false" type="data" size="262117"/>
    <uses file="NC_280_IGR_partners.txt" link="input" register="true" transfer="true" optional="false" type="data" size="244988"/>
    <uses file="NC_281_IGR_partners.txt" link="input" register="true" transfer="true" optional="false" type="data" size="175266"/>
    <uses file="NC_282_IGR_partners.txt" link="input" register="true" transfer="true" optional="false" type="data" size="398756"/>
    <uses file="NC_283_IGR_partners.txt" link="input" register="true" transfer="true" optional="false" type="data" size="296019"/>
    <uses file="NC_284_IGR_partners.txt" link="input" register="true" transfer="true" optional="false" type="data" size="365827"/>
    <uses file="NC_285_IGR_partners.txt" link="input" register="true" transfer="true" optional="false" type="data" size="361453"/>
    <uses file="NC_286_IGR_partners.txt" link="input" register="true" transfer="true" optional="false" type="data" size="219032"/>
    <uses file="NC_287_IGR_partners.txt" link="input" register="true" transfer="true" optional="false" type="data" size="202112"/>
    <uses file="NC_288_IGR_partners.txt" link="input" register="true" transfer="true" optional="false" type="data" size="412411"/>
    <uses file="NC_289_IGR_partners.txt" link="input" register="true" transfer="true" optional="false" type="data" size="265642"/>
    <uses file="NC_290_IGR_partners.txt" link="input" register="true" transfer="true" optional="false" type="data" size="318333"/>
    <uses file="NC_291_IGR_partners.txt" link="input" register="true" transfer="true" optional="false" type="data" size="412818"/>
    <uses file="NC_292_IGR_partners.txt" link="input" register="true" transfer="true" optional="false" type="data" size="210531"/>
    <uses file="NC_293_IGR_partners.txt" link="input" register="true" transfer="true" optional="false" type="data" size="363470"/>
    <uses file="NC_294_IGR_partners.txt" link="input" register="true" transfer="true" optional="false" type="data" size="261374"/>
    <uses file="NC_295_IGR_partners.txt" link="input" register="true" transfer="true" optional="false" type="data" size="184062"/>
    <uses file="NC_296_IGR_partners.txt" link="input" register="true" transfer="true" optional="false" type="data" size="370011"/>
    <uses file="NC_297_IGR_partners.txt" link="input" register="true" transfer="true" optional="false" type="data" size="203768"/>
    <uses file="NC_298_IGR_partners.txt" link="input" register="true" transfer="true" optional="false" type="data" size="148181"/>
    <uses file="NC_299_IGR_partners.txt" link="input" register="true" transfer="true" optional="false" type="data" size="431863"/>
    <uses file="NC_300_IGR_partners.txt" link="input" register="true" transfer="true" optional="false" type="data" size="364265"/>
    <uses file="NC_301_IGR_partners.txt" link="input" register="true" transfer="true" optional="false" type="data" size="212237"/>
    <uses file="NC_302_IGR_partners.txt" link="input" register="true" transfer="true" optional="false" type="data" size="340679"/>
    <uses file="NC_303_IGR_partners.txt" link="input" register="true" transfer="true" optional="false" type="data" size="191707"/>
    <uses file="NC_304_IGR_partners.txt" link="input" register="true" transfer="true" optional="false" type="data" size="267862"/>
    <uses file="NC_305_IGR_partners.txt" link="input" register="true" transfer="true" optional="false" type="data" size="349907"/>
    <uses file="NC_306_IGR_partners.txt" link="input" register="true" transfer="true" optional="false" type="data" size="266548"/>
    <uses file="NC_307_IGR_partners.txt" link="input" register="true" transfer="true" optional="false" type="data" size="413681"/>
    <uses file="NC_308_IGR_partners.txt" link="input" register="true" transfer="true" optional="false" type="data" size="402510"/>
    <uses file="NC_309_IGR_partners.txt" link="input" register="true" transfer="true" optional="false" type="data" size="374473"/>
    <uses file="NC_310_IGR_partners.txt" link="input" register="true" transfer="true" optional="false" type="data" size="147847"/>
    <uses file="NC_311_IGR_partners.txt" link="input" register="true" transfer="true" optional="false" type="data" size="222533"/>
    <uses file="NC_312_IGR_partners.txt" link="input" register="true" transfer="true" optional="false" type="data" size="423779"/>
    <uses file="NC_313_IGR_partners.txt" link="input" register="true" transfer="true" optional="false" type="data" size="246685"/>
    <uses file="NC_314_IGR_partners.txt" link="input" register="true" transfer="true" optional="false" type="data" size="261337"/>
    <uses file="NC_315_IGR_partners.txt" link="input" register="true" transfer="true" optional="false" type="data" size="202514"/>
    <uses file="NC_316_IGR_partners.txt" link="input" register="true" transfer="true" optional="false" type="data" size="155537"/>
    <uses file="NC_317_IGR_partners.txt" link="input" register="true" transfer="true" optional="false" type="data" size="232664"/>
    <uses file="NC_318_IGR_partners.txt" link="input" register="true" transfer="true" optional="false" type="data" size="393261"/>
    <uses file="NC_319_IGR_partners.txt" link="input" register="true" transfer="true" optional="false" type="data" size="385870"/>
    <uses file="NC_320_IGR_partners.txt" link="input" register="true" transfer="true" optional="false" type="data" size="396731"/>
    <uses file="NC_321_IGR_partners.txt" link="input" register="true" transfer="true" optional="false" type="data" size="153732"/>
    <uses file="NC_322_IGR_partners.txt" link="input" register="true" transfer="true" optional="false" type="data" size="171281"/>
    <uses file="NC_323_IGR_partners.txt" link="input" register="true" transfer="true" optional="false" type="data" size="223000"/>
    <uses file="NC_324_IGR_partners.txt" link="input" register="true" transfer="true" optional="false" type="data" size="180919"/>
    <uses file="NC_325_IGR_partners.txt" link="input" register="true" transfer="true" optional="false" type="data" size="170175"/>
    <uses file="NC_326_IGR_partners.txt" link="input" register="true" transfer="true" optional="false" type="data" size="337917"/>
    <uses file="NC_327_IGR_partners.txt" link="input" register="true" transfer="true" optional="false" type="data" size="285922"/>
    <uses file="NC_328_IGR_partners.txt" link="input" register="true" transfer="true" optional="false" type="data" size="217212"/>
    <uses file="NC_329_IGR_partners.txt" link="input" register="true" transfer="true" optional="false" type="data" size="208768"/>
    <uses file="NC_330_IGR_partners.txt" link="input" register="true" transfer="true" optional="false" type="data" size="400233"/>
    <uses file="NC_331_IGR_partners.txt" link="input" register="true" transfer="true" optional="false" type="data" size="231540"/>
    <uses file="NC_332_IGR_partners.txt" link="input" register="true" transfer="true" optional="false" type="data" size="415316"/>
    <uses file="NC_333_IGR_partners.txt" link="input" register="true" transfer="true" optional="false" type="data" size="163731"/>
    <uses file="NC_334_IGR_partners.txt" link="input" register="true" transfer="true" optional="false" type="data" size="244083"/>
    <uses file="NC_335_IGR_partners.txt" link="input" register="true" transfer="true" optional="false" type="data" size="157553"/>
    <uses file="NC_336_IGR_partners.txt" link="input" register="true" transfer="true" optional="false" type="data" size="389381"/>
    <uses file="NC_337_IGR_partners.txt" link="input" register="true" transfer="true" optional="false" type="data" size="248941"/>
    <uses file="NC_338_IGR_partners.txt" link="input" register="true" transfer="true" optional="false" type="data" size="237072"/>
    <uses file="NC_339_IGR_partners.txt" link="input" register="true" transfer="true" optional="false" type="data" size="425222"/>
    <uses file="NC_340_IGR_partners.txt" link="input" register="true" transfer="true" optional="false" type="data" size="426208"/>
    <uses file="NC_341_IGR_partners.txt" link="input" register="true" transfer="true" optional="false" type="data" size="407960"/>
    <uses file="NC_342_IGR_partners.txt" link="input" register="true" transfer="true" optional="false" type="data" size="170582"/>
    <uses file="NC_343_IGR_partners.txt" link="input" register="true" transfer="true" optional="false" type="data" size="223913"/>
    <uses file="NC_344_IGR_partners.txt" link="input" register="true" transfer="true" optional="false" type="data" size="227130"/>
    <uses file="NC_345_IGR_partners.txt" link="input" register="true" transfer="true" optional="false" type="data" size="178881"/>
    <uses file="NC_346_IGR_partners.txt" link="input" register="true" transfer="true" optional="false" type="data" size="404397"/>
    <uses file="NC_347_IGR_partners.txt" link="input" register="true" transfer="true" optional="false" type="data" size="234536"/>
    <uses file="NC_348_IGR_partners.txt" link="input" register="true" transfer="true" optional="false" type="data" size="368453"/>
    <uses file="NC_349_IGR_partners.txt" link="input" register="true" transfer="true" optional="false" type="data" size="284440"/>
    <uses file="NC_350_IGR_partners.txt" link="input" register="true" transfer="true" optional="false" type="data" size="277682"/>
    <uses file="NC_351_IGR_partners.txt" link="input" register="true" transfer="true" optional="false" type="data" size="146797"/>
    <uses file="NC_352_IGR_partners.txt" link="input" register="true" transfer="true" optional="false" type="data" size="193067"/>
    <uses file="NC_353_IGR_partners.txt" link="input" register="true" transfer="true" optional="false" type="data" size="226765"/>
    <uses file="NC_354_IGR_partners.txt" link="input" register="true" transfer="true" optional="false" type="data" size="145104"/>
    <uses file="NC_355_IGR_partners.txt" link="input" register="true" transfer="true" optional="false" type="data" size="237189"/>
    <uses file="NC_356_IGR_partners.txt" link="input" register="true" transfer="true" optional="false" type="data" size="272802"/>
    <uses file="NC_357_IGR_partners.txt" link="input" register="true" transfer="true" optional="false" type="data" size="381214"/>
    <uses file="NC_358_IGR_partners.txt" link="input" register="true" transfer="true" optional="false" type="data" size="297019"/>
    <uses file="NC_359_IGR_partners.txt" link="input" register="true" transfer="true" optional="false" type="data" size="383408"/>
    <uses file="NC_360_IGR_partners.txt" link="input" register="true" transfer="true" optional="false" type="data" size="419008"/>
    <uses file="NC_361_IGR_partners.txt" link="input" register="true" transfer="true" optional="false" type="data" size="155462"/>
    <uses file="NC_362_IGR_partners.txt" link="input" register="true" transfer="true" optional="false" type="data" size="348448"/>
    <uses file="NC_363_IGR_partners.txt" link="input" register="true" transfer="true" optional="false" type="data" size="364369"/>
    <uses file="NC_364_IGR_partners.txt" link="input" register="true" transfer="true" optional="false" type="data" size="419560"/>
    <uses file="NC_365_IGR_partners.txt" link="input" register="true" transfer="true" optional="false" type="data" size="190460"/>
    <uses file="NC_366_IGR_partners.txt" link="input" register="true" transfer="true" optional="false" type="data" size="209218"/>
    <uses file="NC_367_IGR_partners.txt" link="input" register="true" transfer="true" optional="false" type="data" size="363675"/>
    <uses file="NC_368_IGR_partners.txt" link="input" register="true" transfer="true" optional="false" type="data" size="224531"/>
    <uses file="NC_369_IGR_partners.txt" link="input" register="true" transfer="true" optional="false" type="data" size="286220"/>
    <uses file="NC_370_IGR_partners.txt" link="input" register="true" transfer="true" optional="false" type="data" size="154940"/>
    <uses file="NC_371_IGR_partners.txt" link="input" register="true" transfer="true" optional="false" type="data" size="261201"/>
    <uses file="NC_372_IGR_partners.txt" link="input" register="true" transfer="true" optional="false" type="data" size="359904"/>
    <uses file="NC_373_IGR_partners.txt" link="input" register="true" transfer="true" optional="false" type="data" size="166756"/>
    <uses file="NC_374_IGR_partners.txt" link="input" register="true" transfer="true" optional="false" type="data" size="321893"/>
    <uses file="NC_375_IGR_partners.txt" link="input" register="true" transfer="true" optional="false" type="data" size="216017"/>
    <uses file="NC_376_IGR_partners.txt" link="input" register="true" transfer="true" optional="false" type="data" size="352277"/>
    <uses file="NC_377_IGR_partners.txt" link="input" register="true" transfer="true" optional="false" type="data" size="385011"/>
    <uses file="NC_378_IGR_partners.txt" link="input" register="true" transfer="true" optional="false" type="data" size="331273"/>
    <uses file="NC_379_IGR_partners.txt" link="input" register="true" transfer="true" optional="false" type="data" size="224770"/>
    <uses file="NC_380_IGR_partners.txt" link="input" register="true" transfer="true" optional="false" type="data" size="230115"/>
    <uses file="NC_381_IGR_partners.txt" link="input" register="true" transfer="true" optional="false" type="data" size="240540"/>
    <uses file="NC_382_IGR_partners.txt" link="input" register="true" transfer="true" optional="false" type="data" size="418497"/>
    <uses file="NC_383_IGR_partners.txt" link="input" register="true" transfer="true" optional="false" type="data" size="374768"/>
    <uses file="NC_384_IGR_partners.txt" link="input" register="true" transfer="true" optional="false" type="data" size="239949"/>
    <uses file="NC_385_IGR_partners.txt" link="input" register="true" transfer="true" optional="false" type="data" size="387682"/>
    <uses file="NC_386_IGR_partners.txt" link="input" register="true" transfer="true" optional="false" type="data" size="181792"/>
    <uses file="NC_387_IGR_partners.txt" link="input" register="true" transfer="true" optional="false" type="data" size="198523"/>
    <uses file="NC_388_IGR_partners.txt" link="input" register="true" transfer="true" optional="false" type="data" size="252651"/>
    <uses file="NC_389_IGR_partners.txt" link="input" register="true" transfer="true" optional="false" type="data" size="252017"/>
    <uses file="NC_390_IGR_partners.txt" link="input" register="true" transfer="true" optional="false" type="data" size="185192"/>
    <uses file="NC_391_IGR_partners.txt" link="input" register="true" transfer="true" optional="false" type="data" size="302782"/>
    <uses file="NC_392_IGR_partners.txt" link="input" register="true" transfer="true" optional="false" type="data" size="383675"/>
    <uses file="NC_393_IGR_partners.txt" link="input" register="true" transfer="true" optional="false" type="data" size="147885"/>
    <uses file="NC_394_IGR_partners.txt" link="input" register="true" transfer="true" optional="false" type="data" size="208002"/>
    <uses file="NC_395_IGR_partners.txt" link="input" register="true" transfer="true" optional="false" type="data" size="174505"/>
    <uses file="NC_396_IGR_partners.txt" link="input" register="true" transfer="true" optional="false" type="data" size="196717"/>
    <uses file="NC_397_IGR_partners.txt" link="input" register="true" transfer="true" optional="false" type="data" size="297427"/>
    <uses file="NC_398_IGR_partners.txt" link="input" register="true" transfer="true" optional="false" type="data" size="283339"/>
    <uses file="NC_399_IGR_partners.txt" link="input" register="true" transfer="true" optional="false" type="data" size="229528"/>
    <uses file="NC_400_IGR_partners.txt" link="input" register="true" transfer="true" optional="false" type="data" size="286811"/>
    <uses file="NC_401_IGR_partners.txt" link="input" register="true" transfer="true" optional="false" type="data" size="336011"/>
    <uses file="NC_402_IGR_partners.txt" link="input" register="true" transfer="true" optional="false" type="data" size="260163"/>
    <uses file="NC_403_IGR_partners.txt" link="input" register="true" transfer="true" optional="false" type="data" size="424459"/>
    <uses file="NC_404_IGR_partners.txt" link="input" register="true" transfer="true" optional="false" type="data" size="323258"/>
    <uses file="NC_405_IGR_partners.txt" link="input" register="true" transfer="true" optional="false" type="data" size="330386"/>
    <uses file="NC_406_IGR_partners.txt" link="input" register="true" transfer="true" optional="false" type="data" size="166206"/>
    <uses file="NC_407_IGR_partners.txt" link="input" register="true" transfer="true" optional="false" type="data" size="332236"/>
    <uses file="NC_408_IGR_partners.txt" link="input" register="true" transfer="true" optional="false" type="data" size="257730"/>
    <uses file="NC_409_IGR_partners.txt" link="input" register="true" transfer="true" optional="false" type="data" size="236658"/>
    <uses file="NC_410_IGR_partners.txt" link="input" register="true" transfer="true" optional="false" type="data" size="309566"/>
    <uses file="NC_411_IGR_partners.txt" link="input" register="true" transfer="true" optional="false" type="data" size="207248"/>
    <uses file="NC_412_IGR_partners.txt" link="input" register="true" transfer="true" optional="false" type="data" size="148538"/>
    <uses file="NC_413_IGR_partners.txt" link="input" register="true" transfer="true" optional="false" type="data" size="209097"/>
    <uses file="NC_414_IGR_partners.txt" link="input" register="true" transfer="true" optional="false" type="data" size="281755"/>
    <uses file="NC_415_IGR_partners.txt" link="input" register="true" transfer="true" optional="false" type="data" size="393237"/>
    <uses file="NC_416_IGR_partners.txt" link="input" register="true" transfer="true" optional="false" type="data" size="212303"/>
    <uses file="NC_417_IGR_partners.txt" link="input" register="true" transfer="true" optional="false" type="data" size="193405"/>
    <uses file="NC_418_IGR_partners.txt" link="input" register="true" transfer="true" optional="false" type="data" size="384698"/>
    <uses file="NC_419_IGR_partners.txt" link="input" register="true" transfer="true" optional="false" type="data" size="400075"/>
    <uses file="NC_420_IGR_partners.txt" link="input" register="true" transfer="true" optional="false" type="data" size="256114"/>
    <uses file="NC_421_IGR_partners.txt" link="input" register="true" transfer="true" optional="false" type="data" size="154412"/>
    <uses file="NC_422_IGR_partners.txt" link="input" register="true" transfer="true" optional="false" type="data" size="374909"/>
    <uses file="NC_423_IGR_partners.txt" link="input" register="true" transfer="true" optional="false" type="data" size="154137"/>
    <uses file="NC_424_IGR_partners.txt" link="input" register="true" transfer="true" optional="false" type="data" size="393873"/>
    <uses file="NC_425_IGR_partners.txt" link="input" register="true" transfer="true" optional="false" type="data" size="228429"/>
    <uses file="NC_426_IGR_partners.txt" link="input" register="true" transfer="true" optional="false" type="data" size="360867"/>
    <uses file="NC_427_IGR_partners.txt" link="input" register="true" transfer="true" optional="false" type="data" size="218604"/>
    <uses file="NC_428_IGR_partners.txt" link="input" register="true" transfer="true" optional="false" type="data" size="293338"/>
    <uses file="NC_429_IGR_partners.txt" link="input" register="true" transfer="true" optional="false" type="data" size="164266"/>
    <uses file="NC_430_IGR_partners.txt" link="input" register="true" transfer="true" optional="false" type="data" size="333524"/>
    <uses file="NC_431_IGR_partners.txt" link="input" register="true" transfer="true" optional="false" type="data" size="260042"/>
    <uses file="NC_432_IGR_partners.txt" link="input" register="true" transfer="true" optional="false" type="data" size="144436"/>
    <uses file="NC_433_IGR_partners.txt" link="input" register="true" transfer="true" optional="false" type="data" size="305275"/>
    <uses file="NC_434_IGR_partners.txt" link="input" register="true" transfer="true" optional="false" type="data" size="315682"/>
    <uses file="NC_435_IGR_partners.txt" link="input" register="true" transfer="true" optional="false" type="data" size="287812"/>
    <uses file="NC_436_IGR_partners.txt" link="input" register="true" transfer="true" optional="false" type="data" size="170939"/>
    <uses file="NC_437_IGR_partners.txt" link="input" register="true" transfer="true" optional="false" type="data" size="338561"/>
    <uses file="NC_438_IGR_partners.txt" link="input" register="true" transfer="true" optional="false" type="data" size="209341"/>
    <uses file="NC_439_IGR_partners.txt" link="input" register="true" transfer="true" optional="false" type="data" size="275162"/>
    <uses file="NC_440_IGR_partners.txt" link="input" register="true" transfer="true" optional="false" type="data" size="316165"/>
    <uses file="NC_441_IGR_partners.txt" link="input" register="true" transfer="true" optional="false" type="data" size="322656"/>
    <uses file="NC_442_IGR_partners.txt" link="input" register="true" transfer="true" optional="false" type="data" size="389738"/>
    <uses file="NC_443_IGR_partners.txt" link="input" register="true" transfer="true" optional="false" type="data" size="329494"/>
    <uses file="NC_444_IGR_partners.txt" link="input" register="true" transfer="true" optional="false" type="data" size="275031"/>
    <uses file="NC_445_IGR_partners.txt" link="input" register="true" transfer="true" optional="false" type="data" size="268485"/>
    <uses file="NC_446_IGR_partners.txt" link="input" register="true" transfer="true" optional="false" type="data" size="202568"/>
    <uses file="NC_447_IGR_partners.txt" link="input" register="true" transfer="true" optional="false" type="data" size="190863"/>
    <uses file="NC_448_IGR_partners.txt" link="input" register="true" transfer="true" optional="false" type="data" size="346550"/>
    <uses file="NC_449_IGR_partners.txt" link="input" register="true" transfer="true" optional="false" type="data" size="343151"/>
    <uses file="NC_450_IGR_partners.txt" link="input" register="true" transfer="true" optional="false" type="data" size="302813"/>
    <uses file="NC_451_IGR_partners.txt" link="input" register="true" transfer="true" optional="false" type="data" size="147895"/>
    <uses file="NC_452_IGR_partners.txt" link="input" register="true" transfer="true" optional="false" type="data" size="167063"/>
    <uses file="NC_453_IGR_partners.txt" link="input" register="true" transfer="true" optional="false" type="data" size="196311"/>
    <uses file="NC_454_IGR_partners.txt" link="input" register="true" transfer="true" optional="false" type="data" size="189149"/>
    <uses file="NC_455_IGR_partners.txt" link="input" register="true" transfer="true" optional="false" type="data" size="308003"/>
    <uses file="NC_456_IGR_partners.txt" link="input" register="true" transfer="true" optional="false" type="data" size="372188"/>
    <uses file="NC_457_IGR_partners.txt" link="input" register="true" transfer="true" optional="false" type="data" size="351602"/>
    <uses file="NC_458_IGR_partners.txt" link="input" register="true" transfer="true" optional="false" type="data" size="302780"/>
    <uses file="NC_459_IGR_partners.txt" link="input" register="true" transfer="true" optional="false" type="data" size="426556"/>
    <uses file="NC_460_IGR_partners.txt" link="input" register="true" transfer="true" optional="false" type="data" size="428060"/>
    <uses file="NC_461_IGR_partners.txt" link="input" register="true" transfer="true" optional="false" type="data" size="176522"/>
    <uses file="NC_462_IGR_partners.txt" link="input" register="true" transfer="true" optional="false" type="data" size="355495"/>
    <uses file="NC_463_IGR_partners.txt" link="input" register="true" transfer="true" optional="false" type="data" size="156084"/>
    <uses file="NC_464_IGR_partners.txt" link="input" register="true" transfer="true" optional="false" type="data" size="161325"/>
    <uses file="NC_465_IGR_partners.txt" link="input" register="true" transfer="true" optional="false" type="data" size="291099"/>
    <uses file="NC_466_IGR_partners.txt" link="input" register="true" transfer="true" optional="false" type="data" size="330275"/>
    <uses file="NC_467_IGR_partners.txt" link="input" register="true" transfer="true" optional="false" type="data" size="245057"/>
    <uses file="NC_468_IGR_partners.txt" link="input" register="true" transfer="true" optional="false" type="data" size="341587"/>
    <uses file="NC_469_IGR_partners.txt" link="input" register="true" transfer="true" optional="false" type="data" size="341641"/>
    <uses file="NC_470_IGR_partners.txt" link="input" register="true" transfer="true" optional="false" type="data" size="398747"/>
    <uses file="NC_471_IGR_partners.txt" link="input" register="true" transfer="true" optional="false" type="data" size="164050"/>
    <uses file="NC_472_IGR_partners.txt" link="input" register="true" transfer="true" optional="false" type="data" size="290289"/>
    <uses file="NC_473_IGR_partners.txt" link="input" register="true" transfer="true" optional="false" type="data" size="283960"/>
    <uses file="NC_474_IGR_partners.txt" link="input" register="true" transfer="true" optional="false" type="data" size="291025"/>
    <uses file="NC_475_IGR_partners.txt" link="input" register="true" transfer="true" optional="false" type="data" size="212167"/>
    <uses file="NC_476_IGR_partners.txt" link="input" register="true" transfer="true" optional="false" type="data" size="224820"/>
    <uses file="NC_477_IGR_partners.txt" link="input" register="true" transfer="true" optional="false" type="data" size="196203"/>
    <uses file="NC_478_IGR_partners.txt" link="input" register="true" transfer="true" optional="false" type="data" size="216213"/>
    <uses file="NC_479_IGR_partners.txt" link="input" register="true" transfer="true" optional="false" type="data" size="169589"/>
    <uses file="NC_480_IGR_partners.txt" link="input" register="true" transfer="true" optional="false" type="data" size="402629"/>
    <uses file="NC_481_IGR_partners.txt" link="input" register="true" transfer="true" optional="false" type="data" size="202868"/>
    <uses file="NC_482_IGR_partners.txt" link="input" register="true" transfer="true" optional="false" type="data" size="186993"/>
    <uses file="NC_483_IGR_partners.txt" link="input" register="true" transfer="true" optional="false" type="data" size="283925"/>
    <uses file="NC_484_IGR_partners.txt" link="input" register="true" transfer="true" optional="false" type="data" size="371529"/>
    <uses file="NC_485_IGR_partners.txt" link="input" register="true" transfer="true" optional="false" type="data" size="261644"/>
    <uses file="NC_486_IGR_partners.txt" link="input" register="true" transfer="true" optional="false" type="data" size="428652"/>
    <uses file="NC_487_IGR_partners.txt" link="input" register="true" transfer="true" optional="false" type="data" size="272505"/>
    <uses file="NC_488_IGR_partners.txt" link="input" register="true" transfer="true" optional="false" type="data" size="351764"/>
    <uses file="NC_489_IGR_partners.txt" link="input" register="true" transfer="true" optional="false" type="data" size="149302"/>
    <uses file="NC_490_IGR_partners.txt" link="input" register="true" transfer="true" optional="false" type="data" size="364129"/>
    <uses file="NC_491_IGR_partners.txt" link="input" register="true" transfer="true" optional="false" type="data" size="263399"/>
    <uses file="NC_492_IGR_partners.txt" link="input" register="true" transfer="true" optional="false" type="data" size="290344"/>
    <uses file="NC_493_IGR_partners.txt" link="input" register="true" transfer="true" optional="false" type="data" size="413108"/>
    <uses file="NC_494_IGR_partners.txt" link="input" register="true" transfer="true" optional="false" type="data" size="196505"/>
    <uses file="NC_495_IGR_partners.txt" link="input" register="true" transfer="true" optional="false" type="data" size="161272"/>
    <uses file="NC_496_IGR_partners.txt" link="input" register="true" transfer="true" optional="false" type="data" size="204638"/>
    <uses file="NC_497_IGR_partners.txt" link="input" register="true" transfer="true" optional="false" type="data" size="323470"/>
    <uses file="NC_498_IGR_partners.txt" link="input" register="true" transfer="true" optional="false" type="data" size="230436"/>
    <uses file="NC_499_IGR_partners.txt" link="input" register="true" transfer="true" optional="false" type="data" size="414635"/>
    <uses file="NC_500_IGR_partners.txt" link="input" register="true" transfer="true" optional="false" type="data" size="398033"/>
    <uses file="NC_501_IGR_partners.txt" link="input" register="true" transfer="true" optional="false" type="data" size="329097"/>
    <uses file="NC_502_IGR_partners.txt" link="input" register="true" transfer="true" optional="false" type="data" size="308153"/>
    <uses file="NC_503_IGR_partners.txt" link="input" register="true" transfer="true" optional="false" type="data" size="196610"/>
    <uses file="NC_504_IGR_partners.txt" link="input" register="true" transfer="true" optional="false" type="data" size="152758"/>
    <uses file="NC_505_IGR_partners.txt" link="input" register="true" transfer="true" optional="false" type="data" size="272628"/>
    <uses file="NC_506_IGR_partners.txt" link="input" register="true" transfer="true" optional="false" type="data" size="161249"/>
    <uses file="NC_507_IGR_partners.txt" link="input" register="true" transfer="true" optional="false" type="data" size="366183"/>
    <uses file="NC_508_IGR_partners.txt" link="input" register="true" transfer="true" optional="false" type="data" size="371509"/>
    <uses file="NC_509_IGR_partners.txt" link="input" register="true" transfer="true" optional="false" type="data" size="178120"/>
    <uses file="NC_510_IGR_partners.txt" link="input" register="true" transfer="true" optional="false" type="data" size="390226"/>
    <uses file="NC_511_IGR_partners.txt" link="input" register="true" transfer="true" optional="false" type="data" size="166281"/>
    <uses file="NC_512_IGR_partners.txt" link="input" register="true" transfer="true" optional="false" type="data" size="222408"/>
    <uses file="NC_513_IGR_partners.txt" link="input" register="true" transfer="true" optional="false" type="data" size="320701"/>
    <uses file="NC_514_IGR_partners.txt" link="input" register="true" transfer="true" optional="false" type="data" size="302662"/>
    <uses file="NC_515_IGR_partners.txt" link="input" register="true" transfer="true" optional="false" type="data" size="168248"/>
    <uses file="NC_516_IGR_partners.txt" link="input" register="true" transfer="true" optional="false" type="data" size="277160"/>
    <uses file="NC_517_IGR_partners.txt" link="input" register="true" transfer="true" optional="false" type="data" size="183932"/>
    <uses file="NC_518_IGR_partners.txt" link="input" register="true" transfer="true" optional="false" type="data" size="239141"/>
    <uses file="NC_519_IGR_partners.txt" link="input" register="true" transfer="true" optional="false" type="data" size="420112"/>
    <uses file="NC_520_IGR_partners.txt" link="input" register="true" transfer="true" optional="false" type="data" size="314483"/>
    <uses file="NC_521_IGR_partners.txt" link="input" register="true" transfer="true" optional="false" type="data" size="210284"/>
    <uses file="NC_522_IGR_partners.txt" link="input" register="true" transfer="true" optional="false" type="data" size="153657"/>
    <uses file="NC_523_IGR_partners.txt" link="input" register="true" transfer="true" optional="false" type="data" size="372367"/>
    <uses file="NC_524_IGR_partners.txt" link="input" register="true" transfer="true" optional="false" type="data" size="221947"/>
    <uses file="NC_525_IGR_partners.txt" link="input" register="true" transfer="true" optional="false" type="data" size="289974"/>
    <uses file="NC_526_IGR_partners.txt" link="input" register="true" transfer="true" optional="false" type="data" size="339064"/>
    <uses file="NC_527_IGR_partners.txt" link="input" register="true" transfer="true" optional="false" type="data" size="278252"/>
    <uses file="NC_528_IGR_partners.txt" link="input" register="true" transfer="true" optional="false" type="data" size="353070"/>
    <uses file="NC_529_IGR_partners.txt" link="input" register="true" transfer="true" optional="false" type="data" size="344030"/>
    <uses file="NC_530_IGR_partners.txt" link="input" register="true" transfer="true" optional="false" type="data" size="221551"/>
    <uses file="NC_531_IGR_partners.txt" link="input" register="true" transfer="true" optional="false" type="data" size="176345"/>
    <uses file="NC_532_IGR_partners.txt" link="input" register="true" transfer="true" optional="false" type="data" size="269896"/>
    <uses file="NC_533_IGR_partners.txt" link="input" register="true" transfer="true" optional="false" type="data" size="405536"/>
    <uses file="NC_534_IGR_partners.txt" link="input" register="true" transfer="true" optional="false" type="data" size="350725"/>
    <uses file="NC_535_IGR_partners.txt" link="input" register="true" transfer="true" optional="false" type="data" size="259542"/>
    <uses file="NC_536_IGR_partners.txt" link="input" register="true" transfer="true" optional="false" type="data" size="294031"/>
    <uses file="NC_537_IGR_partners.txt" link="input" register="true" transfer="true" optional="false" type="data" size="320500"/>
    <uses file="NC_538_IGR_partners.txt" link="input" register="true" transfer="true" optional="false" type="data" size="207310"/>
    <uses file="NC_539_IGR_partners.txt" link="input" register="true" transfer="true" optional="false" type="data" size="208628"/>
    <uses file="NC_540_IGR_partners.txt" link="input" register="true" transfer="true" optional="false" type="data" size="236076"/>
    <uses file="NC_541_IGR_partners.txt" link="input" register="true" transfer="true" optional="false" type="data" size="213315"/>
    <uses file="NC_542_IGR_partners.txt" link="input" register="true" transfer="true" optional="false" type="data" size="407264"/>
    <uses file="NC_543_IGR_partners.txt" link="input" register="true" transfer="true" optional="false" type="data" size="211177"/>
    <uses file="NC_544_IGR_partners.txt" link="input" register="true" transfer="true" optional="false" type="data" size="432431"/>
    <uses file="NC_545_IGR_partners.txt" link="input" register="true" transfer="true" optional="false" type="data" size="411222"/>
    <uses file="NC_546_IGR_partners.txt" link="input" register="true" transfer="true" optional="false" type="data" size="341428"/>
    <uses file="NC_547_IGR_partners.txt" link="input" register="true" transfer="true" optional="false" type="data" size="291811"/>
    <uses file="NC_548_IGR_partners.txt" link="input" register="true" transfer="true" optional="false" type="data" size="407787"/>
    <uses file="NC_549_IGR_partners.txt" link="input" register="true" transfer="true" optional="false" type="data" size="334184"/>
    <uses file="NC_550_IGR_partners.txt" link="input" register="true" transfer="true" optional="false" type="data" size="241397"/>
    <uses file="NC_551_IGR_partners.txt" link="input" register="true" transfer="true" optional="false" type="data" size="399174"/>
    <uses file="NC_552_IGR_partners.txt" link="input" register="true" transfer="true" optional="false" type="data" size="184334"/>
    <uses file="NC_553_IGR_partners.txt" link="input" register="true" transfer="true" optional="false" type="data" size="284019"/>
    <uses file="NC_554_IGR_partners.txt" link="input" register="true" transfer="true" optional="false" type="data" size="172746"/>
    <uses file="NC_555_IGR_partners.txt" link="input" register="true" transfer="true" optional="false" type="data" size="314631"/>
    <uses file="NC_556_IGR_partners.txt" link="input" register="true" transfer="true" optional="false" type="data" size="229100"/>
    <uses file="NC_557_IGR_partners.txt" link="input" register="true" transfer="true" optional="false" type="data" size="200961"/>
    <uses file="NC_558_IGR_partners.txt" link="input" register="true" transfer="true" optional="false" type="data" size="355229"/>
    <uses file="NC_559_IGR_partners.txt" link="input" register="true" transfer="true" optional="false" type="data" size="358104"/>
    <uses file="NC_560_IGR_partners.txt" link="input" register="true" transfer="true" optional="false" type="data" size="398143"/>
    <uses file="NC_561_IGR_partners.txt" link="input" register="true" transfer="true" optional="false" type="data" size="263396"/>
    <uses file="NC_562_IGR_partners.txt" link="input" register="true" transfer="true" optional="false" type="data" size="354812"/>
    <uses file="NC_563_IGR_partners.txt" link="input" register="true" transfer="true" optional="false" type="data" size="160379"/>
    <uses file="NC_564_IGR_partners.txt" link="input" register="true" transfer="true" optional="false" type="data" size="397229"/>
    <uses file="NC_565_IGR_partners.txt" link="input" register="true" transfer="true" optional="false" type="data" size="283522"/>
    <uses file="NC_566_IGR_partners.txt" link="input" register="true" transfer="true" optional="false" type="data" size="427498"/>
    <uses file="NC_567_IGR_partners.txt" link="input" register="true" transfer="true" optional="false" type="data" size="311336"/>
    <uses file="NC_568_IGR_partners.txt" link="input" register="true" transfer="true" optional="false" type="data" size="247923"/>
    <uses file="NC_569_IGR_partners.txt" link="input" register="true" transfer="true" optional="false" type="data" size="424224"/>
    <uses file="NC_570_IGR_partners.txt" link="input" register="true" transfer="true" optional="false" type="data" size="355356"/>
    <uses file="NC_571_IGR_partners.txt" link="input" register="true" transfer="true" optional="false" type="data" size="171416"/>
    <uses file="NC_572_IGR_partners.txt" link="input" register="true" transfer="true" optional="false" type="data" size="332524"/>
    <uses file="NC_573_IGR_partners.txt" link="input" register="true" transfer="true" optional="false" type="data" size="402899"/>
    <uses file="NC_574_IGR_partners.txt" link="input" register="true" transfer="true" optional="false" type="data" size="196167"/>
    <uses file="NC_575_IGR_partners.txt" link="input" register="true" transfer="true" optional="false" type="data" size="364230"/>
    <uses file="NC_576_IGR_partners.txt" link="input" register="true" transfer="true" optional="false" type="data" size="152316"/>
    <uses file="NC_577_IGR_partners.txt" link="input" register="true" transfer="true" optional="false" type="data" size="315958"/>
    <uses file="NC_578_IGR_partners.txt" link="input" register="true" transfer="true" optional="false" type="data" size="394808"/>
    <uses file="NC_579_IGR_partners.txt" link="input" register="true" transfer="true" optional="false" type="data" size="282847"/>
    <uses file="NC_580_IGR_partners.txt" link="input" register="true" transfer="true" optional="false" type="data" size="166826"/>
    <uses file="NC_581_IGR_partners.txt" link="input" register="true" transfer="true" optional="false" type="data" size="401107"/>
    <uses file="NC_582_IGR_partners.txt" link="input" register="true" transfer="true" optional="false" type="data" size="385806"/>
    <uses file="NC_583_IGR_partners.txt" link="input" register="true" transfer="true" optional="false" type="data" size="425094"/>
    <uses file="NC_584_IGR_partners.txt" link="input" register="true" transfer="true" optional="false" type="data" size="312689"/>
    <uses file="NC_585_IGR_partners.txt" link="input" register="true" transfer="true" optional="false" type="data" size="278595"/>
    <uses file="NC_586_IGR_partners.txt" link="input" register="true" transfer="true" optional="false" type="data" size="151872"/>
    <uses file="NC_587_IGR_partners.txt" link="input" register="true" transfer="true" optional="false" type="data" size="276171"/>
    <uses file="NC_588_IGR_partners.txt" link="input" register="true" transfer="true" optional="false" type="data" size="249322"/>
    <uses file="NC_589_IGR_partners.txt" link="input" register="true" transfer="true" optional="false" type="data" size="177705"/>
    <uses file="NC_590_IGR_partners.txt" link="input" register="true" transfer="true" optional="false" type="data" size="309789"/>
    <uses file="NC_591_IGR_partners.txt" link="input" register="true" transfer="true" optional="false" type="data" size="399150"/>
    <uses file="NC_592_IGR_partners.txt" link="input" register="true" transfer="true" optional="false" type="data" size="184959"/>
    <uses file="NC_593_IGR_partners.txt" link="input" register="true" transfer="true" optional="false" type="data" size="429203"/>
    <uses file="NC_594_IGR_partners.txt" link="input" register="true" transfer="true" optional="false" type="data" size="215265"/>
    <uses file="NC_595_IGR_partners.txt" link="input" register="true" transfer="true" optional="false" type="data" size="308237"/>
    <uses file="NC_596_IGR_partners.txt" link="input" register="true" transfer="true" optional="false" type="data" size="408794"/>
    <uses file="NC_597_IGR_partners.txt" link="input" register="true" transfer="true" optional="false" type="data" size="359684"/>
    <uses file="NC_598_IGR_partners.txt" link="input" register="true" transfer="true" optional="false" type="data" size="282359"/>
    <uses file="NC_599_IGR_partners.txt" link="input" register="true" transfer="true" optional="false" type="data" size="268939"/>
    <uses file="NC_600_IGR_partners.txt" link="input" register="true" transfer="true" optional="false" type="data" size="373962"/>
    <uses file="NC_601_IGR_partners.txt" link="input" register="true" transfer="true" optional="false" type="data" size="393677"/>
    <uses file="NC_602_IGR_partners.txt" link="input" register="true" transfer="true" optional="false" type="data" size="250916"/>
    <uses file="NC_603_IGR_partners.txt" link="input" register="true" transfer="true" optional="false" type="data" size="348483"/>
    <uses file="NC_604_IGR_partners.txt" link="input" register="true" transfer="true" optional="false" type="data" size="151255"/>
    <uses file="NC_605_IGR_partners.txt" link="input" register="true" transfer="true" optional="false" type="data" size="289953"/>
    <uses file="NC_606_IGR_partners.txt" link="input" register="true" transfer="true" optional="false" type="data" size="317464"/>
    <uses file="NC_607_IGR_partners.txt" link="input" register="true" transfer="true" optional="false" type="data" size="205975"/>
    <uses file="NC_608_IGR_partners.txt" link="input" register="true" transfer="true" optional="false" type="data" size="345651"/>
    <uses file="NC_609_IGR_partners.txt" link="input" register="true" transfer="true" optional="false" type="data" size="188184"/>
    <uses file="NC_610_IGR_partners.txt" link="input" register="true" transfer="true" optional="false" type="data" size="386998"/>
    <uses file="NC_611_IGR_partners.txt" link="input" register="true" transfer="true" optional="false" type="data" size="332328"/>
    <uses file="NC_612_IGR_partners.txt" link="input" register="true" transfer="true" optional="false" type="data" size="396865"/>
    <uses file="NC_613_IGR_partners.txt" link="input" register="true" transfer="true" optional="false" type="data" size="368092"/>
    <uses file="NC_614_IGR_partners.txt" link="input" register="true" transfer="true" optional="false" type="data" size="386235"/>
    <uses file="NC_615_IGR_partners.txt" link="input" register="true" transfer="true" optional="false" type="data" size="191291"/>
    <uses file="NC_616_IGR_partners.txt" link="input" register="true" transfer="true" optional="false" type="data" size="281423"/>
    <uses file="NC_617_IGR_partners.txt" link="input" register="true" transfer="true" optional="false" type="data" size="237058"/>
    <uses file="NC_618_IGR_partners.txt" link="input" register="true" transfer="true" optional="false" type="data" size="432537"/>
    <uses file="NC_619_IGR_partners.txt" link="input" register="true" transfer="true" optional="false" type="data" size="374928"/>
    <uses file="NC_620_IGR_partners.txt" link="input" register="true" transfer="true" optional="false" type="data" size="210962"/>
    <uses file="NC_621_IGR_partners.txt" link="input" register="true" transfer="true" optional="false" type="data" size="235768"/>
    <uses file="NC_622_IGR_partners.txt" link="input" register="true" transfer="true" optional="false" type="data" size="419765"/>
    <uses file="NC_623_IGR_partners.txt" link="input" register="true" transfer="true" optional="false" type="data" size="158301"/>
    <uses file="NC_624_IGR_partners.txt" link="input" register="true" transfer="true" optional="false" type="data" size="354891"/>
    <uses file="NC_625_IGR_partners.txt" link="input" register="true" transfer="true" optional="false" type="data" size="427858"/>
    <uses file="NC_626_IGR_partners.txt" link="input" register="true" transfer="true" optional="false" type="data" size="404752"/>
    <uses file="NC_627_IGR_partners.txt" link="input" register="true" transfer="true" optional="false" type="data" size="334284"/>
    <uses file="NC_628_IGR_partners.txt" link="input" register="true" transfer="true" optional="false" type="data" size="220765"/>
    <uses file="NC_629_IGR_partners.txt" link="input" register="true" transfer="true" optional="false" type="data" size="309928"/>
    <uses file="NC_630_IGR_partners.txt" link="input" register="true" transfer="true" optional="false" type="data" size="366509"/>
    <uses file="NC_631_IGR_partners.txt" link="input" register="true" transfer="true" optional="false" type="data" size="401831"/>
    <uses file="NC_632_IGR_partners.txt" link="input" register="true" transfer="true" optional="false" type="data" size="162487"/>
    <uses file="NC_633_IGR_partners.txt" link="input" register="true" transfer="true" optional="false" type="data" size="194810"/>
    <uses file="NC_634_IGR_partners.txt" link="input" register="true" transfer="true" optional="false" type="data" size="155531"/>
    <uses file="NC_635_IGR_partners.txt" link="input" register="true" transfer="true" optional="false" type="data" size="382544"/>
    <uses file="NC_636_IGR_partners.txt" link="input" register="true" transfer="true" optional="false" type="data" size="205454"/>
    <uses file="NC_637_IGR_partners.txt" link="input" register="true" transfer="true" optional="false" type="data" size="425182"/>
    <uses file="NC_638_IGR_partners.txt" link="input" register="true" transfer="true" optional="false" type="data" size="393739"/>
    <uses file="NC_639_IGR_partners.txt" link="input" register="true" transfer="true" optional="false" type="data" size="195980"/>
    <uses file="NC_640_IGR_partners.txt" link="input" register="true" transfer="true" optional="false" type="data" size="225795"/>
    <uses file="NC_641_IGR_partners.txt" link="input" register="true" transfer="true" optional="false" type="data" size="301842"/>
    <uses file="NC_642_IGR_partners.txt" link="input" register="true" transfer="true" optional="false" type="data" size="360901"/>
    <uses file="NC_643_IGR_partners.txt" link="input" register="true" transfer="true" optional="false" type="data" size="296693"/>
    <uses file="NC_644_IGR_partners.txt" link="input" register="true" transfer="true" optional="false" type="data" size="402613"/>
    <uses file="NC_645_IGR_partners.txt" link="input" register="true" transfer="true" optional="false" type="data" size="278622"/>
    <uses file="NC_646_IGR_partners.txt" link="input" register="true" transfer="true" optional="false" type="data" size="233753"/>
    <uses file="NC_647_IGR_partners.txt" link="input" register="true" transfer="true" optional="false" type="data" size="236137"/>
    <uses file="NC_648_IGR_partners.txt" link="input" register="true" transfer="true" optional="false" type="data" size="190556"/>
    <uses file="NC_649_IGR_partners.txt" link="input" register="true" transfer="true" optional="false" type="data" size="236533"/>
    <uses file="NC_650_IGR_partners.txt" link="input" register="true" transfer="true" optional="false" type="data" size="228143"/>
    <uses file="NC_651_IGR_partners.txt" link="input" register="true" transfer="true" optional="false" type="data" size="359718"/>
    <uses file="NC_652_IGR_partners.txt" link="input" register="true" transfer="true" optional="false" type="data" size="361100"/>
    <uses file="NC_653_IGR_partners.txt" link="input" register="true" transfer="true" optional="false" type="data" size="212185"/>
    <uses file="NC_654_IGR_partners.txt" link="input" register="true" transfer="true" optional="false" type="data" size="344278"/>
    <uses file="NC_655_IGR_partners.txt" link="input" register="true" transfer="true" optional="false" type="data" size="286295"/>
    <uses file="NC_656_IGR_partners.txt" link="input" register="true" transfer="true" optional="false" type="data" size="246600"/>
    <uses file="NC_657_IGR_partners.txt" link="input" register="true" transfer="true" optional="false" type="data" size="309173"/>
    <uses file="NC_658_IGR_partners.txt" link="input" register="true" transfer="true" optional="false" type="data" size="264717"/>
    <uses file="NC_659_IGR_partners.txt" link="input" register="true" transfer="true" optional="false" type="data" size="364268"/>
    <uses file="NC_660_IGR_partners.txt" link="input" register="true" transfer="true" optional="false" type="data" size="343415"/>
    <uses file="NC_661_IGR_partners.txt" link="input" register="true" transfer="true" optional="false" type="data" size="218177"/>
    <uses file="NC_662_IGR_partners.txt" link="input" register="true" transfer="true" optional="false" type="data" size="368338"/>
    <uses file="NC_663_IGR_partners.txt" link="input" register="true" transfer="true" optional="false" type="data" size="229795"/>
    <uses file="NC_664_IGR_partners.txt" link="input" register="true" transfer="true" optional="false" type="data" size="404592"/>
    <uses file="NC_665_IGR_partners.txt" link="input" register="true" transfer="true" optional="false" type="data" size="432292"/>
    <uses file="NC_666_IGR_partners.txt" link="input" register="true" transfer="true" optional="false" type="data" size="320138"/>
    <uses file="NC_667_IGR_partners.txt" link="input" register="true" transfer="true" optional="false" type="data" size="155106"/>
    <uses file="NC_668_IGR_partners.txt" link="input" register="true" transfer="true" optional="false" type="data" size="375160"/>
    <uses file="NC_669_IGR_partners.txt" link="input" register="true" transfer="true" optional="false" type="data" size="246182"/>
    <uses file="NC_670_IGR_partners.txt" link="input" register="true" transfer="true" optional="false" type="data" size="208962"/>
    <uses file="NC_671_IGR_partners.txt" link="input" register="true" transfer="true" optional="false" type="data" size="275990"/>
    <uses file="NC_672_IGR_partners.txt" link="input" register="true" transfer="true" optional="false" type="data" size="405788"/>
    <uses file="NC_673_IGR_partners.txt" link="input" register="true" transfer="true" optional="false" type="data" size="425338"/>
    <uses file="NC_674_IGR_partners.txt" link="input" register="true" transfer="true" optional="false" type="data" size="413148"/>
    <uses file="NC_675_IGR_partners.txt" link="input" register="true" transfer="true" optional="false" type="data" size="360086"/>
    <uses file="NC_676_IGR_partners.txt" link="input" register="true" transfer="true" optional="false" type="data" size="360053"/>
    <uses file="NC_677_IGR_partners.txt" link="input" register="true" transfer="true" optional="false" type="data" size="280591"/>
    <uses file="NC_678_IGR_partners.txt" link="input" register="true" transfer="true" optional="false" type="data" size="388202"/>
    <uses file="NC_679_IGR_partners.txt" link="input" register="true" transfer="true" optional="false" type="data" size="160817"/>
    <uses file="NC_680_IGR_partners.txt" link="input" register="true" transfer="true" optional="false" type="data" size="311412"/>
    <uses file="NC_681_IGR_partners.txt" link="input" register="true" transfer="true" optional="false" type="data" size="414777"/>
    <uses file="NC_682_IGR_partners.txt" link="input" register="true" transfer="true" optional="false" type="data" size="245882"/>
    <uses file="NC_683_IGR_partners.txt" link="input" register="true" transfer="true" optional="false" type="data" size="309250"/>
    <uses file="NC_684_IGR_partners.txt" link="input" register="true" transfer="true" optional="false" type="data" size="190422"/>
    <uses file="NC_685_IGR_partners.txt" link="input" register="true" transfer="true" optional="false" type="data" size="357928"/>
    <uses file="NC_686_IGR_partners.txt" link="input" register="true" transfer="true" optional="false" type="data" size="348626"/>
    <uses file="NC_687_IGR_partners.txt" link="input" register="true" transfer="true" optional="false" type="data" size="304336"/>
    <uses file="NC_688_IGR_partners.txt" link="input" register="true" transfer="true" optional="false" type="data" size="302087"/>
    <uses file="NC_689_IGR_partners.txt" link="input" register="true" transfer="true" optional="false" type="data" size="225412"/>
    <uses file="NC_690_IGR_partners.txt" link="input" register="true" transfer="true" optional="false" type="data" size="206151"/>
    <uses file="NC_691_IGR_partners.txt" link="input" register="true" transfer="true" optional="false" type="data" size="183827"/>
    <uses file="NC_692_IGR_partners.txt" link="input" register="true" transfer="true" optional="false" type="data" size="307067"/>
    <uses file="NC_693_IGR_partners.txt" link="input" register="true" transfer="true" optional="false" type="data" size="324959"/>
    <uses file="NC_694_IGR_partners.txt" link="input" register="true" transfer="true" optional="false" type="data" size="418031"/>
    <uses file="NC_695_IGR_partners.txt" link="input" register="true" transfer="true" optional="false" type="data" size="156572"/>
    <uses file="NC_696_IGR_partners.txt" link="input" register="true" transfer="true" optional="false" type="data" size="151156"/>
    <uses file="NC_697_IGR_partners.txt" link="input" register="true" transfer="true" optional="false" type="data" size="358404"/>
    <uses file="NC_698_IGR_partners.txt" link="input" register="true" transfer="true" optional="false" type="data" size="399517"/>
    <uses file="NC_699_IGR_partners.txt" link="input" register="true" transfer="true" optional="false" type="data" size="374906"/>
    <uses file="NC_700_IGR_partners.txt" link="input" register="true" transfer="true" optional="false" type="data" size="155766"/>
    <uses file="NC_701_IGR_partners.txt" link="input" register="true" transfer="true" optional="false" type="data" size="158486"/>
    <uses file="NC_702_IGR_partners.txt" link="input" register="true" transfer="true" optional="false" type="data" size="395859"/>
    <uses file="NC_703_IGR_partners.txt" link="input" register="true" transfer="true" optional="false" type="data" size="335026"/>
    <uses file="NC_704_IGR_partners.txt" link="input" register="true" transfer="true" optional="false" type="data" size="310939"/>
    <uses file="NC_705_IGR_partners.txt" link="input" register="true" transfer="true" optional="false" type="data" size="252452"/>
    <uses file="NC_706_IGR_partners.txt" link="input" register="true" transfer="true" optional="false" type="data" size="262381"/>
    <uses file="NC_707_IGR_partners.txt" link="input" register="true" transfer="true" optional="false" type="data" size="378595"/>
    <uses file="NC_708_IGR_partners.txt" link="input" register="true" transfer="true" optional="false" type="data" size="327321"/>
    <uses file="NC_709_IGR_partners.txt" link="input" register="true" transfer="true" optional="false" type="data" size="196684"/>
    <uses file="NC_710_IGR_partners.txt" link="input" register="true" transfer="true" optional="false" type="data" size="205697"/>
    <uses file="NC_711_IGR_partners.txt" link="input" register="true" transfer="true" optional="false" type="data" size="171635"/>
    <uses file="NC_712_IGR_partners.txt" link="input" register="true" transfer="true" optional="false" type="data" size="225062"/>
    <uses file="NC_713_IGR_partners.txt" link="input" register="true" transfer="true" optional="false" type="data" size="411187"/>
    <uses file="NC_714_IGR_partners.txt" link="input" register="true" transfer="true" optional="false" type="data" size="343725"/>
    <uses file="NC_715_IGR_partners.txt" link="input" register="true" transfer="true" optional="false" type="data" size="368641"/>
    <uses file="NC_716_IGR_partners.txt" link="input" register="true" transfer="true" optional="false" type="data" size="274565"/>
    <uses file="NC_717_IGR_partners.txt" link="input" register="true" transfer="true" optional="false" type="data" size="267510"/>
    <uses file="NC_718_IGR_partners.txt" link="input" register="true" transfer="true" optional="false" type="data" size="215401"/>
    <uses file="NC_719_IGR_partners.txt" link="input" register="true" transfer="true" optional="false" type="data" size="151019"/>
    <uses file="NC_720_IGR_partners.txt" link="input" register="true" transfer="true" optional="false" type="data" size="208377"/>
    <uses file="NC_721_IGR_partners.txt" link="input" register="true" transfer="true" optional="false" type="data" size="181496"/>
    <uses file="NC_722_IGR_partners.txt" link="input" register="true" transfer="true" optional="false" type="data" size="274244"/>
    <uses file="NC_723_IGR_partners.txt" link="input" register="true" transfer="true" optional="false" type="data" size="372143"/>
    <uses file="NC_724_IGR_partners.txt" link="input" register="true" transfer="true" optional="false" type="data" size="353017"/>
    <uses file="NC_725_IGR_partners.txt" link="input" register="true" transfer="true" optional="false" type="data" size="265146"/>
    <uses file="NC_726_IGR_partners.txt" link="input" register="true" transfer="true" optional="false" type="data" size="221909"/>
    <uses file="NC_727_IGR_partners.txt" link="input" register="true" transfer="true" optional="false" type="data" size="256304"/>
    <uses file="NC_728_IGR_partners.txt" link="input" register="true" transfer="true" optional="false" type="data" size="267413"/>
    <uses file="NC_729_IGR_partners.txt" link="input" register="true" transfer="true" optional="false" type="data" size="160149"/>
    <uses file="NC_730_IGR_partners.txt" link="input" register="true" transfer="true" optional="false" type="data" size="385680"/>
    <uses file="NC_731_IGR_partners.txt" link="input" register="true" transfer="true" optional="false" type="data" size="386362"/>
    <uses file="NC_732_IGR_partners.txt" link="input" register="true" transfer="true" optional="false" type="data" size="402659"/>
    <uses file="NC_733_IGR_partners.txt" link="input" register="true" transfer="true" optional="false" type="data" size="170993"/>
    <uses file="NC_734_IGR_partners.txt" link="input" register="true" transfer="true" optional="false" type="data" size="260691"/>
    <uses file="NC_735_IGR_partners.txt" link="input" register="true" transfer="true" optional="false" type="data" size="269535"/>
    <uses file="NC_736_IGR_partners.txt" link="input" register="true" transfer="true" optional="false" type="data" size="427003"/>
    <uses file="NC_737_IGR_partners.txt" link="input" register="true" transfer="true" optional="false" type="data" size="253230"/>
    <uses file="NC_738_IGR_partners.txt" link="input" register="true" transfer="true" optional="false" type="data" size="222680"/>
    <uses file="NC_739_IGR_partners.txt" link="input" register="true" transfer="true" optional="false" type="data" size="322223"/>
    <uses file="NC_740_IGR_partners.txt" link="input" register="true" transfer="true" optional="false" type="data" size="272373"/>
    <uses file="NC_741_IGR_partners.txt" link="input" register="true" transfer="true" optional="false" type="data" size="393118"/>
    <uses file="NC_742_IGR_partners.txt" link="input" register="true" transfer="true" optional="false" type="data" size="172023"/>
    <uses file="NC_743_IGR_partners.txt" link="input" register="true" transfer="true" optional="false" type="data" size="396824"/>
    <uses file="NC_744_IGR_partners.txt" link="input" register="true" transfer="true" optional="false" type="data" size="198787"/>
    <uses file="NC_745_IGR_partners.txt" link="input" register="true" transfer="true" optional="false" type="data" size="198452"/>
    <uses file="NC_746_IGR_partners.txt" link="input" register="true" transfer="true" optional="false" type="data" size="332247"/>
    <uses file="NC_747_IGR_partners.txt" link="input" register="true" transfer="true" optional="false" type="data" size="191675"/>
    <uses file="NC_748_IGR_partners.txt" link="input" register="true" transfer="true" optional="false" type="data" size="318879"/>
    <uses file="NC_749_IGR_partners.txt" link="input" register="true" transfer="true" optional="false" type="data" size="275691"/>
    <uses file="NC_750_IGR_partners.txt" link="input" register="true" transfer="true" optional="false" type="data" size="279588"/>
    <uses file="NC_751_IGR_partners.txt" link="input" register="true" transfer="true" optional="false" type="data" size="184979"/>
    <uses file="NC_752_IGR_partners.txt" link="input" register="true" transfer="true" optional="false" type="data" size="326447"/>
    <uses file="NC_753_IGR_partners.txt" link="input" register="true" transfer="true" optional="false" type="data" size="374640"/>
    <uses file="NC_754_IGR_partners.txt" link="input" register="true" transfer="true" optional="false" type="data" size="290201"/>
    <uses file="NC_755_IGR_partners.txt" link="input" register="true" transfer="true" optional="false" type="data" size="151045"/>
    <uses file="NC_756_IGR_partners.txt" link="input" register="true" transfer="true" optional="false" type="data" size="243248"/>
    <uses file="NC_757_IGR_partners.txt" link="input" register="true" transfer="true" optional="false" type="data" size="165865"/>
    <uses file="NC_758_IGR_partners.txt" link="input" register="true" transfer="true" optional="false" type="data" size="401593"/>
    <uses file="NC_759_IGR_partners.txt" link="input" register="true" transfer="true" optional="false" type="data" size="281907"/>
    <uses file="NC_760_IGR_partners.txt" link="input" register="true" transfer="true" optional="false" type="data" size="230236"/>
    <uses file="NC_761_IGR_partners.txt" link="input" register="true" transfer="true" optional="false" type="data" size="362568"/>
    <uses file="NC_762_IGR_partners.txt" link="input" register="true" transfer="true" optional="false" type="data" size="212083"/>
    <uses file="NC_763_IGR_partners.txt" link="input" register="true" transfer="true" optional="false" type="data" size="180105"/>
    <uses file="NC_764_IGR_partners.txt" link="input" register="true" transfer="true" optional="false" type="data" size="247135"/>
    <uses file="NC_765_IGR_partners.txt" link="input" register="true" transfer="true" optional="false" type="data" size="240201"/>
    <uses file="NC_766_IGR_partners.txt" link="input" register="true" transfer="true" optional="false" type="data" size="333207"/>
    <uses file="NC_767_IGR_partners.txt" link="input" register="true" transfer="true" optional="false" type="data" size="177922"/>
    <uses file="NC_768_IGR_partners.txt" link="input" register="true" transfer="true" optional="false" type="data" size="242740"/>
    <uses file="NC_769_IGR_partners.txt" link="input" register="true" transfer="true" optional="false" type="data" size="342458"/>
    <uses file="NC_770_IGR_partners.txt" link="input" register="true" transfer="true" optional="false" type="data" size="260821"/>
    <uses file="NC_771_IGR_partners.txt" link="input" register="true" transfer="true" optional="false" type="data" size="414693"/>
    <uses file="NC_772_IGR_partners.txt" link="input" register="true" transfer="true" optional="false" type="data" size="324552"/>
    <uses file="NC_773_IGR_partners.txt" link="input" register="true" transfer="true" optional="false" type="data" size="181438"/>
    <uses file="NC_774_IGR_partners.txt" link="input" register="true" transfer="true" optional="false" type="data" size="335738"/>
    <uses file="NC_775_IGR_partners.txt" link="input" register="true" transfer="true" optional="false" type="data" size="347324"/>
    <uses file="NC_776_IGR_partners.txt" link="input" register="true" transfer="true" optional="false" type="data" size="244999"/>
    <uses file="NC_777_IGR_partners.txt" link="input" register="true" transfer="true" optional="false" type="data" size="277019"/>
    <uses file="NC_778_IGR_partners.txt" link="input" register="true" transfer="true" optional="false" type="data" size="310218"/>
    <uses file="NC_779_IGR_partners.txt" link="input" register="true" transfer="true" optional="false" type="data" size="234684"/>
    <uses file="NC_780_IGR_partners.txt" link="input" register="true" transfer="true" optional="false" type="data" size="403934"/>
    <uses file="NC_781_IGR_partners.txt" link="input" register="true" transfer="true" optional="false" type="data" size="247769"/>
    <uses file="NC_782_IGR_partners.txt" link="input" register="true" transfer="true" optional="false" type="data" size="265826"/>
    <uses file="NC_783_IGR_partners.txt" link="input" register="true" transfer="true" optional="false" type="data" size="166825"/>
    <uses file="NC_784_IGR_partners.txt" link="input" register="true" transfer="true" optional="false" type="data" size="396607"/>
    <uses file="NC_785_IGR_partners.txt" link="input" register="true" transfer="true" optional="false" type="data" size="197611"/>
    <uses file="NC_786_IGR_partners.txt" link="input" register="true" transfer="true" optional="false" type="data" size="265916"/>
    <uses file="NC_787_IGR_partners.txt" link="input" register="true" transfer="true" optional="false" type="data" size="346327"/>
    <uses file="NC_788_IGR_partners.txt" link="input" register="true" transfer="true" optional="false" type="data" size="320458"/>
    <uses file="NC_789_IGR_partners.txt" link="input" register="true" transfer="true" optional="false" type="data" size="211657"/>
    <uses file="NC_790_IGR_partners.txt" link="input" register="true" transfer="true" optional="false" type="data" size="278831"/>
    <uses file="NC_791_IGR_partners.txt" link="input" register="true" transfer="true" optional="false" type="data" size="158216"/>
    <uses file="NC_792_IGR_partners.txt" link="input" register="true" transfer="true" optional="false" type="data" size="400171"/>
    <uses file="NC_793_IGR_partners.txt" link="input" register="true" transfer="true" optional="false" type="data" size="258384"/>
    <uses file="NC_794_IGR_partners.txt" link="input" register="true" transfer="true" optional="false" type="data" size="413815"/>
    <uses file="NC_795_IGR_partners.txt" link="input" register="true" transfer="true" optional="false" type="data" size="229545"/>
    <uses file="NC_796_IGR_partners.txt" link="input" register="true" transfer="true" optional="false" type="data" size="408037"/>
    <uses file="NC_797_IGR_partners.txt" link="input" register="true" transfer="true" optional="false" type="data" size="232800"/>
    <uses file="NC_798_IGR_partners.txt" link="input" register="true" transfer="true" optional="false" type="data" size="151447"/>
    <uses file="NC_799_IGR_partners.txt" link="input" register="true" transfer="true" optional="false" type="data" size="326639"/>
    <uses file="NC_800_IGR_partners.txt" link="input" register="true" transfer="true" optional="false" type="data" size="206149"/>
    <uses file="NC_801_IGR_partners.txt" link="input" register="true" transfer="true" optional="false" type="data" size="283257"/>
    <uses file="NC_802_IGR_partners.txt" link="input" register="true" transfer="true" optional="false" type="data" size="166350"/>
    <uses file="NC_803_IGR_partners.txt" link="input" register="true" transfer="true" optional="false" type="data" size="193204"/>
    <uses file="NC_804_IGR_partners.txt" link="input" register="true" transfer="true" optional="false" type="data" size="399837"/>
    <uses file="NC_805_IGR_partners.txt" link="input" register="true" transfer="true" optional="false" type="data" size="190694"/>
    <uses file="NC_806_IGR_partners.txt" link="input" register="true" transfer="true" optional="false" type="data" size="405267"/>
    <uses file="NC_807_IGR_partners.txt" link="input" register="true" transfer="true" optional="false" type="data" size="421080"/>
    <uses file="NC_808_IGR_partners.txt" link="input" register="true" transfer="true" optional="false" type="data" size="320307"/>
    <uses file="NC_809_IGR_partners.txt" link="input" register="true" transfer="true" optional="false" type="data" size="239964"/>
    <uses file="NC_810_IGR_partners.txt" link="input" register="true" transfer="true" optional="false" type="data" size="325992"/>
    <uses file="NC_811_IGR_partners.txt" link="input" register="true" transfer="true" optional="false" type="data" size="404725"/>
    <uses file="NC_812_IGR_partners.txt" link="input" register="true" transfer="true" optional="false" type="data" size="364796"/>
    <uses file="NC_813_IGR_partners.txt" link="input" register="true" transfer="true" optional="false" type="data" size="378952"/>
    <uses file="NC_814_IGR_partners.txt" link="input" register="true" transfer="true" optional="false" type="data" size="320962"/>
    <uses file="NC_815_IGR_partners.txt" link="input" register="true" transfer="true" optional="false" type="data" size="424506"/>
    <uses file="NC_816_IGR_partners.txt" link="input" register="true" transfer="true" optional="false" type="data" size="407260"/>
    <uses file="NC_817_IGR_partners.txt" link="input" register="true" transfer="true" optional="false" type="data" size="221854"/>
    <uses file="NC_818_IGR_partners.txt" link="input" register="true" transfer="true" optional="false" type="data" size="272546"/>
    <uses file="NC_819_IGR_partners.txt" link="input" register="true" transfer="true" optional="false" type="data" size="145543"/>
    <uses file="NC_820_IGR_partners.txt" link="input" register="true" transfer="true" optional="false" type="data" size="311258"/>
    <uses file="NC_821_IGR_partners.txt" link="input" register="true" transfer="true" optional="false" type="data" size="201397"/>
    <uses file="NC_822_IGR_partners.txt" link="input" register="true" transfer="true" optional="false" type="data" size="217588"/>
    <uses file="NC_823_IGR_partners.txt" link="input" register="true" transfer="true" optional="false" type="data" size="368009"/>
    <uses file="NC_824_IGR_partners.txt" link="input" register="true" transfer="true" optional="false" type="data" size="177795"/>
    <uses file="NC_825_IGR_partners.txt" link="input" register="true" transfer="true" optional="false" type="data" size="393479"/>
    <uses file="NC_826_IGR_partners.txt" link="input" register="true" transfer="true" optional="false" type="data" size="356506"/>
    <uses file="NC_827_IGR_partners.txt" link="input" register="true" transfer="true" optional="false" type="data" size="397803"/>
    <uses file="NC_828_IGR_partners.txt" link="input" register="true" transfer="true" optional="false" type="data" size="183826"/>
    <uses file="NC_829_IGR_partners.txt" link="input" register="true" transfer="true" optional="false" type="data" size="325533"/>
    <uses file="NC_830_IGR_partners.txt" link="input" register="true" transfer="true" optional="false" type="data" size="363157"/>
    <uses file="NC_831_IGR_partners.txt" link="input" register="true" transfer="true" optional="false" type="data" size="222574"/>
    <uses file="NC_832_IGR_partners.txt" link="input" register="true" transfer="true" optional="false" type="data" size="391329"/>
    <uses file="NC_833_IGR_partners.txt" link="input" register="true" transfer="true" optional="false" type="data" size="359538"/>
    <uses file="NC_834_IGR_partners.txt" link="input" register="true" transfer="true" optional="false" type="data" size="156208"/>
    <uses file="NC_835_IGR_partners.txt" link="input" register="true" transfer="true" optional="false" type="data" size="305361"/>
    <uses file="NC_836_IGR_partners.txt" link="input" register="true" transfer="true" optional="false" type="data" size="391791"/>
    <uses file="NC_837_IGR_partners.txt" link="input" register="true" transfer="true" optional="false" type="data" size="247636"/>
    <uses file="NC_838_IGR_partners.txt" link="input" register="true" transfer="true" optional="false" type="data" size="189106"/>
    <uses file="NC_839_IGR_partners.txt" link="input" register="true" transfer="true" optional="false" type="data" size="261373"/>
    <uses file="NC_840_IGR_partners.txt" link="input" register="true" transfer="true" optional="false" type="data" size="240198"/>
    <uses file="NC_841_IGR_partners.txt" link="input" register="true" transfer="true" optional="false" type="data" size="346632"/>
    <uses file="NC_842_IGR_partners.txt" link="input" register="true" transfer="true" optional="false" type="data" size="310708"/>
    <uses file="NC_843_IGR_partners.txt" link="input" register="true" transfer="true" optional="false" type="data" size="239845"/>
    <uses file="NC_844_IGR_partners.txt" link="input" register="true" transfer="true" optional="false" type="data" size="254966"/>
    <uses file="NC_845_IGR_partners.txt" link="input" register="true" transfer="true" optional="false" type="data" size="421063"/>
    <uses file="NC_846_IGR_partners.txt" link="input" register="true" transfer="true" optional="false" type="data" size="418549"/>
    <uses file="NC_847_IGR_partners.txt" link="input" register="true" transfer="true" optional="false" type="data" size="258530"/>
    <uses file="NC_848_IGR_partners.txt" link="input" register="true" transfer="true" optional="false" type="data" size="208953"/>
    <uses file="NC_849_IGR_partners.txt" link="input" register="true" transfer="true" optional="false" type="data" size="364701"/>
    <uses file="NC_850_IGR_partners.txt" link="input" register="true" transfer="true" optional="false" type="data" size="320296"/>
    <uses file="NC_851_IGR_partners.txt" link="input" register="true" transfer="true" optional="false" type="data" size="165333"/>
    <uses file="NC_852_IGR_partners.txt" link="input" register="true" transfer="true" optional="false" type="data" size="195706"/>
    <uses file="NC_853_IGR_partners.txt" link="input" register="true" transfer="true" optional="false" type="data" size="267754"/>
    <uses file="NC_854_IGR_partners.txt" link="input" register="true" transfer="true" optional="false" type="data" size="341589"/>
    <uses file="NC_855_IGR_partners.txt" link="input" register="true" transfer="true" optional="false" type="data" size="342067"/>
    <uses file="NC_856_IGR_partners.txt" link="input" register="true" transfer="true" optional="false" type="data" size="357163"/>
    <uses file="NC_857_IGR_partners.txt" link="input" register="true" transfer="true" optional="false" type="data" size="430613"/>
    <uses file="NC_858_IGR_partners.txt" link="input" register="true" transfer="true" optional="false" type="data" size="145274"/>
    <uses file="NC_859_IGR_partners.txt" link="input" register="true" transfer="true" optional="false" type="data" size="369713"/>
    <uses file="NC_860_IGR_partners.txt" link="input" register="true" transfer="true" optional="false" type="data" size="328399"/>
    <uses file="NC_861_IGR_partners.txt" link="input" register="true" transfer="true" optional="false" type="data" size="249126"/>
    <uses file="NC_862_IGR_partners.txt" link="input" register="true" transfer="true" optional="false" type="data" size="327669"/>
    <uses file="NC_863_IGR_partners.txt" link="input" register="true" transfer="true" optional="false" type="data" size="285711"/>
    <uses file="NC_864_IGR_partners.txt" link="input" register="true" transfer="true" optional="false" type="data" size="361766"/>
    <uses file="NC_865_IGR_partners.txt" link="input" register="true" transfer="true" optional="false" type="data" size="424239"/>
    <uses file="NC_866_IGR_partners.txt" link="input" register="true" transfer="true" optional="false" type="data" size="280140"/>
    <uses file="NC_867_IGR_partners.txt" link="input" register="true" transfer="true" optional="false" type="data" size="394961"/>
    <uses file="NC_868_IGR_partners.txt" link="input" register="true" transfer="true" optional="false" type="data" size="305802"/>
    <uses file="NC_869_IGR_partners.txt" link="input" register="true" transfer="true" optional="false" type="data" size="183908"/>
    <uses file="NC_870_IGR_partners.txt" link="input" register="true" transfer="true" optional="false" type="data" size="407316"/>
    <uses file="NC_871_IGR_partners.txt" link="input" register="true" transfer="true" optional="false" type="data" size="228244"/>
    <uses file="NC_872_IGR_partners.txt" link="input" register="true" transfer="true" optional="false" type="data" size="244716"/>
    <uses file="NC_873_IGR_partners.txt" link="input" register="true" transfer="true" optional="false" type="data" size="214938"/>
    <uses file="NC_874_IGR_partners.txt" link="input" register="true" transfer="true" optional="false" type="data" size="279944"/>
    <uses file="NC_875_IGR_partners.txt" link="input" register="true" transfer="true" optional="false" type="data" size="249858"/>
    <uses file="NC_876_IGR_partners.txt" link="input" register="true" transfer="true" optional="false" type="data" size="251831"/>
    <uses file="NC_877_IGR_partners.txt" link="input" register="true" transfer="true" optional="false" type="data" size="161679"/>
    <uses file="NC_878_IGR_partners.txt" link="input" register="true" transfer="true" optional="false" type="data" size="288567"/>
    <uses file="blast.err" link="output" register="true" transfer="true" optional="false" type="data" size="548"/>
    <uses file="blast.out" link="output" register="false" transfer="false" optional="false" type="data" size="512"/>
    <uses file="BLAST_sorted.out" link="output" register="false" transfer="false" optional="false" type="data" size="2808969"/>
  </job>
  <job id="ID00021" namespace="SIPHT" name="SRNA" version="1.0" runtime="301.6182">
    <uses file="access_genomes2.txt" link="input" register="true" transfer="true" optional="false" type="data" size="83722"/>
    <uses file="sRNAPredict.in" link="input" register="true" transfer="true" optional="false" type="data" size="1198"/>
    <uses file="NC_0025AG05.gbk" link="input" register="true" transfer="true" optional="false" type="data" size="8619519"/>
    <uses file="NC_0025AG05.fna" link="input" register="true" transfer="true" optional="false" type="data" size="6535796"/>
    <uses file="NC_0025AG05.ptt" link="input" register="true" transfer="true" optional="false" type="data" size="339504"/>
    <uses file="All_known_sRNAs.txt" link="input" register="true" transfer="true" optional="false" type="data" size="1028403"/>
    <uses file="srna.err" link="output" register="true" transfer="true" optional="false" type="data" size="1856"/>
    <uses file="Blast_Out" link="output" register="true" transfer="true" optional="false" type="data" size="2756645"/>
    <uses file="OutBlastParsed" link="output" register="true" transfer="true" optional="false" type="data" size="720775"/>
    <uses file="OutCandidates" link="output" register="true" transfer="true" optional="false" type="data" size="242566"/>
    <uses file="OutCandidates2" link="output" register="true" transfer="true" optional="false" type="data" size="298920"/>
    <uses file="OutCandidates3" link="output" register="true" transfer="true" optional="false" type="data" size="255589"/>
    <uses file="OutConsIG" link="output" register="true" transfer="true" optional="false" type="data" size="247318"/>
    <uses file="OutIG" link="output" register="true" transfer="true" optional="false" type="data" size="605851"/>
    <uses file="OutORF" link="output" register="true" transfer="true" optional="false" type="data" size="311355"/>
    <uses file="OutTerm_temp" link="output" register="true" transfer="true" optional="false" type="data" size="105570"/>
    <uses file="OutTerms" link="output" register="true" transfer="true" optional="false" type="data" size="28659"/>
    <uses file="OutTermsIG" link="output" register="true" transfer="true" optional="false" type="data" size="14898"/>
    <uses file="findterm.out" link="input" register="false" transfer="false" optional="false" type="data" size="134"/>
    <uses file="findterm.err" link="input" register="false" transfer="false" optional="false" type="data" size="0"/>
    <uses file="NC_0025AG05_term.txt" link="input" register="false" transfer="false" optional="false" type="data" size="13856979"/>
    <uses file="NC_0025AG05_term_candidates_non_redund" link="input" register="false" transfer="false" optional="false" type="data" size="489969"/>
    <uses file="rna.ps" link="input" register="false" transfer="false" optional="false" type="data" size="2857"/>
    <uses file="vienna_input_tmp" link="input" register="false" transfer="false" optional="false" type="data" size="5286562"/>
    <uses file="vienna_output" link="input" register="false" transfer="false" optional="false" type="data" size="9328872"/>
    <uses file="vienna_index_tmp" link="input" register="false" transfer="false" optional="false" type="data" size="3758805"/>
    <uses file="rnamotif.out" link="input" register="false" transfer="false" optional="false" type="data" size="954513"/>
    <uses file="rnamotif.err" link="input" register="false" transfer="false" optional="false" type="data" size="310"/>
    <uses file="transterm.out" link="input" register="false" transfer="false" optional="false" type="data" size="458410"/>
    <uses file="transterm.err" link="input" register="false" transfer="false" optional="false" type="data" size="96"/>
    <uses file="blast.out" link="input" register="false" transfer="false" optional="false" type="data" size="512"/>
    <uses file="BLAST_sorted.out" link="input" register="false" transfer="false" optional="false" type="data" size="2808969"/>
    <uses file="Seq_NC_0025AG05" link="output" register="false" transfer="false" optional="false" type="data" size="85953"/>
    <uses file="srna.out" link="output" register="false" transfer="false" optional="false" type="data" size="349887"/>
  </job>
  <job id="ID00022" namespace="SIPHT" name="FFN_Parse" version="1.0" runtime="1.4151">
    <uses file="NC_0025AG05.ffn" link="input" register="true" transfer="true" optional="false" type="data" size="4835905"/>
    <uses file="NC_0025AG05.ptt" link="input" register="true" transfer="true" optional="false" type="data" size="339504"/>
    <uses file="Seq_NC_0025AG05" link="input" register="true" transfer="true" optional="false" type="data" size="87292"/>
    <uses file="NC_0025AG05_parsed.ffn" link="output" register="false" transfer="false" optional="false" type="data" size="687097"/>
  </job>
  <job id="ID00023" namespace="SIPHT" name="Blast_candidate" version="1.0" runtime="4.9978">
    <uses file="Seq_known_sRNAs_IGRs.txt" link="input" register="true" transfer="true" optional="false" type="data" size="172432"/>
    <uses file="blasta" link="input" register="true" transfer="true" optional="false" type="data" size="786856"/>
    <uses file="xdformat" link="input" register="true" transfer="true" optional="false" type="data" size="380164"/>
    <uses file="time" link="input" register="true" transfer="true" optional="false" type="data" size="11944"/>
    <uses file="Seq_NC_0025AG05" link="input" register="false" transfer="false" optional="false" type="data" size="82737"/>
    <uses file="BLAST_NC_0025AG05" link="output" register="false" transfer="false" optional="false" type="data" size="11920"/>
    <uses file="blast_candidate.out" link="output" register="false" transfer="false" optional="false" type="data" size="3065"/>
    <uses file="blast_candidate.err" link="output" register="false" transfer="false" optional="false" type="data" size="544"/>
  </job>
  <job id="ID00024" namespace="SIPHT" name="Blast_QRNA" version="1.0" runtime="1308.5071">
    <uses file="xdformat" link="input" register="true" transfer="true" optional="false" type="data" size="380164"/>
    <uses file="blasta" link="input" register="true" transfer="true" optional="false" type="data" size="786856"/>
    <uses file="time" link="input" register="true" transfer="true" optional="false" type="data" size="11944"/>
    <uses file="mix_tied_linux.cfg" link="input" register="true" transfer="true" optional="false" type="data" size="11964"/>
    <uses file="RIBOPROB.mat" link="input" register="true" transfer="true" optional="false" type="data" size="8350"/>
    <uses file="BLOSUM62" link="input" register="true" transfer="true" optional="false" type="data" size="2122"/>
    <uses file="blastn2qrnadepth.pl" link="input" register="true" transfer="true" optional="false" type="data" size="69426"/>
    <uses file="qrna2gff.pl" link="input" register="true" transfer="true" optional="false" type="data" size="16995"/>
    <uses file="eqrna" link="input" register="true" transfer="true" optional="false" type="data" size="953556"/>
    <uses file="NC_0025AG05_IGR_partners.txt" link="input" register="true" transfer="true" optional="false" type="data" size="225844"/>
    <uses file="NC_0_IGR_partners.txt" link="input" register="true" transfer="true" optional="false" type="data" size="364699"/>
    <uses file="NC_1_IGR_partners.txt" link="input" register="true" transfer="true" optional="false" type="data" size="250589"/>
    <uses file="NC_2_IGR_partners.txt" link="input" register="true" transfer="true" optional="false" type="data" size="388821"/>
    <uses file="NC_3_IGR_partners.txt" link="input" register="true" transfer="true" optional="false" type="data" size="254326"/>
    <uses file="NC_4_IGR_partners.txt" link="input" register="true" transfer="true" optional="false" type="data" size="163371"/>
    <uses file="NC_5_IGR_partners.txt" link="input" register="true" transfer="true" optional="false" type="data" size="374097"/>
    <uses file="NC_6_IGR_partners.txt" link="input" register="true" transfer="true" optional="false" type="data" size="427913"/>
    <uses file="NC_7_IGR_partners.txt" link="input" register="true" transfer="true" optional="false" type="data" size="187150"/>
    <uses file="NC_8_IGR_partners.txt" link="input" register="true" transfer="true" optional="false" type="data" size="365347"/>
    <uses file="NC_9_IGR_partners.txt" link="input" register="true" transfer="true" optional="false" type="data" size="165377"/>
    <uses file="NC_10_IGR_partners.txt" link="input" register="true" transfer="true" optional="false" type="data" size="365070"/>
    <uses file="NC_11_IGR_partners.txt" link="input" register="true" transfer="true" optional="false" type="data" size="280213"/>
    <uses file="NC_12_IGR_partners.txt" link="input" register="true" transfer="true" optional="false" type="data" size="426133"/>
    <uses file="NC_13_IGR_partners.txt" link="input" register="true" transfer="true" optional="false" type="data" size="385528"/>
    <uses file="NC_14_IGR_partners.txt" link="input" register="true" transfer="true" optional="false" type="data" size="423022"/>
    <uses file="NC_15_IGR_partners.txt" link="input" register="true" transfer="true" optional="false" type="data" size="217917"/>
    <uses file="NC_16_IGR_partners.txt" link="input" register="true" transfer="true" optional="false" type="data" size="176151"/>
    <uses file="NC_17_IGR_partners.txt" link="input" register="true" transfer="true" optional="false" type="data" size="259473"/>
    <uses file="NC_18_IGR_partners.txt" link="input" register="true" transfer="true" optional="false" type="data" size="304137"/>
    <uses file="NC_19_IGR_partners.txt" link="input" register="true" transfer="true" optional="false" type="data" size="237813"/>
    <uses file="NC_20_IGR_partners.txt" link="input" register="true" transfer="true" optional="false" type="data" size="151711"/>
    <uses file="NC_21_IGR_partners.txt" link="input" register="true" transfer="true" optional="false" type="data" size="244399"/>
    <uses file="NC_22_IGR_partners.txt" link="input" register="true" transfer="true" optional="false" type="data" size="216236"/>
    <uses file="NC_23_IGR_partners.txt" link="input" register="true" transfer="true" optional="false" type="data" size="368657"/>
    <uses file="NC_24_IGR_partners.txt" link="input" register="true" transfer="true" optional="false" type="data" size="232236"/>
    <uses file="NC_25_IGR_partners.txt" link="input" register="true" transfer="true" optional="false" type="data" size="427410"/>
    <uses file="NC_26_IGR_partners.txt" link="input" register="true" transfer="true" optional="false" type="data" size="298253"/>
    <uses file="NC_27_IGR_partners.txt" link="input" register="true" transfer="true" optional="false" type="data" size="356277"/>
    <uses file="NC_28_IGR_partners.txt" link="input" register="true" transfer="true" optional="false" type="data" size="337325"/>
    <uses file="NC_29_IGR_partners.txt" link="input" register="true" transfer="true" optional="false" type="data" size="255392"/>
    <uses file="NC_30_IGR_partners.txt" link="input" register="true" transfer="true" optional="false" type="data" size="192227"/>
    <uses file="NC_31_IGR_partners.txt" link="input" register="true" transfer="true" optional="false" type="data" size="172231"/>
    <uses file="NC_32_IGR_partners.txt" link="input" register="true" transfer="true" optional="false" type="data" size="238417"/>
    <uses file="NC_33_IGR_partners.txt" link="input" register="true" transfer="true" optional="false" type="data" size="413625"/>
    <uses file="NC_34_IGR_partners.txt" link="input" register="true" transfer="true" optional="false" type="data" size="198790"/>
    <uses file="NC_35_IGR_partners.txt" link="input" register="true" transfer="true" optional="false" type="data" size="226511"/>
    <uses file="NC_36_IGR_partners.txt" link="input" register="true" transfer="true" optional="false" type="data" size="369474"/>
    <uses file="NC_37_IGR_partners.txt" link="input" register="true" transfer="true" optional="false" type="data" size="156835"/>
    <uses file="NC_38_IGR_partners.txt" link="input" register="true" transfer="true" optional="false" type="data" size="408963"/>
    <uses file="NC_39_IGR_partners.txt" link="input" register="true" transfer="true" optional="false" type="data" size="260592"/>
    <uses file="NC_40_IGR_partners.txt" link="input" register="true" transfer="true" optional="false" type="data" size="394684"/>
    <uses file="NC_41_IGR_partners.txt" link="input" register="true" transfer="true" optional="false" type="data" size="269571"/>
    <uses file="NC_42_IGR_partners.txt" link="input" register="true" transfer="true" optional="false" type="data" size="241533"/>
    <uses file="NC_43_IGR_partners.txt" link="input" register="true" transfer="true" optional="false" type="data" size="353676"/>
    <uses file="NC_44_IGR_partners.txt" link="input" register="true" transfer="true" optional="false" type="data" size="348480"/>
    <uses file="NC_45_IGR_partners.txt" link="input" register="true" transfer="true" optional="false" type="data" size="229583"/>
    <uses file="NC_46_IGR_partners.txt" link="input" register="true" transfer="true" optional="false" type="data" size="330541"/>
    <uses file="NC_47_IGR_partners.txt" link="input" register="true" transfer="true" optional="false" type="data" size="424954"/>
    <uses file="NC_48_IGR_partners.txt" link="input" register="true" transfer="true" optional="false" type="data" size="418633"/>
    <uses file="NC_49_IGR_partners.txt" link="input" register="true" transfer="true" optional="false" type="data" size="236203"/>
    <uses file="NC_50_IGR_partners.txt" link="input" register="true" transfer="true" optional="false" type="data" size="413970"/>
    <uses file="NC_51_IGR_partners.txt" link="input" register="true" transfer="true" optional="false" type="data" size="393913"/>
    <uses file="NC_52_IGR_partners.txt" link="input" register="true" transfer="true" optional="false" type="data" size="243464"/>
    <uses file="NC_53_IGR_partners.txt" link="input" register="true" transfer="true" optional="false" type="data" size="372290"/>
    <uses file="NC_54_IGR_partners.txt" link="input" register="true" transfer="true" optional="false" type="data" size="166657"/>
    <uses file="NC_55_IGR_partners.txt" link="input" register="true" transfer="true" optional="false" type="data" size="347397"/>
    <uses file="NC_56_IGR_partners.txt" link="input" register="true" transfer="true" optional="false" type="data" size="335471"/>
    <uses file="NC_57_IGR_partners.txt" link="input" register="true" transfer="true" optional="false" type="data" size="253190"/>
    <uses file="NC_58_IGR_partners.txt" link="input" register="true" transfer="true" optional="false" type="data" size="189089"/>
    <uses file="NC_59_IGR_partners.txt" link="input" register="true" transfer="true" optional="false" type="data" size="236847"/>
    <uses file="NC_60_IGR_partners.txt" link="input" register="true" transfer="true" optional="false" type="data" size="157189"/>
    <uses file="NC_61_IGR_partners.txt" link="input" register="true" transfer="true" optional="false" type="data" size="313276"/>
    <uses file="NC_62_IGR_partners.txt" link="input" register="true" transfer="true" optional="false" type="data" size="295608"/>
    <uses file="NC_63_IGR_partners.txt" link="input" register="true" transfer="true" optional="false" type="data" size="169969"/>
    <uses file="NC_64_IGR_partners.txt" link="input" register="true" transfer="true" optional="false" type="data" size="240208"/>
    <uses file="NC_65_IGR_partners.txt" link="input" register="true" transfer="true" optional="false" type="data" size="148853"/>
    <uses file="NC_66_IGR_partners.txt" link="input" register="true" transfer="true" optional="false" type="data" size="310442"/>
    <uses file="NC_67_IGR_partners.txt" link="input" register="true" transfer="true" optional="false" type="data" size="174366"/>
    <uses file="NC_68_IGR_partners.txt" link="input" register="true" transfer="true" optional="false" type="data" size="164026"/>
    <uses file="NC_69_IGR_partners.txt" link="input" register="true" transfer="true" optional="false" type="data" size="222449"/>
    <uses file="NC_70_IGR_partners.txt" link="input" register="true" transfer="true" optional="false" type="data" size="351076"/>
    <uses file="NC_71_IGR_partners.txt" link="input" register="true" transfer="true" optional="false" type="data" size="409008"/>
    <uses file="NC_72_IGR_partners.txt" link="input" register="true" transfer="true" optional="false" type="data" size="355199"/>
    <uses file="NC_73_IGR_partners.txt" link="input" register="true" transfer="true" optional="false" type="data" size="416106"/>
    <uses file="NC_74_IGR_partners.txt" link="input" register="true" transfer="true" optional="false" type="data" size="199489"/>
    <uses file="NC_75_IGR_partners.txt" link="input" register="true" transfer="true" optional="false" type="data" size="413427"/>
    <uses file="NC_76_IGR_partners.txt" link="input" register="true" transfer="true" optional="false" type="data" size="271361"/>
    <uses file="NC_77_IGR_partners.txt" link="input" register="true" transfer="true" optional="false" type="data" size="370280"/>
    <uses file="NC_78_IGR_partners.txt" link="input" register="true" transfer="true" optional="false" type="data" size="226540"/>
    <uses file="NC_79_IGR_partners.txt" link="input" register="true" transfer="true" optional="false" type="data" size="219757"/>
    <uses file="NC_80_IGR_partners.txt" link="input" register="true" transfer="true" optional="false" type="data" size="424907"/>
    <uses file="NC_81_IGR_partners.txt" link="input" register="true" transfer="true" optional="false" type="data" size="223440"/>
    <uses file="NC_82_IGR_partners.txt" link="input" register="true" transfer="true" optional="false" type="data" size="336163"/>
    <uses file="NC_83_IGR_partners.txt" link="input" register="true" transfer="true" optional="false" type="data" size="424873"/>
    <uses file="NC_84_IGR_partners.txt" link="input" register="true" transfer="true" optional="false" type="data" size="317288"/>
    <uses file="NC_85_IGR_partners.txt" link="input" register="true" transfer="true" optional="false" type="data" size="269300"/>
    <uses file="NC_86_IGR_partners.txt" link="input" register="true" transfer="true" optional="false" type="data" size="243781"/>
    <uses file="NC_87_IGR_partners.txt" link="input" register="true" transfer="true" optional="false" type="data" size="233781"/>
    <uses file="NC_88_IGR_partners.txt" link="input" register="true" transfer="true" optional="false" type="data" size="356006"/>
    <uses file="NC_89_IGR_partners.txt" link="input" register="true" transfer="true" optional="false" type="data" size="222276"/>
    <uses file="NC_90_IGR_partners.txt" link="input" register="true" transfer="true" optional="false" type="data" size="341178"/>
    <uses file="NC_91_IGR_partners.txt" link="input" register="true" transfer="true" optional="false" type="data" size="412249"/>
    <uses file="NC_92_IGR_partners.txt" link="input" register="true" transfer="true" optional="false" type="data" size="342153"/>
    <uses file="NC_93_IGR_partners.txt" link="input" register="true" transfer="true" optional="false" type="data" size="283556"/>
    <uses file="NC_94_IGR_partners.txt" link="input" register="true" transfer="true" optional="false" type="data" size="249778"/>
    <uses file="NC_95_IGR_partners.txt" link="input" register="true" transfer="true" optional="false" type="data" size="195011"/>
    <uses file="NC_96_IGR_partners.txt" link="input" register="true" transfer="true" optional="false" type="data" size="237061"/>
    <uses file="NC_97_IGR_partners.txt" link="input" register="true" transfer="true" optional="false" type="data" size="308349"/>
    <uses file="NC_98_IGR_partners.txt" link="input" register="true" transfer="true" optional="false" type="data" size="311952"/>
    <uses file="NC_99_IGR_partners.txt" link="input" register="true" transfer="true" optional="false" type="data" size="184075"/>
    <uses file="NC_100_IGR_partners.txt" link="input" register="true" transfer="true" optional="false" type="data" size="155194"/>
    <uses file="NC_101_IGR_partners.txt" link="input" register="true" transfer="true" optional="false" type="data" size="374473"/>
    <uses file="NC_102_IGR_partners.txt" link="input" register="true" transfer="true" optional="false" type="data" size="307543"/>
    <uses file="NC_103_IGR_partners.txt" link="input" register="true" transfer="true" optional="false" type="data" size="313478"/>
    <uses file="NC_104_IGR_partners.txt" link="input" register="true" transfer="true" optional="false" type="data" size="236069"/>
    <uses file="NC_105_IGR_partners.txt" link="input" register="true" transfer="true" optional="false" type="data" size="163393"/>
    <uses file="NC_106_IGR_partners.txt" link="input" register="true" transfer="true" optional="false" type="data" size="226649"/>
    <uses file="NC_107_IGR_partners.txt" link="input" register="true" transfer="true" optional="false" type="data" size="299059"/>
    <uses file="NC_108_IGR_partners.txt" link="input" register="true" transfer="true" optional="false" type="data" size="312033"/>
    <uses file="NC_109_IGR_partners.txt" link="input" register="true" transfer="true" optional="false" type="data" size="353361"/>
    <uses file="NC_110_IGR_partners.txt" link="input" register="true" transfer="true" optional="false" type="data" size="276876"/>
    <uses file="NC_111_IGR_partners.txt" link="input" register="true" transfer="true" optional="false" type="data" size="257541"/>
    <uses file="NC_112_IGR_partners.txt" link="input" register="true" transfer="true" optional="false" type="data" size="244040"/>
    <uses file="NC_113_IGR_partners.txt" link="input" register="true" transfer="true" optional="false" type="data" size="367562"/>
    <uses file="NC_114_IGR_partners.txt" link="input" register="true" transfer="true" optional="false" type="data" size="175481"/>
    <uses file="NC_115_IGR_partners.txt" link="input" register="true" transfer="true" optional="false" type="data" size="291683"/>
    <uses file="NC_116_IGR_partners.txt" link="input" register="true" transfer="true" optional="false" type="data" size="341591"/>
    <uses file="NC_117_IGR_partners.txt" link="input" register="true" transfer="true" optional="false" type="data" size="390800"/>
    <uses file="NC_118_IGR_partners.txt" link="input" register="true" transfer="true" optional="false" type="data" size="338865"/>
    <uses file="NC_119_IGR_partners.txt" link="input" register="true" transfer="true" optional="false" type="data" size="181451"/>
    <uses file="NC_120_IGR_partners.txt" link="input" register="true" transfer="true" optional="false" type="data" size="355892"/>
    <uses file="NC_121_IGR_partners.txt" link="input" register="true" transfer="true" optional="false" type="data" size="205056"/>
    <uses file="NC_122_IGR_partners.txt" link="input" register="true" transfer="true" optional="false" type="data" size="391166"/>
    <uses file="NC_123_IGR_partners.txt" link="input" register="true" transfer="true" optional="false" type="data" size="425114"/>
    <uses file="NC_124_IGR_partners.txt" link="input" register="true" transfer="true" optional="false" type="data" size="258575"/>
    <uses file="NC_125_IGR_partners.txt" link="input" register="true" transfer="true" optional="false" type="data" size="215541"/>
    <uses file="NC_126_IGR_partners.txt" link="input" register="true" transfer="true" optional="false" type="data" size="159075"/>
    <uses file="NC_127_IGR_partners.txt" link="input" register="true" transfer="true" optional="false" type="data" size="173495"/>
    <uses file="NC_128_IGR_partners.txt" link="input" register="true" transfer="true" optional="false" type="data" size="215250"/>
    <uses file="NC_129_IGR_partners.txt" link="input" register="true" transfer="true" optional="false" type="data" size="336783"/>
    <uses file="NC_130_IGR_partners.txt" link="input" register="true" transfer="true" optional="false" type="data" size="345502"/>
    <uses file="NC_131_IGR_partners.txt" link="input" register="true" transfer="true" optional="false" type="data" size="314399"/>
    <uses file="NC_132_IGR_partners.txt" link="input" register="true" transfer="true" optional="false" type="data" size="219017"/>
    <uses file="NC_133_IGR_partners.txt" link="input" register="true" transfer="true" optional="false" type="data" size="226255"/>
    <uses file="NC_134_IGR_partners.txt" link="input" register="true" transfer="true" optional="false" type="data" size="295140"/>
    <uses file="NC_135_IGR_partners.txt" link="input" register="true" transfer="true" optional="false" type="data" size="178290"/>
    <uses file="NC_136_IGR_partners.txt" link="input" register="true" transfer="true" optional="false" type="data" size="333794"/>
    <uses file="NC_137_IGR_partners.txt" link="input" register="true" transfer="true" optional="false" type="data" size="284348"/>
    <uses file="NC_138_IGR_partners.txt" link="input" register="true" transfer="true" optional="false" type="data" size="423600"/>
    <uses file="NC_139_IGR_partners.txt" link="input" register="true" transfer="true" optional="false" type="data" size="290910"/>
    <uses file="NC_140_IGR_partners.txt" link="input" register="true" transfer="true" optional="false" type="data" size="196251"/>
    <uses file="NC_141_IGR_partners.txt" link="input" register="true" transfer="true" optional="false" type="data" size="284760"/>
    <uses file="NC_142_IGR_partners.txt" link="input" register="true" transfer="true" optional="false" type="data" size="283256"/>
    <uses file="NC_143_IGR_partners.txt" link="input" register="true" transfer="true" optional="false" type="data" size="252777"/>
    <uses file="NC_144_IGR_partners.txt" link="input" register="true" transfer="true" optional="false" type="data" size="386429"/>
    <uses file="NC_145_IGR_partners.txt" link="input" register="true" transfer="true" optional="false" type="data" size="388062"/>
    <uses file="NC_146_IGR_partners.txt" link="input" register="true" transfer="true" optional="false" type="data" size="189719"/>
    <uses file="NC_147_IGR_partners.txt" link="input" register="true" transfer="true" optional="false" type="data" size="423324"/>
    <uses file="NC_148_IGR_partners.txt" link="input" register="true" transfer="true" optional="false" type="data" size="192224"/>
    <uses file="NC_149_IGR_partners.txt" link="input" register="true" transfer="true" optional="false" type="data" size="275990"/>
    <uses file="NC_150_IGR_partners.txt" link="input" register="true" transfer="true" optional="false" type="data" size="297832"/>
    <uses file="NC_151_IGR_partners.txt" link="input" register="true" transfer="true" optional="false" type="data" size="291256"/>
    <uses file="NC_152_IGR_partners.txt" link="input" register="true" transfer="true" optional="false" type="data" size="305520"/>
    <uses file="NC_153_IGR_partners.txt" link="input" register="true" transfer="true" optional="false" type="data" size="336721"/>
    <uses file="NC_154_IGR_partners.txt" link="input" register="true" transfer="true" optional="false" type="data" size="247513"/>
    <uses file="NC_155_IGR_partners.txt" link="input" register="true" transfer="true" optional="false" type="data" size="300629"/>
    <uses file="NC_156_IGR_partners.txt" link="input" register="true" transfer="true" optional="false" type="data" size="306633"/>
    <uses file="NC_157_IGR_partners.txt" link="input" register="true" transfer="true" optional="false" type="data" size="388800"/>
    <uses file="NC_158_IGR_partners.txt" link="input" register="true" transfer="true" optional="false" type="data" size="322707"/>
    <uses file="NC_159_IGR_partners.txt" link="input" register="true" transfer="true" optional="false" type="data" size="296720"/>
    <uses file="NC_160_IGR_partners.txt" link="input" register="true" transfer="true" optional="false" type="data" size="182618"/>
    <uses file="NC_161_IGR_partners.txt" link="input" register="true" transfer="true" optional="false" type="data" size="402464"/>
    <uses file="NC_162_IGR_partners.txt" link="input" register="true" transfer="true" optional="false" type="data" size="415129"/>
    <uses file="NC_163_IGR_partners.txt" link="input" register="true" transfer="true" optional="false" type="data" size="396184"/>
    <uses file="NC_164_IGR_partners.txt" link="input" register="true" transfer="true" optional="false" type="data" size="208586"/>
    <uses file="NC_165_IGR_partners.txt" link="input" register="true" transfer="true" optional="false" type="data" size="407461"/>
    <uses file="NC_166_IGR_partners.txt" link="input" register="true" transfer="true" optional="false" type="data" size="407876"/>
    <uses file="NC_167_IGR_partners.txt" link="input" register="true" transfer="true" optional="false" type="data" size="287156"/>
    <uses file="NC_168_IGR_partners.txt" link="input" register="true" transfer="true" optional="false" type="data" size="166923"/>
    <uses file="NC_169_IGR_partners.txt" link="input" register="true" transfer="true" optional="false" type="data" size="355568"/>
    <uses file="NC_170_IGR_partners.txt" link="input" register="true" transfer="true" optional="false" type="data" size="323561"/>
    <uses file="NC_171_IGR_partners.txt" link="input" register="true" transfer="true" optional="false" type="data" size="227612"/>
    <uses file="NC_172_IGR_partners.txt" link="input" register="true" transfer="true" optional="false" type="data" size="278146"/>
    <uses file="NC_173_IGR_partners.txt" link="input" register="true" transfer="true" optional="false" type="data" size="169016"/>
    <uses file="NC_174_IGR_partners.txt" link="input" register="true" transfer="true" optional="false" type="data" size="319010"/>
    <uses file="NC_175_IGR_partners.txt" link="input" register="true" transfer="true" optional="false" type="data" size="183599"/>
    <uses file="NC_176_IGR_partners.txt" link="input" register="true" transfer="true" optional="false" type="data" size="305442"/>
    <uses file="NC_177_IGR_partners.txt" link="input" register="true" transfer="true" optional="false" type="data" size="182150"/>
    <uses file="NC_178_IGR_partners.txt" link="input" register="true" transfer="true" optional="false" type="data" size="153837"/>
    <uses file="NC_179_IGR_partners.txt" link="input" register="true" transfer="true" optional="false" type="data" size="335543"/>
    <uses file="NC_180_IGR_partners.txt" link="input" register="true" transfer="true" optional="false" type="data" size="287627"/>
    <uses file="NC_181_IGR_partners.txt" link="input" register="true" transfer="true" optional="false" type="data" size="345785"/>
    <uses file="NC_182_IGR_partners.txt" link="input" register="true" transfer="true" optional="false" type="data" size="239589"/>
    <uses file="NC_183_IGR_partners.txt" link="input" register="true" transfer="true" optional="false" type="data" size="406049"/>
    <uses file="NC_184_IGR_partners.txt" link="input" register="true" transfer="true" optional="false" type="data" size="303937"/>
    <uses file="NC_185_IGR_partners.txt" link="input" register="true" transfer="true" optional="false" type="data" size="339997"/>
    <uses file="NC_186_IGR_partners.txt" link="input" register="true" transfer="true" optional="false" type="data" size="309214"/>
    <uses file="NC_187_IGR_partners.txt" link="input" register="true" transfer="true" optional="false" type="data" size="403678"/>
    <uses file="NC_188_IGR_partners.txt" link="input" register="true" transfer="true" optional="false" type="data" size="307952"/>
    <uses file="NC_189_IGR_partners.txt" link="input" register="true" transfer="true" optional="false" type="data" size="336804"/>
    <uses file="NC_190_IGR_partners.txt" link="input" register="true" transfer="true" optional="false" type="data" size="303991"/>
    <uses file="NC_191_IGR_partners.txt" link="input" register="true" transfer="true" optional="false" type="data" size="145224"/>
    <uses file="NC_192_IGR_partners.txt" link="input" register="true" transfer="true" optional="false" type="data" size="247393"/>
    <uses file="NC_193_IGR_partners.txt" link="input" register="true" transfer="true" optional="false" type="data" size="165810"/>
    <uses file="NC_194_IGR_partners.txt" link="input" register="true" transfer="true" optional="false" type="data" size="291784"/>
    <uses file="NC_195_IGR_partners.txt" link="input" register="true" transfer="true" optional="false" type="data" size="373779"/>
    <uses file="NC_196_IGR_partners.txt" link="input" register="true" transfer="true" optional="false" type="data" size="260804"/>
    <uses file="NC_197_IGR_partners.txt" link="input" register="true" transfer="true" optional="false" type="data" size="178304"/>
    <uses file="NC_198_IGR_partners.txt" link="input" register="true" transfer="true" optional="false" type="data" size="405354"/>
    <uses file="NC_199_IGR_partners.txt" link="input" register="true" transfer="true" optional="false" type="data" size="427738"/>
    <uses file="NC_200_IGR_partners.txt" link="input" register="true" transfer="true" optional="false" type="data" size="351397"/>
    <uses file="NC_201_IGR_partners.txt" link="input" register="true" transfer="true" optional="false" type="data" size="268032"/>
    <uses file="NC_202_IGR_partners.txt" link="input" register="true" transfer="true" optional="false" type="data" size="147660"/>
    <uses file="NC_203_IGR_partners.txt" link="input" register="true" transfer="true" optional="false" type="data" size="273337"/>
    <uses file="NC_204_IGR_partners.txt" link="input" register="true" transfer="true" optional="false" type="data" size="376940"/>
    <uses file="NC_205_IGR_partners.txt" link="input" register="true" transfer="true" optional="false" type="data" size="255469"/>
    <uses file="NC_206_IGR_partners.txt" link="input" register="true" transfer="true" optional="false" type="data" size="147584"/>
    <uses file="NC_207_IGR_partners.txt" link="input" register="true" transfer="true" optional="false" type="data" size="213542"/>
    <uses file="NC_208_IGR_partners.txt" link="input" register="true" transfer="true" optional="false" type="data" size="277268"/>
    <uses file="NC_209_IGR_partners.txt" link="input" register="true" transfer="true" optional="false" type="data" size="253079"/>
    <uses file="NC_210_IGR_partners.txt" link="input" register="true" transfer="true" optional="false" type="data" size="371336"/>
    <uses file="NC_211_IGR_partners.txt" link="input" register="true" transfer="true" optional="false" type="data" size="272247"/>
    <uses file="NC_212_IGR_partners.txt" link="input" register="true" transfer="true" optional="false" type="data" size="201217"/>
    <uses file="NC_213_IGR_partners.txt" link="input" register="true" transfer="true" optional="false" type="data" size="261221"/>
    <uses file="NC_214_IGR_partners.txt" link="input" register="true" transfer="true" optional="false" type="data" size="367136"/>
    <uses file="NC_215_IGR_partners.txt" link="input" register="true" transfer="true" optional="false" type="data" size="313386"/>
    <uses file="NC_216_IGR_partners.txt" link="input" register="true" transfer="true" optional="false" type="data" size="353194"/>
    <uses file="NC_217_IGR_partners.txt" link="input" register="true" transfer="true" optional="false" type="data" size="184295"/>
    <uses file="NC_218_IGR_partners.txt" link="input" register="true" transfer="true" optional="false" type="data" size="420113"/>
    <uses file="NC_219_IGR_partners.txt" link="input" register="true" transfer="true" optional="false" type="data" size="318728"/>
    <uses file="NC_220_IGR_partners.txt" link="input" register="true" transfer="true" optional="false" type="data" size="144633"/>
    <uses file="NC_221_IGR_partners.txt" link="input" register="true" transfer="true" optional="false" type="data" size="353067"/>
    <uses file="NC_222_IGR_partners.txt" link="input" register="true" transfer="true" optional="false" type="data" size="414006"/>
    <uses file="NC_223_IGR_partners.txt" link="input" register="true" transfer="true" optional="false" type="data" size="277880"/>
    <uses file="NC_224_IGR_partners.txt" link="input" register="true" transfer="true" optional="false" type="data" size="328330"/>
    <uses file="NC_225_IGR_partners.txt" link="input" register="true" transfer="true" optional="false" type="data" size="390421"/>
    <uses file="NC_226_IGR_partners.txt" link="input" register="true" transfer="true" optional="false" type="data" size="412489"/>
    <uses file="NC_227_IGR_partners.txt" link="input" register="true" transfer="true" optional="false" type="data" size="268291"/>
    <uses file="NC_228_IGR_partners.txt" link="input" register="true" transfer="true" optional="false" type="data" size="397404"/>
    <uses file="NC_229_IGR_partners.txt" link="input" register="true" transfer="true" optional="false" type="data" size="162113"/>
    <uses file="NC_230_IGR_partners.txt" link="input" register="true" transfer="true" optional="false" type="data" size="328367"/>
    <uses file="NC_231_IGR_partners.txt" link="input" register="true" transfer="true" optional="false" type="data" size="180161"/>
    <uses file="NC_232_IGR_partners.txt" link="input" register="true" transfer="true" optional="false" type="data" size="370544"/>
    <uses file="NC_233_IGR_partners.txt" link="input" register="true" transfer="true" optional="false" type="data" size="314874"/>
    <uses file="NC_234_IGR_partners.txt" link="input" register="true" transfer="true" optional="false" type="data" size="256614"/>
    <uses file="NC_235_IGR_partners.txt" link="input" register="true" transfer="true" optional="false" type="data" size="425765"/>
    <uses file="NC_236_IGR_partners.txt" link="input" register="true" transfer="true" optional="false" type="data" size="325018"/>
    <uses file="NC_237_IGR_partners.txt" link="input" register="true" transfer="true" optional="false" type="data" size="206388"/>
    <uses file="NC_238_IGR_partners.txt" link="input" register="true" transfer="true" optional="false" type="data" size="411391"/>
    <uses file="NC_239_IGR_partners.txt" link="input" register="true" transfer="true" optional="false" type="data" size="263635"/>
    <uses file="NC_240_IGR_partners.txt" link="input" register="true" transfer="true" optional="false" type="data" size="236859"/>
    <uses file="NC_241_IGR_partners.txt" link="input" register="true" transfer="true" optional="false" type="data" size="363553"/>
    <uses file="NC_242_IGR_partners.txt" link="input" register="true" transfer="true" optional="false" type="data" size="146199"/>
    <uses file="NC_243_IGR_partners.txt" link="input" register="true" transfer="true" optional="false" type="data" size="314234"/>
    <uses file="NC_244_IGR_partners.txt" link="input" register="true" transfer="true" optional="false" type="data" size="382757"/>
    <uses file="NC_245_IGR_partners.txt" link="input" register="true" transfer="true" optional="false" type="data" size="250022"/>
    <uses file="NC_246_IGR_partners.txt" link="input" register="true" transfer="true" optional="false" type="data" size="303817"/>
    <uses file="NC_247_IGR_partners.txt" link="input" register="true" transfer="true" optional="false" type="data" size="205405"/>
    <uses file="NC_248_IGR_partners.txt" link="input" register="true" transfer="true" optional="false" type="data" size="160285"/>
    <uses file="NC_249_IGR_partners.txt" link="input" register="true" transfer="true" optional="false" type="data" size="412244"/>
    <uses file="NC_250_IGR_partners.txt" link="input" register="true" transfer="true" optional="false" type="data" size="404198"/>
    <uses file="NC_251_IGR_partners.txt" link="input" register="true" transfer="true" optional="false" type="data" size="252823"/>
    <uses file="NC_252_IGR_partners.txt" link="input" register="true" transfer="true" optional="false" type="data" size="409045"/>
    <uses file="NC_253_IGR_partners.txt" link="input" register="true" transfer="true" optional="false" type="data" size="297196"/>
    <uses file="NC_254_IGR_partners.txt" link="input" register="true" transfer="true" optional="false" type="data" size="239757"/>
    <uses file="NC_255_IGR_partners.txt" link="input" register="true" transfer="true" optional="false" type="data" size="393424"/>
    <uses file="NC_256_IGR_partners.txt" link="input" register="true" transfer="true" optional="false" type="data" size="392105"/>
    <uses file="NC_257_IGR_partners.txt" link="input" register="true" transfer="true" optional="false" type="data" size="317634"/>
    <uses file="NC_258_IGR_partners.txt" link="input" register="true" transfer="true" optional="false" type="data" size="406175"/>
    <uses file="NC_259_IGR_partners.txt" link="input" register="true" transfer="true" optional="false" type="data" size="145454"/>
    <uses file="NC_260_IGR_partners.txt" link="input" register="true" transfer="true" optional="false" type="data" size="275495"/>
    <uses file="NC_261_IGR_partners.txt" link="input" register="true" transfer="true" optional="false" type="data" size="308415"/>
    <uses file="NC_262_IGR_partners.txt" link="input" register="true" transfer="true" optional="false" type="data" size="252795"/>
    <uses file="NC_263_IGR_partners.txt" link="input" register="true" transfer="true" optional="false" type="data" size="264182"/>
    <uses file="NC_264_IGR_partners.txt" link="input" register="true" transfer="true" optional="false" type="data" size="309164"/>
    <uses file="NC_265_IGR_partners.txt" link="input" register="true" transfer="true" optional="false" type="data" size="213120"/>
    <uses file="NC_266_IGR_partners.txt" link="input" register="true" transfer="true" optional="false" type="data" size="240027"/>
    <uses file="NC_267_IGR_partners.txt" link="input" register="true" transfer="true" optional="false" type="data" size="323243"/>
    <uses file="NC_268_IGR_partners.txt" link="input" register="true" transfer="true" optional="false" type="data" size="409786"/>
    <uses file="NC_269_IGR_partners.txt" link="input" register="true" transfer="true" optional="false" type="data" size="294141"/>
    <uses file="NC_270_IGR_partners.txt" link="input" register="true" transfer="true" optional="false" type="data" size="340596"/>
    <uses file="NC_271_IGR_partners.txt" link="input" register="true" transfer="true" optional="false" type="data" size="233649"/>
    <uses file="NC_272_IGR_partners.txt" link="input" register="true" transfer="true" optional="false" type="data" size="355038"/>
    <uses file="NC_273_IGR_partners.txt" link="input" register="true" transfer="true" optional="false" type="data" size="353073"/>
    <uses file="NC_274_IGR_partners.txt" link="input" register="true" transfer="true" optional="false" type="data" size="372190"/>
    <uses file="NC_275_IGR_partners.txt" link="input" register="true" transfer="true" optional="false" type="data" size="184545"/>
    <uses file="NC_276_IGR_partners.txt" link="input" register="true" transfer="true" optional="false" type="data" size="218337"/>
    <uses file="NC_277_IGR_partners.txt" link="input" register="true" transfer="true" optional="false" type="data" size="315606"/>
    <uses file="NC_278_IGR_partners.txt" link="input" register="true" transfer="true" optional="false" type="data" size="182770"/>
    <uses file="NC_279_IGR_partners.txt" link="input" register="true" transfer="true" optional="false" type="data" size="322810"/>
    <uses file="NC_280_IGR_partners.txt" link="input" register="true" transfer="true" optional="false" type="data" size="298984"/>
    <uses file="NC_281_IGR_partners.txt" link="input" register="true" transfer="true" optional="false" type="data" size="165709"/>
    <uses file="NC_282_IGR_partners.txt" link="input" register="true" transfer="true" optional="false" type="data" size="175538"/>
    <uses file="NC_283_IGR_partners.txt" link="input" register="true" transfer="true" optional="false" type="data" size="215518"/>
    <uses file="NC_284_IGR_partners.txt" link="input" register="true" transfer="true" optional="false" type="data" size="404457"/>
    <uses file="NC_285_IGR_partners.txt" link="input" register="true" transfer="true" optional="false" type="data" size="430790"/>
    <uses file="NC_286_IGR_partners.txt" link="input" register="true" transfer="true" optional="false" type="data" size="239733"/>
    <uses file="NC_287_IGR_partners.txt" link="input" register="true" transfer="true" optional="false" type="data" size="416244"/>
    <uses file="NC_288_IGR_partners.txt" link="input" register="true" transfer="true" optional="false" type="data" size="215561"/>
    <uses file="NC_289_IGR_partners.txt" link="input" register="true" transfer="true" optional="false" type="data" size="184521"/>
    <uses file="NC_290_IGR_partners.txt" link="input" register="true" transfer="true" optional="false" type="data" size="418796"/>
    <uses file="NC_291_IGR_partners.txt" link="input" register="true" transfer="true" optional="false" type="data" size="250795"/>
    <uses file="NC_292_IGR_partners.txt" link="input" register="true" transfer="true" optional="false" type="data" size="295398"/>
    <uses file="NC_293_IGR_partners.txt" link="input" register="true" transfer="true" optional="false" type="data" size="304185"/>
    <uses file="NC_294_IGR_partners.txt" link="input" register="true" transfer="true" optional="false" type="data" size="319193"/>
    <uses file="NC_295_IGR_partners.txt" link="input" register="true" transfer="true" optional="false" type="data" size="167907"/>
    <uses file="NC_296_IGR_partners.txt" link="input" register="true" transfer="true" optional="false" type="data" size="238825"/>
    <uses file="NC_297_IGR_partners.txt" link="input" register="true" transfer="true" optional="false" type="data" size="310484"/>
    <uses file="NC_298_IGR_partners.txt" link="input" register="true" transfer="true" optional="false" type="data" size="284501"/>
    <uses file="NC_299_IGR_partners.txt" link="input" register="true" transfer="true" optional="false" type="data" size="178075"/>
    <uses file="NC_300_IGR_partners.txt" link="input" register="true" transfer="true" optional="false" type="data" size="395257"/>
    <uses file="NC_301_IGR_partners.txt" link="input" register="true" transfer="true" optional="false" type="data" size="307324"/>
    <uses file="NC_302_IGR_partners.txt" link="input" register="true" transfer="true" optional="false" type="data" size="358502"/>
    <uses file="NC_303_IGR_partners.txt" link="input" register="true" transfer="true" optional="false" type="data" size="270495"/>
    <uses file="NC_304_IGR_partners.txt" link="input" register="true" transfer="true" optional="false" type="data" size="338017"/>
    <uses file="NC_305_IGR_partners.txt" link="input" register="true" transfer="true" optional="false" type="data" size="220189"/>
    <uses file="NC_306_IGR_partners.txt" link="input" register="true" transfer="true" optional="false" type="data" size="229935"/>
    <uses file="NC_307_IGR_partners.txt" link="input" register="true" transfer="true" optional="false" type="data" size="314110"/>
    <uses file="NC_308_IGR_partners.txt" link="input" register="true" transfer="true" optional="false" type="data" size="174348"/>
    <uses file="NC_309_IGR_partners.txt" link="input" register="true" transfer="true" optional="false" type="data" size="380394"/>
    <uses file="NC_310_IGR_partners.txt" link="input" register="true" transfer="true" optional="false" type="data" size="199315"/>
    <uses file="NC_311_IGR_partners.txt" link="input" register="true" transfer="true" optional="false" type="data" size="389473"/>
    <uses file="NC_312_IGR_partners.txt" link="input" register="true" transfer="true" optional="false" type="data" size="234346"/>
    <uses file="NC_313_IGR_partners.txt" link="input" register="true" transfer="true" optional="false" type="data" size="150169"/>
    <uses file="NC_314_IGR_partners.txt" link="input" register="true" transfer="true" optional="false" type="data" size="201790"/>
    <uses file="NC_315_IGR_partners.txt" link="input" register="true" transfer="true" optional="false" type="data" size="248711"/>
    <uses file="NC_316_IGR_partners.txt" link="input" register="true" transfer="true" optional="false" type="data" size="317740"/>
    <uses file="NC_317_IGR_partners.txt" link="input" register="true" transfer="true" optional="false" type="data" size="272289"/>
    <uses file="NC_318_IGR_partners.txt" link="input" register="true" transfer="true" optional="false" type="data" size="360181"/>
    <uses file="NC_319_IGR_partners.txt" link="input" register="true" transfer="true" optional="false" type="data" size="375865"/>
    <uses file="NC_320_IGR_partners.txt" link="input" register="true" transfer="true" optional="false" type="data" size="167807"/>
    <uses file="NC_321_IGR_partners.txt" link="input" register="true" transfer="true" optional="false" type="data" size="216267"/>
    <uses file="NC_322_IGR_partners.txt" link="input" register="true" transfer="true" optional="false" type="data" size="238498"/>
    <uses file="NC_323_IGR_partners.txt" link="input" register="true" transfer="true" optional="false" type="data" size="338372"/>
    <uses file="NC_324_IGR_partners.txt" link="input" register="true" transfer="true" optional="false" type="data" size="346088"/>
    <uses file="NC_325_IGR_partners.txt" link="input" register="true" transfer="true" optional="false" type="data" size="243332"/>
    <uses file="NC_326_IGR_partners.txt" link="input" register="true" transfer="true" optional="false" type="data" size="356902"/>
    <uses file="NC_327_IGR_partners.txt" link="input" register="true" transfer="true" optional="false" type="data" size="244441"/>
    <uses file="NC_328_IGR_partners.txt" link="input" register="true" transfer="true" optional="false" type="data" size="404397"/>
    <uses file="NC_329_IGR_partners.txt" link="input" register="true" transfer="true" optional="false" type="data" size="225455"/>
    <uses file="NC_330_IGR_partners.txt" link="input" register="true" transfer="true" optional="false" type="data" size="252883"/>
    <uses file="NC_331_IGR_partners.txt" link="input" register="true" transfer="true" optional="false" type="data" size="144865"/>
    <uses file="NC_332_IGR_partners.txt" link="input" register="true" transfer="true" optional="false" type="data" size="144736"/>
    <uses file="NC_333_IGR_partners.txt" link="input" register="true" transfer="true" optional="false" type="data" size="403993"/>
    <uses file="NC_334_IGR_partners.txt" link="input" register="true" transfer="true" optional="false" type="data" size="335457"/>
    <uses file="NC_335_IGR_partners.txt" link="input" register="true" transfer="true" optional="false" type="data" size="354637"/>
    <uses file="NC_336_IGR_partners.txt" link="input" register="true" transfer="true" optional="false" type="data" size="414929"/>
    <uses file="NC_337_IGR_partners.txt" link="input" register="true" transfer="true" optional="false" type="data" size="424407"/>
    <uses file="NC_338_IGR_partners.txt" link="input" register="true" transfer="true" optional="false" type="data" size="202273"/>
    <uses file="NC_339_IGR_partners.txt" link="input" register="true" transfer="true" optional="false" type="data" size="362509"/>
    <uses file="NC_340_IGR_partners.txt" link="input" register="true" transfer="true" optional="false" type="data" size="209625"/>
    <uses file="NC_341_IGR_partners.txt" link="input" register="true" transfer="true" optional="false" type="data" size="394970"/>
    <uses file="NC_342_IGR_partners.txt" link="input" register="true" transfer="true" optional="false" type="data" size="178118"/>
    <uses file="NC_343_IGR_partners.txt" link="input" register="true" transfer="true" optional="false" type="data" size="386814"/>
    <uses file="NC_344_IGR_partners.txt" link="input" register="true" transfer="true" optional="false" type="data" size="356731"/>
    <uses file="NC_345_IGR_partners.txt" link="input" register="true" transfer="true" optional="false" type="data" size="215010"/>
    <uses file="NC_346_IGR_partners.txt" link="input" register="true" transfer="true" optional="false" type="data" size="249790"/>
    <uses file="NC_347_IGR_partners.txt" link="input" register="true" transfer="true" optional="false" type="data" size="209268"/>
    <uses file="NC_348_IGR_partners.txt" link="input" register="true" transfer="true" optional="false" type="data" size="371833"/>
    <uses file="NC_349_IGR_partners.txt" link="input" register="true" transfer="true" optional="false" type="data" size="196935"/>
    <uses file="NC_350_IGR_partners.txt" link="input" register="true" transfer="true" optional="false" type="data" size="412818"/>
    <uses file="NC_351_IGR_partners.txt" link="input" register="true" transfer="true" optional="false" type="data" size="213715"/>
    <uses file="NC_352_IGR_partners.txt" link="input" register="true" transfer="true" optional="false" type="data" size="236651"/>
    <uses file="NC_353_IGR_partners.txt" link="input" register="true" transfer="true" optional="false" type="data" size="329121"/>
    <uses file="NC_354_IGR_partners.txt" link="input" register="true" transfer="true" optional="false" type="data" size="269177"/>
    <uses file="NC_355_IGR_partners.txt" link="input" register="true" transfer="true" optional="false" type="data" size="165695"/>
    <uses file="NC_356_IGR_partners.txt" link="input" register="true" transfer="true" optional="false" type="data" size="235086"/>
    <uses file="NC_357_IGR_partners.txt" link="input" register="true" transfer="true" optional="false" type="data" size="348346"/>
    <uses file="NC_358_IGR_partners.txt" link="input" register="true" transfer="true" optional="false" type="data" size="398960"/>
    <uses file="NC_359_IGR_partners.txt" link="input" register="true" transfer="true" optional="false" type="data" size="236198"/>
    <uses file="NC_360_IGR_partners.txt" link="input" register="true" transfer="true" optional="false" type="data" size="318575"/>
    <uses file="NC_361_IGR_partners.txt" link="input" register="true" transfer="true" optional="false" type="data" size="234693"/>
    <uses file="NC_362_IGR_partners.txt" link="input" register="true" transfer="true" optional="false" type="data" size="349538"/>
    <uses file="NC_363_IGR_partners.txt" link="input" register="true" transfer="true" optional="false" type="data" size="382152"/>
    <uses file="NC_364_IGR_partners.txt" link="input" register="true" transfer="true" optional="false" type="data" size="242062"/>
    <uses file="NC_365_IGR_partners.txt" link="input" register="true" transfer="true" optional="false" type="data" size="423601"/>
    <uses file="NC_366_IGR_partners.txt" link="input" register="true" transfer="true" optional="false" type="data" size="329440"/>
    <uses file="NC_367_IGR_partners.txt" link="input" register="true" transfer="true" optional="false" type="data" size="188435"/>
    <uses file="NC_368_IGR_partners.txt" link="input" register="true" transfer="true" optional="false" type="data" size="371601"/>
    <uses file="NC_369_IGR_partners.txt" link="input" register="true" transfer="true" optional="false" type="data" size="350389"/>
    <uses file="NC_370_IGR_partners.txt" link="input" register="true" transfer="true" optional="false" type="data" size="347949"/>
    <uses file="NC_371_IGR_partners.txt" link="input" register="true" transfer="true" optional="false" type="data" size="275665"/>
    <uses file="NC_372_IGR_partners.txt" link="input" register="true" transfer="true" optional="false" type="data" size="405061"/>
    <uses file="NC_373_IGR_partners.txt" link="input" register="true" transfer="true" optional="false" type="data" size="154806"/>
    <uses file="NC_374_IGR_partners.txt" link="input" register="true" transfer="true" optional="false" type="data" size="210083"/>
    <uses file="NC_375_IGR_partners.txt" link="input" register="true" transfer="true" optional="false" type="data" size="248866"/>
    <uses file="NC_376_IGR_partners.txt" link="input" register="true" transfer="true" optional="false" type="data" size="152215"/>
    <uses file="NC_377_IGR_partners.txt" link="input" register="true" transfer="true" optional="false" type="data" size="305268"/>
    <uses file="NC_378_IGR_partners.txt" link="input" register="true" transfer="true" optional="false" type="data" size="321741"/>
    <uses file="NC_379_IGR_partners.txt" link="input" register="true" transfer="true" optional="false" type="data" size="304342"/>
    <uses file="NC_380_IGR_partners.txt" link="input" register="true" transfer="true" optional="false" type="data" size="305651"/>
    <uses file="NC_381_IGR_partners.txt" link="input" register="true" transfer="true" optional="false" type="data" size="185287"/>
    <uses file="NC_382_IGR_partners.txt" link="input" register="true" transfer="true" optional="false" type="data" size="261698"/>
    <uses file="NC_383_IGR_partners.txt" link="input" register="true" transfer="true" optional="false" type="data" size="300792"/>
    <uses file="NC_384_IGR_partners.txt" link="input" register="true" transfer="true" optional="false" type="data" size="282052"/>
    <uses file="NC_385_IGR_partners.txt" link="input" register="true" transfer="true" optional="false" type="data" size="231011"/>
    <uses file="NC_386_IGR_partners.txt" link="input" register="true" transfer="true" optional="false" type="data" size="209011"/>
    <uses file="NC_387_IGR_partners.txt" link="input" register="true" transfer="true" optional="false" type="data" size="231441"/>
    <uses file="NC_388_IGR_partners.txt" link="input" register="true" transfer="true" optional="false" type="data" size="151153"/>
    <uses file="NC_389_IGR_partners.txt" link="input" register="true" transfer="true" optional="false" type="data" size="216550"/>
    <uses file="NC_390_IGR_partners.txt" link="input" register="true" transfer="true" optional="false" type="data" size="242649"/>
    <uses file="NC_391_IGR_partners.txt" link="input" register="true" transfer="true" optional="false" type="data" size="428362"/>
    <uses file="NC_392_IGR_partners.txt" link="input" register="true" transfer="true" optional="false" type="data" size="264204"/>
    <uses file="NC_393_IGR_partners.txt" link="input" register="true" transfer="true" optional="false" type="data" size="406075"/>
    <uses file="NC_394_IGR_partners.txt" link="input" register="true" transfer="true" optional="false" type="data" size="392055"/>
    <uses file="NC_395_IGR_partners.txt" link="input" register="true" transfer="true" optional="false" type="data" size="170093"/>
    <uses file="NC_396_IGR_partners.txt" link="input" register="true" transfer="true" optional="false" type="data" size="354253"/>
    <uses file="NC_397_IGR_partners.txt" link="input" register="true" transfer="true" optional="false" type="data" size="220645"/>
    <uses file="NC_398_IGR_partners.txt" link="input" register="true" transfer="true" optional="false" type="data" size="197580"/>
    <uses file="NC_399_IGR_partners.txt" link="input" register="true" transfer="true" optional="false" type="data" size="368344"/>
    <uses file="NC_400_IGR_partners.txt" link="input" register="true" transfer="true" optional="false" type="data" size="265234"/>
    <uses file="NC_401_IGR_partners.txt" link="input" register="true" transfer="true" optional="false" type="data" size="233171"/>
    <uses file="NC_402_IGR_partners.txt" link="input" register="true" transfer="true" optional="false" type="data" size="296687"/>
    <uses file="NC_403_IGR_partners.txt" link="input" register="true" transfer="true" optional="false" type="data" size="244973"/>
    <uses file="NC_404_IGR_partners.txt" link="input" register="true" transfer="true" optional="false" type="data" size="190109"/>
    <uses file="NC_405_IGR_partners.txt" link="input" register="true" transfer="true" optional="false" type="data" size="388124"/>
    <uses file="NC_406_IGR_partners.txt" link="input" register="true" transfer="true" optional="false" type="data" size="169619"/>
    <uses file="NC_407_IGR_partners.txt" link="input" register="true" transfer="true" optional="false" type="data" size="321182"/>
    <uses file="NC_408_IGR_partners.txt" link="input" register="true" transfer="true" optional="false" type="data" size="266932"/>
    <uses file="NC_409_IGR_partners.txt" link="input" register="true" transfer="true" optional="false" type="data" size="326093"/>
    <uses file="NC_410_IGR_partners.txt" link="input" register="true" transfer="true" optional="false" type="data" size="162103"/>
    <uses file="NC_411_IGR_partners.txt" link="input" register="true" transfer="true" optional="false" type="data" size="311733"/>
    <uses file="NC_412_IGR_partners.txt" link="input" register="true" transfer="true" optional="false" type="data" size="315332"/>
    <uses file="NC_413_IGR_partners.txt" link="input" register="true" transfer="true" optional="false" type="data" size="319008"/>
    <uses file="NC_414_IGR_partners.txt" link="input" register="true" transfer="true" optional="false" type="data" size="280254"/>
    <uses file="NC_415_IGR_partners.txt" link="input" register="true" transfer="true" optional="false" type="data" size="149553"/>
    <uses file="NC_416_IGR_partners.txt" link="input" register="true" transfer="true" optional="false" type="data" size="206334"/>
    <uses file="NC_417_IGR_partners.txt" link="input" register="true" transfer="true" optional="false" type="data" size="233435"/>
    <uses file="NC_418_IGR_partners.txt" link="input" register="true" transfer="true" optional="false" type="data" size="178453"/>
    <uses file="NC_419_IGR_partners.txt" link="input" register="true" transfer="true" optional="false" type="data" size="272833"/>
    <uses file="NC_420_IGR_partners.txt" link="input" register="true" transfer="true" optional="false" type="data" size="227291"/>
    <uses file="NC_421_IGR_partners.txt" link="input" register="true" transfer="true" optional="false" type="data" size="388718"/>
    <uses file="NC_422_IGR_partners.txt" link="input" register="true" transfer="true" optional="false" type="data" size="320679"/>
    <uses file="NC_423_IGR_partners.txt" link="input" register="true" transfer="true" optional="false" type="data" size="303723"/>
    <uses file="NC_424_IGR_partners.txt" link="input" register="true" transfer="true" optional="false" type="data" size="219020"/>
    <uses file="NC_425_IGR_partners.txt" link="input" register="true" transfer="true" optional="false" type="data" size="378584"/>
    <uses file="NC_426_IGR_partners.txt" link="input" register="true" transfer="true" optional="false" type="data" size="216318"/>
    <uses file="NC_427_IGR_partners.txt" link="input" register="true" transfer="true" optional="false" type="data" size="162122"/>
    <uses file="NC_428_IGR_partners.txt" link="input" register="true" transfer="true" optional="false" type="data" size="430959"/>
    <uses file="NC_429_IGR_partners.txt" link="input" register="true" transfer="true" optional="false" type="data" size="360838"/>
    <uses file="NC_430_IGR_partners.txt" link="input" register="true" transfer="true" optional="false" type="data" size="309053"/>
    <uses file="NC_431_IGR_partners.txt" link="input" register="true" transfer="true" optional="false" type="data" size="316146"/>
    <uses file="NC_432_IGR_partners.txt" link="input" register="true" transfer="true" optional="false" type="data" size="260777"/>
    <uses file="NC_433_IGR_partners.txt" link="input" register="true" transfer="true" optional="false" type="data" size="315775"/>
    <uses file="NC_434_IGR_partners.txt" link="input" register="true" transfer="true" optional="false" type="data" size="401304"/>
    <uses file="NC_435_IGR_partners.txt" link="input" register="true" transfer="true" optional="false" type="data" size="166844"/>
    <uses file="NC_436_IGR_partners.txt" link="input" register="true" transfer="true" optional="false" type="data" size="226530"/>
    <uses file="NC_437_IGR_partners.txt" link="input" register="true" transfer="true" optional="false" type="data" size="318140"/>
    <uses file="NC_438_IGR_partners.txt" link="input" register="true" transfer="true" optional="false" type="data" size="344269"/>
    <uses file="NC_439_IGR_partners.txt" link="input" register="true" transfer="true" optional="false" type="data" size="171929"/>
    <uses file="NC_440_IGR_partners.txt" link="input" register="true" transfer="true" optional="false" type="data" size="190358"/>
    <uses file="NC_441_IGR_partners.txt" link="input" register="true" transfer="true" optional="false" type="data" size="153248"/>
    <uses file="NC_442_IGR_partners.txt" link="input" register="true" transfer="true" optional="false" type="data" size="402618"/>
    <uses file="NC_443_IGR_partners.txt" link="input" register="true" transfer="true" optional="false" type="data" size="312934"/>
    <uses file="NC_444_IGR_partners.txt" link="input" register="true" transfer="true" optional="false" type="data" size="298644"/>
    <uses file="NC_445_IGR_partners.txt" link="input" register="true" transfer="true" optional="false" type="data" size="357986"/>
    <uses file="NC_446_IGR_partners.txt" link="input" register="true" transfer="true" optional="false" type="data" size="353603"/>
    <uses file="NC_447_IGR_partners.txt" link="input" register="true" transfer="true" optional="false" type="data" size="317147"/>
    <uses file="NC_448_IGR_partners.txt" link="input" register="true" transfer="true" optional="false" type="data" size="321279"/>
    <uses file="NC_449_IGR_partners.txt" link="input" register="true" transfer="true" optional="false" type="data" size="413392"/>
    <uses file="NC_450_IGR_partners.txt" link="input" register="true" transfer="true" optional="false" type="data" size="278462"/>
    <uses file="NC_451_IGR_partners.txt" link="input" register="true" transfer="true" optional="false" type="data" size="392935"/>
    <uses file="NC_452_IGR_partners.txt" link="input" register="true" transfer="true" optional="false" type="data" size="268500"/>
    <uses file="NC_453_IGR_partners.txt" link="input" register="true" transfer="true" optional="false" type="data" size="204249"/>
    <uses file="NC_454_IGR_partners.txt" link="input" register="true" transfer="true" optional="false" type="data" size="261226"/>
    <uses file="NC_455_IGR_partners.txt" link="input" register="true" transfer="true" optional="false" type="data" size="403840"/>
    <uses file="NC_456_IGR_partners.txt" link="input" register="true" transfer="true" optional="false" type="data" size="311444"/>
    <uses file="NC_457_IGR_partners.txt" link="input" register="true" transfer="true" optional="false" type="data" size="369147"/>
    <uses file="NC_458_IGR_partners.txt" link="input" register="true" transfer="true" optional="false" type="data" size="383492"/>
    <uses file="NC_459_IGR_partners.txt" link="input" register="true" transfer="true" optional="false" type="data" size="207811"/>
    <uses file="NC_460_IGR_partners.txt" link="input" register="true" transfer="true" optional="false" type="data" size="284616"/>
    <uses file="NC_461_IGR_partners.txt" link="input" register="true" transfer="true" optional="false" type="data" size="414926"/>
    <uses file="NC_462_IGR_partners.txt" link="input" register="true" transfer="true" optional="false" type="data" size="330696"/>
    <uses file="NC_463_IGR_partners.txt" link="input" register="true" transfer="true" optional="false" type="data" size="181967"/>
    <uses file="NC_464_IGR_partners.txt" link="input" register="true" transfer="true" optional="false" type="data" size="350060"/>
    <uses file="NC_465_IGR_partners.txt" link="input" register="true" transfer="true" optional="false" type="data" size="400529"/>
    <uses file="NC_466_IGR_partners.txt" link="input" register="true" transfer="true" optional="false" type="data" size="336042"/>
    <uses file="NC_467_IGR_partners.txt" link="input" register="true" transfer="true" optional="false" type="data" size="421770"/>
    <uses file="NC_468_IGR_partners.txt" link="input" register="true" transfer="true" optional="false" type="data" size="254027"/>
    <uses file="NC_469_IGR_partners.txt" link="input" register="true" transfer="true" optional="false" type="data" size="224627"/>
    <uses file="NC_470_IGR_partners.txt" link="input" register="true" transfer="true" optional="false" type="data" size="311272"/>
    <uses file="NC_471_IGR_partners.txt" link="input" register="true" transfer="true" optional="false" type="data" size="304283"/>
    <uses file="NC_472_IGR_partners.txt" link="input" register="true" transfer="true" optional="false" type="data" size="168145"/>
    <uses file="NC_473_IGR_partners.txt" link="input" register="true" transfer="true" optional="false" type="data" size="365183"/>
    <uses file="NC_474_IGR_partners.txt" link="input" register="true" transfer="true" optional="false" type="data" size="382329"/>
    <uses file="NC_475_IGR_partners.txt" link="input" register="true" transfer="true" optional="false" type="data" size="187849"/>
    <uses file="NC_476_IGR_partners.txt" link="input" register="true" transfer="true" optional="false" type="data" size="302237"/>
    <uses file="NC_477_IGR_partners.txt" link="input" register="true" transfer="true" optional="false" type="data" size="300393"/>
    <uses file="NC_478_IGR_partners.txt" link="input" register="true" transfer="true" optional="false" type="data" size="216987"/>
    <uses file="NC_479_IGR_partners.txt" link="input" register="true" transfer="true" optional="false" type="data" size="215185"/>
    <uses file="NC_480_IGR_partners.txt" link="input" register="true" transfer="true" optional="false" type="data" size="431966"/>
    <uses file="NC_481_IGR_partners.txt" link="input" register="true" transfer="true" optional="false" type="data" size="323370"/>
    <uses file="NC_482_IGR_partners.txt" link="input" register="true" transfer="true" optional="false" type="data" size="396587"/>
    <uses file="NC_483_IGR_partners.txt" link="input" register="true" transfer="true" optional="false" type="data" size="261183"/>
    <uses file="NC_484_IGR_partners.txt" link="input" register="true" transfer="true" optional="false" type="data" size="388581"/>
    <uses file="NC_485_IGR_partners.txt" link="input" register="true" transfer="true" optional="false" type="data" size="385893"/>
    <uses file="NC_486_IGR_partners.txt" link="input" register="true" transfer="true" optional="false" type="data" size="255528"/>
    <uses file="NC_487_IGR_partners.txt" link="input" register="true" transfer="true" optional="false" type="data" size="295654"/>
    <uses file="NC_488_IGR_partners.txt" link="input" register="true" transfer="true" optional="false" type="data" size="146664"/>
    <uses file="NC_489_IGR_partners.txt" link="input" register="true" transfer="true" optional="false" type="data" size="347357"/>
    <uses file="NC_490_IGR_partners.txt" link="input" register="true" transfer="true" optional="false" type="data" size="386331"/>
    <uses file="NC_491_IGR_partners.txt" link="input" register="true" transfer="true" optional="false" type="data" size="332466"/>
    <uses file="NC_492_IGR_partners.txt" link="input" register="true" transfer="true" optional="false" type="data" size="198613"/>
    <uses file="NC_493_IGR_partners.txt" link="input" register="true" transfer="true" optional="false" type="data" size="303881"/>
    <uses file="NC_494_IGR_partners.txt" link="input" register="true" transfer="true" optional="false" type="data" size="412910"/>
    <uses file="NC_495_IGR_partners.txt" link="input" register="true" transfer="true" optional="false" type="data" size="318417"/>
    <uses file="NC_496_IGR_partners.txt" link="input" register="true" transfer="true" optional="false" type="data" size="282033"/>
    <uses file="NC_497_IGR_partners.txt" link="input" register="true" transfer="true" optional="false" type="data" size="301917"/>
    <uses file="NC_498_IGR_partners.txt" link="input" register="true" transfer="true" optional="false" type="data" size="169980"/>
    <uses file="NC_499_IGR_partners.txt" link="input" register="true" transfer="true" optional="false" type="data" size="162192"/>
    <uses file="NC_500_IGR_partners.txt" link="input" register="true" transfer="true" optional="false" type="data" size="361101"/>
    <uses file="NC_501_IGR_partners.txt" link="input" register="true" transfer="true" optional="false" type="data" size="191634"/>
    <uses file="NC_502_IGR_partners.txt" link="input" register="true" transfer="true" optional="false" type="data" size="238541"/>
    <uses file="NC_503_IGR_partners.txt" link="input" register="true" transfer="true" optional="false" type="data" size="407448"/>
    <uses file="NC_504_IGR_partners.txt" link="input" register="true" transfer="true" optional="false" type="data" size="235847"/>
    <uses file="NC_505_IGR_partners.txt" link="input" register="true" transfer="true" optional="false" type="data" size="400530"/>
    <uses file="NC_506_IGR_partners.txt" link="input" register="true" transfer="true" optional="false" type="data" size="284011"/>
    <uses file="NC_507_IGR_partners.txt" link="input" register="true" transfer="true" optional="false" type="data" size="249118"/>
    <uses file="NC_508_IGR_partners.txt" link="input" register="true" transfer="true" optional="false" type="data" size="364239"/>
    <uses file="NC_509_IGR_partners.txt" link="input" register="true" transfer="true" optional="false" type="data" size="361596"/>
    <uses file="NC_510_IGR_partners.txt" link="input" register="true" transfer="true" optional="false" type="data" size="277176"/>
    <uses file="NC_511_IGR_partners.txt" link="input" register="true" transfer="true" optional="false" type="data" size="410170"/>
    <uses file="NC_512_IGR_partners.txt" link="input" register="true" transfer="true" optional="false" type="data" size="145760"/>
    <uses file="NC_513_IGR_partners.txt" link="input" register="true" transfer="true" optional="false" type="data" size="272986"/>
    <uses file="NC_514_IGR_partners.txt" link="input" register="true" transfer="true" optional="false" type="data" size="305874"/>
    <uses file="NC_515_IGR_partners.txt" link="input" register="true" transfer="true" optional="false" type="data" size="318206"/>
    <uses file="NC_516_IGR_partners.txt" link="input" register="true" transfer="true" optional="false" type="data" size="211012"/>
    <uses file="NC_517_IGR_partners.txt" link="input" register="true" transfer="true" optional="false" type="data" size="171723"/>
    <uses file="NC_518_IGR_partners.txt" link="input" register="true" transfer="true" optional="false" type="data" size="232644"/>
    <uses file="NC_519_IGR_partners.txt" link="input" register="true" transfer="true" optional="false" type="data" size="255977"/>
    <uses file="NC_520_IGR_partners.txt" link="input" register="true" transfer="true" optional="false" type="data" size="406422"/>
    <uses file="NC_521_IGR_partners.txt" link="input" register="true" transfer="true" optional="false" type="data" size="250179"/>
    <uses file="NC_522_IGR_partners.txt" link="input" register="true" transfer="true" optional="false" type="data" size="302141"/>
    <uses file="NC_523_IGR_partners.txt" link="input" register="true" transfer="true" optional="false" type="data" size="218409"/>
    <uses file="NC_524_IGR_partners.txt" link="input" register="true" transfer="true" optional="false" type="data" size="194360"/>
    <uses file="NC_525_IGR_partners.txt" link="input" register="true" transfer="true" optional="false" type="data" size="371605"/>
    <uses file="NC_526_IGR_partners.txt" link="input" register="true" transfer="true" optional="false" type="data" size="154740"/>
    <uses file="NC_527_IGR_partners.txt" link="input" register="true" transfer="true" optional="false" type="data" size="279476"/>
    <uses file="NC_528_IGR_partners.txt" link="input" register="true" transfer="true" optional="false" type="data" size="183581"/>
    <uses file="NC_529_IGR_partners.txt" link="input" register="true" transfer="true" optional="false" type="data" size="181482"/>
    <uses file="NC_530_IGR_partners.txt" link="input" register="true" transfer="true" optional="false" type="data" size="150407"/>
    <uses file="NC_531_IGR_partners.txt" link="input" register="true" transfer="true" optional="false" type="data" size="240497"/>
    <uses file="NC_532_IGR_partners.txt" link="input" register="true" transfer="true" optional="false" type="data" size="365816"/>
    <uses file="NC_533_IGR_partners.txt" link="input" register="true" transfer="true" optional="false" type="data" size="215141"/>
    <uses file="NC_534_IGR_partners.txt" link="input" register="true" transfer="true" optional="false" type="data" size="405340"/>
    <uses file="NC_535_IGR_partners.txt" link="input" register="true" transfer="true" optional="false" type="data" size="347811"/>
    <uses file="NC_536_IGR_partners.txt" link="input" register="true" transfer="true" optional="false" type="data" size="315996"/>
    <uses file="NC_537_IGR_partners.txt" link="input" register="true" transfer="true" optional="false" type="data" size="387575"/>
    <uses file="NC_538_IGR_partners.txt" link="input" register="true" transfer="true" optional="false" type="data" size="311735"/>
    <uses file="NC_539_IGR_partners.txt" link="input" register="true" transfer="true" optional="false" type="data" size="295186"/>
    <uses file="NC_540_IGR_partners.txt" link="input" register="true" transfer="true" optional="false" type="data" size="342890"/>
    <uses file="NC_541_IGR_partners.txt" link="input" register="true" transfer="true" optional="false" type="data" size="292598"/>
    <uses file="NC_542_IGR_partners.txt" link="input" register="true" transfer="true" optional="false" type="data" size="312205"/>
    <uses file="NC_543_IGR_partners.txt" link="input" register="true" transfer="true" optional="false" type="data" size="415248"/>
    <uses file="NC_544_IGR_partners.txt" link="input" register="true" transfer="true" optional="false" type="data" size="253781"/>
    <uses file="NC_545_IGR_partners.txt" link="input" register="true" transfer="true" optional="false" type="data" size="248818"/>
    <uses file="NC_546_IGR_partners.txt" link="input" register="true" transfer="true" optional="false" type="data" size="280531"/>
    <uses file="NC_547_IGR_partners.txt" link="input" register="true" transfer="true" optional="false" type="data" size="397759"/>
    <uses file="NC_548_IGR_partners.txt" link="input" register="true" transfer="true" optional="false" type="data" size="366146"/>
    <uses file="NC_549_IGR_partners.txt" link="input" register="true" transfer="true" optional="false" type="data" size="296383"/>
    <uses file="NC_550_IGR_partners.txt" link="input" register="true" transfer="true" optional="false" type="data" size="274437"/>
    <uses file="NC_551_IGR_partners.txt" link="input" register="true" transfer="true" optional="false" type="data" size="359934"/>
    <uses file="NC_552_IGR_partners.txt" link="input" register="true" transfer="true" optional="false" type="data" size="425081"/>
    <uses file="NC_553_IGR_partners.txt" link="input" register="true" transfer="true" optional="false" type="data" size="395551"/>
    <uses file="NC_554_IGR_partners.txt" link="input" register="true" transfer="true" optional="false" type="data" size="294530"/>
    <uses file="NC_555_IGR_partners.txt" link="input" register="true" transfer="true" optional="false" type="data" size="172120"/>
    <uses file="NC_556_IGR_partners.txt" link="input" register="true" transfer="true" optional="false" type="data" size="248811"/>
    <uses file="NC_557_IGR_partners.txt" link="input" register="true" transfer="true" optional="false" type="data" size="233912"/>
    <uses file="NC_558_IGR_partners.txt" link="input" register="true" transfer="true" optional="false" type="data" size="219087"/>
    <uses file="NC_559_IGR_partners.txt" link="input" register="true" transfer="true" optional="false" type="data" size="275989"/>
    <uses file="NC_560_IGR_partners.txt" link="input" register="true" transfer="true" optional="false" type="data" size="194534"/>
    <uses file="NC_561_IGR_partners.txt" link="input" register="true" transfer="true" optional="false" type="data" size="419825"/>
    <uses file="NC_562_IGR_partners.txt" link="input" register="true" transfer="true" optional="false" type="data" size="289577"/>
    <uses file="NC_563_IGR_partners.txt" link="input" register="true" transfer="true" optional="false" type="data" size="182850"/>
    <uses file="NC_564_IGR_partners.txt" link="input" register="true" transfer="true" optional="false" type="data" size="244106"/>
    <uses file="NC_565_IGR_partners.txt" link="input" register="true" transfer="true" optional="false" type="data" size="166129"/>
    <uses file="NC_566_IGR_partners.txt" link="input" register="true" transfer="true" optional="false" type="data" size="360424"/>
    <uses file="NC_567_IGR_partners.txt" link="input" register="true" transfer="true" optional="false" type="data" size="175622"/>
    <uses file="NC_568_IGR_partners.txt" link="input" register="true" transfer="true" optional="false" type="data" size="295798"/>
    <uses file="NC_569_IGR_partners.txt" link="input" register="true" transfer="true" optional="false" type="data" size="156988"/>
    <uses file="NC_570_IGR_partners.txt" link="input" register="true" transfer="true" optional="false" type="data" size="390931"/>
    <uses file="NC_571_IGR_partners.txt" link="input" register="true" transfer="true" optional="false" type="data" size="400815"/>
    <uses file="NC_572_IGR_partners.txt" link="input" register="true" transfer="true" optional="false" type="data" size="233352"/>
    <uses file="NC_573_IGR_partners.txt" link="input" register="true" transfer="true" optional="false" type="data" size="281714"/>
    <uses file="NC_574_IGR_partners.txt" link="input" register="true" transfer="true" optional="false" type="data" size="331106"/>
    <uses file="NC_575_IGR_partners.txt" link="input" register="true" transfer="true" optional="false" type="data" size="322579"/>
    <uses file="NC_576_IGR_partners.txt" link="input" register="true" transfer="true" optional="false" type="data" size="379705"/>
    <uses file="NC_577_IGR_partners.txt" link="input" register="true" transfer="true" optional="false" type="data" size="226195"/>
    <uses file="NC_578_IGR_partners.txt" link="input" register="true" transfer="true" optional="false" type="data" size="424515"/>
    <uses file="NC_579_IGR_partners.txt" link="input" register="true" transfer="true" optional="false" type="data" size="306541"/>
    <uses file="NC_580_IGR_partners.txt" link="input" register="true" transfer="true" optional="false" type="data" size="352978"/>
    <uses file="NC_581_IGR_partners.txt" link="input" register="true" transfer="true" optional="false" type="data" size="223411"/>
    <uses file="NC_582_IGR_partners.txt" link="input" register="true" transfer="true" optional="false" type="data" size="213319"/>
    <uses file="NC_583_IGR_partners.txt" link="input" register="true" transfer="true" optional="false" type="data" size="314931"/>
    <uses file="NC_584_IGR_partners.txt" link="input" register="true" transfer="true" optional="false" type="data" size="157463"/>
    <uses file="NC_585_IGR_partners.txt" link="input" register="true" transfer="true" optional="false" type="data" size="257001"/>
    <uses file="NC_586_IGR_partners.txt" link="input" register="true" transfer="true" optional="false" type="data" size="357010"/>
    <uses file="NC_587_IGR_partners.txt" link="input" register="true" transfer="true" optional="false" type="data" size="413910"/>
    <uses file="NC_588_IGR_partners.txt" link="input" register="true" transfer="true" optional="false" type="data" size="394999"/>
    <uses file="NC_589_IGR_partners.txt" link="input" register="true" transfer="true" optional="false" type="data" size="394459"/>
    <uses file="NC_590_IGR_partners.txt" link="input" register="true" transfer="true" optional="false" type="data" size="147970"/>
    <uses file="NC_591_IGR_partners.txt" link="input" register="true" transfer="true" optional="false" type="data" size="397411"/>
    <uses file="NC_592_IGR_partners.txt" link="input" register="true" transfer="true" optional="false" type="data" size="368088"/>
    <uses file="NC_593_IGR_partners.txt" link="input" register="true" transfer="true" optional="false" type="data" size="394754"/>
    <uses file="NC_594_IGR_partners.txt" link="input" register="true" transfer="true" optional="false" type="data" size="334108"/>
    <uses file="NC_595_IGR_partners.txt" link="input" register="true" transfer="true" optional="false" type="data" size="351082"/>
    <uses file="NC_596_IGR_partners.txt" link="input" register="true" transfer="true" optional="false" type="data" size="256133"/>
    <uses file="NC_597_IGR_partners.txt" link="input" register="true" transfer="true" optional="false" type="data" size="205480"/>
    <uses file="NC_598_IGR_partners.txt" link="input" register="true" transfer="true" optional="false" type="data" size="257173"/>
    <uses file="NC_599_IGR_partners.txt" link="input" register="true" transfer="true" optional="false" type="data" size="381634"/>
    <uses file="NC_600_IGR_partners.txt" link="input" register="true" transfer="true" optional="false" type="data" size="414999"/>
    <uses file="NC_601_IGR_partners.txt" link="input" register="true" transfer="true" optional="false" type="data" size="222022"/>
    <uses file="NC_602_IGR_partners.txt" link="input" register="true" transfer="true" optional="false" type="data" size="274220"/>
    <uses file="NC_603_IGR_partners.txt" link="input" register="true" transfer="true" optional="false" type="data" size="382901"/>
    <uses file="NC_604_IGR_partners.txt" link="input" register="true" transfer="true" optional="false" type="data" size="377474"/>
    <uses file="NC_605_IGR_partners.txt" link="input" register="true" transfer="true" optional="false" type="data" size="237329"/>
    <uses file="NC_606_IGR_partners.txt" link="input" register="true" transfer="true" optional="false" type="data" size="330034"/>
    <uses file="NC_607_IGR_partners.txt" link="input" register="true" transfer="true" optional="false" type="data" size="184925"/>
    <uses file="NC_608_IGR_partners.txt" link="input" register="true" transfer="true" optional="false" type="data" size="211861"/>
    <uses file="NC_609_IGR_partners.txt" link="input" register="true" transfer="true" optional="false" type="data" size="427605"/>
    <uses file="NC_610_IGR_partners.txt" link="input" register="true" transfer="true" optional="false" type="data" size="348282"/>
    <uses file="NC_611_IGR_partners.txt" link="input" register="true" transfer="true" optional="false" type="data" size="179337"/>
    <uses file="NC_612_IGR_partners.txt" link="input" register="true" transfer="true" optional="false" type="data" size="148548"/>
    <uses file="NC_613_IGR_partners.txt" link="input" register="true" transfer="true" optional="false" type="data" size="431642"/>
    <uses file="NC_614_IGR_partners.txt" link="input" register="true" transfer="true" optional="false" type="data" size="351140"/>
    <uses file="NC_615_IGR_partners.txt" link="input" register="true" transfer="true" optional="false" type="data" size="244023"/>
    <uses file="NC_616_IGR_partners.txt" link="input" register="true" transfer="true" optional="false" type="data" size="236144"/>
    <uses file="NC_617_IGR_partners.txt" link="input" register="true" transfer="true" optional="false" type="data" size="317073"/>
    <uses file="NC_618_IGR_partners.txt" link="input" register="true" transfer="true" optional="false" type="data" size="306308"/>
    <uses file="NC_619_IGR_partners.txt" link="input" register="true" transfer="true" optional="false" type="data" size="330626"/>
    <uses file="NC_620_IGR_partners.txt" link="input" register="true" transfer="true" optional="false" type="data" size="428408"/>
    <uses file="NC_621_IGR_partners.txt" link="input" register="true" transfer="true" optional="false" type="data" size="233907"/>
    <uses file="NC_622_IGR_partners.txt" link="input" register="true" transfer="true" optional="false" type="data" size="352732"/>
    <uses file="NC_623_IGR_partners.txt" link="input" register="true" transfer="true" optional="false" type="data" size="338786"/>
    <uses file="NC_624_IGR_partners.txt" link="input" register="true" transfer="true" optional="false" type="data" size="420700"/>
    <uses file="NC_625_IGR_partners.txt" link="input" register="true" transfer="true" optional="false" type="data" size="389424"/>
    <uses file="NC_626_IGR_partners.txt" link="input" register="true" transfer="true" optional="false" type="data" size="146016"/>
    <uses file="NC_627_IGR_partners.txt" link="input" register="true" transfer="true" optional="false" type="data" size="252693"/>
    <uses file="NC_628_IGR_partners.txt" link="input" register="true" transfer="true" optional="false" type="data" size="191354"/>
    <uses file="NC_629_IGR_partners.txt" link="input" register="true" transfer="true" optional="false" type="data" size="228431"/>
    <uses file="NC_630_IGR_partners.txt" link="input" register="true" transfer="true" optional="false" type="data" size="253142"/>
    <uses file="NC_631_IGR_partners.txt" link="input" register="true" transfer="true" optional="false" type="data" size="256591"/>
    <uses file="NC_632_IGR_partners.txt" link="input" register="true" transfer="true" optional="false" type="data" size="429135"/>
    <uses file="NC_633_IGR_partners.txt" link="input" register="true" transfer="true" optional="false" type="data" size="335319"/>
    <uses file="NC_634_IGR_partners.txt" link="input" register="true" transfer="true" optional="false" type="data" size="252033"/>
    <uses file="NC_635_IGR_partners.txt" link="input" register="true" transfer="true" optional="false" type="data" size="430725"/>
    <uses file="NC_636_IGR_partners.txt" link="input" register="true" transfer="true" optional="false" type="data" size="359104"/>
    <uses file="NC_637_IGR_partners.txt" link="input" register="true" transfer="true" optional="false" type="data" size="225964"/>
    <uses file="NC_638_IGR_partners.txt" link="input" register="true" transfer="true" optional="false" type="data" size="426927"/>
    <uses file="NC_639_IGR_partners.txt" link="input" register="true" transfer="true" optional="false" type="data" size="412728"/>
    <uses file="NC_640_IGR_partners.txt" link="input" register="true" transfer="true" optional="false" type="data" size="233644"/>
    <uses file="NC_641_IGR_partners.txt" link="input" register="true" transfer="true" optional="false" type="data" size="181237"/>
    <uses file="NC_642_IGR_partners.txt" link="input" register="true" transfer="true" optional="false" type="data" size="219549"/>
    <uses file="NC_643_IGR_partners.txt" link="input" register="true" transfer="true" optional="false" type="data" size="400086"/>
    <uses file="NC_644_IGR_partners.txt" link="input" register="true" transfer="true" optional="false" type="data" size="180981"/>
    <uses file="NC_645_IGR_partners.txt" link="input" register="true" transfer="true" optional="false" type="data" size="407704"/>
    <uses file="NC_646_IGR_partners.txt" link="input" register="true" transfer="true" optional="false" type="data" size="333998"/>
    <uses file="NC_647_IGR_partners.txt" link="input" register="true" transfer="true" optional="false" type="data" size="375750"/>
    <uses file="NC_648_IGR_partners.txt" link="input" register="true" transfer="true" optional="false" type="data" size="160039"/>
    <uses file="NC_649_IGR_partners.txt" link="input" register="true" transfer="true" optional="false" type="data" size="230841"/>
    <uses file="NC_650_IGR_partners.txt" link="input" register="true" transfer="true" optional="false" type="data" size="332622"/>
    <uses file="NC_651_IGR_partners.txt" link="input" register="true" transfer="true" optional="false" type="data" size="372842"/>
    <uses file="NC_652_IGR_partners.txt" link="input" register="true" transfer="true" optional="false" type="data" size="342120"/>
    <uses file="NC_653_IGR_partners.txt" link="input" register="true" transfer="true" optional="false" type="data" size="195011"/>
    <uses file="NC_654_IGR_partners.txt" link="input" register="true" transfer="true" optional="false" type="data" size="261634"/>
    <uses file="NC_655_IGR_partners.txt" link="input" register="true" transfer="true" optional="false" type="data" size="192822"/>
    <uses file="NC_656_IGR_partners.txt" link="input" register="true" transfer="true" optional="false" type="data" size="234858"/>
    <uses file="NC_657_IGR_partners.txt" link="input" register="true" transfer="true" optional="false" type="data" size="263470"/>
    <uses file="NC_658_IGR_partners.txt" link="input" register="true" transfer="true" optional="false" type="data" size="153840"/>
    <uses file="NC_659_IGR_partners.txt" link="input" register="true" transfer="true" optional="false" type="data" size="254687"/>
    <uses file="NC_660_IGR_partners.txt" link="input" register="true" transfer="true" optional="false" type="data" size="352187"/>
    <uses file="NC_661_IGR_partners.txt" link="input" register="true" transfer="true" optional="false" type="data" size="281922"/>
    <uses file="NC_662_IGR_partners.txt" link="input" register="true" transfer="true" optional="false" type="data" size="168116"/>
    <uses file="NC_663_IGR_partners.txt" link="input" register="true" transfer="true" optional="false" type="data" size="218650"/>
    <uses file="NC_664_IGR_partners.txt" link="input" register="true" transfer="true" optional="false" type="data" size="187655"/>
    <uses file="NC_665_IGR_partners.txt" link="input" register="true" transfer="true" optional="false" type="data" size="303361"/>
    <uses file="NC_666_IGR_partners.txt" link="input" register="true" transfer="true" optional="false" type="data" size="232768"/>
    <uses file="NC_667_IGR_partners.txt" link="input" register="true" transfer="true" optional="false" type="data" size="426008"/>
    <uses file="NC_668_IGR_partners.txt" link="input" register="true" transfer="true" optional="false" type="data" size="198779"/>
    <uses file="NC_669_IGR_partners.txt" link="input" register="true" transfer="true" optional="false" type="data" size="282597"/>
    <uses file="NC_670_IGR_partners.txt" link="input" register="true" transfer="true" optional="false" type="data" size="319073"/>
    <uses file="NC_671_IGR_partners.txt" link="input" register="true" transfer="true" optional="false" type="data" size="284318"/>
    <uses file="NC_672_IGR_partners.txt" link="input" register="true" transfer="true" optional="false" type="data" size="428635"/>
    <uses file="NC_673_IGR_partners.txt" link="input" register="true" transfer="true" optional="false" type="data" size="232886"/>
    <uses file="NC_674_IGR_partners.txt" link="input" register="true" transfer="true" optional="false" type="data" size="171716"/>
    <uses file="NC_675_IGR_partners.txt" link="input" register="true" transfer="true" optional="false" type="data" size="232060"/>
    <uses file="NC_676_IGR_partners.txt" link="input" register="true" transfer="true" optional="false" type="data" size="348743"/>
    <uses file="NC_677_IGR_partners.txt" link="input" register="true" transfer="true" optional="false" type="data" size="258123"/>
    <uses file="NC_678_IGR_partners.txt" link="input" register="true" transfer="true" optional="false" type="data" size="153097"/>
    <uses file="NC_679_IGR_partners.txt" link="input" register="true" transfer="true" optional="false" type="data" size="289797"/>
    <uses file="NC_680_IGR_partners.txt" link="input" register="true" transfer="true" optional="false" type="data" size="209812"/>
    <uses file="NC_681_IGR_partners.txt" link="input" register="true" transfer="true" optional="false" type="data" size="209340"/>
    <uses file="NC_682_IGR_partners.txt" link="input" register="true" transfer="true" optional="false" type="data" size="206466"/>
    <uses file="NC_683_IGR_partners.txt" link="input" register="true" transfer="true" optional="false" type="data" size="194898"/>
    <uses file="NC_684_IGR_partners.txt" link="input" register="true" transfer="true" optional="false" type="data" size="432372"/>
    <uses file="NC_685_IGR_partners.txt" link="input" register="true" transfer="true" optional="false" type="data" size="423174"/>
    <uses file="NC_686_IGR_partners.txt" link="input" register="true" transfer="true" optional="false" type="data" size="298019"/>
    <uses file="NC_687_IGR_partners.txt" link="input" register="true" transfer="true" optional="false" type="data" size="149836"/>
    <uses file="NC_688_IGR_partners.txt" link="input" register="true" transfer="true" optional="false" type="data" size="365374"/>
    <uses file="NC_689_IGR_partners.txt" link="input" register="true" transfer="true" optional="false" type="data" size="200679"/>
    <uses file="NC_690_IGR_partners.txt" link="input" register="true" transfer="true" optional="false" type="data" size="266605"/>
    <uses file="NC_691_IGR_partners.txt" link="input" register="true" transfer="true" optional="false" type="data" size="179483"/>
    <uses file="NC_692_IGR_partners.txt" link="input" register="true" transfer="true" optional="false" type="data" size="377213"/>
    <uses file="NC_693_IGR_partners.txt" link="input" register="true" transfer="true" optional="false" type="data" size="253012"/>
    <uses file="NC_694_IGR_partners.txt" link="input" register="true" transfer="true" optional="false" type="data" size="247823"/>
    <uses file="NC_695_IGR_partners.txt" link="input" register="true" transfer="true" optional="false" type="data" size="229179"/>
    <uses file="NC_696_IGR_partners.txt" link="input" register="true" transfer="true" optional="false" type="data" size="332047"/>
    <uses file="NC_697_IGR_partners.txt" link="input" register="true" transfer="true" optional="false" type="data" size="191561"/>
    <uses file="NC_698_IGR_partners.txt" link="input" register="true" transfer="true" optional="false" type="data" size="328399"/>
    <uses file="NC_699_IGR_partners.txt" link="input" register="true" transfer="true" optional="false" type="data" size="172151"/>
    <uses file="NC_700_IGR_partners.txt" link="input" register="true" transfer="true" optional="false" type="data" size="369961"/>
    <uses file="NC_701_IGR_partners.txt" link="input" register="true" transfer="true" optional="false" type="data" size="167719"/>
    <uses file="NC_702_IGR_partners.txt" link="input" register="true" transfer="true" optional="false" type="data" size="265444"/>
    <uses file="NC_703_IGR_partners.txt" link="input" register="true" transfer="true" optional="false" type="data" size="384891"/>
    <uses file="NC_704_IGR_partners.txt" link="input" register="true" transfer="true" optional="false" type="data" size="208833"/>
    <uses file="NC_705_IGR_partners.txt" link="input" register="true" transfer="true" optional="false" type="data" size="298668"/>
    <uses file="NC_706_IGR_partners.txt" link="input" register="true" transfer="true" optional="false" type="data" size="322085"/>
    <uses file="NC_707_IGR_partners.txt" link="input" register="true" transfer="true" optional="false" type="data" size="384964"/>
    <uses file="NC_708_IGR_partners.txt" link="input" register="true" transfer="true" optional="false" type="data" size="150864"/>
    <uses file="NC_709_IGR_partners.txt" link="input" register="true" transfer="true" optional="false" type="data" size="164331"/>
    <uses file="NC_710_IGR_partners.txt" link="input" register="true" transfer="true" optional="false" type="data" size="261839"/>
    <uses file="NC_711_IGR_partners.txt" link="input" register="true" transfer="true" optional="false" type="data" size="168861"/>
    <uses file="NC_712_IGR_partners.txt" link="input" register="true" transfer="true" optional="false" type="data" size="427782"/>
    <uses file="NC_713_IGR_partners.txt" link="input" register="true" transfer="true" optional="false" type="data" size="396467"/>
    <uses file="NC_714_IGR_partners.txt" link="input" register="true" transfer="true" optional="false" type="data" size="416850"/>
    <uses file="NC_715_IGR_partners.txt" link="input" register="true" transfer="true" optional="false" type="data" size="344887"/>
    <uses file="NC_716_IGR_partners.txt" link="input" register="true" transfer="true" optional="false" type="data" size="359038"/>
    <uses file="NC_717_IGR_partners.txt" link="input" register="true" transfer="true" optional="false" type="data" size="198843"/>
    <uses file="NC_718_IGR_partners.txt" link="input" register="true" transfer="true" optional="false" type="data" size="354854"/>
    <uses file="NC_719_IGR_partners.txt" link="input" register="true" transfer="true" optional="false" type="data" size="246128"/>
    <uses file="NC_720_IGR_partners.txt" link="input" register="true" transfer="true" optional="false" type="data" size="242772"/>
    <uses file="NC_721_IGR_partners.txt" link="input" register="true" transfer="true" optional="false" type="data" size="376714"/>
    <uses file="NC_722_IGR_partners.txt" link="input" register="true" transfer="true" optional="false" type="data" size="281920"/>
    <uses file="NC_723_IGR_partners.txt" link="input" register="true" transfer="true" optional="false" type="data" size="216924"/>
    <uses file="NC_724_IGR_partners.txt" link="input" register="true" transfer="true" optional="false" type="data" size="213781"/>
    <uses file="NC_725_IGR_partners.txt" link="input" register="true" transfer="true" optional="false" type="data" size="412640"/>
    <uses file="NC_726_IGR_partners.txt" link="input" register="true" transfer="true" optional="false" type="data" size="370729"/>
    <uses file="NC_727_IGR_partners.txt" link="input" register="true" transfer="true" optional="false" type="data" size="377029"/>
    <uses file="NC_728_IGR_partners.txt" link="input" register="true" transfer="true" optional="false" type="data" size="343424"/>
    <uses file="NC_729_IGR_partners.txt" link="input" register="true" transfer="true" optional="false" type="data" size="363828"/>
    <uses file="NC_730_IGR_partners.txt" link="input" register="true" transfer="true" optional="false" type="data" size="290281"/>
    <uses file="NC_731_IGR_partners.txt" link="input" register="true" transfer="true" optional="false" type="data" size="156708"/>
    <uses file="NC_732_IGR_partners.txt" link="input" register="true" transfer="true" optional="false" type="data" size="251501"/>
    <uses file="NC_733_IGR_partners.txt" link="input" register="true" transfer="true" optional="false" type="data" size="149476"/>
    <uses file="NC_734_IGR_partners.txt" link="input" register="true" transfer="true" optional="false" type="data" size="347723"/>
    <uses file="NC_735_IGR_partners.txt" link="input" register="true" transfer="true" optional="false" type="data" size="197788"/>
    <uses file="NC_736_IGR_partners.txt" link="input" register="true" transfer="true" optional="false" type="data" size="325056"/>
    <uses file="NC_737_IGR_partners.txt" link="input" register="true" transfer="true" optional="false" type="data" size="203787"/>
    <uses file="NC_738_IGR_partners.txt" link="input" register="true" transfer="true" optional="false" type="data" size="232613"/>
    <uses file="NC_739_IGR_partners.txt" link="input" register="true" transfer="true" optional="false" type="data" size="385519"/>
    <uses file="NC_740_IGR_partners.txt" link="input" register="true" transfer="true" optional="false" type="data" size="345013"/>
    <uses file="NC_741_IGR_partners.txt" link="input" register="true" transfer="true" optional="false" type="data" size="272166"/>
    <uses file="NC_742_IGR_partners.txt" link="input" register="true" transfer="true" optional="false" type="data" size="324099"/>
    <uses file="NC_743_IGR_partners.txt" link="input" register="true" transfer="true" optional="false" type="data" size="247562"/>
    <uses file="NC_744_IGR_partners.txt" link="input" register="true" transfer="true" optional="false" type="data" size="270618"/>
    <uses file="NC_745_IGR_partners.txt" link="input" register="true" transfer="true" optional="false" type="data" size="328179"/>
    <uses file="NC_746_IGR_partners.txt" link="input" register="true" transfer="true" optional="false" type="data" size="195709"/>
    <uses file="NC_747_IGR_partners.txt" link="input" register="true" transfer="true" optional="false" type="data" size="165473"/>
    <uses file="NC_748_IGR_partners.txt" link="input" register="true" transfer="true" optional="false" type="data" size="423574"/>
    <uses file="NC_749_IGR_partners.txt" link="input" register="true" transfer="true" optional="false" type="data" size="375027"/>
    <uses file="NC_750_IGR_partners.txt" link="input" register="true" transfer="true" optional="false" type="data" size="259154"/>
    <uses file="NC_751_IGR_partners.txt" link="input" register="true" transfer="true" optional="false" type="data" size="159727"/>
    <uses file="NC_752_IGR_partners.txt" link="input" register="true" transfer="true" optional="false" type="data" size="337882"/>
    <uses file="NC_753_IGR_partners.txt" link="input" register="true" transfer="true" optional="false" type="data" size="225465"/>
    <uses file="NC_754_IGR_partners.txt" link="input" register="true" transfer="true" optional="false" type="data" size="342271"/>
    <uses file="NC_755_IGR_partners.txt" link="input" register="true" transfer="true" optional="false" type="data" size="317242"/>
    <uses file="NC_756_IGR_partners.txt" link="input" register="true" transfer="true" optional="false" type="data" size="303605"/>
    <uses file="NC_757_IGR_partners.txt" link="input" register="true" transfer="true" optional="false" type="data" size="266497"/>
    <uses file="NC_758_IGR_partners.txt" link="input" register="true" transfer="true" optional="false" type="data" size="415562"/>
    <uses file="NC_759_IGR_partners.txt" link="input" register="true" transfer="true" optional="false" type="data" size="228180"/>
    <uses file="NC_760_IGR_partners.txt" link="input" register="true" transfer="true" optional="false" type="data" size="223876"/>
    <uses file="NC_761_IGR_partners.txt" link="input" register="true" transfer="true" optional="false" type="data" size="188091"/>
    <uses file="NC_762_IGR_partners.txt" link="input" register="true" transfer="true" optional="false" type="data" size="194087"/>
    <uses file="NC_763_IGR_partners.txt" link="input" register="true" transfer="true" optional="false" type="data" size="225681"/>
    <uses file="NC_764_IGR_partners.txt" link="input" register="true" transfer="true" optional="false" type="data" size="178971"/>
    <uses file="NC_765_IGR_partners.txt" link="input" register="true" transfer="true" optional="false" type="data" size="292112"/>
    <uses file="NC_766_IGR_partners.txt" link="input" register="true" transfer="true" optional="false" type="data" size="361331"/>
    <uses file="NC_767_IGR_partners.txt" link="input" register="true" transfer="true" optional="false" type="data" size="364575"/>
    <uses file="NC_768_IGR_partners.txt" link="input" register="true" transfer="true" optional="false" type="data" size="299620"/>
    <uses file="NC_769_IGR_partners.txt" link="input" register="true" transfer="true" optional="false" type="data" size="397699"/>
    <uses file="NC_770_IGR_partners.txt" link="input" register="true" transfer="true" optional="false" type="data" size="400781"/>
    <uses file="NC_771_IGR_partners.txt" link="input" register="true" transfer="true" optional="false" type="data" size="409339"/>
    <uses file="NC_772_IGR_partners.txt" link="input" register="true" transfer="true" optional="false" type="data" size="270901"/>
    <uses file="NC_773_IGR_partners.txt" link="input" register="true" transfer="true" optional="false" type="data" size="338631"/>
    <uses file="NC_774_IGR_partners.txt" link="input" register="true" transfer="true" optional="false" type="data" size="169340"/>
    <uses file="NC_775_IGR_partners.txt" link="input" register="true" transfer="true" optional="false" type="data" size="315448"/>
    <uses file="NC_776_IGR_partners.txt" link="input" register="true" transfer="true" optional="false" type="data" size="205245"/>
    <uses file="NC_777_IGR_partners.txt" link="input" register="true" transfer="true" optional="false" type="data" size="313271"/>
    <uses file="NC_778_IGR_partners.txt" link="input" register="true" transfer="true" optional="false" type="data" size="419423"/>
    <uses file="NC_779_IGR_partners.txt" link="input" register="true" transfer="true" optional="false" type="data" size="427936"/>
    <uses file="NC_780_IGR_partners.txt" link="input" register="true" transfer="true" optional="false" type="data" size="251841"/>
    <uses file="NC_781_IGR_partners.txt" link="input" register="true" transfer="true" optional="false" type="data" size="171050"/>
    <uses file="NC_782_IGR_partners.txt" link="input" register="true" transfer="true" optional="false" type="data" size="236448"/>
    <uses file="NC_783_IGR_partners.txt" link="input" register="true" transfer="true" optional="false" type="data" size="269919"/>
    <uses file="NC_784_IGR_partners.txt" link="input" register="true" transfer="true" optional="false" type="data" size="260393"/>
    <uses file="NC_785_IGR_partners.txt" link="input" register="true" transfer="true" optional="false" type="data" size="300626"/>
    <uses file="NC_786_IGR_partners.txt" link="input" register="true" transfer="true" optional="false" type="data" size="368336"/>
    <uses file="NC_787_IGR_partners.txt" link="input" register="true" transfer="true" optional="false" type="data" size="336216"/>
    <uses file="NC_788_IGR_partners.txt" link="input" register="true" transfer="true" optional="false" type="data" size="220111"/>
    <uses file="NC_789_IGR_partners.txt" link="input" register="true" transfer="true" optional="false" type="data" size="294644"/>
    <uses file="NC_790_IGR_partners.txt" link="input" register="true" transfer="true" optional="false" type="data" size="326948"/>
    <uses file="NC_791_IGR_partners.txt" link="input" register="true" transfer="true" optional="false" type="data" size="315266"/>
    <uses file="NC_792_IGR_partners.txt" link="input" register="true" transfer="true" optional="false" type="data" size="276809"/>
    <uses file="NC_793_IGR_partners.txt" link="input" register="true" transfer="true" optional="false" type="data" size="262397"/>
    <uses file="NC_794_IGR_partners.txt" link="input" register="true" transfer="true" optional="false" type="data" size="275437"/>
    <uses file="NC_795_IGR_partners.txt" link="input" register="true" transfer="true" optional="false" type="data" size="312140"/>
    <uses file="NC_796_IGR_partners.txt" link="input" register="true" transfer="true" optional="false" type="data" size="144369"/>
    <uses file="NC_797_IGR_partners.txt" link="input" register="true" transfer="true" optional="false" type="data" size="211773"/>
    <uses file="NC_798_IGR_partners.txt" link="input" register="true" transfer="true" optional="false" type="data" size="165413"/>
    <uses file="NC_799_IGR_partners.txt" link="input" register="true" transfer="true" optional="false" type="data" size="336528"/>
    <uses file="NC_800_IGR_partners.txt" link="input" register="true" transfer="true" optional="false" type="data" size="193723"/>
    <uses file="NC_801_IGR_partners.txt" link="input" register="true" transfer="true" optional="false" type="data" size="228182"/>
    <uses file="NC_802_IGR_partners.txt" link="input" register="true" transfer="true" optional="false" type="data" size="186586"/>
    <uses file="NC_803_IGR_partners.txt" link="input" register="true" transfer="true" optional="false" type="data" size="293317"/>
    <uses file="NC_804_IGR_partners.txt" link="input" register="true" transfer="true" optional="false" type="data" size="322682"/>
    <uses file="NC_805_IGR_partners.txt" link="input" register="true" transfer="true" optional="false" type="data" size="381716"/>
    <uses file="NC_806_IGR_partners.txt" link="input" register="true" transfer="true" optional="false" type="data" size="359820"/>
    <uses file="NC_807_IGR_partners.txt" link="input" register="true" transfer="true" optional="false" type="data" size="303102"/>
    <uses file="NC_808_IGR_partners.txt" link="input" register="true" transfer="true" optional="false" type="data" size="210459"/>
    <uses file="NC_809_IGR_partners.txt" link="input" register="true" transfer="true" optional="false" type="data" size="288964"/>
    <uses file="NC_810_IGR_partners.txt" link="input" register="true" transfer="true" optional="false" type="data" size="196103"/>
    <uses file="NC_811_IGR_partners.txt" link="input" register="true" transfer="true" optional="false" type="data" size="365275"/>
    <uses file="NC_812_IGR_partners.txt" link="input" register="true" transfer="true" optional="false" type="data" size="412401"/>
    <uses file="NC_813_IGR_partners.txt" link="input" register="true" transfer="true" optional="false" type="data" size="204265"/>
    <uses file="NC_814_IGR_partners.txt" link="input" register="true" transfer="true" optional="false" type="data" size="248430"/>
    <uses file="NC_815_IGR_partners.txt" link="input" register="true" transfer="true" optional="false" type="data" size="180351"/>
    <uses file="NC_816_IGR_partners.txt" link="input" register="true" transfer="true" optional="false" type="data" size="275646"/>
    <uses file="NC_817_IGR_partners.txt" link="input" register="true" transfer="true" optional="false" type="data" size="330572"/>
    <uses file="NC_818_IGR_partners.txt" link="input" register="true" transfer="true" optional="false" type="data" size="203552"/>
    <uses file="NC_819_IGR_partners.txt" link="input" register="true" transfer="true" optional="false" type="data" size="271117"/>
    <uses file="NC_820_IGR_partners.txt" link="input" register="true" transfer="true" optional="false" type="data" size="236850"/>
    <uses file="NC_821_IGR_partners.txt" link="input" register="true" transfer="true" optional="false" type="data" size="203881"/>
    <uses file="NC_822_IGR_partners.txt" link="input" register="true" transfer="true" optional="false" type="data" size="408831"/>
    <uses file="NC_823_IGR_partners.txt" link="input" register="true" transfer="true" optional="false" type="data" size="261661"/>
    <uses file="NC_824_IGR_partners.txt" link="input" register="true" transfer="true" optional="false" type="data" size="392352"/>
    <uses file="NC_825_IGR_partners.txt" link="input" register="true" transfer="true" optional="false" type="data" size="422710"/>
    <uses file="NC_826_IGR_partners.txt" link="input" register="true" transfer="true" optional="false" type="data" size="321926"/>
    <uses file="NC_827_IGR_partners.txt" link="input" register="true" transfer="true" optional="false" type="data" size="300193"/>
    <uses file="NC_828_IGR_partners.txt" link="input" register="true" transfer="true" optional="false" type="data" size="262962"/>
    <uses file="NC_829_IGR_partners.txt" link="input" register="true" transfer="true" optional="false" type="data" size="415753"/>
    <uses file="NC_830_IGR_partners.txt" link="input" register="true" transfer="true" optional="false" type="data" size="361274"/>
    <uses file="NC_831_IGR_partners.txt" link="input" register="true" transfer="true" optional="false" type="data" size="426658"/>
    <uses file="NC_832_IGR_partners.txt" link="input" register="true" transfer="true" optional="false" type="data" size="225458"/>
    <uses file="NC_833_IGR_partners.txt" link="input" register="true" transfer="true" optional="false" type="data" size="428798"/>
    <uses file="NC_834_IGR_partners.txt" link="input" register="true" transfer="true" optional="false" type="data" size="391421"/>
    <uses file="NC_835_IGR_partners.txt" link="input" register="true" transfer="true" optional="false" type="data" size="280393"/>
    <uses file="NC_836_IGR_partners.txt" link="input" register="true" transfer="true" optional="false" type="data" size="300052"/>
    <uses file="NC_837_IGR_partners.txt" link="input" register="true" transfer="true" optional="false" type="data" size="191174"/>
    <uses file="NC_838_IGR_partners.txt" link="input" register="true" transfer="true" optional="false" type="data" size="350016"/>
    <uses file="NC_839_IGR_partners.txt" link="input" register="true" transfer="true" optional="false" type="data" size="377478"/>
    <uses file="NC_840_IGR_partners.txt" link="input" register="true" transfer="true" optional="false" type="data" size="373509"/>
    <uses file="NC_841_IGR_partners.txt" link="input" register="true" transfer="true" optional="false" type="data" size="371073"/>
    <uses file="NC_842_IGR_partners.txt" link="input" register="true" transfer="true" optional="false" type="data" size="418805"/>
    <uses file="NC_843_IGR_partners.txt" link="input" register="true" transfer="true" optional="false" type="data" size="357547"/>
    <uses file="NC_844_IGR_partners.txt" link="input" register="true" transfer="true" optional="false" type="data" size="384826"/>
    <uses file="NC_845_IGR_partners.txt" link="input" register="true" transfer="true" optional="false" type="data" size="417027"/>
    <uses file="NC_846_IGR_partners.txt" link="input" register="true" transfer="true" optional="false" type="data" size="341305"/>
    <uses file="NC_847_IGR_partners.txt" link="input" register="true" transfer="true" optional="false" type="data" size="354363"/>
    <uses file="NC_848_IGR_partners.txt" link="input" register="true" transfer="true" optional="false" type="data" size="179584"/>
    <uses file="NC_849_IGR_partners.txt" link="input" register="true" transfer="true" optional="false" type="data" size="423420"/>
    <uses file="NC_850_IGR_partners.txt" link="input" register="true" transfer="true" optional="false" type="data" size="274396"/>
    <uses file="NC_851_IGR_partners.txt" link="input" register="true" transfer="true" optional="false" type="data" size="311977"/>
    <uses file="NC_852_IGR_partners.txt" link="input" register="true" transfer="true" optional="false" type="data" size="261435"/>
    <uses file="NC_853_IGR_partners.txt" link="input" register="true" transfer="true" optional="false" type="data" size="327469"/>
    <uses file="NC_854_IGR_partners.txt" link="input" register="true" transfer="true" optional="false" type="data" size="309109"/>
    <uses file="NC_855_IGR_partners.txt" link="input" register="true" transfer="true" optional="false" type="data" size="315896"/>
    <uses file="NC_856_IGR_partners.txt" link="input" register="true" transfer="true" optional="false" type="data" size="277352"/>
    <uses file="NC_857_IGR_partners.txt" link="input" register="true" transfer="true" optional="false" type="data" size="295578"/>
    <uses file="NC_858_IGR_partners.txt" link="input" register="true" transfer="true" optional="false" type="data" size="238865"/>
    <uses file="NC_859_IGR_partners.txt" link="input" register="true" transfer="true" optional="false" type="data" size="252296"/>
    <uses file="NC_860_IGR_partners.txt" link="input" register="true" transfer="true" optional="false" type="data" size="224383"/>
    <uses file="NC_861_IGR_partners.txt" link="input" register="true" transfer="true" optional="false" type="data" size="404349"/>
    <uses file="NC_862_IGR_partners.txt" link="input" register="true" transfer="true" optional="false" type="data" size="296987"/>
    <uses file="NC_863_IGR_partners.txt" link="input" register="true" transfer="true" optional="false" type="data" size="332798"/>
    <uses file="NC_864_IGR_partners.txt" link="input" register="true" transfer="true" optional="false" type="data" size="422933"/>
    <uses file="NC_865_IGR_partners.txt" link="input" register="true" transfer="true" optional="false" type="data" size="395410"/>
    <uses file="NC_866_IGR_partners.txt" link="input" register="true" transfer="true" optional="false" type="data" size="243461"/>
    <uses file="NC_867_IGR_partners.txt" link="input" register="true" transfer="true" optional="false" type="data" size="199220"/>
    <uses file="NC_868_IGR_partners.txt" link="input" register="true" transfer="true" optional="false" type="data" size="237262"/>
    <uses file="NC_869_IGR_partners.txt" link="input" register="true" transfer="true" optional="false" type="data" size="228635"/>
    <uses file="NC_870_IGR_partners.txt" link="input" register="true" transfer="true" optional="false" type="data" size="392819"/>
    <uses file="NC_871_IGR_partners.txt" link="input" register="true" transfer="true" optional="false" type="data" size="210266"/>
    <uses file="NC_872_IGR_partners.txt" link="input" register="true" transfer="true" optional="false" type="data" size="151594"/>
    <uses file="NC_873_IGR_partners.txt" link="input" register="true" transfer="true" optional="false" type="data" size="198977"/>
    <uses file="NC_874_IGR_partners.txt" link="input" register="true" transfer="true" optional="false" type="data" size="329188"/>
    <uses file="NC_875_IGR_partners.txt" link="input" register="true" transfer="true" optional="false" type="data" size="188013"/>
    <uses file="NC_876_IGR_partners.txt" link="input" register="true" transfer="true" optional="false" type="data" size="337686"/>
    <uses file="NC_877_IGR_partners.txt" link="input" register="true" transfer="true" optional="false" type="data" size="405684"/>
    <uses file="NC_878_IGR_partners.txt" link="input" register="true" transfer="true" optional="false" type="data" size="285361"/>
    <uses file="NC_879_IGR_partners.txt" link="input" register="true" transfer="true" optional="false" type="data" size="319097"/>
    <uses file="NC_880_IGR_partners.txt" link="input" register="true" transfer="true" optional="false" type="data" size="390785"/>
    <uses file="NC_881_IGR_partners.txt" link="input" register="true" transfer="true" optional="false" type="data" size="260269"/>
    <uses file="NC_882_IGR_partners.txt" link="input" register="true" transfer="true" optional="false" type="data" size="389029"/>
    <uses file="NC_883_IGR_partners.txt" link="input" register="true" transfer="true" optional="false" type="data" size="204931"/>
    <uses file="NC_884_IGR_partners.txt" link="input" register="true" transfer="true" optional="false" type="data" size="240796"/>
    <uses file="NC_885_IGR_partners.txt" link="input" register="true" transfer="true" optional="false" type="data" size="312273"/>
    <uses file="NC_886_IGR_partners.txt" link="input" register="true" transfer="true" optional="false" type="data" size="158830"/>
    <uses file="NC_887_IGR_partners.txt" link="input" register="true" transfer="true" optional="false" type="data" size="175135"/>
    <uses file="NC_888_IGR_partners.txt" link="input" register="true" transfer="true" optional="false" type="data" size="227286"/>
    <uses file="NC_889_IGR_partners.txt" link="input" register="true" transfer="true" optional="false" type="data" size="411469"/>
    <uses file="NC_890_IGR_partners.txt" link="input" register="true" transfer="true" optional="false" type="data" size="278745"/>
    <uses file="NC_891_IGR_partners.txt" link="input" register="true" transfer="true" optional="false" type="data" size="221592"/>
    <uses file="NC_892_IGR_partners.txt" link="input" register="true" transfer="true" optional="false" type="data" size="338216"/>
    <uses file="NC_893_IGR_partners.txt" link="input" register="true" transfer="true" optional="false" type="data" size="241955"/>
    <uses file="qrna.err" link="output" register="true" transfer="true" optional="false" type="data" size="610"/>
    <uses file="qrna.out" link="output" register="true" transfer="true" optional="false" type="data" size="5326"/>
    <uses file="NC_0025AG05_QRNA.txt" link="output" register="true" transfer="true" optional="false" type="data" size="775515"/>
    <uses file="NC_0025AG05_QRNAblast.txt" link="output" register="true" transfer="true" optional="false" type="data" size="3202590"/>
    <uses file="NC_0025AG05_QRNAblast.txt.E0.01.D1.q" link="output" register="true" transfer="true" optional="false" type="data" size="167250"/>
    <uses file="NC_0025AG05_QRNAblast.txt.E0.01.D1.q.gff" link="output" register="true" transfer="true" optional="false" type="data" size="40439"/>
    <uses file="NC_0025AG05_QRNAblast.txt.E0.01.D1.q.rep" link="output" register="true" transfer="true" optional="false" type="data" size="44597"/>
    <uses file="Seq_NC_0025AG05" link="input" register="false" transfer="false" optional="false" type="data" size="87713"/>
    <uses file="NC_0025AG05_QRNA.txt.all.CUTOFF0.ID[100:0].GC[100:0].gff" link="output" register="false" transfer="false" optional="false" type="data" size="175181"/>
  </job>
  <job id="ID00025" namespace="SIPHT" name="Blast_synteny" version="1.0" runtime="33.0000">
    <uses file="Flanking_ORFs_known.txt" link="input" register="true" transfer="true" optional="false" type="data" size="1419426"/>
    <uses file="xdformat" link="input" register="true" transfer="true" optional="false" type="data" size="380164"/>
    <uses file="blasta" link="input" register="true" transfer="true" optional="false" type="data" size="786856"/>
    <uses file="time" link="input" register="true" transfer="true" optional="false" type="data" size="11944"/>
    <uses file="Seq_NC_0025AG05" link="input" register="false" transfer="false" optional="false" type="data" size="86161"/>
    <uses file="NC_0025AG05_parsed.ffn" link="input" register="false" transfer="false" optional="false" type="data" size="687097"/>
    <uses file="NC_0025AG05_synteny.txt" link="output" register="false" transfer="false" optional="false" type="data" size="668696"/>
  </job>
  <job id="ID00026" namespace="SIPHT" name="Blast_paralogues" version="1.0" runtime="6.1399">
    <uses file="xdformat" link="input" register="true" transfer="true" optional="false" type="data" size="380164"/>
    <uses file="blasta" link="input" register="true" transfer="true" optional="false" type="data" size="786856"/>
    <uses file="time" link="input" register="true" transfer="true" optional="false" type="data" size="11944"/>
    <uses file="Seq_NC_0025AG05" link="input" register="false" transfer="false" optional="false" type="data" size="84236"/>
    <uses file="NC_0025AG05_paralogues.txt" link="output" register="false" transfer="false" optional="false" type="data" size="421281"/>
  </job>
  <job id="ID00027" namespace="SIPHT" name="SRNA_annotate" version="1.0" runtime="1.9528">
    <uses file="access_matrix.txt" link="input" register="true" transfer="true" optional="false" type="data" size="170917"/>
    <uses file="sRNAPredict.in" link="input" register="true" transfer="true" optional="false" type="data" size="1198"/>
    <uses file="BLAST_NC_0025AG05" link="input" register="true" transfer="true" optional="false" type="data" size="11920"/>
    <uses file="NC_0025AG05_paralogues_temp.txt" link="output" register="true" transfer="true" optional="false" type="data" size="45994"/>
    <uses file="synteny_temp.txt" link="output" register="true" transfer="true" optional="false" type="data" size="25449"/>
    <uses file="synteny_temp2.txt" link="output" register="true" transfer="true" optional="false" type="data" size="2361"/>
    <uses file="Block0_Parsed_temp_NC_0025AG05_PatserOut.txt" link="output" register="true" transfer="true" optional="false" type="data" size="463924"/>
    <uses file="QRNA_out" link="output" register="true" transfer="true" optional="false" type="data" size="6644"/>
    <uses file="srna_annotate.err" link="output" register="true" transfer="true" optional="false" type="data" size="1069"/>
    <uses file="srna_annotate.out" link="output" register="true" transfer="true" optional="false" type="data" size="378273"/>
    <uses file="Seq_NC_0025AG05" link="input" register="false" transfer="false" optional="false" type="data" size="81324"/>
    <uses file="srna.out" link="input" register="false" transfer="false" optional="false" type="data" size="349887"/>
    <uses file="NC_0025AG05_PatserOut.txt" link="input" register="false" transfer="false" optional="false" type="data" size="1552742"/>
    <uses file="blast_candidate.out" link="input" register="false" transfer="false" optional="false" type="data" size="3065"/>
    <uses file="blast_candidate.err" link="input" register="false" transfer="false" optional="false" type="data" size="544"/>
    <uses file="NC_0025AG05_QRNA.txt.all.CUTOFF0.ID[100:0].GC[100:0].gff" link="input" register="false" transfer="false" optional="false" type="data" size="175181"/>
    <uses file="NC_0025AG05_synteny.txt" link="input" register="false" transfer="false" optional="false" type="data" size="668696"/>
    <uses file="NC_0025AG05_paralogues.txt" link="input" register="false" transfer="false" optional="false" type="data" size="421281"/>
  </job>
  <job id="ID00028" namespace="SIPHT" name="Patser_concate" version="1.0" runtime="0.0611">
    <uses file="NC_0025AG05_PatserOutID00029.txt" link="input" register="false" transfer="false" optional="false" type="data" size="136742"/>
    <uses file="NC_0025AG05_PatserOutID00030.txt" link="input" register="false" transfer="false" optional="false" type="data" size="135262"/>
    <uses file="NC_0025AG05_PatserOutID00031.txt" link="input" register="false" transfer="false" optional="false" type="data" size="112731"/>
    <uses file="NC_0025AG05_PatserOutID00032.txt" link="input" register="false" transfer="false" optional="false" type="data" size="52280"/>
    <uses file="NC_0025AG05_PatserOutID00033.txt" link="input" register="false" transfer="false" optional="false" type="data" size="136816"/>
    <uses file="NC_0025AG05_PatserOutID00034.txt" link="input" register="false" transfer="false" optional="false" type="data" size="56435"/>
    <uses file="NC_0025AG05_PatserOutID00035.txt" link="input" register="false" transfer="false" optional="false" type="data" size="51273"/>
    <uses file="NC_0025AG05_PatserOutID00036.txt" link="input" register="false" transfer="false" optional="false" type="data" size="135828"/>
    <uses file="NC_0025AG05_PatserOutID00037.txt" link="input" register="false" transfer="false" optional="false" type="data" size="63438"/>
    <uses file="NC_0025AG05_PatserOutID00038.txt" link="input" register="false" transfer="false" optional="false" type="data" size="62841"/>
    <uses file="NC_0025AG05_PatserOutID00039.txt" link="input" register="false" transfer="false" optional="false" type="data" size="54943"/>
    <uses file="NC_0025AG05_PatserOutID00040.txt" link="input" register="false" transfer="false" optional="false" type="data" size="125085"/>
    <uses file="NC_0025AG05_PatserOutID00041.txt" link="input" register="false" transfer="false" optional="false" type="data" size="123538"/>
    <uses file="NC_0025AG05_PatserOutID00042.txt" link="input" register="false" transfer="false" optional="false" type="data" size="72884"/>
    <uses file="NC_0025AG05_PatserOutID00043.txt" link="input" register="false" transfer="false" optional="false" type="data" size="121590"/>
    <uses file="NC_0025AG05_PatserOutID00044.txt" link="input" register="false" transfer="false" optional="false" type="data" size="101591"/>
    <uses file="NC_0025AG05_PatserOutID00045.txt" link="input" register="false" transfer="false" optional="false" type="data" size="94060"/>
    <uses file="NC_0025AG05_PatserOutID00046.txt" link="input" register="false" transfer="false" optional="false" type="data" size="90561"/>
    <uses file="NC_0025AG05_PatserOut.txt" link="output" register="false" transfer="false" optional="false" type="data" size="1727898"/>
  </job>
  <job id="ID00029" namespace="SIPHT" name="Patser" version="1.0" runtime="1.0184">
    <uses file="patser.in" link="input" register="true" transfer="true" optional="false" type="data" size="14"/>
    <uses file="NC_0025AG05.fna" link="input" register="true" transfer="true" optional="false" type="data" size="6535796"/>
    <uses file="alphabet" link="input" register="true" transfer="true" optional="false" type="data" size="16"/>
    <uses file="ID00029_matrix.txt" link="input" register="true" transfer="true" optional="false" type="data" size="170917"/>
    <uses file="NC_0025AG05_PatserOutID00029.txt" link="output" register="false" transfer="false" optional="false" type="data" size="136742"/>
  </job>
  <job id="ID00030" namespace="SIPHT" name="Patser" version="1.0" runtime="1.4262">
    <uses file="patser.in" link="input" register="true" transfer="true" optional="false" type="data" size="14"/>
    <uses file="NC_0025AG05.fna" link="input" register="true" transfer="true" optional="false" type="data" size="6535796"/>
    <uses file="alphabet" link="input" register="true" transfer="true" optional="false" type="data" size="16"/>
    <uses file="ID00030_matrix.txt" link="input" register="true" transfer="true" optional="false" type="data" size="170917"/>
    <uses file="NC_0025AG05_PatserOutID00030.txt" link="output" register="false" transfer="false" optional="false" type="data" size="135262"/>
  </job>
  <job id="ID00031" namespace="SIPHT" name="Patser" version="1.0" runtime="1.2480">
    <uses file="patser.in" link="input" register="true" transfer="true" optional="false" type="data" size="14"/>
    <uses file="NC_0025AG05.fna" link="input" register="true" transfer="true" optional="false" type="data" size="6535796"/>
    <uses file="alphabet" link="input" register="true" transfer="true" optional="false" type="data" size="16"/>
    <uses file="ID00031_matrix.txt" link="input" register="true" transfer="true" optional="false" type="data" size="170917"/>
    <uses file="NC_0025AG05_PatserOutID00031.txt" link="output" register="false" transfer="false" optional="false" type="data" size="112731"/>
  </job>
  <job id="ID00032" namespace="SIPHT" name="Patser" version="1.0" runtime="1.5228">
    <uses file="patser.in" link="input" register="true" transfer="true" optional="false" type="data" size="14"/>
    <uses file="NC_0025AG05.fna" link="input" register="true" transfer="true" optional="false" type="data" size="6535796"/>
    <uses file="alphabet" link="input" register="true" transfer="true" optional="false" type="data" size="16"/>
    <uses file="ID00032_matrix.txt" link="input" register="true" transfer="true" optional="false" type="data" size="170917"/>
    <uses file="NC_0025AG05_PatserOutID00032.txt" link="output" register="false" transfer="false" optional="false" type="data" size="52280"/>
  </job>
  <job id="ID00033" namespace="SIPHT" name="Patser" version="1.0" runtime="1.5227">
    <uses file="patser.in" link="input" register="true" transfer="true" optional="false" type="data" size="14"/>
    <uses file="NC_0025AG05.fna" link="input" register="true" transfer="true" optional="false" type="data" size="6535796"/>
    <uses file="alphabet" link="input" register="true" transfer="true" optional="false" type="data" size="16"/>
    <uses file="ID00033_matrix.txt" link="input" register="true" transfer="true" optional="false" type="data" size="170917"/>
    <uses file="NC_0025AG05_PatserOutID00033.txt" link="output" register="false" transfer="false" optional="false" type="data" size="136816"/>
  </job>
  <job id="ID00034" namespace="SIPHT" name="Patser" version="1.0" runtime="0.7089">
    <uses file="patser.in" link="input" register="true" transfer="true" optional="false" type="data" size="14"/>
    <uses file="NC_0025AG05.fna" link="input" register="true" transfer="true" optional="false" type="data" size="6535796"/>
    <uses file="alphabet" link="input" register="true" transfer="true" optional="false" type="data" size="16"/>
    <uses file="ID00034_matrix.txt" link="input" register="true" transfer="true" optional="false" type="data" size="170917"/>
    <uses file="NC_0025AG05_PatserOutID00034.txt" link="output" register="false" transfer="false" optional="false" type="data" size="56435"/>
  </job>
  <job id="ID00035" namespace="SIPHT" name="Patser" version="1.0" runtime="1.2302">
    <uses file="patser.in" link="input" register="true" transfer="true" optional="false" type="data" size="14"/>
    <uses file="NC_0025AG05.fna" link="input" register="true" transfer="true" optional="false" type="data" size="6535796"/>
    <uses file="alphabet" link="input" register="true" transfer="true" optional="false" type="data" size="16"/>
    <uses file="ID00035_matrix.txt" link="input" register="true" transfer="true" optional="false" type="data" size="170917"/>
    <uses file="NC_0025AG05_PatserOutID00035.txt" link="output" register="false" transfer="false" optional="false" type="data" size="51273"/>
  </job>
  <job id="ID00036" namespace="SIPHT" name="Patser" version="1.0" runtime="1.7966">
    <uses file="patser.in" link="input" register="true" transfer="true" optional="false" type="data" size="14"/>
    <uses file="NC_0025AG05.fna" link="input" register="true" transfer="true" optional="false" type="data" size="6535796"/>
    <uses file="alphabet" link="input" register="true" transfer="true" optional="false" type="data" size="16"/>
    <uses file="ID00036_matrix.txt" link="input" register="true" transfer="true" optional="false" type="data" size="170917"/>
    <uses file="NC_0025AG05_PatserOutID00036.txt" link="output" register="false" transfer="false" optional="false" type="data" size="135828"/>
  </job>
  <job id="ID00037" namespace="SIPHT" name="Patser" version="1.0" runtime="1.7118">
    <uses file="patser.in" link="input" register="true" transfer="true" optional="false" type="data" size="14"/>
    <uses file="NC_0025AG05.fna" link="input" register="true" transfer="true" optional="false" type="data" size="6535796"/>
    <uses file="alphabet" link="input" register="true" transfer="true" optional="false" type="data" size="16"/>
    <uses file="ID00037_matrix.txt" link="input" register="true" transfer="true" optional="false" type="data" size="170917"/>
    <uses file="NC_0025AG05_PatserOutID00037.txt" link="output" register="false" transfer="false" optional="false" type="data" size="63438"/>
  </job>
  <job id="ID00038" namespace="SIPHT" name="Patser" version="1.0" runtime="1.7762">
    <uses file="patser.in" link="input" register="true" transfer="true" optional="false" type="data" size="14"/>
    <uses file="NC_0025AG05.fna" link="input" register="true" transfer="true" optional="false" type="data" size="6535796"/>
    <uses file="alphabet" link="input" register="true" transfer="true" optional="false" type="data" size="16"/>
    <uses file="ID00038_matrix.txt" link="input" register="true" transfer="true" optional="false" type="data" size="170917"/>
    <uses file="NC_0025AG05_PatserOutID00038.txt" link="output" register="false" transfer="false" optional="false" type="data" size="62841"/>
  </job>
  <job id="ID00039" namespace="SIPHT" name="Patser" version="1.0" runtime="1.0754">
    <uses file="patser.in" link="input" register="true" transfer="true" optional="false" type="data" size="14"/>
    <uses file="NC_0025AG05.fna" link="input" register="true" transfer="true" optional="false" type="data" size="6535796"/>
    <uses file="alphabet" link="input" register="true" transfer="true" optional="false" type="data" size="16"/>
    <uses file="ID00039_matrix.txt" link="input" register="true" transfer="true" optional="false" type="data" size="170917"/>
    <uses file="NC_0025AG05_PatserOutID00039.txt" link="output" register="false" transfer="false" optional="false" type="data" size="54943"/>
  </job>
  <job id="ID00040" namespace="SIPHT" name="Patser" version="1.0" runtime="1.6234">
    <uses file="patser.in" link="input" register="true" transfer="true" optional="false" type="data" size="14"/>
    <uses file="NC_0025AG05.fna" link="input" register="true" transfer="true" optional="false" type="data" size="6535796"/>
    <uses file="alphabet" link="input" register="true" transfer="true" optional="false" type="data" size="16"/>
    <uses file="ID00040_matrix.txt" link="input" register="true" transfer="true" optional="false" type="data" size="170917"/>
    <uses file="NC_0025AG05_PatserOutID00040.txt" link="output" register="false" transfer="false" optional="false" type="data" size="125085"/>
  </job>
  <job id="ID00041" namespace="SIPHT" name="Patser" version="1.0" runtime="1.3086">
    <uses file="patser.in" link="input" register="true" transfer="true" optional="false" type="data" size="14"/>
    <uses file="NC_0025AG05.fna" link="input" register="true" transfer="true" optional="false" type="data" size="6535796"/>
    <uses file="alphabet" link="input" register="true" transfer="true" optional="false" type="data" size="16"/>
    <uses file="ID00041_matrix.txt" link="input" register="true" transfer="true" optional="false" type="data" size="170917"/>
    <uses file="NC_0025AG05_PatserOutID00041.txt" link="output" register="false" transfer="false" optional="false" type="data" size="123538"/>
  </job>
  <job id="ID00042" namespace="SIPHT" name="Patser" version="1.0" runtime="0.7406">
    <uses file="patser.in" link="input" register="true" transfer="true" optional="false" type="data" size="14"/>
    <uses file="NC_0025AG05.fna" link="input" register="true" transfer="true" optional="false" type="data" size="6535796"/>
    <uses file="alphabet" link="input" register="true" transfer="true" optional="false" type="data" size="16"/>
    <uses file="ID00042_matrix.txt" link="input" register="true" transfer="true" optional="false" type="data" size="170917"/>
    <uses file="NC_0025AG05_PatserOutID00042.txt" link="output" register="false" transfer="false" optional="false" type="data" size="72884"/>
  </job>
  <job id="ID00043" namespace="SIPHT" name="Patser" version="1.0" runtime="1.1537">
    <uses file="patser.in" link="input" register="true" transfer="true" optional="false" type="data" size="14"/>
    <uses file="NC_0025AG05.fna" link="input" register="true" transfer="true" optional="false" type="data" size="6535796"/>
    <uses file="alphabet" link="input" register="true" transfer="true" optional="false" type="data" size="16"/>
    <uses file="ID00043_matrix.txt" link="input" register="true" transfer="true" optional="false" type="data" size="170917"/>
    <uses file="NC_0025AG05_PatserOutID00043.txt" link="output" register="false" transfer="false" optional="false" type="data" size="121590"/>
  </job>
  <job id="ID00044" namespace="SIPHT" name="Patser" version="1.0" runtime="1.0550">
    <uses file="patser.in" link="input" register="true" transfer="true" optional="false" type="data" size="14"/>
    <uses file="NC_0025AG05.fna" link="input" register="true" transfer="true" optional="false" type="data" size="6535796"/>
    <uses file="alphabet" link="input" register="true" transfer="true" optional="false" type="data" size="16"/>
    <uses file="ID00044_matrix.txt" link="input" register="true" transfer="true" optional="false" type="data" size="170917"/>
    <uses file="NC_0025AG05_PatserOutID00044.txt" link="output" register="false" transfer="false" optional="false" type="data" size="101591"/>
  </job>
  <job id="ID00045" namespace="SIPHT" name="Patser" version="1.0" runtime="1.3870">
    <uses file="patser.in" link="input" register="true" transfer="true" optional="false" type="data" size="14"/>
    <uses file="NC_0025AG05.fna" link="input" register="true" transfer="true" optional="false" type="data" size="6535796"/>
    <uses file="alphabet" link="input" register="true" transfer="true" optional="false" type="data" size="16"/>
    <uses file="ID00045_matrix.txt" link="input" register="true" transfer="true" optional="false" type="data" size="170917"/>
    <uses file="NC_0025AG05_PatserOutID00045.txt" link="output" register="false" transfer="false" optional="false" type="data" size="94060"/>
  </job>
  <job id="ID00046" namespace="SIPHT" name="Patser" version="1.0" runtime="1.4570">
    <uses file="patser.in" link="input" register="true" transfer="true" optional="false" type="data" size="14"/>
    <uses file="NC_0025AG05.fna" link="input" register="true" transfer="true" optional="false" type="data" size="6535796"/>
    <uses file="alphabet" link="input" register="true" transfer="true" optional="false" type="data" size="16"/>
    <uses file="ID00046_matrix.txt" link="input" register="true" transfer="true" optional="false" type="data" size="170917"/>
    <uses file="NC_0025AG05_PatserOutID00046.txt" link="output" register="false" transfer="false" optional="false" type="data" size="90561"/>
  </job>
  <job id="ID00047" namespace="SIPHT" name="Findterm" version="1.0" runtime="1809.2612">
    <uses file="NC_0025AG05.fna" link="input" register="true" transfer="true" optional="false" type="data" size="6535796"/>
    <uses file="RNAfold" link="input" register="true" transfer="true" optional="false" type="data" size="591942"/>
    <uses file="findterm.out" link="output" register="false" transfer="false" optional="false" type="data" size="134"/>
    <uses file="findterm.err" link="output" register="false" transfer="false" optional="false" type="data" size="0"/>
    <uses file="NC_0025AG05_term.txt" link="output" register="false" transfer="false" optional="false" type="data" size="19299764"/>
    <uses file="NC_0025AG05_term_candidates_non_redund" link="output" register="false" transfer="false" optional="false" type="data" size="457281"/>
    <uses file="rna.ps" link="output" register="false" transfer="false" optional="false" type="data" size="2832"/>
    <uses file="vienna_input_tmp" link="output" register="false" transfer="false" optional="false" type="data" size="4354582"/>
    <uses file="vienna_output" link="output" register="false" transfer="false" optional="false" type="data" size="7381052"/>
    <uses file="vienna_index_tmp" link="output" register="false" transfer="false" optional="false" type="data" size="5137423"/>
  </job>
  <job id="ID00048" namespace="SIPHT" name="RNAMotif" version="1.0" runtime="24.3132">
    <uses file="NC_0025AG05.fna" link="input" register="true" transfer="true" optional="false" type="data" size="6535796"/>
    <uses file="RNAMofficial_descriptor.txt" link="input" register="true" transfer="true" optional="false" type="data" size="17626"/>
    <uses file="rnamotif.out" link="output" register="false" transfer="false" optional="false" type="data" size="1084370"/>
    <uses file="rnamotif.err" link="output" register="false" transfer="false" optional="false" type="data" size="310"/>
  </job>
  <job id="ID00049" namespace="SIPHT" name="Transterm" version="1.0" runtime="32.6174">
    <uses file="NC_0025AG05.fna" link="input" register="true" transfer="true" optional="false" type="data" size="6535796"/>
    <uses file="expterm.dat" link="input" register="true" transfer="true" optional="false" type="data" size="45788"/>
    <uses file="NC_0025AG05.ptt" link="input" register="true" transfer="true" optional="false" type="data" size="339504"/>
    <uses file="transterm.out" link="output" register="false" transfer="false" optional="false" type="data" size="465574"/>
    <uses file="transterm.err" link="output" register="false" transfer="false" optional="false" type="data" size="96"/>
  </job>
  <job id="ID00050" namespace="SIPHT" name="Blast" version="1.0" runtime="2064.7487">
    <uses file="blasta" link="input" register="true" transfer="true" optional="false" type="data" size="786856"/>
    <uses file="xdformat" link="input" register="true" transfer="true" optional="false" type="data" size="380164"/>
    <uses file="time" link="input" register="true" transfer="true" optional="false" type="data" size="11944"/>
    <uses file="NC_0025AG05_IGR_partners.txt" link="input" register="true" transfer="true" optional="false" type="data" size="322134"/>
    <uses file="NC_0_IGR_partners.txt" link="input" register="true" transfer="true" optional="false" type="data" size="325368"/>
    <uses file="NC_1_IGR_partners.txt" link="input" register="true" transfer="true" optional="false" type="data" size="198075"/>
    <uses file="NC_2_IGR_partners.txt" link="input" register="true" transfer="true" optional="false" type="data" size="202816"/>
    <uses file="NC_3_IGR_partners.txt" link="input" register="true" transfer="true" optional="false" type="data" size="242265"/>
    <uses file="NC_4_IGR_partners.txt" link="input" register="true" transfer="true" optional="false" type="data" size="404065"/>
    <uses file="NC_5_IGR_partners.txt" link="input" register="true" transfer="true" optional="false" type="data" size="380293"/>
    <uses file="NC_6_IGR_partners.txt" link="input" register="true" transfer="true" optional="false" type="data" size="252381"/>
    <uses file="NC_7_IGR_partners.txt" link="input" register="true" transfer="true" optional="false" type="data" size="284752"/>
    <uses file="NC_8_IGR_partners.txt" link="input" register="true" transfer="true" optional="false" type="data" size="334850"/>
    <uses file="NC_9_IGR_partners.txt" link="input" register="true" transfer="true" optional="false" type="data" size="370651"/>
    <uses file="NC_10_IGR_partners.txt" link="input" register="true" transfer="true" optional="false" type="data" size="203441"/>
    <uses file="NC_11_IGR_partners.txt" link="input" register="true" transfer="true" optional="false" type="data" size="174197"/>
    <uses file="NC_12_IGR_partners.txt" link="input" register="true" transfer="true" optional="false" type="data" size="384551"/>
    <uses file="NC_13_IGR_partners.txt" link="input" register="true" transfer="true" optional="false" type="data" size="355952"/>
    <uses file="NC_14_IGR_partners.txt" link="input" register="true" transfer="true" optional="false" type="data" size="285709"/>
    <uses file="NC_15_IGR_partners.txt" link="input" register="true" transfer="true" optional="false" type="data" size="356739"/>
    <uses file="NC_16_IGR_partners.txt" link="input" register="true" transfer="true" optional="false" type="data" size="338241"/>
    <uses file="NC_17_IGR_partners.txt" link="input" register="true" transfer="true" optional="false" type="data" size="381146"/>
    <uses file="NC_18_IGR_partners.txt" link="input" register="true" transfer="true" optional="false" type="data" size="425997"/>
    <uses file="NC_19_IGR_partners.txt" link="input" register="true" transfer="true" optional="false" type="data" size="151000"/>
    <uses file="NC_20_IGR_partners.txt" link="input" register="true" transfer="true" optional="false" type="data" size="365698"/>
    <uses file="NC_21_IGR_partners.txt" link="input" register="true" transfer="true" optional="false" type="data" size="169218"/>
    <uses file="NC_22_IGR_partners.txt" link="input" register="true" transfer="true" optional="false" type="data" size="378281"/>
    <uses file="NC_23_IGR_partners.txt" link="input" register="true" transfer="true" optional="false" type="data" size="243442"/>
    <uses file="NC_24_IGR_partners.txt" link="input" register="true" transfer="true" optional="false" type="data" size="412274"/>
    <uses file="NC_25_IGR_partners.txt" link="input" register="true" transfer="true" optional="false" type="data" size="255699"/>
    <uses file="NC_26_IGR_partners.txt" link="input" register="true" transfer="true" optional="false" type="data" size="198682"/>
    <uses file="NC_27_IGR_partners.txt" link="input" register="true" transfer="true" optional="false" type="data" size="292036"/>
    <uses file="NC_28_IGR_partners.txt" link="input" register="true" transfer="true" optional="false" type="data" size="169324"/>
    <uses file="NC_29_IGR_partners.txt" link="input" register="true" transfer="true" optional="false" type="data" size="265964"/>
    <uses file="NC_30_IGR_partners.txt" link="input" register="true" transfer="true" optional="false" type="data" size="354528"/>
    <uses file="NC_31_IGR_partners.txt" link="input" register="true" transfer="true" optional="false" type="data" size="339178"/>
    <uses file="NC_32_IGR_partners.txt" link="input" register="true" transfer="true" optional="false" type="data" size="327555"/>
    <uses file="NC_33_IGR_partners.txt" link="input" register="true" transfer="true" optional="false" type="data" size="314830"/>
    <uses file="NC_34_IGR_partners.txt" link="input" register="true" transfer="true" optional="false" type="data" size="316039"/>
    <uses file="NC_35_IGR_partners.txt" link="input" register="true" transfer="true" optional="false" type="data" size="335033"/>
    <uses file="NC_36_IGR_partners.txt" link="input" register="true" transfer="true" optional="false" type="data" size="265616"/>
    <uses file="NC_37_IGR_partners.txt" link="input" register="true" transfer="true" optional="false" type="data" size="161219"/>
    <uses file="NC_38_IGR_partners.txt" link="input" register="true" transfer="true" optional="false" type="data" size="234022"/>
    <uses file="NC_39_IGR_partners.txt" link="input" register="true" transfer="true" optional="false" type="data" size="274467"/>
    <uses file="NC_40_IGR_partners.txt" link="input" register="true" transfer="true" optional="false" type="data" size="374757"/>
    <uses file="NC_41_IGR_partners.txt" link="input" register="true" transfer="true" optional="false" type="data" size="307255"/>
    <uses file="NC_42_IGR_partners.txt" link="input" register="true" transfer="true" optional="false" type="data" size="215436"/>
    <uses file="NC_43_IGR_partners.txt" link="input" register="true" transfer="true" optional="false" type="data" size="392909"/>
    <uses file="NC_44_IGR_partners.txt" link="input" register="true" transfer="true" optional="false" type="data" size="410535"/>
    <uses file="NC_45_IGR_partners.txt" link="input" register="true" transfer="true" optional="false" type="data" size="163144"/>
    <uses file="NC_46_IGR_partners.txt" link="input" register="true" transfer="true" optional="false" type="data" size="373053"/>
    <uses file="NC_47_IGR_partners.txt" link="input" register="true" transfer="true" optional="false" type="data" size="285227"/>
    <uses file="NC_48_IGR_partners.txt" link="input" register="true" transfer="true" optional="false" type="data" size="428938"/>
    <uses file="NC_49_IGR_partners.txt" link="input" register="true" transfer="true" optional="false" type="data" size="402746"/>
    <uses file="NC_50_IGR_partners.txt" link="input" register="true" transfer="true" optional="false" type="data" size="201581"/>
    <uses file="NC_51_IGR_partners.txt" link="input" register="true" transfer="true" optional="false" type="data" size="412331"/>
    <uses file="NC_52_IGR_partners.txt" link="input" register="true" transfer="true" optional="false" type="data" size="384987"/>
    <uses file="NC_53_IGR_partners.txt" link="input" register="true" transfer="true" optional="false" type="data" size="269850"/>
    <uses file="NC_54_IGR_partners.txt" link="input" register="true" transfer="true" optional="false" type="data" size="231688"/>
    <uses file="NC_55_IGR_partners.txt" link="input" register="true" transfer="true" optional="false" type="data" size="344383"/>
    <uses file="NC_56_IGR_partners.txt" link="input" register="true" transfer="true" optional="false" type="data" size="207625"/>
    <uses file="NC_57_IGR_partners.txt" link="input" register="true" transfer="true" optional="false" type="data" size="217008"/>
    <uses file="NC_58_IGR_partners.txt" link="input" register="true" transfer="true" optional="false" type="data" size="297585"/>
    <uses file="NC_59_IGR_partners.txt" link="input" register="true" transfer="true" optional="false" type="data" size="316394"/>
    <uses file="NC_60_IGR_partners.txt" link="input" register="true" transfer="true" optional="false" type="data" size="307502"/>
    <uses file="NC_61_IGR_partners.txt" link="input" register="true" transfer="true" optional="false" type="data" size="305086"/>
    <uses file="NC_62_IGR_partners.txt" link="input" register="true" transfer="true" optional="false" type="data" size="170449"/>
    <uses file="NC_63_IGR_partners.txt" link="input" register="true" transfer="true" optional="false" type="data" size="397900"/>
    <uses file="NC_64_IGR_partners.txt" link="input" register="true" transfer="true" optional="false" type="data" size="219270"/>
    <uses file="NC_65_IGR_partners.txt" link="input" register="true" transfer="true" optional="false" type="data" size="266787"/>
    <uses file="NC_66_IGR_partners.txt" link="input" register="true" transfer="true" optional="false" type="data" size="148583"/>
    <uses file="NC_67_IGR_partners.txt" link="input" register="true" transfer="true" optional="false" type="data" size="276339"/>
    <uses file="NC_68_IGR_partners.txt" link="input" register="true" transfer="true" optional="false" type="data" size="253425"/>
    <uses file="NC_69_IGR_partners.txt" link="input" register="true" transfer="true" optional="false" type="data" size="280196"/>
    <uses file="NC_70_IGR_partners.txt" link="input" register="true" transfer="true" optional="false" type="data" size="198176"/>
    <uses file="NC_71_IGR_partners.txt" link="input" register="true" transfer="true" optional="false" type="data" size="224932"/>
    <uses file="NC_72_IGR_partners.txt" link="input" register="true" transfer="true" optional="false" type="data" size="260008"/>
    <uses file="NC_73_IGR_partners.txt" link="input" register="true" transfer="true" optional="false" type="data" size="417691"/>
    <uses file="NC_74_IGR_partners.txt" link="input" register="true" transfer="true" optional="false" type="data" size="336068"/>
    <uses file="NC_75_IGR_partners.txt" link="input" register="true" transfer="true" optional="false" type="data" size="326403"/>
    <uses file="NC_76_IGR_partners.txt" link="input" register="true" transfer="true" optional="false" type="data" size="332217"/>
    <uses file="NC_77_IGR_partners.txt" link="input" register="true" transfer="true" optional="false" type="data" size="235481"/>
    <uses file="NC_78_IGR_partners.txt" link="input" register="true" transfer="true" optional="false" type="data" size="339911"/>
    <uses file="NC_79_IGR_partners.txt" link="input" register="true" transfer="true" optional="false" type="data" size="325016"/>
    <uses file="NC_80_IGR_partners.txt" link="input" register="true" transfer="true" optional="false" type="data" size="431546"/>
    <uses file="NC_81_IGR_partners.txt" link="input" register="true" transfer="true" optional="false" type="data" size="219354"/>
    <uses file="NC_82_IGR_partners.txt" link="input" register="true" transfer="true" optional="false" type="data" size="431198"/>
    <uses file="NC_83_IGR_partners.txt" link="input" register="true" transfer="true" optional="false" type="data" size="357767"/>
    <uses file="NC_84_IGR_partners.txt" link="input" register="true" transfer="true" optional="false" type="data" size="367936"/>
    <uses file="NC_85_IGR_partners.txt" link="input" register="true" transfer="true" optional="false" type="data" size="333994"/>
    <uses file="NC_86_IGR_partners.txt" link="input" register="true" transfer="true" optional="false" type="data" size="177637"/>
    <uses file="NC_87_IGR_partners.txt" link="input" register="true" transfer="true" optional="false" type="data" size="298570"/>
    <uses file="NC_88_IGR_partners.txt" link="input" register="true" transfer="true" optional="false" type="data" size="371986"/>
    <uses file="NC_89_IGR_partners.txt" link="input" register="true" transfer="true" optional="false" type="data" size="384695"/>
    <uses file="NC_90_IGR_partners.txt" link="input" register="true" transfer="true" optional="false" type="data" size="309874"/>
    <uses file="NC_91_IGR_partners.txt" link="input" register="true" transfer="true" optional="false" type="data" size="248056"/>
    <uses file="NC_92_IGR_partners.txt" link="input" register="true" transfer="true" optional="false" type="data" size="425302"/>
    <uses file="NC_93_IGR_partners.txt" link="input" register="true" transfer="true" optional="false" type="data" size="298965"/>
    <uses file="NC_94_IGR_partners.txt" link="input" register="true" transfer="true" optional="false" type="data" size="152513"/>
    <uses file="NC_95_IGR_partners.txt" link="input" register="true" transfer="true" optional="false" type="data" size="328202"/>
    <uses file="NC_96_IGR_partners.txt" link="input" register="true" transfer="true" optional="false" type="data" size="224954"/>
    <uses file="NC_97_IGR_partners.txt" link="input" register="true" transfer="true" optional="false" type="data" size="196184"/>
    <uses file="NC_98_IGR_partners.txt" link="input" register="true" transfer="true" optional="false" type="data" size="361339"/>
    <uses file="NC_99_IGR_partners.txt" link="input" register="true" transfer="true" optional="false" type="data" size="271584"/>
    <uses file="NC_100_IGR_partners.txt" link="input" register="true" transfer="true" optional="false" type="data" size="162435"/>
    <uses file="NC_101_IGR_partners.txt" link="input" register="true" transfer="true" optional="false" type="data" size="432461"/>
    <uses file="NC_102_IGR_partners.txt" link="input" register="true" transfer="true" optional="false" type="data" size="157799"/>
    <uses file="NC_103_IGR_partners.txt" link="input" register="true" transfer="true" optional="false" type="data" size="381002"/>
    <uses file="NC_104_IGR_partners.txt" link="input" register="true" transfer="true" optional="false" type="data" size="345205"/>
    <uses file="NC_105_IGR_partners.txt" link="input" register="true" transfer="true" optional="false" type="data" size="407753"/>
    <uses file="NC_106_IGR_partners.txt" link="input" register="true" transfer="true" optional="false" type="data" size="302759"/>
    <uses file="NC_107_IGR_partners.txt" link="input" register="true" transfer="true" optional="false" type="data" size="147335"/>
    <uses file="NC_108_IGR_partners.txt" link="input" register="true" transfer="true" optional="false" type="data" size="347182"/>
    <uses file="NC_109_IGR_partners.txt" link="input" register="true" transfer="true" optional="false" type="data" size="372829"/>
    <uses file="NC_110_IGR_partners.txt" link="input" register="true" transfer="true" optional="false" type="data" size="288035"/>
    <uses file="NC_111_IGR_partners.txt" link="input" register="true" transfer="true" optional="false" type="data" size="185641"/>
    <uses file="NC_112_IGR_partners.txt" link="input" register="true" transfer="true" optional="false" type="data" size="346044"/>
    <uses file="NC_113_IGR_partners.txt" link="input" register="true" transfer="true" optional="false" type="data" size="237060"/>
    <uses file="NC_114_IGR_partners.txt" link="input" register="true" transfer="true" optional="false" type="data" size="413572"/>
    <uses file="NC_115_IGR_partners.txt" link="input" register="true" transfer="true" optional="false" type="data" size="338891"/>
    <uses file="NC_116_IGR_partners.txt" link="input" register="true" transfer="true" optional="false" type="data" size="407681"/>
    <uses file="NC_117_IGR_partners.txt" link="input" register="true" transfer="true" optional="false" type="data" size="224232"/>
    <uses file="NC_118_IGR_partners.txt" link="input" register="true" transfer="true" optional="false" type="data" size="362160"/>
    <uses file="NC_119_IGR_partners.txt" link="input" register="true" transfer="true" optional="false" type="data" size="341126"/>
    <uses file="NC_120_IGR_partners.txt" link="input" register="true" transfer="true" optional="false" type="data" size="369596"/>
    <uses file="NC_121_IGR_partners.txt" link="input" register="true" transfer="true" optional="false" type="data" size="282240"/>
    <uses file="NC_122_IGR_partners.txt" link="input" register="true" transfer="true" optional="false" type="data" size="267132"/>
    <uses file="NC_123_IGR_partners.txt" link="input" register="true" transfer="true" optional="false" type="data" size="364727"/>
    <uses file="NC_124_IGR_partners.txt" link="input" register="true" transfer="true" optional="false" type="data" size="390540"/>
    <uses file="NC_125_IGR_partners.txt" link="input" register="true" transfer="true" optional="false" type="data" size="346696"/>
    <uses file="NC_126_IGR_partners.txt" link="input" register="true" transfer="true" optional="false" type="data" size="163682"/>
    <uses file="NC_127_IGR_partners.txt" link="input" register="true" transfer="true" optional="false" type="data" size="230915"/>
    <uses file="NC_128_IGR_partners.txt" link="input" register="true" transfer="true" optional="false" type="data" size="407457"/>
    <uses file="NC_129_IGR_partners.txt" link="input" register="true" transfer="true" optional="false" type="data" size="351755"/>
    <uses file="NC_130_IGR_partners.txt" link="input" register="true" transfer="true" optional="false" type="data" size="263948"/>
    <uses file="NC_131_IGR_partners.txt" link="input" register="true" transfer="true" optional="false" type="data" size="165092"/>
    <uses file="NC_132_IGR_partners.txt" link="input" register="true" transfer="true" optional="false" type="data" size="195348"/>
    <uses file="NC_133_IGR_partners.txt" link="input" register="true" transfer="true" optional="false" type="data" size="179765"/>
    <uses file="NC_134_IGR_partners.txt" link="input" register="true" transfer="true" optional="false" type="data" size="246252"/>
    <uses file="NC_135_IGR_partners.txt" link="input" register="true" transfer="true" optional="false" type="data" size="347064"/>
    <uses file="NC_136_IGR_partners.txt" link="input" register="true" transfer="true" optional="false" type="data" size="254599"/>
    <uses file="NC_137_IGR_partners.txt" link="input" register="true" transfer="true" optional="false" type="data" size="233295"/>
    <uses file="NC_138_IGR_partners.txt" link="input" register="true" transfer="true" optional="false" type="data" size="315474"/>
    <uses file="NC_139_IGR_partners.txt" link="input" register="true" transfer="true" optional="false" type="data" size="232531"/>
    <uses file="NC_140_IGR_partners.txt" link="input" register="true" transfer="true" optional="false" type="data" size="422372"/>
    <uses file="NC_141_IGR_partners.txt" link="input" register="true" transfer="true" optional="false" type="data" size="163662"/>
    <uses file="NC_142_IGR_partners.txt" link="input" register="true" transfer="true" optional="false" type="data" size="258750"/>
    <uses file="NC_143_IGR_partners.txt" link="input" register="true" transfer="true" optional="false" type="data" size="363737"/>
    <uses file="NC_144_IGR_partners.txt" link="input" register="true" transfer="true" optional="false" type="data" size="278225"/>
    <uses file="NC_145_IGR_partners.txt" link="input" register="true" transfer="true" optional="false" type="data" size="232541"/>
    <uses file="NC_146_IGR_partners.txt" link="input" register="true" transfer="true" optional="false" type="data" size="162550"/>
    <uses file="NC_147_IGR_partners.txt" link="input" register="true" transfer="true" optional="false" type="data" size="251176"/>
    <uses file="NC_148_IGR_partners.txt" link="input" register="true" transfer="true" optional="false" type="data" size="427484"/>
    <uses file="NC_149_IGR_partners.txt" link="input" register="true" transfer="true" optional="false" type="data" size="282674"/>
    <uses file="NC_150_IGR_partners.txt" link="input" register="true" transfer="true" optional="false" type="data" size="269815"/>
    <uses file="NC_151_IGR_partners.txt" link="input" register="true" transfer="true" optional="false" type="data" size="259485"/>
    <uses file="NC_152_IGR_partners.txt" link="input" register="true" transfer="true" optional="false" type="data" size="296338"/>
    <uses file="NC_153_IGR_partners.txt" link="input" register="true" transfer="true" optional="false" type="data" size="389695"/>
    <uses file="NC_154_IGR_partners.txt" link="input" register="true" transfer="true" optional="false" type="data" size="401219"/>
    <uses file="NC_155_IGR_partners.txt" link="input" register="true" transfer="true" optional="false" type="data" size="273797"/>
    <uses file="NC_156_IGR_partners.txt" link="input" register="true" transfer="true" optional="false" type="data" size="318257"/>
    <uses file="NC_157_IGR_partners.txt" link="input" register="true" transfer="true" optional="false" type="data" size="320584"/>
    <uses file="NC_158_IGR_partners.txt" link="input" register="true" transfer="true" optional="false" type="data" size="194530"/>
    <uses file="NC_159_IGR_partners.txt" link="input" register="true" transfer="true" optional="false" type="data" size="147537"/>
    <uses file="NC_160_IGR_partners.txt" link="input" register="true" transfer="true" optional="false" type="data" size="236191"/>
    <uses file="NC_161_IGR_partners.txt" link="input" register="true" transfer="true" optional="false" type="data" size="233384"/>
    <uses file="NC_162_IGR_partners.txt" link="input" register="true" transfer="true" optional="false" type="data" size="191320"/>
    <uses file="NC_163_IGR_partners.txt" link="input" register="true" transfer="true" optional="false" type="data" size="375930"/>
    <uses file="NC_164_IGR_partners.txt" link="input" register="true" transfer="true" optional="false" type="data" size="369061"/>
    <uses file="NC_165_IGR_partners.txt" link="input" register="true" transfer="true" optional="false" type="data" size="220120"/>
    <uses file="NC_166_IGR_partners.txt" link="input" register="true" transfer="true" optional="false" type="data" size="383206"/>
    <uses file="NC_167_IGR_partners.txt" link="input" register="true" transfer="true" optional="false" type="data" size="216780"/>
    <uses file="NC_168_IGR_partners.txt" link="input" register="true" transfer="true" optional="false" type="data" size="329175"/>
    <uses file="NC_169_IGR_partners.txt" link="input" register="true" transfer="true" optional="false" type="data" size="344776"/>
    <uses file="NC_170_IGR_partners.txt" link="input" register="true" transfer="true" optional="false" type="data" size="405439"/>
    <uses file="NC_171_IGR_partners.txt" link="input" register="true" transfer="true" optional="false" type="data" size="431075"/>
    <uses file="NC_172_IGR_partners.txt" link="input" register="true" transfer="true" optional="false" type="data" size="239992"/>
    <uses file="NC_173_IGR_partners.txt" link="input" register="true" transfer="true" optional="false" type="data" size="270550"/>
    <uses file="NC_174_IGR_partners.txt" link="input" register="true" transfer="true" optional="false" type="data" size="263111"/>
    <uses file="NC_175_IGR_partners.txt" link="input" register="true" transfer="true" optional="false" type="data" size="432006"/>
    <uses file="NC_176_IGR_partners.txt" link="input" register="true" transfer="true" optional="false" type="data" size="276571"/>
    <uses file="NC_177_IGR_partners.txt" link="input" register="true" transfer="true" optional="false" type="data" size="316101"/>
    <uses file="NC_178_IGR_partners.txt" link="input" register="true" transfer="true" optional="false" type="data" size="211521"/>
    <uses file="NC_179_IGR_partners.txt" link="input" register="true" transfer="true" optional="false" type="data" size="427826"/>
    <uses file="NC_180_IGR_partners.txt" link="input" register="true" transfer="true" optional="false" type="data" size="257761"/>
    <uses file="NC_181_IGR_partners.txt" link="input" register="true" transfer="true" optional="false" type="data" size="341146"/>
    <uses file="NC_182_IGR_partners.txt" link="input" register="true" transfer="true" optional="false" type="data" size="146303"/>
    <uses file="NC_183_IGR_partners.txt" link="input" register="true" transfer="true" optional="false" type="data" size="161559"/>
    <uses file="NC_184_IGR_partners.txt" link="input" register="true" transfer="true" optional="false" type="data" size="231233"/>
    <uses file="NC_185_IGR_partners.txt" link="input" register="true" transfer="true" optional="false" type="data" size="247447"/>
    <uses file="NC_186_IGR_partners.txt" link="input" register="true" transfer="true" optional="false" type="data" size="237784"/>
    <uses file="NC_187_IGR_partners.txt" link="input" register="true" transfer="true" optional="false" type="data" size="306194"/>
    <uses file="NC_188_IGR_partners.txt" link="input" register="true" transfer="true" optional="false" type="data" size="336963"/>
    <uses file="NC_189_IGR_partners.txt" link="input" register="true" transfer="true" optional="false" type="data" size="242424"/>
    <uses file="NC_190_IGR_partners.txt" link="input" register="true" transfer="true" optional="false" type="data" size="177217"/>
    <uses file="NC_191_IGR_partners.txt" link="input" register="true" transfer="true" optional="false" type="data" size="147476"/>
    <uses file="NC_192_IGR_partners.txt" link="input" register="true" transfer="true" optional="false" type="data" size="366062"/>
    <uses file="NC_193_IGR_partners.txt" link="input" register="true" transfer="true" optional="false" type="data" size="147834"/>
    <uses file="NC_194_IGR_partners.txt" link="input" register="true" transfer="true" optional="false" type="data" size="285248"/>
    <uses file="NC_195_IGR_partners.txt" link="input" register="true" transfer="true" optional="false" type="data" size="194046"/>
    <uses file="NC_196_IGR_partners.txt" link="input" register="true" transfer="true" optional="false" type="data" size="187949"/>
    <uses file="NC_197_IGR_partners.txt" link="input" register="true" transfer="true" optional="false" type="data" size="288922"/>
    <uses file="NC_198_IGR_partners.txt" link="input" register="true" transfer="true" optional="false" type="data" size="410170"/>
    <uses file="NC_199_IGR_partners.txt" link="input" register="true" transfer="true" optional="false" type="data" size="339104"/>
    <uses file="NC_200_IGR_partners.txt" link="input" register="true" transfer="true" optional="false" type="data" size="351481"/>
    <uses file="NC_201_IGR_partners.txt" link="input" register="true" transfer="true" optional="false" type="data" size="417428"/>
    <uses file="NC_202_IGR_partners.txt" link="input" register="true" transfer="true" optional="false" type="data" size="295875"/>
    <uses file="NC_203_IGR_partners.txt" link="input" register="true" transfer="true" optional="false" type="data" size="311181"/>
    <uses file="NC_204_IGR_partners.txt" link="input" register="true" transfer="true" optional="false" type="data" size="203565"/>
    <uses file="NC_205_IGR_partners.txt" link="input" register="true" transfer="true" optional="false" type="data" size="145513"/>
    <uses file="NC_206_IGR_partners.txt" link="input" register="true" transfer="true" optional="false" type="data" size="252258"/>
    <uses file="NC_207_IGR_partners.txt" link="input" register="true" transfer="true" optional="false" type="data" size="163989"/>
    <uses file="NC_208_IGR_partners.txt" link="input" register="true" transfer="true" optional="false" type="data" size="374035"/>
    <uses file="NC_209_IGR_partners.txt" link="input" register="true" transfer="true" optional="false" type="data" size="264727"/>
    <uses file="NC_210_IGR_partners.txt" link="input" register="true" transfer="true" optional="false" type="data" size="354099"/>
    <uses file="NC_211_IGR_partners.txt" link="input" register="true" transfer="true" optional="false" type="data" size="402797"/>
    <uses file="NC_212_IGR_partners.txt" link="input" register="true" transfer="true" optional="false" type="data" size="279125"/>
    <uses file="NC_213_IGR_partners.txt" link="input" register="true" transfer="true" optional="false" type="data" size="403163"/>
    <uses file="NC_214_IGR_partners.txt" link="input" register="true" transfer="true" optional="false" type="data" size="166181"/>
    <uses file="NC_215_IGR_partners.txt" link="input" register="true" transfer="true" optional="false" type="data" size="378683"/>
    <uses file="NC_216_IGR_partners.txt" link="input" register="true" transfer="true" optional="false" type="data" size="416106"/>
    <uses file="NC_217_IGR_partners.txt" link="input" register="true" transfer="true" optional="false" type="data" size="206139"/>
    <uses file="NC_218_IGR_partners.txt" link="input" register="true" transfer="true" optional="false" type="data" size="249379"/>
    <uses file="NC_219_IGR_partners.txt" link="input" register="true" transfer="true" optional="false" type="data" size="155447"/>
    <uses file="NC_220_IGR_partners.txt" link="input" register="true" transfer="true" optional="false" type="data" size="269256"/>
    <uses file="NC_221_IGR_partners.txt" link="input" register="true" transfer="true" optional="false" type="data" size="266106"/>
    <uses file="NC_222_IGR_partners.txt" link="input" register="true" transfer="true" optional="false" type="data" size="373521"/>
    <uses file="NC_223_IGR_partners.txt" link="input" register="true" transfer="true" optional="false" type="data" size="329974"/>
    <uses file="NC_224_IGR_partners.txt" link="input" register="true" transfer="true" optional="false" type="data" size="224757"/>
    <uses file="NC_225_IGR_partners.txt" link="input" register="true" transfer="true" optional="false" type="data" size="189684"/>
    <uses file="NC_226_IGR_partners.txt" link="input" register="true" transfer="true" optional="false" type="data" size="321531"/>
    <uses file="NC_227_IGR_partners.txt" link="input" register="true" transfer="true" optional="false" type="data" size="168548"/>
    <uses file="NC_228_IGR_partners.txt" link="input" register="true" transfer="true" optional="false" type="data" size="338694"/>
    <uses file="NC_229_IGR_partners.txt" link="input" register="true" transfer="true" optional="false" type="data" size="396399"/>
    <uses file="NC_230_IGR_partners.txt" link="input" register="true" transfer="true" optional="false" type="data" size="336705"/>
    <uses file="NC_231_IGR_partners.txt" link="input" register="true" transfer="true" optional="false" type="data" size="373161"/>
    <uses file="NC_232_IGR_partners.txt" link="input" register="true" transfer="true" optional="false" type="data" size="179606"/>
    <uses file="NC_233_IGR_partners.txt" link="input" register="true" transfer="true" optional="false" type="data" size="323784"/>
    <uses file="NC_234_IGR_partners.txt" link="input" register="true" transfer="true" optional="false" type="data" size="306355"/>
    <uses file="NC_235_IGR_partners.txt" link="input" register="true" transfer="true" optional="false" type="data" size="240197"/>
    <uses file="NC_236_IGR_partners.txt" link="input" register="true" transfer="true" optional="false" type="data" size="249235"/>
    <uses file="NC_237_IGR_partners.txt" link="input" register="true" transfer="true" optional="false" type="data" size="320857"/>
    <uses file="NC_238_IGR_partners.txt" link="input" register="true" transfer="true" optional="false" type="data" size="430928"/>
    <uses file="NC_239_IGR_partners.txt" link="input" register="true" transfer="true" optional="false" type="data" size="369443"/>
    <uses file="NC_240_IGR_partners.txt" link="input" register="true" transfer="true" optional="false" type="data" size="282395"/>
    <uses file="NC_241_IGR_partners.txt" link="input" register="true" transfer="true" optional="false" type="data" size="217929"/>
    <uses file="NC_242_IGR_partners.txt" link="input" register="true" transfer="true" optional="false" type="data" size="366274"/>
    <uses file="NC_243_IGR_partners.txt" link="input" register="true" transfer="true" optional="false" type="data" size="174436"/>
    <uses file="NC_244_IGR_partners.txt" link="input" register="true" transfer="true" optional="false" type="data" size="369545"/>
    <uses file="NC_245_IGR_partners.txt" link="input" register="true" transfer="true" optional="false" type="data" size="258918"/>
    <uses file="NC_246_IGR_partners.txt" link="input" register="true" transfer="true" optional="false" type="data" size="183002"/>
    <uses file="NC_247_IGR_partners.txt" link="input" register="true" transfer="true" optional="false" type="data" size="177330"/>
    <uses file="NC_248_IGR_partners.txt" link="input" register="true" transfer="true" optional="false" type="data" size="282469"/>
    <uses file="NC_249_IGR_partners.txt" link="input" register="true" transfer="true" optional="false" type="data" size="299508"/>
    <uses file="NC_250_IGR_partners.txt" link="input" register="true" transfer="true" optional="false" type="data" size="318585"/>
    <uses file="NC_251_IGR_partners.txt" link="input" register="true" transfer="true" optional="false" type="data" size="253035"/>
    <uses file="NC_252_IGR_partners.txt" link="input" register="true" transfer="true" optional="false" type="data" size="192095"/>
    <uses file="NC_253_IGR_partners.txt" link="input" register="true" transfer="true" optional="false" type="data" size="366406"/>
    <uses file="NC_254_IGR_partners.txt" link="input" register="true" transfer="true" optional="false" type="data" size="296227"/>
    <uses file="NC_255_IGR_partners.txt" link="input" register="true" transfer="true" optional="false" type="data" size="379899"/>
    <uses file="NC_256_IGR_partners.txt" link="input" register="true" transfer="true" optional="false" type="data" size="308901"/>
    <uses file="NC_257_IGR_partners.txt" link="input" register="true" transfer="true" optional="false" type="data" size="230674"/>
    <uses file="NC_258_IGR_partners.txt" link="input" register="true" transfer="true" optional="false" type="data" size="213453"/>
    <uses file="NC_259_IGR_partners.txt" link="input" register="true" transfer="true" optional="false" type="data" size="197051"/>
    <uses file="NC_260_IGR_partners.txt" link="input" register="true" transfer="true" optional="false" type="data" size="280856"/>
    <uses file="NC_261_IGR_partners.txt" link="input" register="true" transfer="true" optional="false" type="data" size="349012"/>
    <uses file="NC_262_IGR_partners.txt" link="input" register="true" transfer="true" optional="false" type="data" size="247196"/>
    <uses file="NC_263_IGR_partners.txt" link="input" register="true" transfer="true" optional="false" type="data" size="403130"/>
    <uses file="NC_264_IGR_partners.txt" link="input" register="true" transfer="true" optional="false" type="data" size="381983"/>
    <uses file="NC_265_IGR_partners.txt" link="input" register="true" transfer="true" optional="false" type="data" size="398776"/>
    <uses file="NC_266_IGR_partners.txt" link="input" register="true" transfer="true" optional="false" type="data" size="390512"/>
    <uses file="NC_267_IGR_partners.txt" link="input" register="true" transfer="true" optional="false" type="data" size="369913"/>
    <uses file="NC_268_IGR_partners.txt" link="input" register="true" transfer="true" optional="false" type="data" size="339712"/>
    <uses file="NC_269_IGR_partners.txt" link="input" register="true" transfer="true" optional="false" type="data" size="358280"/>
    <uses file="NC_270_IGR_partners.txt" link="input" register="true" transfer="true" optional="false" type="data" size="428746"/>
    <uses file="NC_271_IGR_partners.txt" link="input" register="true" transfer="true" optional="false" type="data" size="165474"/>
    <uses file="NC_272_IGR_partners.txt" link="input" register="true" transfer="true" optional="false" type="data" size="168344"/>
    <uses file="NC_273_IGR_partners.txt" link="input" register="true" transfer="true" optional="false" type="data" size="427539"/>
    <uses file="NC_274_IGR_partners.txt" link="input" register="true" transfer="true" optional="false" type="data" size="395754"/>
    <uses file="NC_275_IGR_partners.txt" link="input" register="true" transfer="true" optional="false" type="data" size="159767"/>
    <uses file="NC_276_IGR_partners.txt" link="input" register="true" transfer="true" optional="false" type="data" size="153120"/>
    <uses file="NC_277_IGR_partners.txt" link="input" register="true" transfer="true" optional="false" type="data" size="240233"/>
    <uses file="NC_278_IGR_partners.txt" link="input" register="true" transfer="true" optional="false" type="data" size="264779"/>
    <uses file="NC_279_IGR_partners.txt" link="input" register="true" transfer="true" optional="false" type="data" size="242079"/>
    <uses file="NC_280_IGR_partners.txt" link="input" register="true" transfer="true" optional="false" type="data" size="333148"/>
    <uses file="NC_281_IGR_partners.txt" link="input" register="true" transfer="true" optional="false" type="data" size="278962"/>
    <uses file="NC_282_IGR_partners.txt" link="input" register="true" transfer="true" optional="false" type="data" size="287373"/>
    <uses file="NC_283_IGR_partners.txt" link="input" register="true" transfer="true" optional="false" type="data" size="322803"/>
    <uses file="NC_284_IGR_partners.txt" link="input" register="true" transfer="true" optional="false" type="data" size="311303"/>
    <uses file="NC_285_IGR_partners.txt" link="input" register="true" transfer="true" optional="false" type="data" size="424682"/>
    <uses file="NC_286_IGR_partners.txt" link="input" register="true" transfer="true" optional="false" type="data" size="359484"/>
    <uses file="NC_287_IGR_partners.txt" link="input" register="true" transfer="true" optional="false" type="data" size="169063"/>
    <uses file="NC_288_IGR_partners.txt" link="input" register="true" transfer="true" optional="false" type="data" size="336775"/>
    <uses file="NC_289_IGR_partners.txt" link="input" register="true" transfer="true" optional="false" type="data" size="378574"/>
    <uses file="NC_290_IGR_partners.txt" link="input" register="true" transfer="true" optional="false" type="data" size="409036"/>
    <uses file="NC_291_IGR_partners.txt" link="input" register="true" transfer="true" optional="false" type="data" size="292784"/>
    <uses file="NC_292_IGR_partners.txt" link="input" register="true" transfer="true" optional="false" type="data" size="223465"/>
    <uses file="NC_293_IGR_partners.txt" link="input" register="true" transfer="true" optional="false" type="data" size="245457"/>
    <uses file="NC_294_IGR_partners.txt" link="input" register="true" transfer="true" optional="false" type="data" size="408688"/>
    <uses file="NC_295_IGR_partners.txt" link="input" register="true" transfer="true" optional="false" type="data" size="167017"/>
    <uses file="NC_296_IGR_partners.txt" link="input" register="true" transfer="true" optional="false" type="data" size="239965"/>
    <uses file="NC_297_IGR_partners.txt" link="input" register="true" transfer="true" optional="false" type="data" size="259830"/>
    <uses file="NC_298_IGR_partners.txt" link="input" register="true" transfer="true" optional="false" type="data" size="303365"/>
    <uses file="NC_299_IGR_partners.txt" link="input" register="true" transfer="true" optional="false" type="data" size="252987"/>
    <uses file="NC_300_IGR_partners.txt" link="input" register="true" transfer="true" optional="false" type="data" size="308257"/>
    <uses file="NC_301_IGR_partners.txt" link="input" register="true" transfer="true" optional="false" type="data" size="340144"/>
    <uses file="NC_302_IGR_partners.txt" link="input" register="true" transfer="true" optional="false" type="data" size="177160"/>
    <uses file="NC_303_IGR_partners.txt" link="input" register="true" transfer="true" optional="false" type="data" size="321976"/>
    <uses file="NC_304_IGR_partners.txt" link="input" register="true" transfer="true" optional="false" type="data" size="202818"/>
    <uses file="NC_305_IGR_partners.txt" link="input" register="true" transfer="true" optional="false" type="data" size="297286"/>
    <uses file="NC_306_IGR_partners.txt" link="input" register="true" transfer="true" optional="false" type="data" size="428852"/>
    <uses file="NC_307_IGR_partners.txt" link="input" register="true" transfer="true" optional="false" type="data" size="375501"/>
    <uses file="NC_308_IGR_partners.txt" link="input" register="true" transfer="true" optional="false" type="data" size="289706"/>
    <uses file="NC_309_IGR_partners.txt" link="input" register="true" transfer="true" optional="false" type="data" size="251530"/>
    <uses file="NC_310_IGR_partners.txt" link="input" register="true" transfer="true" optional="false" type="data" size="355710"/>
    <uses file="NC_311_IGR_partners.txt" link="input" register="true" transfer="true" optional="false" type="data" size="316255"/>
    <uses file="NC_312_IGR_partners.txt" link="input" register="true" transfer="true" optional="false" type="data" size="168039"/>
    <uses file="NC_313_IGR_partners.txt" link="input" register="true" transfer="true" optional="false" type="data" size="300318"/>
    <uses file="NC_314_IGR_partners.txt" link="input" register="true" transfer="true" optional="false" type="data" size="317591"/>
    <uses file="NC_315_IGR_partners.txt" link="input" register="true" transfer="true" optional="false" type="data" size="198295"/>
    <uses file="NC_316_IGR_partners.txt" link="input" register="true" transfer="true" optional="false" type="data" size="176197"/>
    <uses file="NC_317_IGR_partners.txt" link="input" register="true" transfer="true" optional="false" type="data" size="320608"/>
    <uses file="NC_318_IGR_partners.txt" link="input" register="true" transfer="true" optional="false" type="data" size="428068"/>
    <uses file="NC_319_IGR_partners.txt" link="input" register="true" transfer="true" optional="false" type="data" size="189566"/>
    <uses file="NC_320_IGR_partners.txt" link="input" register="true" transfer="true" optional="false" type="data" size="351969"/>
    <uses file="NC_321_IGR_partners.txt" link="input" register="true" transfer="true" optional="false" type="data" size="396911"/>
    <uses file="NC_322_IGR_partners.txt" link="input" register="true" transfer="true" optional="false" type="data" size="387506"/>
    <uses file="NC_323_IGR_partners.txt" link="input" register="true" transfer="true" optional="false" type="data" size="307970"/>
    <uses file="NC_324_IGR_partners.txt" link="input" register="true" transfer="true" optional="false" type="data" size="429336"/>
    <uses file="NC_325_IGR_partners.txt" link="input" register="true" transfer="true" optional="false" type="data" size="385112"/>
    <uses file="NC_326_IGR_partners.txt" link="input" register="true" transfer="true" optional="false" type="data" size="420263"/>
    <uses file="NC_327_IGR_partners.txt" link="input" register="true" transfer="true" optional="false" type="data" size="217723"/>
    <uses file="NC_328_IGR_partners.txt" link="input" register="true" transfer="true" optional="false" type="data" size="412009"/>
    <uses file="NC_329_IGR_partners.txt" link="input" register="true" transfer="true" optional="false" type="data" size="161441"/>
    <uses file="NC_330_IGR_partners.txt" link="input" register="true" transfer="true" optional="false" type="data" size="209575"/>
    <uses file="NC_331_IGR_partners.txt" link="input" register="true" transfer="true" optional="false" type="data" size="265507"/>
    <uses file="NC_332_IGR_partners.txt" link="input" register="true" transfer="true" optional="false" type="data" size="260154"/>
    <uses file="NC_333_IGR_partners.txt" link="input" register="true" transfer="true" optional="false" type="data" size="189007"/>
    <uses file="NC_334_IGR_partners.txt" link="input" register="true" transfer="true" optional="false" type="data" size="245563"/>
    <uses file="NC_335_IGR_partners.txt" link="input" register="true" transfer="true" optional="false" type="data" size="152987"/>
    <uses file="NC_336_IGR_partners.txt" link="input" register="true" transfer="true" optional="false" type="data" size="161507"/>
    <uses file="NC_337_IGR_partners.txt" link="input" register="true" transfer="true" optional="false" type="data" size="392158"/>
    <uses file="NC_338_IGR_partners.txt" link="input" register="true" transfer="true" optional="false" type="data" size="160779"/>
    <uses file="NC_339_IGR_partners.txt" link="input" register="true" transfer="true" optional="false" type="data" size="157954"/>
    <uses file="NC_340_IGR_partners.txt" link="input" register="true" transfer="true" optional="false" type="data" size="264440"/>
    <uses file="NC_341_IGR_partners.txt" link="input" register="true" transfer="true" optional="false" type="data" size="240194"/>
    <uses file="NC_342_IGR_partners.txt" link="input" register="true" transfer="true" optional="false" type="data" size="265772"/>
    <uses file="NC_343_IGR_partners.txt" link="input" register="true" transfer="true" optional="false" type="data" size="283848"/>
    <uses file="NC_344_IGR_partners.txt" link="input" register="true" transfer="true" optional="false" type="data" size="331158"/>
    <uses file="NC_345_IGR_partners.txt" link="input" register="true" transfer="true" optional="false" type="data" size="228790"/>
    <uses file="NC_346_IGR_partners.txt" link="input" register="true" transfer="true" optional="false" type="data" size="303625"/>
    <uses file="NC_347_IGR_partners.txt" link="input" register="true" transfer="true" optional="false" type="data" size="302845"/>
    <uses file="NC_348_IGR_partners.txt" link="input" register="true" transfer="true" optional="false" type="data" size="225835"/>
    <uses file="NC_349_IGR_partners.txt" link="input" register="true" transfer="true" optional="false" type="data" size="403630"/>
    <uses file="NC_350_IGR_partners.txt" link="input" register="true" transfer="true" optional="false" type="data" size="291115"/>
    <uses file="NC_351_IGR_partners.txt" link="input" register="true" transfer="true" optional="false" type="data" size="245449"/>
    <uses file="NC_352_IGR_partners.txt" link="input" register="true" transfer="true" optional="false" type="data" size="354543"/>
    <uses file="NC_353_IGR_partners.txt" link="input" register="true" transfer="true" optional="false" type="data" size="316428"/>
    <uses file="NC_354_IGR_partners.txt" link="input" register="true" transfer="true" optional="false" type="data" size="282857"/>
    <uses file="NC_355_IGR_partners.txt" link="input" register="true" transfer="true" optional="false" type="data" size="318515"/>
    <uses file="NC_356_IGR_partners.txt" link="input" register="true" transfer="true" optional="false" type="data" size="308533"/>
    <uses file="NC_357_IGR_partners.txt" link="input" register="true" transfer="true" optional="false" type="data" size="401940"/>
    <uses file="NC_358_IGR_partners.txt" link="input" register="true" transfer="true" optional="false" type="data" size="214765"/>
    <uses file="NC_359_IGR_partners.txt" link="input" register="true" transfer="true" optional="false" type="data" size="263890"/>
    <uses file="NC_360_IGR_partners.txt" link="input" register="true" transfer="true" optional="false" type="data" size="394191"/>
    <uses file="NC_361_IGR_partners.txt" link="input" register="true" transfer="true" optional="false" type="data" size="359142"/>
    <uses file="NC_362_IGR_partners.txt" link="input" register="true" transfer="true" optional="false" type="data" size="258306"/>
    <uses file="NC_363_IGR_partners.txt" link="input" register="true" transfer="true" optional="false" type="data" size="422190"/>
    <uses file="NC_364_IGR_partners.txt" link="input" register="true" transfer="true" optional="false" type="data" size="148857"/>
    <uses file="NC_365_IGR_partners.txt" link="input" register="true" transfer="true" optional="false" type="data" size="355617"/>
    <uses file="NC_366_IGR_partners.txt" link="input" register="true" transfer="true" optional="false" type="data" size="152573"/>
    <uses file="NC_367_IGR_partners.txt" link="input" register="true" transfer="true" optional="false" type="data" size="430634"/>
    <uses file="NC_368_IGR_partners.txt" link="input" register="true" transfer="true" optional="false" type="data" size="263253"/>
    <uses file="NC_369_IGR_partners.txt" link="input" register="true" transfer="true" optional="false" type="data" size="405660"/>
    <uses file="NC_370_IGR_partners.txt" link="input" register="true" transfer="true" optional="false" type="data" size="328856"/>
    <uses file="NC_371_IGR_partners.txt" link="input" register="true" transfer="true" optional="false" type="data" size="178214"/>
    <uses file="NC_372_IGR_partners.txt" link="input" register="true" transfer="true" optional="false" type="data" size="428518"/>
    <uses file="NC_373_IGR_partners.txt" link="input" register="true" transfer="true" optional="false" type="data" size="209263"/>
    <uses file="NC_374_IGR_partners.txt" link="input" register="true" transfer="true" optional="false" type="data" size="295167"/>
    <uses file="NC_375_IGR_partners.txt" link="input" register="true" transfer="true" optional="false" type="data" size="259355"/>
    <uses file="NC_376_IGR_partners.txt" link="input" register="true" transfer="true" optional="false" type="data" size="198768"/>
    <uses file="NC_377_IGR_partners.txt" link="input" register="true" transfer="true" optional="false" type="data" size="246445"/>
    <uses file="NC_378_IGR_partners.txt" link="input" register="true" transfer="true" optional="false" type="data" size="195145"/>
    <uses file="NC_379_IGR_partners.txt" link="input" register="true" transfer="true" optional="false" type="data" size="340117"/>
    <uses file="NC_380_IGR_partners.txt" link="input" register="true" transfer="true" optional="false" type="data" size="156904"/>
    <uses file="NC_381_IGR_partners.txt" link="input" register="true" transfer="true" optional="false" type="data" size="327856"/>
    <uses file="NC_382_IGR_partners.txt" link="input" register="true" transfer="true" optional="false" type="data" size="403050"/>
    <uses file="NC_383_IGR_partners.txt" link="input" register="true" transfer="true" optional="false" type="data" size="182438"/>
    <uses file="NC_384_IGR_partners.txt" link="input" register="true" transfer="true" optional="false" type="data" size="225100"/>
    <uses file="NC_385_IGR_partners.txt" link="input" register="true" transfer="true" optional="false" type="data" size="210637"/>
    <uses file="NC_386_IGR_partners.txt" link="input" register="true" transfer="true" optional="false" type="data" size="336990"/>
    <uses file="NC_387_IGR_partners.txt" link="input" register="true" transfer="true" optional="false" type="data" size="349502"/>
    <uses file="NC_388_IGR_partners.txt" link="input" register="true" transfer="true" optional="false" type="data" size="246829"/>
    <uses file="NC_389_IGR_partners.txt" link="input" register="true" transfer="true" optional="false" type="data" size="376926"/>
    <uses file="NC_390_IGR_partners.txt" link="input" register="true" transfer="true" optional="false" type="data" size="242402"/>
    <uses file="NC_391_IGR_partners.txt" link="input" register="true" transfer="true" optional="false" type="data" size="158325"/>
    <uses file="NC_392_IGR_partners.txt" link="input" register="true" transfer="true" optional="false" type="data" size="350150"/>
    <uses file="NC_393_IGR_partners.txt" link="input" register="true" transfer="true" optional="false" type="data" size="202918"/>
    <uses file="NC_394_IGR_partners.txt" link="input" register="true" transfer="true" optional="false" type="data" size="374982"/>
    <uses file="NC_395_IGR_partners.txt" link="input" register="true" transfer="true" optional="false" type="data" size="360349"/>
    <uses file="NC_396_IGR_partners.txt" link="input" register="true" transfer="true" optional="false" type="data" size="271749"/>
    <uses file="NC_397_IGR_partners.txt" link="input" register="true" transfer="true" optional="false" type="data" size="400037"/>
    <uses file="NC_398_IGR_partners.txt" link="input" register="true" transfer="true" optional="false" type="data" size="279355"/>
    <uses file="NC_399_IGR_partners.txt" link="input" register="true" transfer="true" optional="false" type="data" size="378970"/>
    <uses file="NC_400_IGR_partners.txt" link="input" register="true" transfer="true" optional="false" type="data" size="154385"/>
    <uses file="NC_401_IGR_partners.txt" link="input" register="true" transfer="true" optional="false" type="data" size="272228"/>
    <uses file="NC_402_IGR_partners.txt" link="input" register="true" transfer="true" optional="false" type="data" size="407773"/>
    <uses file="NC_403_IGR_partners.txt" link="input" register="true" transfer="true" optional="false" type="data" size="231858"/>
    <uses file="NC_404_IGR_partners.txt" link="input" register="true" transfer="true" optional="false" type="data" size="308361"/>
    <uses file="NC_405_IGR_partners.txt" link="input" register="true" transfer="true" optional="false" type="data" size="343732"/>
    <uses file="NC_406_IGR_partners.txt" link="input" register="true" transfer="true" optional="false" type="data" size="281047"/>
    <uses file="NC_407_IGR_partners.txt" link="input" register="true" transfer="true" optional="false" type="data" size="313754"/>
    <uses file="NC_408_IGR_partners.txt" link="input" register="true" transfer="true" optional="false" type="data" size="178237"/>
    <uses file="NC_409_IGR_partners.txt" link="input" register="true" transfer="true" optional="false" type="data" size="151942"/>
    <uses file="NC_410_IGR_partners.txt" link="input" register="true" transfer="true" optional="false" type="data" size="231153"/>
    <uses file="NC_411_IGR_partners.txt" link="input" register="true" transfer="true" optional="false" type="data" size="373193"/>
    <uses file="NC_412_IGR_partners.txt" link="input" register="true" transfer="true" optional="false" type="data" size="244708"/>
    <uses file="NC_413_IGR_partners.txt" link="input" register="true" transfer="true" optional="false" type="data" size="370689"/>
    <uses file="NC_414_IGR_partners.txt" link="input" register="true" transfer="true" optional="false" type="data" size="250059"/>
    <uses file="NC_415_IGR_partners.txt" link="input" register="true" transfer="true" optional="false" type="data" size="204167"/>
    <uses file="NC_416_IGR_partners.txt" link="input" register="true" transfer="true" optional="false" type="data" size="358142"/>
    <uses file="NC_417_IGR_partners.txt" link="input" register="true" transfer="true" optional="false" type="data" size="330841"/>
    <uses file="NC_418_IGR_partners.txt" link="input" register="true" transfer="true" optional="false" type="data" size="310022"/>
    <uses file="NC_419_IGR_partners.txt" link="input" register="true" transfer="true" optional="false" type="data" size="170865"/>
    <uses file="NC_420_IGR_partners.txt" link="input" register="true" transfer="true" optional="false" type="data" size="367541"/>
    <uses file="NC_421_IGR_partners.txt" link="input" register="true" transfer="true" optional="false" type="data" size="199767"/>
    <uses file="NC_422_IGR_partners.txt" link="input" register="true" transfer="true" optional="false" type="data" size="284703"/>
    <uses file="NC_423_IGR_partners.txt" link="input" register="true" transfer="true" optional="false" type="data" size="194514"/>
    <uses file="NC_424_IGR_partners.txt" link="input" register="true" transfer="true" optional="false" type="data" size="387899"/>
    <uses file="NC_425_IGR_partners.txt" link="input" register="true" transfer="true" optional="false" type="data" size="378947"/>
    <uses file="NC_426_IGR_partners.txt" link="input" register="true" transfer="true" optional="false" type="data" size="175043"/>
    <uses file="NC_427_IGR_partners.txt" link="input" register="true" transfer="true" optional="false" type="data" size="230281"/>
    <uses file="NC_428_IGR_partners.txt" link="input" register="true" transfer="true" optional="false" type="data" size="411270"/>
    <uses file="NC_429_IGR_partners.txt" link="input" register="true" transfer="true" optional="false" type="data" size="249472"/>
    <uses file="NC_430_IGR_partners.txt" link="input" register="true" transfer="true" optional="false" type="data" size="238130"/>
    <uses file="NC_431_IGR_partners.txt" link="input" register="true" transfer="true" optional="false" type="data" size="424833"/>
    <uses file="NC_432_IGR_partners.txt" link="input" register="true" transfer="true" optional="false" type="data" size="172464"/>
    <uses file="NC_433_IGR_partners.txt" link="input" register="true" transfer="true" optional="false" type="data" size="168461"/>
    <uses file="NC_434_IGR_partners.txt" link="input" register="true" transfer="true" optional="false" type="data" size="211039"/>
    <uses file="NC_435_IGR_partners.txt" link="input" register="true" transfer="true" optional="false" type="data" size="253273"/>
    <uses file="NC_436_IGR_partners.txt" link="input" register="true" transfer="true" optional="false" type="data" size="241650"/>
    <uses file="NC_437_IGR_partners.txt" link="input" register="true" transfer="true" optional="false" type="data" size="228292"/>
    <uses file="NC_438_IGR_partners.txt" link="input" register="true" transfer="true" optional="false" type="data" size="402179"/>
    <uses file="NC_439_IGR_partners.txt" link="input" register="true" transfer="true" optional="false" type="data" size="424842"/>
    <uses file="NC_440_IGR_partners.txt" link="input" register="true" transfer="true" optional="false" type="data" size="345616"/>
    <uses file="NC_441_IGR_partners.txt" link="input" register="true" transfer="true" optional="false" type="data" size="145319"/>
    <uses file="NC_442_IGR_partners.txt" link="input" register="true" transfer="true" optional="false" type="data" size="350901"/>
    <uses file="NC_443_IGR_partners.txt" link="input" register="true" transfer="true" optional="false" type="data" size="187841"/>
    <uses file="NC_444_IGR_partners.txt" link="input" register="true" transfer="true" optional="false" type="data" size="150484"/>
    <uses file="NC_445_IGR_partners.txt" link="input" register="true" transfer="true" optional="false" type="data" size="287758"/>
    <uses file="NC_446_IGR_partners.txt" link="input" register="true" transfer="true" optional="false" type="data" size="177729"/>
    <uses file="NC_447_IGR_partners.txt" link="input" register="true" transfer="true" optional="false" type="data" size="415815"/>
    <uses file="NC_448_IGR_partners.txt" link="input" register="true" transfer="true" optional="false" type="data" size="300507"/>
    <uses file="NC_449_IGR_partners.txt" link="input" register="true" transfer="true" optional="false" type="data" size="151164"/>
    <uses file="NC_450_IGR_partners.txt" link="input" register="true" transfer="true" optional="false" type="data" size="298178"/>
    <uses file="NC_451_IGR_partners.txt" link="input" register="true" transfer="true" optional="false" type="data" size="239628"/>
    <uses file="NC_452_IGR_partners.txt" link="input" register="true" transfer="true" optional="false" type="data" size="278676"/>
    <uses file="NC_453_IGR_partners.txt" link="input" register="true" transfer="true" optional="false" type="data" size="372795"/>
    <uses file="NC_454_IGR_partners.txt" link="input" register="true" transfer="true" optional="false" type="data" size="225970"/>
    <uses file="NC_455_IGR_partners.txt" link="input" register="true" transfer="true" optional="false" type="data" size="242097"/>
    <uses file="NC_456_IGR_partners.txt" link="input" register="true" transfer="true" optional="false" type="data" size="269318"/>
    <uses file="NC_457_IGR_partners.txt" link="input" register="true" transfer="true" optional="false" type="data" size="177964"/>
    <uses file="NC_458_IGR_partners.txt" link="input" register="true" transfer="true" optional="false" type="data" size="347911"/>
    <uses file="NC_459_IGR_partners.txt" link="input" register="true" transfer="true" optional="false" type="data" size="339307"/>
    <uses file="NC_460_IGR_partners.txt" link="input" register="true" transfer="true" optional="false" type="data" size="281214"/>
    <uses file="NC_461_IGR_partners.txt" link="input" register="true" transfer="true" optional="false" type="data" size="371182"/>
    <uses file="NC_462_IGR_partners.txt" link="input" register="true" transfer="true" optional="false" type="data" size="251848"/>
    <uses file="NC_463_IGR_partners.txt" link="input" register="true" transfer="true" optional="false" type="data" size="260266"/>
    <uses file="NC_464_IGR_partners.txt" link="input" register="true" transfer="true" optional="false" type="data" size="185360"/>
    <uses file="NC_465_IGR_partners.txt" link="input" register="true" transfer="true" optional="false" type="data" size="245057"/>
    <uses file="NC_466_IGR_partners.txt" link="input" register="true" transfer="true" optional="false" type="data" size="323421"/>
    <uses file="NC_467_IGR_partners.txt" link="input" register="true" transfer="true" optional="false" type="data" size="271251"/>
    <uses file="NC_468_IGR_partners.txt" link="input" register="true" transfer="true" optional="false" type="data" size="309080"/>
    <uses file="NC_469_IGR_partners.txt" link="input" register="true" transfer="true" optional="false" type="data" size="292405"/>
    <uses file="NC_470_IGR_partners.txt" link="input" register="true" transfer="true" optional="false" type="data" size="241140"/>
    <uses file="NC_471_IGR_partners.txt" link="input" register="true" transfer="true" optional="false" type="data" size="412163"/>
    <uses file="NC_472_IGR_partners.txt" link="input" register="true" transfer="true" optional="false" type="data" size="264442"/>
    <uses file="NC_473_IGR_partners.txt" link="input" register="true" transfer="true" optional="false" type="data" size="381564"/>
    <uses file="NC_474_IGR_partners.txt" link="input" register="true" transfer="true" optional="false" type="data" size="354773"/>
    <uses file="NC_475_IGR_partners.txt" link="input" register="true" transfer="true" optional="false" type="data" size="151905"/>
    <uses file="NC_476_IGR_partners.txt" link="input" register="true" transfer="true" optional="false" type="data" size="305916"/>
    <uses file="NC_477_IGR_partners.txt" link="input" register="true" transfer="true" optional="false" type="data" size="369531"/>
    <uses file="NC_478_IGR_partners.txt" link="input" register="true" transfer="true" optional="false" type="data" size="256082"/>
    <uses file="NC_479_IGR_partners.txt" link="input" register="true" transfer="true" optional="false" type="data" size="415641"/>
    <uses file="NC_480_IGR_partners.txt" link="input" register="true" transfer="true" optional="false" type="data" size="427713"/>
    <uses file="NC_481_IGR_partners.txt" link="input" register="true" transfer="true" optional="false" type="data" size="363343"/>
    <uses file="NC_482_IGR_partners.txt" link="input" register="true" transfer="true" optional="false" type="data" size="387789"/>
    <uses file="NC_483_IGR_partners.txt" link="input" register="true" transfer="true" optional="false" type="data" size="317918"/>
    <uses file="NC_484_IGR_partners.txt" link="input" register="true" transfer="true" optional="false" type="data" size="335606"/>
    <uses file="NC_485_IGR_partners.txt" link="input" register="true" transfer="true" optional="false" type="data" size="317014"/>
    <uses file="NC_486_IGR_partners.txt" link="input" register="true" transfer="true" optional="false" type="data" size="157552"/>
    <uses file="NC_487_IGR_partners.txt" link="input" register="true" transfer="true" optional="false" type="data" size="296153"/>
    <uses file="NC_488_IGR_partners.txt" link="input" register="true" transfer="true" optional="false" type="data" size="316060"/>
    <uses file="NC_489_IGR_partners.txt" link="input" register="true" transfer="true" optional="false" type="data" size="280703"/>
    <uses file="NC_490_IGR_partners.txt" link="input" register="true" transfer="true" optional="false" type="data" size="394823"/>
    <uses file="NC_491_IGR_partners.txt" link="input" register="true" transfer="true" optional="false" type="data" size="408496"/>
    <uses file="NC_492_IGR_partners.txt" link="input" register="true" transfer="true" optional="false" type="data" size="336440"/>
    <uses file="NC_493_IGR_partners.txt" link="input" register="true" transfer="true" optional="false" type="data" size="224476"/>
    <uses file="NC_494_IGR_partners.txt" link="input" register="true" transfer="true" optional="false" type="data" size="361386"/>
    <uses file="NC_495_IGR_partners.txt" link="input" register="true" transfer="true" optional="false" type="data" size="229514"/>
    <uses file="NC_496_IGR_partners.txt" link="input" register="true" transfer="true" optional="false" type="data" size="390505"/>
    <uses file="NC_497_IGR_partners.txt" link="input" register="true" transfer="true" optional="false" type="data" size="234819"/>
    <uses file="NC_498_IGR_partners.txt" link="input" register="true" transfer="true" optional="false" type="data" size="346331"/>
    <uses file="NC_499_IGR_partners.txt" link="input" register="true" transfer="true" optional="false" type="data" size="317347"/>
    <uses file="NC_500_IGR_partners.txt" link="input" register="true" transfer="true" optional="false" type="data" size="284079"/>
    <uses file="NC_501_IGR_partners.txt" link="input" register="true" transfer="true" optional="false" type="data" size="409713"/>
    <uses file="NC_502_IGR_partners.txt" link="input" register="true" transfer="true" optional="false" type="data" size="262504"/>
    <uses file="NC_503_IGR_partners.txt" link="input" register="true" transfer="true" optional="false" type="data" size="245270"/>
    <uses file="NC_504_IGR_partners.txt" link="input" register="true" transfer="true" optional="false" type="data" size="237087"/>
    <uses file="NC_505_IGR_partners.txt" link="input" register="true" transfer="true" optional="false" type="data" size="237994"/>
    <uses file="NC_506_IGR_partners.txt" link="input" register="true" transfer="true" optional="false" type="data" size="219737"/>
    <uses file="NC_507_IGR_partners.txt" link="input" register="true" transfer="true" optional="false" type="data" size="311418"/>
    <uses file="NC_508_IGR_partners.txt" link="input" register="true" transfer="true" optional="false" type="data" size="335107"/>
    <uses file="NC_509_IGR_partners.txt" link="input" register="true" transfer="true" optional="false" type="data" size="327679"/>
    <uses file="NC_510_IGR_partners.txt" link="input" register="true" transfer="true" optional="false" type="data" size="346734"/>
    <uses file="NC_511_IGR_partners.txt" link="input" register="true" transfer="true" optional="false" type="data" size="334702"/>
    <uses file="NC_512_IGR_partners.txt" link="input" register="true" transfer="true" optional="false" type="data" size="214350"/>
    <uses file="NC_513_IGR_partners.txt" link="input" register="true" transfer="true" optional="false" type="data" size="311027"/>
    <uses file="NC_514_IGR_partners.txt" link="input" register="true" transfer="true" optional="false" type="data" size="150672"/>
    <uses file="NC_515_IGR_partners.txt" link="input" register="true" transfer="true" optional="false" type="data" size="395882"/>
    <uses file="NC_516_IGR_partners.txt" link="input" register="true" transfer="true" optional="false" type="data" size="336326"/>
    <uses file="NC_517_IGR_partners.txt" link="input" register="true" transfer="true" optional="false" type="data" size="147574"/>
    <uses file="NC_518_IGR_partners.txt" link="input" register="true" transfer="true" optional="false" type="data" size="379747"/>
    <uses file="NC_519_IGR_partners.txt" link="input" register="true" transfer="true" optional="false" type="data" size="409418"/>
    <uses file="NC_520_IGR_partners.txt" link="input" register="true" transfer="true" optional="false" type="data" size="269203"/>
    <uses file="NC_521_IGR_partners.txt" link="input" register="true" transfer="true" optional="false" type="data" size="198389"/>
    <uses file="NC_522_IGR_partners.txt" link="input" register="true" transfer="true" optional="false" type="data" size="206958"/>
    <uses file="NC_523_IGR_partners.txt" link="input" register="true" transfer="true" optional="false" type="data" size="314821"/>
    <uses file="NC_524_IGR_partners.txt" link="input" register="true" transfer="true" optional="false" type="data" size="156657"/>
    <uses file="NC_525_IGR_partners.txt" link="input" register="true" transfer="true" optional="false" type="data" size="378657"/>
    <uses file="NC_526_IGR_partners.txt" link="input" register="true" transfer="true" optional="false" type="data" size="381186"/>
    <uses file="NC_527_IGR_partners.txt" link="input" register="true" transfer="true" optional="false" type="data" size="393010"/>
    <uses file="NC_528_IGR_partners.txt" link="input" register="true" transfer="true" optional="false" type="data" size="324537"/>
    <uses file="NC_529_IGR_partners.txt" link="input" register="true" transfer="true" optional="false" type="data" size="407452"/>
    <uses file="NC_530_IGR_partners.txt" link="input" register="true" transfer="true" optional="false" type="data" size="339440"/>
    <uses file="NC_531_IGR_partners.txt" link="input" register="true" transfer="true" optional="false" type="data" size="231271"/>
    <uses file="NC_532_IGR_partners.txt" link="input" register="true" transfer="true" optional="false" type="data" size="315765"/>
    <uses file="NC_533_IGR_partners.txt" link="input" register="true" transfer="true" optional="false" type="data" size="186118"/>
    <uses file="NC_534_IGR_partners.txt" link="input" register="true" transfer="true" optional="false" type="data" size="424545"/>
    <uses file="NC_535_IGR_partners.txt" link="input" register="true" transfer="true" optional="false" type="data" size="334606"/>
    <uses file="NC_536_IGR_partners.txt" link="input" register="true" transfer="true" optional="false" type="data" size="365262"/>
    <uses file="NC_537_IGR_partners.txt" link="input" register="true" transfer="true" optional="false" type="data" size="295710"/>
    <uses file="NC_538_IGR_partners.txt" link="input" register="true" transfer="true" optional="false" type="data" size="366822"/>
    <uses file="NC_539_IGR_partners.txt" link="input" register="true" transfer="true" optional="false" type="data" size="334418"/>
    <uses file="NC_540_IGR_partners.txt" link="input" register="true" transfer="true" optional="false" type="data" size="296703"/>
    <uses file="NC_541_IGR_partners.txt" link="input" register="true" transfer="true" optional="false" type="data" size="191326"/>
    <uses file="NC_542_IGR_partners.txt" link="input" register="true" transfer="true" optional="false" type="data" size="173363"/>
    <uses file="NC_543_IGR_partners.txt" link="input" register="true" transfer="true" optional="false" type="data" size="201431"/>
    <uses file="NC_544_IGR_partners.txt" link="input" register="true" transfer="true" optional="false" type="data" size="312685"/>
    <uses file="NC_545_IGR_partners.txt" link="input" register="true" transfer="true" optional="false" type="data" size="406480"/>
    <uses file="NC_546_IGR_partners.txt" link="input" register="true" transfer="true" optional="false" type="data" size="290701"/>
    <uses file="NC_547_IGR_partners.txt" link="input" register="true" transfer="true" optional="false" type="data" size="366191"/>
    <uses file="NC_548_IGR_partners.txt" link="input" register="true" transfer="true" optional="false" type="data" size="212882"/>
    <uses file="NC_549_IGR_partners.txt" link="input" register="true" transfer="true" optional="false" type="data" size="170372"/>
    <uses file="NC_550_IGR_partners.txt" link="input" register="true" transfer="true" optional="false" type="data" size="271784"/>
    <uses file="NC_551_IGR_partners.txt" link="input" register="true" transfer="true" optional="false" type="data" size="225189"/>
    <uses file="NC_552_IGR_partners.txt" link="input" register="true" transfer="true" optional="false" type="data" size="324170"/>
    <uses file="NC_553_IGR_partners.txt" link="input" register="true" transfer="true" optional="false" type="data" size="367486"/>
    <uses file="NC_554_IGR_partners.txt" link="input" register="true" transfer="true" optional="false" type="data" size="178169"/>
    <uses file="NC_555_IGR_partners.txt" link="input" register="true" transfer="true" optional="false" type="data" size="203968"/>
    <uses file="NC_556_IGR_partners.txt" link="input" register="true" transfer="true" optional="false" type="data" size="289530"/>
    <uses file="NC_557_IGR_partners.txt" link="input" register="true" transfer="true" optional="false" type="data" size="422013"/>
    <uses file="NC_558_IGR_partners.txt" link="input" register="true" transfer="true" optional="false" type="data" size="248210"/>
    <uses file="NC_559_IGR_partners.txt" link="input" register="true" transfer="true" optional="false" type="data" size="211706"/>
    <uses file="NC_560_IGR_partners.txt" link="input" register="true" transfer="true" optional="false" type="data" size="226050"/>
    <uses file="NC_561_IGR_partners.txt" link="input" register="true" transfer="true" optional="false" type="data" size="350121"/>
    <uses file="NC_562_IGR_partners.txt" link="input" register="true" transfer="true" optional="false" type="data" size="380173"/>
    <uses file="NC_563_IGR_partners.txt" link="input" register="true" transfer="true" optional="false" type="data" size="299821"/>
    <uses file="NC_564_IGR_partners.txt" link="input" register="true" transfer="true" optional="false" type="data" size="161044"/>
    <uses file="NC_565_IGR_partners.txt" link="input" register="true" transfer="true" optional="false" type="data" size="245754"/>
    <uses file="NC_566_IGR_partners.txt" link="input" register="true" transfer="true" optional="false" type="data" size="193363"/>
    <uses file="NC_567_IGR_partners.txt" link="input" register="true" transfer="true" optional="false" type="data" size="188622"/>
    <uses file="NC_568_IGR_partners.txt" link="input" register="true" transfer="true" optional="false" type="data" size="381011"/>
    <uses file="NC_569_IGR_partners.txt" link="input" register="true" transfer="true" optional="false" type="data" size="266825"/>
    <uses file="NC_570_IGR_partners.txt" link="input" register="true" transfer="true" optional="false" type="data" size="230582"/>
    <uses file="NC_571_IGR_partners.txt" link="input" register="true" transfer="true" optional="false" type="data" size="280281"/>
    <uses file="NC_572_IGR_partners.txt" link="input" register="true" transfer="true" optional="false" type="data" size="202298"/>
    <uses file="NC_573_IGR_partners.txt" link="input" register="true" transfer="true" optional="false" type="data" size="297772"/>
    <uses file="NC_574_IGR_partners.txt" link="input" register="true" transfer="true" optional="false" type="data" size="384375"/>
    <uses file="NC_575_IGR_partners.txt" link="input" register="true" transfer="true" optional="false" type="data" size="257919"/>
    <uses file="NC_576_IGR_partners.txt" link="input" register="true" transfer="true" optional="false" type="data" size="419612"/>
    <uses file="NC_577_IGR_partners.txt" link="input" register="true" transfer="true" optional="false" type="data" size="293016"/>
    <uses file="NC_578_IGR_partners.txt" link="input" register="true" transfer="true" optional="false" type="data" size="253435"/>
    <uses file="NC_579_IGR_partners.txt" link="input" register="true" transfer="true" optional="false" type="data" size="239990"/>
    <uses file="NC_580_IGR_partners.txt" link="input" register="true" transfer="true" optional="false" type="data" size="245544"/>
    <uses file="NC_581_IGR_partners.txt" link="input" register="true" transfer="true" optional="false" type="data" size="405116"/>
    <uses file="NC_582_IGR_partners.txt" link="input" register="true" transfer="true" optional="false" type="data" size="312680"/>
    <uses file="NC_583_IGR_partners.txt" link="input" register="true" transfer="true" optional="false" type="data" size="158796"/>
    <uses file="NC_584_IGR_partners.txt" link="input" register="true" transfer="true" optional="false" type="data" size="375146"/>
    <uses file="NC_585_IGR_partners.txt" link="input" register="true" transfer="true" optional="false" type="data" size="364911"/>
    <uses file="NC_586_IGR_partners.txt" link="input" register="true" transfer="true" optional="false" type="data" size="179676"/>
    <uses file="NC_587_IGR_partners.txt" link="input" register="true" transfer="true" optional="false" type="data" size="238974"/>
    <uses file="NC_588_IGR_partners.txt" link="input" register="true" transfer="true" optional="false" type="data" size="367325"/>
    <uses file="NC_589_IGR_partners.txt" link="input" register="true" transfer="true" optional="false" type="data" size="260441"/>
    <uses file="NC_590_IGR_partners.txt" link="input" register="true" transfer="true" optional="false" type="data" size="163489"/>
    <uses file="NC_591_IGR_partners.txt" link="input" register="true" transfer="true" optional="false" type="data" size="408749"/>
    <uses file="NC_592_IGR_partners.txt" link="input" register="true" transfer="true" optional="false" type="data" size="163739"/>
    <uses file="NC_593_IGR_partners.txt" link="input" register="true" transfer="true" optional="false" type="data" size="186595"/>
    <uses file="NC_594_IGR_partners.txt" link="input" register="true" transfer="true" optional="false" type="data" size="343516"/>
    <uses file="NC_595_IGR_partners.txt" link="input" register="true" transfer="true" optional="false" type="data" size="316672"/>
    <uses file="NC_596_IGR_partners.txt" link="input" register="true" transfer="true" optional="false" type="data" size="200913"/>
    <uses file="NC_597_IGR_partners.txt" link="input" register="true" transfer="true" optional="false" type="data" size="279486"/>
    <uses file="NC_598_IGR_partners.txt" link="input" register="true" transfer="true" optional="false" type="data" size="164460"/>
    <uses file="NC_599_IGR_partners.txt" link="input" register="true" transfer="true" optional="false" type="data" size="343010"/>
    <uses file="NC_600_IGR_partners.txt" link="input" register="true" transfer="true" optional="false" type="data" size="404949"/>
    <uses file="NC_601_IGR_partners.txt" link="input" register="true" transfer="true" optional="false" type="data" size="203461"/>
    <uses file="NC_602_IGR_partners.txt" link="input" register="true" transfer="true" optional="false" type="data" size="175414"/>
    <uses file="NC_603_IGR_partners.txt" link="input" register="true" transfer="true" optional="false" type="data" size="264967"/>
    <uses file="NC_604_IGR_partners.txt" link="input" register="true" transfer="true" optional="false" type="data" size="343753"/>
    <uses file="NC_605_IGR_partners.txt" link="input" register="true" transfer="true" optional="false" type="data" size="161499"/>
    <uses file="NC_606_IGR_partners.txt" link="input" register="true" transfer="true" optional="false" type="data" size="253328"/>
    <uses file="NC_607_IGR_partners.txt" link="input" register="true" transfer="true" optional="false" type="data" size="322776"/>
    <uses file="NC_608_IGR_partners.txt" link="input" register="true" transfer="true" optional="false" type="data" size="231062"/>
    <uses file="NC_609_IGR_partners.txt" link="input" register="true" transfer="true" optional="false" type="data" size="384849"/>
    <uses file="NC_610_IGR_partners.txt" link="input" register="true" transfer="true" optional="false" type="data" size="336275"/>
    <uses file="NC_611_IGR_partners.txt" link="input" register="true" transfer="true" optional="false" type="data" size="220577"/>
    <uses file="NC_612_IGR_partners.txt" link="input" register="true" transfer="true" optional="false" type="data" size="377419"/>
    <uses file="NC_613_IGR_partners.txt" link="input" register="true" transfer="true" optional="false" type="data" size="364792"/>
    <uses file="NC_614_IGR_partners.txt" link="input" register="true" transfer="true" optional="false" type="data" size="268090"/>
    <uses file="NC_615_IGR_partners.txt" link="input" register="true" transfer="true" optional="false" type="data" size="351875"/>
    <uses file="NC_616_IGR_partners.txt" link="input" register="true" transfer="true" optional="false" type="data" size="347927"/>
    <uses file="NC_617_IGR_partners.txt" link="input" register="true" transfer="true" optional="false" type="data" size="283598"/>
    <uses file="NC_618_IGR_partners.txt" link="input" register="true" transfer="true" optional="false" type="data" size="177937"/>
    <uses file="NC_619_IGR_partners.txt" link="input" register="true" transfer="true" optional="false" type="data" size="382564"/>
    <uses file="NC_620_IGR_partners.txt" link="input" register="true" transfer="true" optional="false" type="data" size="357667"/>
    <uses file="NC_621_IGR_partners.txt" link="input" register="true" transfer="true" optional="false" type="data" size="246572"/>
    <uses file="NC_622_IGR_partners.txt" link="input" register="true" transfer="true" optional="false" type="data" size="358184"/>
    <uses file="NC_623_IGR_partners.txt" link="input" register="true" transfer="true" optional="false" type="data" size="294374"/>
    <uses file="NC_624_IGR_partners.txt" link="input" register="true" transfer="true" optional="false" type="data" size="165074"/>
    <uses file="NC_625_IGR_partners.txt" link="input" register="true" transfer="true" optional="false" type="data" size="381573"/>
    <uses file="NC_626_IGR_partners.txt" link="input" register="true" transfer="true" optional="false" type="data" size="356074"/>
    <uses file="NC_627_IGR_partners.txt" link="input" register="true" transfer="true" optional="false" type="data" size="224149"/>
    <uses file="NC_628_IGR_partners.txt" link="input" register="true" transfer="true" optional="false" type="data" size="298277"/>
    <uses file="NC_629_IGR_partners.txt" link="input" register="true" transfer="true" optional="false" type="data" size="238437"/>
    <uses file="NC_630_IGR_partners.txt" link="input" register="true" transfer="true" optional="false" type="data" size="207055"/>
    <uses file="NC_631_IGR_partners.txt" link="input" register="true" transfer="true" optional="false" type="data" size="166571"/>
    <uses file="NC_632_IGR_partners.txt" link="input" register="true" transfer="true" optional="false" type="data" size="282445"/>
    <uses file="NC_633_IGR_partners.txt" link="input" register="true" transfer="true" optional="false" type="data" size="250676"/>
    <uses file="NC_634_IGR_partners.txt" link="input" register="true" transfer="true" optional="false" type="data" size="387159"/>
    <uses file="NC_635_IGR_partners.txt" link="input" register="true" transfer="true" optional="false" type="data" size="194186"/>
    <uses file="NC_636_IGR_partners.txt" link="input" register="true" transfer="true" optional="false" type="data" size="258841"/>
    <uses file="NC_637_IGR_partners.txt" link="input" register="true" transfer="true" optional="false" type="data" size="239972"/>
    <uses file="NC_638_IGR_partners.txt" link="input" register="true" transfer="true" optional="false" type="data" size="292927"/>
    <uses file="NC_639_IGR_partners.txt" link="input" register="true" transfer="true" optional="false" type="data" size="368767"/>
    <uses file="NC_640_IGR_partners.txt" link="input" register="true" transfer="true" optional="false" type="data" size="308260"/>
    <uses file="NC_641_IGR_partners.txt" link="input" register="true" transfer="true" optional="false" type="data" size="341979"/>
    <uses file="NC_642_IGR_partners.txt" link="input" register="true" transfer="true" optional="false" type="data" size="151142"/>
    <uses file="NC_643_IGR_partners.txt" link="input" register="true" transfer="true" optional="false" type="data" size="353813"/>
    <uses file="NC_644_IGR_partners.txt" link="input" register="true" transfer="true" optional="false" type="data" size="238901"/>
    <uses file="NC_645_IGR_partners.txt" link="input" register="true" transfer="true" optional="false" type="data" size="199512"/>
    <uses file="NC_646_IGR_partners.txt" link="input" register="true" transfer="true" optional="false" type="data" size="312523"/>
    <uses file="NC_647_IGR_partners.txt" link="input" register="true" transfer="true" optional="false" type="data" size="234802"/>
    <uses file="NC_648_IGR_partners.txt" link="input" register="true" transfer="true" optional="false" type="data" size="382558"/>
    <uses file="NC_649_IGR_partners.txt" link="input" register="true" transfer="true" optional="false" type="data" size="159428"/>
    <uses file="NC_650_IGR_partners.txt" link="input" register="true" transfer="true" optional="false" type="data" size="384423"/>
    <uses file="NC_651_IGR_partners.txt" link="input" register="true" transfer="true" optional="false" type="data" size="329848"/>
    <uses file="NC_652_IGR_partners.txt" link="input" register="true" transfer="true" optional="false" type="data" size="297848"/>
    <uses file="NC_653_IGR_partners.txt" link="input" register="true" transfer="true" optional="false" type="data" size="279581"/>
    <uses file="NC_654_IGR_partners.txt" link="input" register="true" transfer="true" optional="false" type="data" size="340565"/>
    <uses file="NC_655_IGR_partners.txt" link="input" register="true" transfer="true" optional="false" type="data" size="224804"/>
    <uses file="NC_656_IGR_partners.txt" link="input" register="true" transfer="true" optional="false" type="data" size="400279"/>
    <uses file="NC_657_IGR_partners.txt" link="input" register="true" transfer="true" optional="false" type="data" size="272328"/>
    <uses file="NC_658_IGR_partners.txt" link="input" register="true" transfer="true" optional="false" type="data" size="146843"/>
    <uses file="NC_659_IGR_partners.txt" link="input" register="true" transfer="true" optional="false" type="data" size="176034"/>
    <uses file="NC_660_IGR_partners.txt" link="input" register="true" transfer="true" optional="false" type="data" size="366898"/>
    <uses file="NC_661_IGR_partners.txt" link="input" register="true" transfer="true" optional="false" type="data" size="227415"/>
    <uses file="NC_662_IGR_partners.txt" link="input" register="true" transfer="true" optional="false" type="data" size="144644"/>
    <uses file="NC_663_IGR_partners.txt" link="input" register="true" transfer="true" optional="false" type="data" size="392961"/>
    <uses file="NC_664_IGR_partners.txt" link="input" register="true" transfer="true" optional="false" type="data" size="420573"/>
    <uses file="NC_665_IGR_partners.txt" link="input" register="true" transfer="true" optional="false" type="data" size="373185"/>
    <uses file="NC_666_IGR_partners.txt" link="input" register="true" transfer="true" optional="false" type="data" size="187848"/>
    <uses file="NC_667_IGR_partners.txt" link="input" register="true" transfer="true" optional="false" type="data" size="187489"/>
    <uses file="NC_668_IGR_partners.txt" link="input" register="true" transfer="true" optional="false" type="data" size="409110"/>
    <uses file="NC_669_IGR_partners.txt" link="input" register="true" transfer="true" optional="false" type="data" size="168825"/>
    <uses file="NC_670_IGR_partners.txt" link="input" register="true" transfer="true" optional="false" type="data" size="292366"/>
    <uses file="NC_671_IGR_partners.txt" link="input" register="true" transfer="true" optional="false" type="data" size="415646"/>
    <uses file="NC_672_IGR_partners.txt" link="input" register="true" transfer="true" optional="false" type="data" size="164800"/>
    <uses file="NC_673_IGR_partners.txt" link="input" register="true" transfer="true" optional="false" type="data" size="371592"/>
    <uses file="NC_674_IGR_partners.txt" link="input" register="true" transfer="true" optional="false" type="data" size="409833"/>
    <uses file="NC_675_IGR_partners.txt" link="input" register="true" transfer="true" optional="false" type="data" size="296194"/>
    <uses file="NC_676_IGR_partners.txt" link="input" register="true" transfer="true" optional="false" type="data" size="239694"/>
    <uses file="NC_677_IGR_partners.txt" link="input" register="true" transfer="true" optional="false" type="data" size="323007"/>
    <uses file="NC_678_IGR_partners.txt" link="input" register="true" transfer="true" optional="false" type="data" size="147516"/>
    <uses file="NC_679_IGR_partners.txt" link="input" register="true" transfer="true" optional="false" type="data" size="165410"/>
    <uses file="NC_680_IGR_partners.txt" link="input" register="true" transfer="true" optional="false" type="data" size="207510"/>
    <uses file="NC_681_IGR_partners.txt" link="input" register="true" transfer="true" optional="false" type="data" size="276084"/>
    <uses file="NC_682_IGR_partners.txt" link="input" register="true" transfer="true" optional="false" type="data" size="145105"/>
    <uses file="NC_683_IGR_partners.txt" link="input" register="true" transfer="true" optional="false" type="data" size="252772"/>
    <uses file="NC_684_IGR_partners.txt" link="input" register="true" transfer="true" optional="false" type="data" size="163281"/>
    <uses file="NC_685_IGR_partners.txt" link="input" register="true" transfer="true" optional="false" type="data" size="344790"/>
    <uses file="NC_686_IGR_partners.txt" link="input" register="true" transfer="true" optional="false" type="data" size="348660"/>
    <uses file="NC_687_IGR_partners.txt" link="input" register="true" transfer="true" optional="false" type="data" size="361246"/>
    <uses file="NC_688_IGR_partners.txt" link="input" register="true" transfer="true" optional="false" type="data" size="176330"/>
    <uses file="NC_689_IGR_partners.txt" link="input" register="true" transfer="true" optional="false" type="data" size="150821"/>
    <uses file="NC_690_IGR_partners.txt" link="input" register="true" transfer="true" optional="false" type="data" size="210289"/>
    <uses file="NC_691_IGR_partners.txt" link="input" register="true" transfer="true" optional="false" type="data" size="280331"/>
    <uses file="NC_692_IGR_partners.txt" link="input" register="true" transfer="true" optional="false" type="data" size="424995"/>
    <uses file="NC_693_IGR_partners.txt" link="input" register="true" transfer="true" optional="false" type="data" size="175313"/>
    <uses file="NC_694_IGR_partners.txt" link="input" register="true" transfer="true" optional="false" type="data" size="239290"/>
    <uses file="NC_695_IGR_partners.txt" link="input" register="true" transfer="true" optional="false" type="data" size="187057"/>
    <uses file="NC_696_IGR_partners.txt" link="input" register="true" transfer="true" optional="false" type="data" size="259750"/>
    <uses file="NC_697_IGR_partners.txt" link="input" register="true" transfer="true" optional="false" type="data" size="313560"/>
    <uses file="NC_698_IGR_partners.txt" link="input" register="true" transfer="true" optional="false" type="data" size="410619"/>
    <uses file="NC_699_IGR_partners.txt" link="input" register="true" transfer="true" optional="false" type="data" size="407037"/>
    <uses file="NC_700_IGR_partners.txt" link="input" register="true" transfer="true" optional="false" type="data" size="395522"/>
    <uses file="NC_701_IGR_partners.txt" link="input" register="true" transfer="true" optional="false" type="data" size="209647"/>
    <uses file="NC_702_IGR_partners.txt" link="input" register="true" transfer="true" optional="false" type="data" size="224846"/>
    <uses file="NC_703_IGR_partners.txt" link="input" register="true" transfer="true" optional="false" type="data" size="251763"/>
    <uses file="NC_704_IGR_partners.txt" link="input" register="true" transfer="true" optional="false" type="data" size="347719"/>
    <uses file="NC_705_IGR_partners.txt" link="input" register="true" transfer="true" optional="false" type="data" size="328856"/>
    <uses file="NC_706_IGR_partners.txt" link="input" register="true" transfer="true" optional="false" type="data" size="387360"/>
    <uses file="NC_707_IGR_partners.txt" link="input" register="true" transfer="true" optional="false" type="data" size="304802"/>
    <uses file="NC_708_IGR_partners.txt" link="input" register="true" transfer="true" optional="false" type="data" size="396701"/>
    <uses file="NC_709_IGR_partners.txt" link="input" register="true" transfer="true" optional="false" type="data" size="356327"/>
    <uses file="NC_710_IGR_partners.txt" link="input" register="true" transfer="true" optional="false" type="data" size="214907"/>
    <uses file="NC_711_IGR_partners.txt" link="input" register="true" transfer="true" optional="false" type="data" size="368177"/>
    <uses file="NC_712_IGR_partners.txt" link="input" register="true" transfer="true" optional="false" type="data" size="314162"/>
    <uses file="NC_713_IGR_partners.txt" link="input" register="true" transfer="true" optional="false" type="data" size="355234"/>
    <uses file="NC_714_IGR_partners.txt" link="input" register="true" transfer="true" optional="false" type="data" size="152767"/>
    <uses file="NC_715_IGR_partners.txt" link="input" register="true" transfer="true" optional="false" type="data" size="195662"/>
    <uses file="NC_716_IGR_partners.txt" link="input" register="true" transfer="true" optional="false" type="data" size="236548"/>
    <uses file="NC_717_IGR_partners.txt" link="input" register="true" transfer="true" optional="false" type="data" size="195113"/>
    <uses file="NC_718_IGR_partners.txt" link="input" register="true" transfer="true" optional="false" type="data" size="324148"/>
    <uses file="NC_719_IGR_partners.txt" link="input" register="true" transfer="true" optional="false" type="data" size="162315"/>
    <uses file="NC_720_IGR_partners.txt" link="input" register="true" transfer="true" optional="false" type="data" size="424521"/>
    <uses file="NC_721_IGR_partners.txt" link="input" register="true" transfer="true" optional="false" type="data" size="199133"/>
    <uses file="NC_722_IGR_partners.txt" link="input" register="true" transfer="true" optional="false" type="data" size="360333"/>
    <uses file="NC_723_IGR_partners.txt" link="input" register="true" transfer="true" optional="false" type="data" size="253691"/>
    <uses file="NC_724_IGR_partners.txt" link="input" register="true" transfer="true" optional="false" type="data" size="215937"/>
    <uses file="NC_725_IGR_partners.txt" link="input" register="true" transfer="true" optional="false" type="data" size="349052"/>
    <uses file="NC_726_IGR_partners.txt" link="input" register="true" transfer="true" optional="false" type="data" size="195299"/>
    <uses file="NC_727_IGR_partners.txt" link="input" register="true" transfer="true" optional="false" type="data" size="155150"/>
    <uses file="NC_728_IGR_partners.txt" link="input" register="true" transfer="true" optional="false" type="data" size="313887"/>
    <uses file="NC_729_IGR_partners.txt" link="input" register="true" transfer="true" optional="false" type="data" size="268087"/>
    <uses file="NC_730_IGR_partners.txt" link="input" register="true" transfer="true" optional="false" type="data" size="164796"/>
    <uses file="NC_731_IGR_partners.txt" link="input" register="true" transfer="true" optional="false" type="data" size="405160"/>
    <uses file="NC_732_IGR_partners.txt" link="input" register="true" transfer="true" optional="false" type="data" size="283833"/>
    <uses file="NC_733_IGR_partners.txt" link="input" register="true" transfer="true" optional="false" type="data" size="222216"/>
    <uses file="NC_734_IGR_partners.txt" link="input" register="true" transfer="true" optional="false" type="data" size="301498"/>
    <uses file="NC_735_IGR_partners.txt" link="input" register="true" transfer="true" optional="false" type="data" size="307534"/>
    <uses file="NC_736_IGR_partners.txt" link="input" register="true" transfer="true" optional="false" type="data" size="313378"/>
    <uses file="NC_737_IGR_partners.txt" link="input" register="true" transfer="true" optional="false" type="data" size="177972"/>
    <uses file="NC_738_IGR_partners.txt" link="input" register="true" transfer="true" optional="false" type="data" size="228496"/>
    <uses file="NC_739_IGR_partners.txt" link="input" register="true" transfer="true" optional="false" type="data" size="304236"/>
    <uses file="NC_740_IGR_partners.txt" link="input" register="true" transfer="true" optional="false" type="data" size="327055"/>
    <uses file="NC_741_IGR_partners.txt" link="input" register="true" transfer="true" optional="false" type="data" size="402071"/>
    <uses file="NC_742_IGR_partners.txt" link="input" register="true" transfer="true" optional="false" type="data" size="194296"/>
    <uses file="NC_743_IGR_partners.txt" link="input" register="true" transfer="true" optional="false" type="data" size="207569"/>
    <uses file="NC_744_IGR_partners.txt" link="input" register="true" transfer="true" optional="false" type="data" size="226003"/>
    <uses file="NC_745_IGR_partners.txt" link="input" register="true" transfer="true" optional="false" type="data" size="256695"/>
    <uses file="NC_746_IGR_partners.txt" link="input" register="true" transfer="true" optional="false" type="data" size="167552"/>
    <uses file="NC_747_IGR_partners.txt" link="input" register="true" transfer="true" optional="false" type="data" size="409123"/>
    <uses file="NC_748_IGR_partners.txt" link="input" register="true" transfer="true" optional="false" type="data" size="345374"/>
    <uses file="NC_749_IGR_partners.txt" link="input" register="true" transfer="true" optional="false" type="data" size="330016"/>
    <uses file="NC_750_IGR_partners.txt" link="input" register="true" transfer="true" optional="false" type="data" size="185903"/>
    <uses file="NC_751_IGR_partners.txt" link="input" register="true" transfer="true" optional="false" type="data" size="295203"/>
    <uses file="NC_752_IGR_partners.txt" link="input" register="true" transfer="true" optional="false" type="data" size="396734"/>
    <uses file="NC_753_IGR_partners.txt" link="input" register="true" transfer="true" optional="false" type="data" size="165600"/>
    <uses file="NC_754_IGR_partners.txt" link="input" register="true" transfer="true" optional="false" type="data" size="329364"/>
    <uses file="NC_755_IGR_partners.txt" link="input" register="true" transfer="true" optional="false" type="data" size="345609"/>
    <uses file="NC_756_IGR_partners.txt" link="input" register="true" transfer="true" optional="false" type="data" size="330326"/>
    <uses file="NC_757_IGR_partners.txt" link="input" register="true" transfer="true" optional="false" type="data" size="315437"/>
    <uses file="NC_758_IGR_partners.txt" link="input" register="true" transfer="true" optional="false" type="data" size="190093"/>
    <uses file="NC_759_IGR_partners.txt" link="input" register="true" transfer="true" optional="false" type="data" size="386692"/>
    <uses file="NC_760_IGR_partners.txt" link="input" register="true" transfer="true" optional="false" type="data" size="323326"/>
    <uses file="NC_761_IGR_partners.txt" link="input" register="true" transfer="true" optional="false" type="data" size="286871"/>
    <uses file="NC_762_IGR_partners.txt" link="input" register="true" transfer="true" optional="false" type="data" size="255056"/>
    <uses file="NC_763_IGR_partners.txt" link="input" register="true" transfer="true" optional="false" type="data" size="230468"/>
    <uses file="NC_764_IGR_partners.txt" link="input" register="true" transfer="true" optional="false" type="data" size="340836"/>
    <uses file="NC_765_IGR_partners.txt" link="input" register="true" transfer="true" optional="false" type="data" size="390361"/>
    <uses file="NC_766_IGR_partners.txt" link="input" register="true" transfer="true" optional="false" type="data" size="168076"/>
    <uses file="NC_767_IGR_partners.txt" link="input" register="true" transfer="true" optional="false" type="data" size="348629"/>
    <uses file="NC_768_IGR_partners.txt" link="input" register="true" transfer="true" optional="false" type="data" size="174173"/>
    <uses file="NC_769_IGR_partners.txt" link="input" register="true" transfer="true" optional="false" type="data" size="331056"/>
    <uses file="NC_770_IGR_partners.txt" link="input" register="true" transfer="true" optional="false" type="data" size="283651"/>
    <uses file="NC_771_IGR_partners.txt" link="input" register="true" transfer="true" optional="false" type="data" size="292762"/>
    <uses file="NC_772_IGR_partners.txt" link="input" register="true" transfer="true" optional="false" type="data" size="212982"/>
    <uses file="NC_773_IGR_partners.txt" link="input" register="true" transfer="true" optional="false" type="data" size="222400"/>
    <uses file="NC_774_IGR_partners.txt" link="input" register="true" transfer="true" optional="false" type="data" size="335982"/>
    <uses file="NC_775_IGR_partners.txt" link="input" register="true" transfer="true" optional="false" type="data" size="156990"/>
    <uses file="NC_776_IGR_partners.txt" link="input" register="true" transfer="true" optional="false" type="data" size="308806"/>
    <uses file="NC_777_IGR_partners.txt" link="input" register="true" transfer="true" optional="false" type="data" size="159081"/>
    <uses file="NC_778_IGR_partners.txt" link="input" register="true" transfer="true" optional="false" type="data" size="303372"/>
    <uses file="NC_779_IGR_partners.txt" link="input" register="true" transfer="true" optional="false" type="data" size="238906"/>
    <uses file="NC_780_IGR_partners.txt" link="input" register="true" transfer="true" optional="false" type="data" size="378608"/>
    <uses file="NC_781_IGR_partners.txt" link="input" register="true" transfer="true" optional="false" type="data" size="336637"/>
    <uses file="NC_782_IGR_partners.txt" link="input" register="true" transfer="true" optional="false" type="data" size="280658"/>
    <uses file="NC_783_IGR_partners.txt" link="input" register="true" transfer="true" optional="false" type="data" size="311196"/>
    <uses file="NC_784_IGR_partners.txt" link="input" register="true" transfer="true" optional="false" type="data" size="291030"/>
    <uses file="NC_785_IGR_partners.txt" link="input" register="true" transfer="true" optional="false" type="data" size="181977"/>
    <uses file="NC_786_IGR_partners.txt" link="input" register="true" transfer="true" optional="false" type="data" size="239096"/>
    <uses file="NC_787_IGR_partners.txt" link="input" register="true" transfer="true" optional="false" type="data" size="310754"/>
    <uses file="NC_788_IGR_partners.txt" link="input" register="true" transfer="true" optional="false" type="data" size="231216"/>
    <uses file="NC_789_IGR_partners.txt" link="input" register="true" transfer="true" optional="false" type="data" size="211312"/>
    <uses file="NC_790_IGR_partners.txt" link="input" register="true" transfer="true" optional="false" type="data" size="231924"/>
    <uses file="NC_791_IGR_partners.txt" link="input" register="true" transfer="true" optional="false" type="data" size="224132"/>
    <uses file="NC_792_IGR_partners.txt" link="input" register="true" transfer="true" optional="false" type="data" size="409447"/>
    <uses file="NC_793_IGR_partners.txt" link="input" register="true" transfer="true" optional="false" type="data" size="250106"/>
    <uses file="NC_794_IGR_partners.txt" link="input" register="true" transfer="true" optional="false" type="data" size="408873"/>
    <uses file="NC_795_IGR_partners.txt" link="input" register="true" transfer="true" optional="false" type="data" size="369397"/>
    <uses file="NC_796_IGR_partners.txt" link="input" register="true" transfer="true" optional="false" type="data" size="166197"/>
    <uses file="NC_797_IGR_partners.txt" link="input" register="true" transfer="true" optional="false" type="data" size="228183"/>
    <uses file="NC_798_IGR_partners.txt" link="input" register="true" transfer="true" optional="false" type="data" size="211817"/>
    <uses file="NC_799_IGR_partners.txt" link="input" register="true" transfer="true" optional="false" type="data" size="276203"/>
    <uses file="NC_800_IGR_partners.txt" link="input" register="true" transfer="true" optional="false" type="data" size="363063"/>
    <uses file="NC_801_IGR_partners.txt" link="input" register="true" transfer="true" optional="false" type="data" size="323468"/>
    <uses file="NC_802_IGR_partners.txt" link="input" register="true" transfer="true" optional="false" type="data" size="211177"/>
    <uses file="NC_803_IGR_partners.txt" link="input" register="true" transfer="true" optional="false" type="data" size="157827"/>
    <uses file="NC_804_IGR_partners.txt" link="input" register="true" transfer="true" optional="false" type="data" size="419407"/>
    <uses file="NC_805_IGR_partners.txt" link="input" register="true" transfer="true" optional="false" type="data" size="248601"/>
    <uses file="NC_806_IGR_partners.txt" link="input" register="true" transfer="true" optional="false" type="data" size="366940"/>
    <uses file="NC_807_IGR_partners.txt" link="input" register="true" transfer="true" optional="false" type="data" size="232147"/>
    <uses file="NC_808_IGR_partners.txt" link="input" register="true" transfer="true" optional="false" type="data" size="246439"/>
    <uses file="NC_809_IGR_partners.txt" link="input" register="true" transfer="true" optional="false" type="data" size="432794"/>
    <uses file="NC_810_IGR_partners.txt" link="input" register="true" transfer="true" optional="false" type="data" size="230532"/>
    <uses file="NC_811_IGR_partners.txt" link="input" register="true" transfer="true" optional="false" type="data" size="344329"/>
    <uses file="NC_812_IGR_partners.txt" link="input" register="true" transfer="true" optional="false" type="data" size="413215"/>
    <uses file="NC_813_IGR_partners.txt" link="input" register="true" transfer="true" optional="false" type="data" size="176381"/>
    <uses file="NC_814_IGR_partners.txt" link="input" register="true" transfer="true" optional="false" type="data" size="186860"/>
    <uses file="NC_815_IGR_partners.txt" link="input" register="true" transfer="true" optional="false" type="data" size="156719"/>
    <uses file="NC_816_IGR_partners.txt" link="input" register="true" transfer="true" optional="false" type="data" size="391286"/>
    <uses file="NC_817_IGR_partners.txt" link="input" register="true" transfer="true" optional="false" type="data" size="174855"/>
    <uses file="NC_818_IGR_partners.txt" link="input" register="true" transfer="true" optional="false" type="data" size="340615"/>
    <uses file="NC_819_IGR_partners.txt" link="input" register="true" transfer="true" optional="false" type="data" size="192680"/>
    <uses file="NC_820_IGR_partners.txt" link="input" register="true" transfer="true" optional="false" type="data" size="240746"/>
    <uses file="NC_821_IGR_partners.txt" link="input" register="true" transfer="true" optional="false" type="data" size="236101"/>
    <uses file="NC_822_IGR_partners.txt" link="input" register="true" transfer="true" optional="false" type="data" size="340845"/>
    <uses file="NC_823_IGR_partners.txt" link="input" register="true" transfer="true" optional="false" type="data" size="319804"/>
    <uses file="NC_824_IGR_partners.txt" link="input" register="true" transfer="true" optional="false" type="data" size="417732"/>
    <uses file="NC_825_IGR_partners.txt" link="input" register="true" transfer="true" optional="false" type="data" size="333829"/>
    <uses file="NC_826_IGR_partners.txt" link="input" register="true" transfer="true" optional="false" type="data" size="294900"/>
    <uses file="NC_827_IGR_partners.txt" link="input" register="true" transfer="true" optional="false" type="data" size="331892"/>
    <uses file="NC_828_IGR_partners.txt" link="input" register="true" transfer="true" optional="false" type="data" size="161657"/>
    <uses file="NC_829_IGR_partners.txt" link="input" register="true" transfer="true" optional="false" type="data" size="390656"/>
    <uses file="NC_830_IGR_partners.txt" link="input" register="true" transfer="true" optional="false" type="data" size="392875"/>
    <uses file="NC_831_IGR_partners.txt" link="input" register="true" transfer="true" optional="false" type="data" size="326788"/>
    <uses file="NC_832_IGR_partners.txt" link="input" register="true" transfer="true" optional="false" type="data" size="242006"/>
    <uses file="NC_833_IGR_partners.txt" link="input" register="true" transfer="true" optional="false" type="data" size="263892"/>
    <uses file="NC_834_IGR_partners.txt" link="input" register="true" transfer="true" optional="false" type="data" size="313714"/>
    <uses file="NC_835_IGR_partners.txt" link="input" register="true" transfer="true" optional="false" type="data" size="345628"/>
    <uses file="NC_836_IGR_partners.txt" link="input" register="true" transfer="true" optional="false" type="data" size="353389"/>
    <uses file="NC_837_IGR_partners.txt" link="input" register="true" transfer="true" optional="false" type="data" size="407197"/>
    <uses file="NC_838_IGR_partners.txt" link="input" register="true" transfer="true" optional="false" type="data" size="255571"/>
    <uses file="NC_839_IGR_partners.txt" link="input" register="true" transfer="true" optional="false" type="data" size="212534"/>
    <uses file="NC_840_IGR_partners.txt" link="input" register="true" transfer="true" optional="false" type="data" size="355395"/>
    <uses file="NC_841_IGR_partners.txt" link="input" register="true" transfer="true" optional="false" type="data" size="295088"/>
    <uses file="NC_842_IGR_partners.txt" link="input" register="true" transfer="true" optional="false" type="data" size="168757"/>
    <uses file="NC_843_IGR_partners.txt" link="input" register="true" transfer="true" optional="false" type="data" size="228944"/>
    <uses file="NC_844_IGR_partners.txt" link="input" register="true" transfer="true" optional="false" type="data" size="319053"/>
    <uses file="NC_845_IGR_partners.txt" link="input" register="true" transfer="true" optional="false" type="data" size="376179"/>
    <uses file="NC_846_IGR_partners.txt" link="input" register="true" transfer="true" optional="false" type="data" size="216931"/>
    <uses file="NC_847_IGR_partners.txt" link="input" register="true" transfer="true" optional="false" type="data" size="314722"/>
    <uses file="NC_848_IGR_partners.txt" link="input" register="true" transfer="true" optional="false" type="data" size="250605"/>
    <uses file="NC_849_IGR_partners.txt" link="input" register="true" transfer="true" optional="false" type="data" size="182821"/>
    <uses file="blast.err" link="output" register="true" transfer="true" optional="false" type="data" size="548"/>
    <uses file="blast.out" link="output" register="false" transfer="false" optional="false" type="data" size="511"/>
    <uses file="BLAST_sorted.out" link="output" register="false" transfer="false" optional="false" type="data" size="4432263"/>
  </job>
  <job id="ID00051" namespace="SIPHT" name="SRNA" version="1.0" runtime="204.8323">
    <uses file="access_genomes2.txt" link="input" register="true" transfer="true" optional="false" type="data" size="83722"/>
    <uses file="sRNAPredict.in" link="input" register="true" transfer="true" optional="false" type="data" size="1198"/>
    <uses file="NC_0025AG05.gbk" link="input" register="true" transfer="true" optional="false" type="data" size="11001484"/>
    <uses file="NC_0025AG05.fna" link="input" register="true" transfer="true" optional="false" type="data" size="6535796"/>
    <uses file="NC_0025AG05.ptt" link="input" register="true" transfer="true" optional="false" type="data" size="339504"/>
    <uses file="All_known_sRNAs.txt" link="input" register="true" transfer="true" optional="false" type="data" size="1028403"/>
    <uses file="srna.err" link="output" register="true" transfer="true" optional="false" type="data" size="1861"/>
    <uses file="Blast_Out" link="output" register="true" transfer="true" optional="false" type="data" size="1524453"/>
    <uses file="OutBlastParsed" link="output" register="true" transfer="true" optional="false" type="data" size="897431"/>
    <uses file="OutCandidates" link="output" register="true" transfer="true" optional="false" type="data" size="272943"/>
    <uses file="OutCandidates2" link="output" register="true" transfer="true" optional="false" type="data" size="328042"/>
    <uses file="OutCandidates3" link="output" register="true" transfer="true" optional="false" type="data" size="205871"/>
    <uses file="OutConsIG" link="output" register="true" transfer="true" optional="false" type="data" size="214941"/>
    <uses file="OutIG" link="output" register="true" transfer="true" optional="false" type="data" size="616102"/>
    <uses file="OutORF" link="output" register="true" transfer="true" optional="false" type="data" size="335520"/>
    <uses file="OutTerm_temp" link="output" register="true" transfer="true" optional="false" type="data" size="133284"/>
    <uses file="OutTerms" link="output" register="true" transfer="true" optional="false" type="data" size="59389"/>
    <uses file="OutTermsIG" link="output" register="true" transfer="true" optional="false" type="data" size="18666"/>
    <uses file="findterm.out" link="input" register="false" transfer="false" optional="false" type="data" size="134"/>
    <uses file="findterm.err" link="input" register="false" transfer="false" optional="false" type="data" size="0"/>
    <uses file="NC_0025AG05_term.txt" link="input" register="false" transfer="false" optional="false" type="data" size="19299764"/>
    <uses file="NC_0025AG05_term_candidates_non_redund" link="input" register="false" transfer="false" optional="false" type="data" size="457281"/>
    <uses file="rna.ps" link="input" register="false" transfer="false" optional="false" type="data" size="2832"/>
    <uses file="vienna_input_tmp" link="input" register="false" transfer="false" optional="false" type="data" size="4354582"/>
    <uses file="vienna_output" link="input" register="false" transfer="false" optional="false" type="data" size="7381052"/>
    <uses file="vienna_index_tmp" link="input" register="false" transfer="false" optional="false" type="data" size="5137423"/>
    <uses file="rnamotif.out" link="input" register="false" transfer="false" optional="false" type="data" size="1084370"/>
    <uses file="rnamotif.err" link="input" register="false" transfer="false" optional="false" type="data" size="310"/>
    <uses file="transterm.out" link="input" register="false" transfer="false" optional="false" type="data" size="465574"/>
    <uses file="transterm.err" link="input" register="false" transfer="false" optional="false" type="data" size="96"/>
    <uses file="blast.out" link="input" register="false" transfer="false" optional="false" type="data" size="511"/>
    <uses file="BLAST_sorted.out" link="input" register="false" transfer="false" optional="false" type="data" size="4432263"/>
    <uses file="Seq_NC_0025AG05" link="output" register="false" transfer="false" optional="false" type="data" size="81460"/>
    <uses file="srna.out" link="output" register="false" transfer="false" optional="false" type="data" size="369624"/>
  </job>
  <job id="ID00052" namespace="SIPHT" name="FFN_Parse" version="1.0" runtime="1.1505">
    <uses file="NC_0025AG05.ffn" link="input" register="true" transfer="true" optional="false" type="data" size="4689662"/>
    <uses file="NC_0025AG05.ptt" link="input" register="true" transfer="true" optional="false" type="data" size="339504"/>
    <uses file="Seq_NC_0025AG05" link="input" register="true" transfer="true" optional="false" type="data" size="78953"/>
    <uses file="NC_0025AG05_parsed.ffn" link="output" register="false" transfer="false" optional="false" type="data" size="771033"/>
  </job>
  <job id="ID00053" namespace="SIPHT" name="Blast_candidate" version="1.0" runtime="5.1551">
    <uses file="Seq_known_sRNAs_IGRs.txt" link="input" register="true" transfer="true" optional="false" type="data" size="172432"/>
    <uses file="blasta" link="input" register="true" transfer="true" optional="false" type="data" size="786856"/>
    <uses file="xdformat" link="input" register="true" transfer="true" optional="false" type="data" size="380164"/>
    <uses file="time" link="input" register="true" transfer="true" optional="false" type="data" size="11944"/>
    <uses file="Seq_NC_0025AG05" link="input" register="false" transfer="false" optional="false" type="data" size="80119"/>
    <uses file="BLAST_NC_0025AG05" link="output" register="false" transfer="false" optional="false" type="data" size="11920"/>
    <uses file="blast_candidate.out" link="output" register="false" transfer="false" optional="false" type="data" size="3034"/>
    <uses file="blast_candidate.err" link="output" register="false" transfer="false" optional="false" type="data" size="544"/>
  </job>
  <job id="ID00054" namespace="SIPHT" name="Blast_QRNA" version="1.0" runtime="1408.9124">
    <uses file="xdformat" link="input" register="true" transfer="true" optional="false" type="data" size="380164"/>
    <uses file="blasta" link="input" register="true" transfer="true" optional="false" type="data" size="786856"/>
    <uses file="time" link="input" register="true" transfer="true" optional="false" type="data" size="11944"/>
    <uses file="mix_tied_linux.cfg" link="input" register="true" transfer="true" optional="false" type="data" size="11964"/>
    <uses file="RIBOPROB.mat" link="input" register="true" transfer="true" optional="false" type="data" size="8350"/>
    <uses file="BLOSUM62" link="input" register="true" transfer="true" optional="false" type="data" size="2122"/>
    <uses file="blastn2qrnadepth.pl" link="input" register="true" transfer="true" optional="false" type="data" size="69426"/>
    <uses file="qrna2gff.pl" link="input" register="true" transfer="true" optional="false" type="data" size="16995"/>
[truncated: 126,523 more chars]
