# Supplementary material for: Dynamic Voltage Frequency Scaling Simulator for Real Workflows Energy-Aware Management in Green Cloud Computing
Source: PLoS One. 2017 Jan 13;12(1):e0169803. doi: 10.1371/journal.pone.0169803 (PMC5234838; doi:10.1371/journal.pone.0169803)
Supplement: S4 File — Proposed simulator source code, also available at [24]. (ZIP) [file pone.0169803.s004.zip › WFSPow/src/org/cloudbus/cloudsim/Consts.java]

package org.cloudbus.cloudsim;

/**
 * 
 * Defines common constants, used throughout cloudsim.
 * 
 * @author nikolay.grozev
 *
 */
public final class Consts {

    /**
     * Suppreses intantiation.
     */
    private Consts(){}
    
    public static int MILLION = 1000000;
}
