# Supplementary material for: Dynamic Voltage Frequency Scaling Simulator for Real Workflows Energy-Aware Management in Green Cloud Computing
Source: PLoS One. 2017 Jan 13;12(1):e0169803. doi: 10.1371/journal.pone.0169803 (PMC5234838; doi:10.1371/journal.pone.0169803)
Supplement: S4 File — Proposed simulator source code, also available at [24]. (ZIP) [file pone.0169803.s004.zip › WFSPow/src/org/cloudbus/cloudsim/core/CloudInformationService.java]

/*
 * Title:        CloudSim Toolkit
 * Description:  CloudSim (Cloud Simulation) Toolkit for Modeling and Simulation of Clouds
 * Licence:      GPL - http://www.gnu.org/copyleft/gpl.html
 *
 * Copyright (c) 2009-2012, The University of Melbourne, Australia
 */

package org.cloudbus.cloudsim.core;

import java.util.Collection;
import java.util.Iterator;
import java.util.LinkedList;
import java.util.List;

import org.cloudbus.cloudsim.Log;

/**
 * A Cloud Information Service (CIS) is an entity that provides cloud resource registration,
 * indexing and discovery services. The Cloud hostList tell their readiness to process Cloudlets by
 * registering themselves with this entity. Other entities such as the resource broker can contact
 * this class for resource discovery service, which returns a list of registered resource IDs. In
 * summary, it acts like a yellow page service. This class will be created by CloudSim upon
 * initialisation of the simulation. Hence, do not need to worry about creating an object of this
 * class.
 * 
 * @author Manzur Murshed
 * @author Rajkumar Buyya
 * @since CloudSim Toolkit 1.0
 */
public class CloudInformationService extends SimEntity {

	/** For all types of hostList. */
	private final List<Integer> resList;

	/** Only for AR hostList. */
	private final List<Integer> arList;

	/** List of all regional GIS. */
	private final List<Integer> gisList;

	/**
	 * Allocates a new CloudInformationService object.
	 * 
	 * @param name the name to be associated with this entity (as required by SimEntity class)
	 * @throws Exception This happens when creating this entity before initialising CloudSim package
	 *             or this entity name is <tt>null</tt> or empty
	 * @pre name != null
	 * @post $none
	 */
	public CloudInformationService(String name) throws Exception {
		super(name);
		resList = new LinkedList<Integer>();
		arList = new LinkedList<Integer>();
		gisList = new LinkedList<Integer>();
	}

	/**
	 * Starts the CloudInformationService entity.
	 */
	@Override
	public void startEntity() {
	}

	/**
	 * Processes events scheduled for this entity.
	 * 
	 * @param ev the event to be handled.
	 * @see SimEntity#processEvent(SimEvent)
	 */
	@Override
	public void processEvent(SimEvent ev) {
		int id = -1;  // requester id
		switch (ev.getTag()) {
		// storing regional GIS id
			case CloudSimTags.REGISTER_REGIONAL_GIS:
				gisList.add((Integer) ev.getData());
				break;

			// request for all regional GIS list
			case CloudSimTags.REQUEST_REGIONAL_GIS:

				// Get ID of an entity that send this event
				id = ((Integer) ev.getData()).intValue();

				// Send the regional GIS list back to sender
				super.send(id, 0L, ev.getTag(), gisList);
				break;

			// A resource is requesting to register.
			case CloudSimTags.REGISTER_RESOURCE:
				resList.add((Integer) ev.getData());
				break;

			// A resource that can support Advance Reservation
			case CloudSimTags.REGISTER_RESOURCE_AR:
				resList.add((Integer) ev.getData());
				arList.add((Integer) ev.getData());
				break;

			// A Broker is requesting for a list of all hostList.
			case CloudSimTags.RESOURCE_LIST:

				// Get ID of an entity that send this event
				id = ((Integer) ev.getData()).intValue();

				// Send the resource list back to the sender
				super.send(id, 0L, ev.getTag(), resList);
				break;

			// A Broker is requesting for a list of all hostList.
			case CloudSimTags.RESOURCE_AR_LIST:

				// Get ID of an entity that send this event
				id = ((Integer) ev.getData()).intValue();

				// Send the resource AR list back to the sender
				super.send(id, 0L, ev.getTag(), arList);
				break;

			default:
				processOtherEvent(ev);
				break;
		}
	}

	/**
	 * Shutdowns the CloudInformationService.
	 */
	@Override
	public void shutdownEntity() {
		notifyAllEntity();
	}

	/**
	 * Gets the list of all CloudResource IDs, including hostList that support Advance Reservation.
	 * 
	 * @return LinkedList containing resource IDs. Each ID is represented by an Integer object.
	 * @pre $none
	 * @post $none
	 */
	public List<Integer> getList() {
		return resList;
	}

	/**
	 * Gets the list of CloudResource IDs that <b>only</b> support Advanced Reservation.
	 * 
	 * @return LinkedList containing resource IDs. Each ID is represented by an Integer object.
	 * @pre $none
	 * @post $none
	 */
	public List<Integer> getAdvReservList() {
		return arList;
	}

	/**
	 * Checks whether a given resource ID supports Advanced Reservations or not.
	 * 
	 * @param id a resource ID
	 * @return <tt>true</tt> if this resource supports Advanced Reservations, <tt>false</tt>
	 *         otherwise
	 * @pre id != null
	 * @post $none
	 */
	public boolean resourceSupportAR(Integer id) {
		if (id == null) {
			return false;
		}

		return resourceSupportAR(id.intValue());
	}

	/**
	 * Checks whether a given resource ID supports Advanced Reservations or not.
	 * 
	 * @param id a resource ID
	 * @return <tt>true</tt> if this resource supports Advanced Reservations, <tt>false</tt>
	 *         otherwise
	 * @pre id >= 0
	 * @post $none
	 */
	public boolean resourceSupportAR(int id) {
		boolean flag = false;
		if (id < 0) {
			flag = false;
		} else {
			flag = checkResource(arList, id);
		}

		return flag;
	}

	/**
	 * Checks whether the given CloudResource ID exists or not.
	 * 
	 * @param id a CloudResource id
	 * @return <tt>true</tt> if the given ID exists, <tt>false</tt> otherwise
	 * @pre id >= 0
	 * @post $none
	 */
	public boolean resourceExist(int id) {
		boolean flag = false;
		if (id < 0) {
			flag = false;
		} else {
			flag = checkResource(resList, id);
		}

		return flag;
	}

	/**
	 * Checks whether the given CloudResource ID exists or not.
	 * 
	 * @param id a CloudResource id
	 * @return <tt>true</tt> if the given ID exists, <tt>false</tt> otherwise
	 * @pre id != null
	 * @post $none
	 */
	public boolean resourceExist(Integer id) {
		if (id == null) {
			return false;
		}
		return resourceExist(id.intValue());
	}

	// //////////////////////// PROTECTED METHODS ////////////////////////////

	/**
	 * This method needs to override by a child class for processing other events. These events are
	 * based on tags that are not mentioned in {@link #body()} method.
	 * 
	 * @param ev a Sim_event object
	 * @pre ev != null
	 * @post $none
	 */
	protected void processOtherEvent(SimEvent ev) {
		if (ev == null) {
			Log.printLine("CloudInformationService.processOtherEvent(): "
					+ "Unable to handle a request since the event is null.");
			return;
		}

		Log.printLine("CloudInformationSevice.processOtherEvent(): " + "Unable to handle a request from "
				+ CloudSim.getEntityName(ev.getSource()) + " with event tag = " + ev.getTag());
	}

	/**
	 * Notifies the registered entities about the end of simulation. This method should be
	 * overridden by the child class
	 */
	protected void processEndSimulation() {
		// this should be overridden by the child class
	}

	// ////////////////// End of PROTECTED METHODS ///////////////////////////

	/**
	 * Checks for a list for a particular resource id.
	 * 
	 * @param list list of hostList
	 * @param id a resource ID
	 * @return true if a resource is in the list, otherwise false
	 * @pre list != null
	 * @pre id > 0
	 * @post $none
	 */
	private boolean checkResource(Collection<Integer> list, int id) {
		boolean flag = false;
		if (list == null || id < 0) {
			return flag;
		}

		Integer obj = null;
		Iterator<Integer> it = list.iterator();

		// a loop to find the match the resource id in a list
		while (it.hasNext()) {
			obj = it.next();
			if (obj.intValue() == id) {
				flag = true;
				break;
			}
		}

		return flag;
	}

	/**
	 * Tells all registered entities the end of simulation.
	 * 
	 * @pre $none
	 * @post $none
	 */
	private void notifyAllEntity() {
		Log.printLine(super.getName() + ": Notify all CloudSim entities for shutting down.");

		signalShutdown(resList);
		signalShutdown(gisList);

		// reset the values
		resList.clear();
		gisList.clear();
	}

	/**
	 * Sends a signal to all entity IDs mentioned in the given list.
	 * 
	 * @param list List storing entity IDs
	 * @pre list != null
	 * @post $none
	 */
	protected void signalShutdown(Collection<Integer> list) {
		// checks whether a list is empty or not
		if (list == null) {
			return;
		}

		Iterator<Integer> it = list.iterator();
		Integer obj = null;
		int id = 0;     // entity ID

		// Send END_OF_SIMULATION event to all entities in the list
		while (it.hasNext()) {
			obj = it.next();
			id = obj.intValue();
			super.send(id, 0L, CloudSimTags.END_OF_SIMULATION);
		}
	}

}
