# Supplementary material for: Dynamic Voltage Frequency Scaling Simulator for Real Workflows Energy-Aware Management in Green Cloud Computing
Source: PLoS One. 2017 Jan 13;12(1):e0169803. doi: 10.1371/journal.pone.0169803 (PMC5234838; doi:10.1371/journal.pone.0169803)
Supplement: S4 File — Proposed simulator source code, also available at [24]. (ZIP) [file pone.0169803.s004.zip › WFSPow/src/org/cloudbus/cloudsim/core/CloudSimShutdown.java]

/*
 * Title:        CloudSim Toolkit
 * Description:  CloudSim (Cloud Simulation) Toolkit for Modeling and Simulation of Clouds
 * Licence:      GPL - http://www.gnu.org/copyleft/gpl.html
 *
 * Copyright (c) 2009-2012, The University of Melbourne, Australia
 */

package org.cloudbus.cloudsim.core;

import java.util.Calendar;

/**
 * CloudimShutdown waits for termination of all CloudSim user entities to determine the end of
 * simulation. This class will be created by CloudSim upon initialisation of the simulation, i.e.
 * done via <tt>CloudSim.init()</tt> method. Hence, do not need to worry about creating an object of
 * this class. This object signals the end of simulation to CloudInformationService (GIS) entity.
 * 
 * @author Manzur Murshed
 * @author Rajkumar Buyya
 * @since CloudSim Toolkit 1.0
 */
public class CloudSimShutdown extends SimEntity {

	/** The num user. */
	private int numUser;

	/**
	 * Allocates a new CloudSimShutdown object.
	 * <p>
	 * The total number of grid user entity plays an important role to determine whether all
	 * hostList should be shut down or not. If one or more users are still not finish, then the
	 * hostList will not be shut down. Therefore, it is important to give a correct number of total
	 * grid user entity. Otherwise, CloudSim program will hang or encounter a weird behaviour.
	 * 
	 * @param name the name to be associated with this entity (as required by SimEntity class)
	 * @param numUser total number of grid user entity
	 * @throws Exception This happens when creating this entity before initialising CloudSim package
	 *             or this entity name is <tt>null</tt> or empty
	 * @see gridsim.CloudSim#init(int, Calendar, boolean)
	 * @pre name != null
	 * @pre numUser >= 0
	 * @post $none
	 */
	public CloudSimShutdown(String name, int numUser) throws Exception {
		// NOTE: This entity doesn't use any I/O port.
		// super(name, CloudSimTags.DEFAULT_BAUD_RATE);
		super(name);
		this.numUser = numUser;
	}

	/**
	 * The main method that shuts down hostList and Cloud Information Service (GIS). In addition,
	 * this method writes down a report at the end of a simulation based on
	 * <tt>reportWriterName</tt> defined in the Constructor. <br>
	 * <b>NOTE:</b> This method shuts down grid hostList and GIS entities either <tt>AFTER</tt> all
	 * grid users have been shut down or an entity requires an abrupt end of the whole simulation.
	 * In the first case, the number of grid users given in the Constructor <tt>must</tt> be
	 * correct. Otherwise, CloudSim package hangs forever or it does not terminate properly.
	 * 
	 * @param ev the ev
	 * @pre $none
	 * @post $none
	 */
	@Override
	public void processEvent(SimEvent ev) {
		numUser--;
		if (numUser == 0 || ev.getTag() == CloudSimTags.ABRUPT_END_OF_SIMULATION) {
			CloudSim.abruptallyTerminate();
		}
	}

	/*
	 * (non-Javadoc)
	 * @see org.cloudbus.cloudsim.core.SimEntity#startEntity()
	 */
	@Override
	public void startEntity() {
		// do nothing
	}

	/*
	 * (non-Javadoc)
	 * @see org.cloudbus.cloudsim.core.SimEntity#shutdownEntity()
	 */
	@Override
	public void shutdownEntity() {
		// do nothing
	}

}
