# Supplementary material for: Dynamic Voltage Frequency Scaling Simulator for Real Workflows Energy-Aware Management in Green Cloud Computing
Source: PLoS One. 2017 Jan 13;12(1):e0169803. doi: 10.1371/journal.pone.0169803 (PMC5234838; doi:10.1371/journal.pone.0169803)
Supplement: S4 File — Proposed simulator source code, also available at [24]. (ZIP) [file pone.0169803.s004.zip › WFSPow/src/org/cloudbus/cloudsim/core/FutureQueue.java]

/*
 * Title:        CloudSim Toolkit
 * Description:  CloudSim (Cloud Simulation) Toolkit for Modeling and Simulation of Clouds
 * Licence:      GPL - http://www.gnu.org/copyleft/gpl.html
 *
 * Copyright (c) 2009-2012, The University of Melbourne, Australia
 */

package org.cloudbus.cloudsim.core;

import java.util.Collection;
import java.util.Iterator;
import java.util.SortedSet;
import java.util.TreeSet;

/**
 * This class implements the future event queue used by {@link Simulation}. The event queue uses a
 * {@link TreeSet} in order to store the events.
 * 
 * @author Marcos Dias de Assuncao
 * @since CloudSim Toolkit 1.0
 * @see Simulation
 * @see java.util.TreeSet
 */
public class FutureQueue {

	/** The sorted set. */
	private final SortedSet<SimEvent> sortedSet = new TreeSet<SimEvent>();

	/** The serial. */
	private long serial = 0;

	/**
	 * Add a new event to the queue. Adding a new event to the queue preserves the temporal order of
	 * the events in the queue.
	 * 
	 * @param newEvent The event to be put in the queue.
	 */
	public void addEvent(SimEvent newEvent) {
		newEvent.setSerial(serial++);
		sortedSet.add(newEvent);
	}

	/**
	 * Add a new event to the head of the queue.
	 * 
	 * @param newEvent The event to be put in the queue.
	 */
	public void addEventFirst(SimEvent newEvent) {
		newEvent.setSerial(0);
		sortedSet.add(newEvent);
	}

	/**
	 * Returns an iterator to the queue.
	 * 
	 * @return the iterator
	 */
	public Iterator<SimEvent> iterator() {
		return sortedSet.iterator();
	}

	/**
	 * Returns the size of this event queue.
	 * 
	 * @return the size
	 */
	public int size() {
		return sortedSet.size();
	}

	/**
	 * Returns the sorted set list in String format.
	 * 
	 * @return the sorted set
	 */

	public String getSortedSet() {
		return sortedSet.toString();
	}
	
	/**
	 * Removes the event from the queue.
	 * 
	 * @param event the event
	 * @return true, if successful
	 */
	public boolean remove(SimEvent event) {
		return sortedSet.remove(event);
	}

	/**
	 * Removes all the events from the queue.
	 * 
	 * @param events the events
	 * @return true, if successful
	 */
	public boolean removeAll(Collection<SimEvent> events) {
		return sortedSet.removeAll(events);
	}

	/**
	 * Clears the queue.
	 */
	public void clear() {
		sortedSet.clear();
	}

}
