# Supplementary material for: Dynamic Voltage Frequency Scaling Simulator for Real Workflows Energy-Aware Management in Green Cloud Computing
Source: PLoS One. 2017 Jan 13;12(1):e0169803. doi: 10.1371/journal.pone.0169803 (PMC5234838; doi:10.1371/journal.pone.0169803)
Supplement: S4 File — Proposed simulator source code, also available at [24]. (ZIP) [file pone.0169803.s004.zip › WFSPow/src/org/cloudbus/cloudsim/core/predicates/Predicate.java]

/*
 * Title:        CloudSim Toolkit
 * Description:  CloudSim (Cloud Simulation) Toolkit for Modeling and Simulation of Clouds
 * Licence:      GPL - http://www.gnu.org/copyleft/gpl.html
 *
 * Copyright (c) 2009-2012, The University of Melbourne, Australia
 */

package org.cloudbus.cloudsim.core.predicates;

import org.cloudbus.cloudsim.core.SimEvent;

/**
 * Predicates are used to select events from the deferred queue. This class is abstract and must be
 * extended when writing a new predicate. Some standard predicates are provided.<br>
 * The idea of simulation predicates was copied from SimJava 2.
 * 
 * @author Marcos Dias de Assuncao
 * @since CloudSim Toolkit 1.0
 * @see PredicateType
 * @see PredicateFrom
 * @see PredicateAny
 * @see PredicateNone
 * @see Simulation
 */
public abstract class Predicate {

	/**
	 * The match function which must be overridden when writing a new predicate. The function is
	 * called with each event in the deferred queue as its parameter when a
	 * <code>Simulation.select()</code> call is made by the user.
	 * 
	 * @param event The event to test for a match.
	 * @return The function should return <code>true</code> if the event matches and should be
	 *         selected, or <code>false</code> if it does not match the predicate.
	 */
	public abstract boolean match(SimEvent event);

}
