# Supplementary material for: Dynamic Voltage Frequency Scaling Simulator for Real Workflows Energy-Aware Management in Green Cloud Computing
Source: PLoS One. 2017 Jan 13;12(1):e0169803. doi: 10.1371/journal.pone.0169803 (PMC5234838; doi:10.1371/journal.pone.0169803)
Supplement: S4 File — Proposed simulator source code, also available at [24]. (ZIP) [file pone.0169803.s004.zip › WFSPow/src/org/cloudbus/cloudsim/core/predicates/PredicateFrom.java]

/*
 * Title:        CloudSim Toolkit
 * Description:  CloudSim (Cloud Simulation) Toolkit for Modeling and Simulation of Clouds
 * Licence:      GPL - http://www.gnu.org/copyleft/gpl.html
 *
 * Copyright (c) 2009-2012, The University of Melbourne, Australia
 */

package org.cloudbus.cloudsim.core.predicates;

import org.cloudbus.cloudsim.core.SimEvent;

/**
 * A predicate which selects events from specific entities.<br>
 * The idea of simulation predicates was copied from SimJava 2.
 * 
 * @author Marcos Dias de Assuncao
 * @since CloudSim Toolkit 1.0
 * @see PredicateNotFrom
 * @see Predicate
 */
public class PredicateFrom extends Predicate {

	/** The ids. */
	private final int[] ids;

	/**
	 * Constructor used to select events that were sent by a specific entity.
	 * 
	 * @param sourceId the id number of the source entity
	 */
	public PredicateFrom(int sourceId) {
		ids = new int[] { sourceId };
	}

	/**
	 * Constructor used to select events that were sent by any entity from a given set.
	 * 
	 * @param sourceIds the set of id numbers of the source entities
	 */
	public PredicateFrom(int[] sourceIds) {
		ids = sourceIds.clone();
	}

	/**
	 * The match function called by <code>Simulation</code>, not used directly by the user.
	 * 
	 * @param ev the event to check
	 * @return <code>true</code> if the event matches the predicate, <code>false</code> otherwise
	 */
	@Override
	public boolean match(SimEvent ev) {
		int src = ev.getSource();
		for (int id : ids) {
			if (src == id) {
				return true;
			}
		}
		return false;
	}

}
