# Supplementary material for: Dynamic Voltage Frequency Scaling Simulator for Real Workflows Energy-Aware Management in Green Cloud Computing
Source: PLoS One. 2017 Jan 13;12(1):e0169803. doi: 10.1371/journal.pone.0169803 (PMC5234838; doi:10.1371/journal.pone.0169803)
Supplement: S4 File — Proposed simulator source code, also available at [24]. (ZIP) [file pone.0169803.s004.zip › WFSPow/src/org/cloudbus/cloudsim/Datacenter.java]

/*
 * Title: CloudSim Toolkit Description: CloudSim (Cloud Simulation) Toolkit for Modeling and
 * Simulation of Clouds Licence: GPL - http://www.gnu.org/copyleft/gpl.html
 * 
 * Copyright (c) 2009-2012, The University of Melbourne, Australia
 */

package org.cloudbus.cloudsim;

import java.text.DecimalFormat;
import java.util.ArrayList;
import java.util.HashMap;
import java.util.Iterator;
import java.util.List;
import java.util.Map;
import java.util.Set;

import org.cloudbus.cloudsim.core.CloudSim;
import org.cloudbus.cloudsim.core.CloudSimTags;
import org.cloudbus.cloudsim.core.SimEntity;
import org.cloudbus.cloudsim.core.SimEvent;

/**
 * Datacenter class is a CloudResource whose hostList are virtualized. It deals with processing of
 * VM queries (i.e., handling of VMs) instead of processing Cloudlet-related queries. So, even
 * though an AllocPolicy will be instantiated (in the init() method of the superclass, it will not
 * be used, as processing of cloudlets are handled by the CloudletScheduler and processing of
 * VirtualMachines are handled by the VmAllocationPolicy.
 * 
 * @author Rodrigo N. Calheiros
 * @author Anton Beloglazov
 * @since CloudSim Toolkit 1.0
 */
public class Datacenter extends SimEntity {

	/** The characteristics. */
	private DatacenterCharacteristics characteristics;

	/** The regional cis name. */
	private String regionalCisName;

	/** The vm provisioner. */
	private VmAllocationPolicy vmAllocationPolicy;

	/** The last process time. */
	private double lastProcessTime;

	/** The debts. */
	private Map<Integer, Double> debts;

	/** The storage list. */
	private List<Storage> storageList;

	/** The vm list. */
	private List<? extends Vm> vmList;

	/** The scheduling interval. */
	private double schedulingInterval;

	/**
	 * Allocates a new PowerDatacenter object.
	 * 
	 * @param name the name to be associated with this entity (as required by Sim_entity class from
	 *            simjava package)
	 * @param characteristics an object of DatacenterCharacteristics
	 * @param storageList a LinkedList of storage elements, for data simulation
	 * @param vmAllocationPolicy the vmAllocationPolicy
	 * @throws Exception This happens when one of the following scenarios occur:
	 *             <ul>
	 *             <li>creating this entity before initializing CloudSim package
	 *             <li>this entity name is <tt>null</tt> or empty
	 *             <li>this entity has <tt>zero</tt> number of PEs (Processing Elements). <br>
	 *             No PEs mean the Cloudlets can't be processed. A CloudResource must contain one or
	 *             more Machines. A Machine must contain one or more PEs.
	 *             </ul>
	 * @pre name != null
	 * @pre resource != null
	 * @post $none
	 */
	public Datacenter(
			String name,
			DatacenterCharacteristics characteristics,
			VmAllocationPolicy vmAllocationPolicy,
			List<Storage> storageList,
			double schedulingInterval) throws Exception {
		super(name);

		setCharacteristics(characteristics);
		setVmAllocationPolicy(vmAllocationPolicy);
		setLastProcessTime(0.0);
		setDebts(new HashMap<Integer, Double>());
		setStorageList(storageList);
		setVmList(new ArrayList<Vm>());
		setSchedulingInterval(schedulingInterval);

		for (Host host : getCharacteristics().getHostList()) {
			host.setDatacenter(this);
		}

		// If this resource doesn't have any PEs then no useful at all
		if (getCharacteristics().getNumberOfPes() == 0) {
			throw new Exception(super.getName()
					+ " : Error - this entity has no PEs. Therefore, can't process any Cloudlets.");
		}

		// stores id of this class
		getCharacteristics().setId(super.getId());
	}

	/**
	 * Overrides this method when making a new and different type of resource. <br>
	 * <b>NOTE:</b> You do not need to override {@link #body()} method, if you use this method.
	 * 
	 * @pre $none
	 * @post $none
	 */
	protected void registerOtherEntity() {
		// empty. This should be override by a child class
	}

	/**
	 * Processes events or services that are available for this PowerDatacenter.
	 * 
	 * @param ev a Sim_event object
	 * @pre ev != null
	 * @post $none
	 */
	@Override
	public void processEvent(SimEvent ev) {
		int srcId = -1;

		switch (ev.getTag()) {
		// Resource characteristics inquiry
			case CloudSimTags.RESOURCE_CHARACTERISTICS:
				srcId = ((Integer) ev.getData()).intValue();
				sendNow(srcId, ev.getTag(), getCharacteristics());
				break;

			// Resource dynamic info inquiry
			case CloudSimTags.RESOURCE_DYNAMICS:
				srcId = ((Integer) ev.getData()).intValue();
				sendNow(srcId, ev.getTag(), 0);
				break;

			case CloudSimTags.RESOURCE_NUM_PE:
				srcId = ((Integer) ev.getData()).intValue();
				int numPE = getCharacteristics().getNumberOfPes();
				sendNow(srcId, ev.getTag(), numPE);
				break;

			case CloudSimTags.RESOURCE_NUM_FREE_PE:
				srcId = ((Integer) ev.getData()).intValue();
				int freePesNumber = getCharacteristics().getNumberOfFreePes();
				sendNow(srcId, ev.getTag(), freePesNumber);
				break;

			// New Cloudlet arrives
			case CloudSimTags.CLOUDLET_SUBMIT:
				processCloudletSubmit(ev, false);
				break;

			// New Cloudlet arrives, but the sender asks for an ack
			case CloudSimTags.CLOUDLET_SUBMIT_ACK:
				processCloudletSubmit(ev, true);
				break;

			// Cancels a previously submitted Cloudlet
			case CloudSimTags.CLOUDLET_CANCEL:
				processCloudlet(ev, CloudSimTags.CLOUDLET_CANCEL);
				break;

			// Pauses a previously submitted Cloudlet
			case CloudSimTags.CLOUDLET_PAUSE:
				processCloudlet(ev, CloudSimTags.CLOUDLET_PAUSE);
				break;

			// Pauses a previously submitted Cloudlet, but the sender
			// asks for an acknowledgement
			case CloudSimTags.CLOUDLET_PAUSE_ACK:
				processCloudlet(ev, CloudSimTags.CLOUDLET_PAUSE_ACK);
				break;

			// Resumes a previously submitted Cloudlet
			case CloudSimTags.CLOUDLET_RESUME:
				processCloudlet(ev, CloudSimTags.CLOUDLET_RESUME);
				break;

			// Resumes a previously submitted Cloudlet, but the sender
			// asks for an acknowledgement
			case CloudSimTags.CLOUDLET_RESUME_ACK:
				processCloudlet(ev, CloudSimTags.CLOUDLET_RESUME_ACK);
				break;

			// Moves a previously submitted Cloudlet to a different resource
			case CloudSimTags.CLOUDLET_MOVE:
				processCloudletMove((int[]) ev.getData(), CloudSimTags.CLOUDLET_MOVE);
				break;

			// Moves a previously submitted Cloudlet to a different resource
			case CloudSimTags.CLOUDLET_MOVE_ACK:
				processCloudletMove((int[]) ev.getData(), CloudSimTags.CLOUDLET_MOVE_ACK);
				break;

			// Checks the status of a Cloudlet
			case CloudSimTags.CLOUDLET_STATUS:
				processCloudletStatus(ev);
				break;

			// Ping packet
			case CloudSimTags.INFOPKT_SUBMIT:
				processPingRequest(ev);
				break;

			case CloudSimTags.VM_CREATE:
				processVmCreate(ev, false);
				break;

			case CloudSimTags.VM_CREATE_ACK:
				processVmCreate(ev, true);
				break;

			case CloudSimTags.VM_DESTROY:
				processVmDestroy(ev, false);
				break;

			case CloudSimTags.VM_DESTROY_ACK:
				processVmDestroy(ev, true);
				break;

			case CloudSimTags.VM_MIGRATE:
				processVmMigrate(ev, false);
				break;

			case CloudSimTags.VM_MIGRATE_ACK:
				processVmMigrate(ev, true);
				break;

			case CloudSimTags.VM_DATA_ADD:
				processDataAdd(ev, false);
				break;

			case CloudSimTags.VM_DATA_ADD_ACK:
				processDataAdd(ev, true);
				break;

			case CloudSimTags.VM_DATA_DEL:
				processDataDelete(ev, false);
				break;

			case CloudSimTags.VM_DATA_DEL_ACK:
				processDataDelete(ev, true);
				break;

			case CloudSimTags.VM_DATACENTER_EVENT:
				updateCloudletProcessing();
				checkCloudletCompletion();
				break;

			// other unknown tags are processed by this method
			default:
				processOtherEvent(ev);
				break;
		}
	}

	/**
	 * Process data del.
	 * 
	 * @param ev the ev
	 * @param ack the ack
	 */
	protected void processDataDelete(SimEvent ev, boolean ack) {
		if (ev == null) {
			return;
		}

		Object[] data = (Object[]) ev.getData();
		if (data == null) {
			return;
		}

		String filename = (String) data[0];
		int req_source = ((Integer) data[1]).intValue();
		int tag = -1;

		// check if this file can be deleted (do not delete is right now)
		int msg = deleteFileFromStorage(filename);
		if (msg == DataCloudTags.FILE_DELETE_SUCCESSFUL) {
			tag = DataCloudTags.CTLG_DELETE_MASTER;
		} else { // if an error occured, notify user
			tag = DataCloudTags.FILE_DELETE_MASTER_RESULT;
		}

		if (ack) {
			// send back to sender
			Object pack[] = new Object[2];
			pack[0] = filename;
			pack[1] = Integer.valueOf(msg);

			sendNow(req_source, tag, pack);
		}
	}

	/**
	 * Process data add.
	 * 
	 * @param ev the ev
	 * @param ack the ack
	 */
	protected void processDataAdd(SimEvent ev, boolean ack) {
		if (ev == null) {
			return;
		}

		Object[] pack = (Object[]) ev.getData();
		if (pack == null) {
			return;
		}

		File file = (File) pack[0]; // get the file
		file.setMasterCopy(true); // set the file into a master copy
		int sentFrom = ((Integer) pack[1]).intValue(); // get sender ID

		/******
		 * // DEBUG Log.printLine(super.get_name() + ".addMasterFile(): " + file.getName() +
		 * " from " + CloudSim.getEntityName(sentFrom));
		 *******/

		Object[] data = new Object[3];
		data[0] = file.getName();

		int msg = addFile(file); // add the file

		double debit;
		if (getDebts().containsKey(sentFrom)) {
			debit = getDebts().get(sentFrom);
		} else {
			debit = 0.0;
		}

		debit += getCharacteristics().getCostPerBw() * file.getSize();

		getDebts().put(sentFrom, debit);

		if (ack) {
			data[1] = Integer.valueOf(-1); // no sender id
			data[2] = Integer.valueOf(msg); // the result of adding a master file
			sendNow(sentFrom, DataCloudTags.FILE_ADD_MASTER_RESULT, data);
		}
	}

	/**
	 * Processes a ping request.
	 * 
	 * @param ev a Sim_event object
	 * @pre ev != null
	 * @post $none
	 */
	protected void processPingRequest(SimEvent ev) {
		InfoPacket pkt = (InfoPacket) ev.getData();
		pkt.setTag(CloudSimTags.INFOPKT_RETURN);
		pkt.setDestId(pkt.getSrcId());

		// sends back to the sender
		sendNow(pkt.getSrcId(), CloudSimTags.INFOPKT_RETURN, pkt);
	}

	/**
	 * Process the event for an User/Broker who wants to know the status of a Cloudlet. This
	 * PowerDatacenter will then send the status back to the User/Broker.
	 * 
	 * @param ev a Sim_event object
	 * @pre ev != null
	 * @post $none
	 */
	protected void processCloudletStatus(SimEvent ev) {
		int cloudletId = 0;
		int userId = 0;
		int vmId = 0;
		int status = -1;

		try {
			// if a sender using cloudletXXX() methods
			int data[] = (int[]) ev.getData();
			cloudletId = data[0];
			userId = data[1];
			vmId = data[2];

			status = getVmAllocationPolicy().getHost(vmId, userId).getVm(userId, vmId).getCloudletScheduler()
					.getCloudletStatus(cloudletId);
		}

		// if a sender using normal send() methods
		catch (ClassCastException c) {
			try {
				Cloudlet cl = (Cloudlet) ev.getData();
				cloudletId = cl.getCloudletId();
				userId = cl.getUserId();

				status = getVmAllocationPolicy().getHost(vmId, userId).getVm(userId, vmId)
						.getCloudletScheduler().getCloudletStatus(cloudletId);
			} catch (Exception e) {
				Log.printLine(getName() + ": Error in processing CloudSimTags.CLOUDLET_STATUS");
				Log.printLine(e.getMessage());
				return;
			}
		} catch (Exception e) {
			Log.printLine(getName() + ": Error in processing CloudSimTags.CLOUDLET_STATUS");
			Log.printLine(e.getMessage());
			return;
		}

		int[] array = new int[3];
		array[0] = getId();
		array[1] = cloudletId;
		array[2] = status;

		int tag = CloudSimTags.CLOUDLET_STATUS;
		sendNow(userId, tag, array);
	}

	/**
	 * Here all the method related to VM requests will be received and forwarded to the related
	 * method.
	 * 
	 * @param ev the received event
	 * @pre $none
	 * @post $none
	 */
	protected void processOtherEvent(SimEvent ev) {
		if (ev == null) {
			Log.printLine(getName() + ".processOtherEvent(): Error - an event is null.");
		}
	}

	/**
	 * Process the event for an User/Broker who wants to create a VM in this PowerDatacenter. This
	 * PowerDatacenter will then send the status back to the User/Broker.
	 * 
	 * @param ev a Sim_event object
	 * @param ack the ack
	 * @pre ev != null
	 * @post $none
	 */
	protected void processVmCreate(SimEvent ev, boolean ack)
	{
		Vm vm = (Vm) ev.getData();
		
		boolean result = getVmAllocationPolicy().allocateHostForVm(vm);
		
		if (ack)
		{
			int[] data = new int[3];
			data[0] = getId();
			data[1] = vm.getId();
			
			if (result)
			{
				data[2] = CloudSimTags.TRUE;
			}
			else
			{
				data[2] = CloudSimTags.FALSE;
			}
			
            //send(vm.getUserId(), 0.1, CloudSimTags.VM_CREATE_ACK, data);
            
            /**MODIF TOM***/
                /***pour que le temps d allocation des VM ne soit pas prit en compte
             * ligne commentée juste au dessus , ligne avec delay=0 juste en dessous 
             ***/
            
            send(vm.getUserId(), 0, CloudSimTags.VM_CREATE_ACK, data);
            
		}
		
		if (result)
		{
			double amount = 0.0;
			if (getDebts().containsKey(vm.getUserId()))
			{
				amount = getDebts().get(vm.getUserId());
			}
			amount += getCharacteristics().getCostPerMem() * vm.getRam();
			amount += getCharacteristics().getCostPerStorage() * vm.getSize();
			
			getDebts().put(vm.getUserId(), amount);
			
			getVmList().add(vm);
			
			if (vm.isBeingInstantiated())
			{
				vm.setBeingInstantiated(false);
			}
			
			vm.updateVmProcessing(CloudSim.clock(), getVmAllocationPolicy().getHost(vm).getVmScheduler()
					.getAllocatedMipsForVm(vm));
		}
		
	}
	
	/**
	 * Process the event for an User/Broker who wants to destroy a VM previously created in this
	 * PowerDatacenter. This PowerDatacenter may send, upon request, the status back to the
	 * User/Broker.
	 * 
	 * @param ev a Sim_event object
	 * @param ack the ack
	 * @pre ev != null
	 * @post $none
	 */
	protected void processVmDestroy(SimEvent ev, boolean ack) {
		Vm vm = (Vm) ev.getData();
                Host h = vm.getHost();
                //h.ReGrowVMMips(vm);
                if(h.isEnableDVFS())
                    h.regrowVmMipsAfterVmEnd(vm);
		getVmAllocationPolicy().deallocateHostForVm(vm);

		if (ack) {
			int[] data = new int[3];
			data[0] = getId();
			data[1] = vm.getId();
			data[2] = CloudSimTags.TRUE;

			sendNow(vm.getUserId(), CloudSimTags.VM_DESTROY_ACK, data);
		}
                          
		getVmList().remove(vm);
	}

	/**
	 * Process the event for an User/Broker who wants to migrate a VM. This PowerDatacenter will
	 * then send the status back to the User/Broker.
	 * 
	 * @param ev a Sim_event object
	 * @pre ev != null
	 * @post $none
	 */
	protected void processVmMigrate(SimEvent ev, boolean ack) {
		Object tmp = ev.getData();
		if (!(tmp instanceof Map<?, ?>)) {
			throw new ClassCastException("The data object must be Map<String, Object>");
		}

		@SuppressWarnings("unchecked")
		Map<String, Object> migrate = (HashMap<String, Object>) tmp;

		Vm vm = (Vm) migrate.get("vm");
		Host host = (Host) migrate.get("host");

		getVmAllocationPolicy().deallocateHostForVm(vm);
		host.removeMigratingInVm(vm);
		boolean result = getVmAllocationPolicy().allocateHostForVm(vm, host);
		if (!result) {
			Log.printLine("[Datacenter.processVmMigrate] VM allocation to the destination host failed");
			System.exit(0);
		}

		if (ack) {
			int[] data = new int[3];
			data[0] = getId();
			data[1] = vm.getId();

			if (result) {
				data[2] = CloudSimTags.TRUE;
			} else {
				data[2] = CloudSimTags.FALSE;
			}
			sendNow(ev.getSource(), CloudSimTags.VM_CREATE_ACK, data);
		}

		double amount = 0.0;
		if (debts.containsKey(vm.getUserId())) {
			amount = debts.get(vm.getUserId());
		}

		amount += getCharacteristics().getCostPerMem() * vm.getRam();
		amount += getCharacteristics().getCostPerStorage() * vm.getSize();

		debts.put(vm.getUserId(), amount);

		Log.formatLine(
				"%.2f: Migration of VM #%d to Host #%d is completed",
				CloudSim.clock(),
				vm.getId(),
				host.getId());
		vm.setInMigration(false);
	}

	/**
	 * Processes a Cloudlet based on the event type.
	 * 
	 * @param ev a Sim_event object
	 * @param type event type
	 * @pre ev != null
	 * @pre type > 0
	 * @post $none
	 */
	protected void processCloudlet(SimEvent ev, int type) {
		int cloudletId = 0;
		int userId = 0;
		int vmId = 0;

		try { // if the sender using cloudletXXX() methods
			int data[] = (int[]) ev.getData();
			cloudletId = data[0];
			userId = data[1];
			vmId = data[2];
		}

		// if the sender using normal send() methods
		catch (ClassCastException c) {
			try {
				Cloudlet cl = (Cloudlet) ev.getData();
				cloudletId = cl.getCloudletId();
				userId = cl.getUserId();
				vmId = cl.getVmId();
			} catch (Exception e) {
				Log.printLine(super.getName() + ": Error in processing Cloudlet");
				Log.printLine(e.getMessage());
				return;
			}
		} catch (Exception e) {
			Log.printLine(super.getName() + ": Error in processing a Cloudlet.");
			Log.printLine(e.getMessage());
			return;
		}

		// begins executing ....
		switch (type) {
			case CloudSimTags.CLOUDLET_CANCEL:
				processCloudletCancel(cloudletId, userId, vmId);
				break;

			case CloudSimTags.CLOUDLET_PAUSE:
				processCloudletPause(cloudletId, userId, vmId, false);
				break;

			case CloudSimTags.CLOUDLET_PAUSE_ACK:
				processCloudletPause(cloudletId, userId, vmId, true);
				break;

			case CloudSimTags.CLOUDLET_RESUME:
				processCloudletResume(cloudletId, userId, vmId, false);
				break;

			case CloudSimTags.CLOUDLET_RESUME_ACK:
				processCloudletResume(cloudletId, userId, vmId, true);
				break;
			default:
				break;
		}

	}

	/**
	 * Process the event for an User/Broker who wants to move a Cloudlet.
	 * 
	 * @param receivedData information about the migration
	 * @param type event tag
	 * @pre receivedData != null
	 * @pre type > 0
	 * @post $none
	 */
	protected void processCloudletMove(int[] receivedData, int type) {
		updateCloudletProcessing();

		int[] array = receivedData;
		int cloudletId = array[0];
		int userId = array[1];
		int vmId = array[2];
		int vmDestId = array[3];
		int destId = array[4];

		// get the cloudlet
		Cloudlet cl = getVmAllocationPolicy().getHost(vmId, userId).getVm(userId, vmId)
				.getCloudletScheduler().cloudletCancel(cloudletId);

		boolean failed = false;
		if (cl == null) {// cloudlet doesn't exist
			failed = true;
		} else {
			// has the cloudlet already finished?
			if (cl.getCloudletStatus() == Cloudlet.SUCCESS) {// if yes, send it back to user
				int[] data = new int[3];
				data[0] = getId();
				data[1] = cloudletId;
				data[2] = 0;
				sendNow(cl.getUserId(), CloudSimTags.CLOUDLET_SUBMIT_ACK, data);
				sendNow(cl.getUserId(), CloudSimTags.CLOUDLET_RETURN, cl);
			}

			// prepare cloudlet for migration
			cl.setVmId(vmDestId);

			// the cloudlet will migrate from one vm to another does the destination VM exist?
			if (destId == getId()) {
				Vm vm = getVmAllocationPolicy().getHost(vmDestId, userId).getVm(userId, vmDestId);
				if (vm == null) {
					failed = true;
				} else {
					// time to transfer the files
					double fileTransferTime = predictFileTransferTime(cl.getRequiredFiles());
					vm.getCloudletScheduler().cloudletSubmit(cl, fileTransferTime);
				}
			} else {// the cloudlet will migrate from one resource to another
				int tag = ((type == CloudSimTags.CLOUDLET_MOVE_ACK) ? CloudSimTags.CLOUDLET_SUBMIT_ACK
						: CloudSimTags.CLOUDLET_SUBMIT);
				sendNow(destId, tag, cl);
			}
		}

		if (type == CloudSimTags.CLOUDLET_MOVE_ACK) {// send ACK if requested
			int[] data = new int[3];
			data[0] = getId();
			data[1] = cloudletId;
			if (failed) {
				data[2] = 0;
			} else {
				data[2] = 1;
			}
			sendNow(cl.getUserId(), CloudSimTags.CLOUDLET_SUBMIT_ACK, data);
		}
	}

	/**
	 * Processes a Cloudlet submission.
	 * 
	 * @param ev a SimEvent object
	 * @param ack an acknowledgement
	 * @pre ev != null
	 * @post $none
	 */
	protected void processCloudletSubmit(SimEvent ev, boolean ack) {
		updateCloudletProcessing();

		try {
			// gets the Cloudlet object
			Cloudlet cl = (Cloudlet) ev.getData();

			// checks whether this Cloudlet has finished or not
			if (cl.isFinished()) {
				String name = CloudSim.getEntityName(cl.getUserId());
				Log.printLine(getName() + ": Warning - Cloudlet #" + cl.getCloudletId() + " owned by " + name
						+ " is already completed/finished.");
				Log.printLine("Therefore, it is not being executed again");
				Log.printLine();

				// NOTE: If a Cloudlet has finished, then it won't be processed.
				// So, if ack is required, this method sends back a result.
				// If ack is not required, this method don't send back a result.
				// Hence, this might cause CloudSim to be hanged since waiting
				// for this Cloudlet back.
				if (ack) {
					int[] data = new int[3];
					data[0] = getId();
					data[1] = cl.getCloudletId();
					data[2] = CloudSimTags.FALSE;

					// unique tag = operation tag
					int tag = CloudSimTags.CLOUDLET_SUBMIT_ACK;
					sendNow(cl.getUserId(), tag, data);
				}

				sendNow(cl.getUserId(), CloudSimTags.CLOUDLET_RETURN, cl);

				return;
			}

			// process this Cloudlet to this CloudResource
			cl.setResourceParameter(getId(), getCharacteristics().getCostPerSecond(), getCharacteristics()
					.getCostPerBw());

			int userId = cl.getUserId();
			int vmId = cl.getVmId();

			// time to transfer the files
			double fileTransferTime = predictFileTransferTime(cl.getRequiredFiles());

			Host host = getVmAllocationPolicy().getHost(vmId, userId);
			Vm vm = host.getVm(vmId, userId);
			CloudletScheduler scheduler = vm.getCloudletScheduler();
			double estimatedFinishTime = scheduler.cloudletSubmit(cl, fileTransferTime);

			// if this cloudlet is in the exec queue
			if (estimatedFinishTime > 0.0 && !Double.isInfinite(estimatedFinishTime)) {
				estimatedFinishTime += fileTransferTime;
				send(getId(), estimatedFinishTime, CloudSimTags.VM_DATACENTER_EVENT);
			}

			if (ack) {
				int[] data = new int[3];
				data[0] = getId();
				data[1] = cl.getCloudletId();
				data[2] = CloudSimTags.TRUE;

				// unique tag = operation tag
				int tag = CloudSimTags.CLOUDLET_SUBMIT_ACK;
				sendNow(cl.getUserId(), tag, data);
			}
		} catch (ClassCastException c) {
			Log.printLine(getName() + ".processCloudletSubmit(): " + "ClassCastException error.");
			c.printStackTrace();
		} catch (Exception e) {
			Log.printLine(getName() + ".processCloudletSubmit(): " + "Exception error.");
			e.printStackTrace();
		}

		checkCloudletCompletion();
	}

	/**
	 * Predict file transfer time.
	 * 
	 * @param requiredFiles the required files
	 * @return the double
	 */
	protected double predictFileTransferTime(List<String> requiredFiles) {
		double time = 0.0;

		Iterator<String> iter = requiredFiles.iterator();
		while (iter.hasNext()) {
			String fileName = iter.next();
			for (int i = 0; i < getStorageList().size(); i++) {
				Storage tempStorage = getStorageList().get(i);
				File tempFile = tempStorage.getFile(fileName);
				if (tempFile != null) {
					time += tempFile.getSize() / tempStorage.getMaxTransferRate();
					break;
				}
			}
		}
		return time;
	}

	/**
	 * Processes a Cloudlet resume request.
	 * 
	 * @param cloudletId resuming cloudlet ID
	 * @param userId ID of the cloudlet's owner
	 * @param ack $true if an ack is requested after operation
	 * @param vmId the vm id
	 * @pre $none
	 * @post $none
	 */
	protected void processCloudletResume(int cloudletId, int userId, int vmId, boolean ack) {
		double eventTime = getVmAllocationPolicy().getHost(vmId, userId).getVm(userId, vmId)
				.getCloudletScheduler().cloudletResume(cloudletId);

		boolean status = false;
		if (eventTime > 0.0) { // if this cloudlet is in the exec queue
			status = true;
			if (eventTime > CloudSim.clock()) {
				schedule(getId(), eventTime, CloudSimTags.VM_DATACENTER_EVENT);
			}
		}

		if (ack) {
			int[] data = new int[3];
			data[0] = getId();
			data[1] = cloudletId;
			if (status) {
				data[2] = CloudSimTags.TRUE;
			} else {
				data[2] = CloudSimTags.FALSE;
			}
			sendNow(userId, CloudSimTags.CLOUDLET_RESUME_ACK, data);
		}
	}

	/**
	 * Processes a Cloudlet pause request.
	 * 
	 * @param cloudletId resuming cloudlet ID
	 * @param userId ID of the cloudlet's owner
	 * @param ack $true if an ack is requested after operation
	 * @param vmId the vm id
	 * @pre $none
	 * @post $none
	 */
	protected void processCloudletPause(int cloudletId, int userId, int vmId, boolean ack) {
		boolean status = getVmAllocationPolicy().getHost(vmId, userId).getVm(userId, vmId)
				.getCloudletScheduler().cloudletPause(cloudletId);

		if (ack) {
			int[] data = new int[3];
			data[0] = getId();
			data[1] = cloudletId;
			if (status) {
				data[2] = CloudSimTags.TRUE;
			} else {
				data[2] = CloudSimTags.FALSE;
			}
			sendNow(userId, CloudSimTags.CLOUDLET_PAUSE_ACK, data);
		}
	}

	/**
	 * Processes a Cloudlet cancel request.
	 * 
	 * @param cloudletId resuming cloudlet ID
	 * @param userId ID of the cloudlet's owner
	 * @param vmId the vm id
	 * @pre $none
	 * @post $none
	 */
	protected void processCloudletCancel(int cloudletId, int userId, int vmId) {
		Cloudlet cl = getVmAllocationPolicy().getHost(vmId, userId).getVm(userId, vmId)
				.getCloudletScheduler().cloudletCancel(cloudletId);

		sendNow(userId, CloudSimTags.CLOUDLET_CANCEL, cl);
	}

	/**
	 * Updates processing of each cloudlet running in this PowerDatacenter. It is necessary because
	 * Hosts and VirtualMachines are simple objects, not entities. So, they don't receive events and
	 * updating cloudlets inside them must be called from the outside.
	 * 
	 * @pre $none
	 * @post $none
	 */
	protected void updateCloudletProcessing() {
		// if some time passed since last processing
		// R: for term is to allow loop at simulation start. Otherwise, one initial
		// simulation step is skipped and schedulers are not properly initialized
		if (CloudSim.clock() < 0.111 || CloudSim.clock() > getLastProcessTime() + 0.1) {
			List<? extends Host> list = getVmAllocationPolicy().getHostList();
			double smallerTime = Double.MAX_VALUE;
			// for each host...
			for (int i = 0; i < list.size(); i++) {
				Host host = list.get(i);
				// inform VMs to update processing
				double time = host.updateVmsProcessing(CloudSim.clock());
				// what time do we expect that the next cloudlet will finish?
				if (time < smallerTime) {
					smallerTime = time;
				}
			}
			// gurantees a minimal interval before scheduling the event
			if (smallerTime < CloudSim.clock() + 0.11) {
				smallerTime = CloudSim.clock() + 0.11;
			}
			if (smallerTime != Double.MAX_VALUE) {
				schedule(getId(), (smallerTime - CloudSim.clock()), CloudSimTags.VM_DATACENTER_EVENT);
			}
			setLastProcessTime(CloudSim.clock());
		}
	}

	/**
	 * Verifies if some cloudlet inside this PowerDatacenter already finished. If yes, send it to
	 * the User/Broker
	 * 
	 * @pre $none
	 * @post $none
	 */
	protected void checkCloudletCompletion() {
		List<? extends Host> list = getVmAllocationPolicy().getHostList();
		for (int i = 0; i < list.size(); i++) {
			Host host = list.get(i);
			for (Vm vm : host.getVmList()) {
				while (vm.getCloudletScheduler().isFinishedCloudlets()) {
					Cloudlet cl = vm.getCloudletScheduler().getNextFinishedCloudlet();
					if (cl != null) {
                                               Log.printLine("End of cloudlet " + cl.getCloudletId() + " send event CLOUDLET_RETURN");
						sendNow(cl.getUserId(), CloudSimTags.CLOUDLET_RETURN, cl);
                                                
					}
				}
			}
		}
	}

	/**
	 * Adds a file into the resource's storage before the experiment starts. If the file is a master
	 * file, then it will be registered to the RC when the experiment begins.
	 * 
	 * @param file a DataCloud file
	 * @return a tag number denoting whether this operation is a success or not
	 */
	public int addFile(File file) {
		if (file == null) {
			return DataCloudTags.FILE_ADD_ERROR_EMPTY;
		}

		if (contains(file.getName())) {
			return DataCloudTags.FILE_ADD_ERROR_EXIST_READ_ONLY;
		}

		// check storage space first
		if (getStorageList().size() <= 0) {
			return DataCloudTags.FILE_ADD_ERROR_STORAGE_FULL;
		}

		Storage tempStorage = null;
		int msg = DataCloudTags.FILE_ADD_ERROR_STORAGE_FULL;

		for (int i = 0; i < getStorageList().size(); i++) {
			tempStorage = getStorageList().get(i);
			if (tempStorage.getAvailableSpace() >= file.getSize()) {
				tempStorage.addFile(file);
				msg = DataCloudTags.FILE_ADD_SUCCESSFUL;
				break;
			}
		}

		return msg;
	}

	/**
	 * Checks whether the resource has the given file.
	 * 
	 * @param file a file to be searched
	 * @return <tt>true</tt> if successful, <tt>false</tt> otherwise
	 */
	protected boolean contains(File file) {
		if (file == null) {
			return false;
		}
		return contains(file.getName());
	}

	/**
	 * Checks whether the resource has the given file.
	 * 
	 * @param fileName a file name to be searched
	 * @return <tt>true</tt> if successful, <tt>false</tt> otherwise
	 */
	protected boolean contains(String fileName) {
		if (fileName == null || fileName.length() == 0) {
			return false;
		}

		Iterator<Storage> it = getStorageList().iterator();
		Storage storage = null;
		boolean result = false;

		while (it.hasNext()) {
			storage = it.next();
			if (storage.contains(fileName)) {
				result = true;
				break;
			}
		}

		return result;
	}

	/**
	 * Deletes the file from the storage. Also, check whether it is possible to delete the file from
	 * the storage.
	 * 
	 * @param fileName the name of the file to be deleted
	 * @return the error message
	 */
	private int deleteFileFromStorage(String fileName) {
		Storage tempStorage = null;
		File tempFile = null;
		int msg = DataCloudTags.FILE_DELETE_ERROR;

		for (int i = 0; i < getStorageList().size(); i++) {
			tempStorage = getStorageList().get(i);
			tempFile = tempStorage.getFile(fileName);
			tempStorage.deleteFile(fileName, tempFile);
			msg = DataCloudTags.FILE_DELETE_SUCCESSFUL;
		} // end for

		return msg;
	}

	/**
	 * Prints the debts.
	 */
	public void printDebts() {
		Log.printLine("*****Datacenter: " + getName() + "*****");
		Log.printLine("User id\t\tDebt");

		Set<Integer> keys = getDebts().keySet();
		Iterator<Integer> iter = keys.iterator();
		DecimalFormat df = new DecimalFormat("#.##");
		while (iter.hasNext()) {
			int key = iter.next();
			double value = getDebts().get(key);
			Log.printLine(key + "\t\t" + df.format(value));
		}
		Log.printLine("**********************************");
	}

	/*
	 * (non-Javadoc)
	 * @see cloudsim.core.SimEntity#shutdownEntity()
	 */
	@Override
	public void shutdownEntity() {
		Log.printLine(getName() + " is shutting down...");
	}

	/*
	 * (non-Javadoc)
	 * @see cloudsim.core.SimEntity#startEntity()
	 */
	@Override
	public void startEntity() {
		Log.printLine(getName() + " is starting...");
		// this resource should register to regional GIS.
		// However, if not specified, then register to system GIS (the
		// default CloudInformationService) entity.
		int gisID = CloudSim.getEntityId(regionalCisName);
		if (gisID == -1) {
			gisID = CloudSim.getCloudInfoServiceEntityId();
		}

		// send the registration to GIS
		sendNow(gisID, CloudSimTags.REGISTER_RESOURCE, getId());
		// Below method is for a child class to override
		registerOtherEntity();
	}

        
        
        /*public void UpdateVmMipsAfterDVFS(Host host, double percent)
        {
            double totalVmMips = 0;
            for (Vm vm : host.getVmList()) 
                totalVmMips+=vm.getMax_mips();
            
            
        }*/
        
        
	/**
	 * Gets the host list.
	 * 
	 * @return the host list
	 */
	@SuppressWarnings("unchecked")
	public <T extends Host> List<T> getHostList() {
		return (List<T>) getCharacteristics().getHostList();
	}

	/**
	 * Gets the characteristics.
	 * 
	 * @return the characteristics
	 */
	protected DatacenterCharacteristics getCharacteristics() {
		return characteristics;
	}

	/**
	 * Sets the characteristics.
	 * 
	 * @param characteristics the new characteristics
	 */
	protected void setCharacteristics(DatacenterCharacteristics characteristics) {
		this.characteristics = characteristics;
	}

	/**
	 * Gets the regional cis name.
	 * 
	 * @return the regional cis name
	 */
	protected String getRegionalCisName() {
		return regionalCisName;
	}

	/**
	 * Sets the regional cis name.
	 * 
	 * @param regionalCisName the new regional cis name
	 */
	protected void setRegionalCisName(String regionalCisName) {
		this.regionalCisName = regionalCisName;
	}

	/**
	 * Gets the vm allocation policy.
	 * 
	 * @return the vm allocation policy
	 */
	public VmAllocationPolicy getVmAllocationPolicy() {
		return vmAllocationPolicy;
	}

	/**
	 * Sets the vm allocation policy.
	 * 
	 * @param vmAllocationPolicy the new vm allocation policy
	 */
	protected void setVmAllocationPolicy(VmAllocationPolicy vmAllocationPolicy) {
		this.vmAllocationPolicy = vmAllocationPolicy;
	}

	/**
	 * Gets the last process time.
	 * 
	 * @return the last process time
	 */
	protected double getLastProcessTime() {
		return lastProcessTime;
	}

	/**
	 * Sets the last process time.
	 * 
	 * @param lastProcessTime the new last process time
	 */
	protected void setLastProcessTime(double lastProcessTime) {
		this.lastProcessTime = lastProcessTime;
	}

	/**
	 * Gets the debts.
	 * 
	 * @return the debts
	 */
	protected Map<Integer, Double> getDebts() {
		return debts;
	}

	/**
	 * Sets the debts.
	 * 
	 * @param debts the debts
	 */
	protected void setDebts(Map<Integer, Double> debts) {
		this.debts = debts;
	}

	/**
	 * Gets the storage list.
	 * 
	 * @return the storage list
	 */
	protected List<Storage> getStorageList() {
		return storageList;
	}

	/**
	 * Sets the storage list.
	 * 
	 * @param storageList the new storage list
	 */
	protected void setStorageList(List<Storage> storageList) {
		this.storageList = storageList;
	}

	/**
	 * Gets the vm list.
	 * 
	 * @return the vm list
	 */
	@SuppressWarnings("unchecked")
	public <T extends Vm> List<T> getVmList() {
		return (List<T>) vmList;
	}

	/**
	 * Sets the vm list.
	 * 
	 * @param vmList the new vm list
	 */
	protected <T extends Vm> void setVmList(List<T> vmList) {
		this.vmList = vmList;
	}

	/**
	 * Gets the scheduling interval.
	 * 
	 * @return the scheduling interval
	 */
	protected double getSchedulingInterval() {
		return schedulingInterval;
	}

	/**
	 * Sets the scheduling interval.
	 * 
	 * @param schedulingInterval the new scheduling interval
	 */
	protected void setSchedulingInterval(double schedulingInterval) {
		this.schedulingInterval = schedulingInterval;
	}

}
