# Supplementary material for: Dynamic Voltage Frequency Scaling Simulator for Real Workflows Energy-Aware Management in Green Cloud Computing
Source: PLoS One. 2017 Jan 13;12(1):e0169803. doi: 10.1371/journal.pone.0169803 (PMC5234838; doi:10.1371/journal.pone.0169803)
Supplement: S4 File — Proposed simulator source code, also available at [24]. (ZIP) [file pone.0169803.s004.zip › WFSPow/src/org/cloudbus/cloudsim/examples/power/random/LrrMmt.java]

package org.cloudbus.cloudsim.examples.power.random;

import java.io.IOException;

/**
 * A simulation of a heterogeneous power aware data center that applies the Local Regression Robust
 * (LRR) VM allocation policy and Minimum Migration Time (MMT) VM selection policy.
 * 
 * The remaining configuration parameters are in the Constants and RandomConstants classes.
 * 
 * If you are using any algorithms, policies or workload included in the power package please cite
 * the following paper:
 * 
 * Anton Beloglazov, and Rajkumar Buyya, "Optimal Online Deterministic Algorithms and Adaptive
 * Heuristics for Energy and Performance Efficient Dynamic Consolidation of Virtual Machines in
 * Cloud Data Centers", Concurrency and Computation: Practice and Experience (CCPE), Volume 24,
 * Issue 13, Pages: 1397-1420, John Wiley & Sons, Ltd, New York, USA, 2012
 * 
 * @author Anton Beloglazov
 * @since Jan 5, 2012
 */
public class LrrMmt {

	/**
	 * The main method.
	 * 
	 * @param args the arguments
	 * @throws IOException Signals that an I/O exception has occurred.
	 */
	public static void main(String[] args) throws IOException {
		boolean enableOutput = true;
		boolean outputToFile = false;
		String inputFolder = "";
		String outputFolder = "";
		String workload = "random"; // Random workload
		String vmAllocationPolicy = "lrr"; // Local Regression Robust (LRR) VM allocation policy
		String vmSelectionPolicy = "mmt"; // Minimum Migration Time (MMT) VM selection policy
		String parameter = "1.2"; // the safety parameter of the LRR policy

		new RandomRunner(
				enableOutput,
				outputToFile,
				inputFolder,
				outputFolder,
				workload,
				vmAllocationPolicy,
				vmSelectionPolicy,
				parameter);
	}

}
