# Supplementary material for: Dynamic Voltage Frequency Scaling Simulator for Real Workflows Energy-Aware Management in Green Cloud Computing
Source: PLoS One. 2017 Jan 13;12(1):e0169803. doi: 10.1371/journal.pone.0169803 (PMC5234838; doi:10.1371/journal.pone.0169803)
Supplement: S4 File — Proposed simulator source code, also available at [24]. (ZIP) [file pone.0169803.s004.zip › WFSPow/src/org/cloudbus/cloudsim/examples/power/random/RandomRunner.java]

package org.cloudbus.cloudsim.examples.power.random;

import java.util.Calendar;

import org.cloudbus.cloudsim.Log;
import org.cloudbus.cloudsim.core.CloudSim;
import org.cloudbus.cloudsim.examples.power.Helper;
import org.cloudbus.cloudsim.examples.power.RunnerAbstract;

/**
 * The example runner for the random workload.
 * 
 * If you are using any algorithms, policies or workload included in the power package please cite
 * the following paper:
 * 
 * Anton Beloglazov, and Rajkumar Buyya, "Optimal Online Deterministic Algorithms and Adaptive
 * Heuristics for Energy and Performance Efficient Dynamic Consolidation of Virtual Machines in
 * Cloud Data Centers", Concurrency and Computation: Practice and Experience (CCPE), Volume 24,
 * Issue 13, Pages: 1397-1420, John Wiley & Sons, Ltd, New York, USA, 2012
 * 
 * @author Anton Beloglazov
 * @since Jan 5, 2012
 */
public class RandomRunner extends RunnerAbstract {

	/**
	 * @param enableOutput
	 * @param outputToFile
	 * @param inputFolder
	 * @param outputFolder
	 * @param workload
	 * @param vmAllocationPolicy
	 * @param vmSelectionPolicy
	 * @param parameter
	 */
	public RandomRunner(
			boolean enableOutput,
			boolean outputToFile,
			String inputFolder,
			String outputFolder,
			String workload,
			String vmAllocationPolicy,
			String vmSelectionPolicy,
			String parameter) {
		super(
				enableOutput,
				outputToFile,
				inputFolder,
				outputFolder,
				workload,
				vmAllocationPolicy,
				vmSelectionPolicy,
				parameter);
	}

	/*
	 * (non-Javadoc)
	 * 
	 * @see org.cloudbus.cloudsim.examples.power.RunnerAbstract#init(java.lang.String)
	 */
	@Override
	protected void init(String inputFolder) {
		try {
			CloudSim.init(1, Calendar.getInstance(), false);

			broker = Helper.createBroker();
			int brokerId = broker.getId();

			cloudletList = RandomHelper.createCloudletList(brokerId, RandomConstants.NUMBER_OF_VMS);
			vmList = Helper.createVmList(brokerId, cloudletList.size());
			hostList = Helper.createHostList(RandomConstants.NUMBER_OF_HOSTS);
		} catch (Exception e) {
			e.printStackTrace();
			Log.printLine("The simulation has been terminated due to an unexpected error");
			System.exit(0);
		}
	}

}
