# Supplementary material for: Dynamic Voltage Frequency Scaling Simulator for Real Workflows Energy-Aware Management in Green Cloud Computing
Source: PLoS One. 2017 Jan 13;12(1):e0169803. doi: 10.1371/journal.pone.0169803 (PMC5234838; doi:10.1371/journal.pone.0169803)
Supplement: S4 File — Proposed simulator source code, also available at [24]. (ZIP) [file pone.0169803.s004.zip › WFSPow/src/org/cloudbus/cloudsim/File.java]

/*
 * Title:        CloudSim Toolkit
 * Description:  CloudSim (Cloud Simulation) Toolkit for Modeling and Simulation of Clouds
 * Licence:      GPL - http://www.gnu.org/copyleft/gpl.html
 *
 * Copyright (c) 2009-2012, The University of Melbourne, Australia
 */

package org.cloudbus.cloudsim;

/**
 * A class for representing a physical file in a DataCloud environment
 * 
 * @author Uros Cibej
 * @author Anthony Sulistio
 * @since CloudSim Toolkit 1.0
 */
public class File {

	private String name;           // logical file name

	private FileAttribute attribute;    // a file attribute

	// a transaction time for adding / getting /deleting this file
	private double transactionTime;

	/** Denotes that this file has not been registered to a Replica Catalogue */
	public static final int NOT_REGISTERED = -1;

	/** Denotes that the type of this file is unknown */
	public static final int TYPE_UNKOWN = 0;

	/** Denotes that the type of this file is a raw data */
	public static final int TYPE_RAW_DATA = 1;

	/** Denotes that the type of this file is a reconstructed data */
	public static final int TYPE_RECONSTRUCTED_DATA = 2;

	/** Denotes that the type of this file is a tag data */
	public static final int TYPE_TAG_DATA = 3;

	/**
	 * Creates a new DataCloud file with a given size (in MBytes). <br>
	 * NOTE: By default, a newly-created file is set to a <b>master</b> copy.
	 * 
	 * @param fileName file name
	 * @param fileSize file size is in MBytes
	 * @throws ParameterException This happens when one of the following scenarios occur:
	 *             <ul>
	 *             <li>the file name is empty or <tt>null</tt>
	 *             <li>the file size is zero or negative numbers
	 *             </ul>
	 */
	public File(String fileName, int fileSize) throws ParameterException {
		if (fileName == null || fileName.length() == 0) {
			throw new ParameterException("File(): Error - invalid file name.");
		}

		if (fileSize <= 0) {
			throw new ParameterException("File(): Error - size <= 0.");
		}

		name = fileName;
		attribute = new FileAttribute(fileName, fileSize);
		transactionTime = 0;
	}

	/**
	 * Copy constructor, i.e. cloning from a source file into this object, but this object is set to
	 * a <b>replica</b>
	 * 
	 * @param file the source of a File object to copy
	 * @throws ParameterException This happens when the source file is <tt>null</tt>
	 */
	public File(File file) throws ParameterException {
		if (file == null) {
			throw new ParameterException("File(): Error - file is null.");
		}

		// copy the attributes into the file
		FileAttribute fileAttr = file.getFileAttribute();
		attribute.copyValue(fileAttr);
		fileAttr.setMasterCopy(false);   // set this file to replica
	}

	/**
	 * Clone this file but the clone file is set to a <b>replica</b>
	 * 
	 * @return a clone of this file (as a replica) or <tt>null</tt> if an error occurs
	 */
	public File makeReplica() {
		return makeCopy();
	}

	/**
	 * Clone this file and make the new file as a <b>master</b> copy as well
	 * 
	 * @return a clone of this file (as a master copy) or <tt>null</tt> if an error occurs
	 */
	public File makeMasterCopy() {
		File file = makeCopy();
		if (file != null) {
			file.setMasterCopy(true);
		}

		return file;
	}

	/**
	 * Makes a copy of this file
	 * 
	 * @return a clone of this file (as a replica) or <tt>null</tt> if an error occurs
	 */
	private File makeCopy() {
		File file = null;
		try {
			file = new File(name, attribute.getFileSize());
			FileAttribute fileAttr = file.getFileAttribute();
			attribute.copyValue(fileAttr);
			fileAttr.setMasterCopy(false);   // set this file to replica
		} catch (Exception e) {
			file = null;
		}

		return file;
	}

	/**
	 * Gets an attribute of this file
	 * 
	 * @return a file attribute
	 */
	public FileAttribute getFileAttribute() {
		return attribute;
	}

	/**
	 * Gets the size of this object (in byte).<br>
	 * NOTE: This object size is NOT the actual file size. Moreover, this size is used for
	 * transferring this object over a network.
	 * 
	 * @return the object size (in byte)
	 */
	public int getAttributeSize() {
		return attribute.getAttributeSize();
	}

	/**
	 * Sets the resource ID that stores this file
	 * 
	 * @param resourceID a resource ID
	 * @return <tt>true</tt> if successful, <tt>false</tt> otherwise
	 */
	public boolean setResourceID(int resourceID) {
		return attribute.setResourceID(resourceID);
	}

	/**
	 * Gets the resource ID that stores this file
	 * 
	 * @return the resource ID
	 */
	public int getResourceID() {
		return attribute.getResourceID();
	}

	/**
	 * Returns the file name
	 * 
	 * @return the file name
	 */
	public String getName() {
		return attribute.getName();
	}

	/**
	 * Sets the file name
	 * 
	 * @param name the file name
	 */
	public void setName(String name) {
		attribute.setName(name);
	}

	/**
	 * Sets the owner name of this file
	 * 
	 * @param name the owner name
	 * @return <tt>true</tt> if successful, <tt>false</tt> otherwise
	 */
	public boolean setOwnerName(String name) {
		return attribute.setOwnerName(name);
	}

	/**
	 * Gets the owner name of this file
	 * 
	 * @return the owner name or <tt>null</tt> if empty
	 */
	public String getOwnerName() {
		return attribute.getOwnerName();
	}

	/**
	 * Gets the file size (in MBytes)
	 * 
	 * @return the file size (in MBytes)
	 */
	public int getSize() {
		return attribute.getFileSize();
	}

	/**
	 * Gets the file size (in bytes)
	 * 
	 * @return the file size (in bytes)
	 */
	public int getSizeInByte() {
		return attribute.getFileSizeInByte();
	}

	/**
	 * Sets the file size (in MBytes)
	 * 
	 * @param fileSize the file size (in MBytes)
	 * @return <tt>true</tt> if successful, <tt>false</tt> otherwise
	 */
	public boolean setFileSize(int fileSize) {
		return attribute.setFileSize(fileSize);
	}

	/**
	 * Sets the last update time of this file (in seconds)<br>
	 * NOTE: This time is relative to the start time. Preferably use
	 * {@link gridsim.CloudSim#clock()} method.
	 * 
	 * @param time the last update time (in seconds)
	 * @return <tt>true</tt> if successful, <tt>false</tt> otherwise
	 */
	public boolean setUpdateTime(double time) {
		return attribute.setUpdateTime(time);
	}

	/**
	 * Gets the last update time (in seconds)
	 * 
	 * @return the last update time (in seconds)
	 */
	public double getLastUpdateTime() {
		return attribute.getLastUpdateTime();
	}

	/**
	 * Sets the file registration ID (published by a Replica Catalogue entity)
	 * 
	 * @param id registration ID
	 * @return <tt>true</tt> if successful, <tt>false</tt> otherwise
	 */
	public boolean setRegistrationID(int id) {
		return attribute.setRegistrationId(id);
	}

	/**
	 * Gets the file registration ID
	 * 
	 * @return registration ID
	 */
	public int getRegistrationID() {
		return attribute.getRegistrationID();
	}

	/**
	 * Sets the file type (e.g. raw, tag, etc)
	 * 
	 * @param type a file type
	 * @return <tt>true</tt> if successful, <tt>false</tt> otherwise
	 */
	public boolean setType(int type) {
		return attribute.setType(type);
	}

	/**
	 * Gets this file type
	 * 
	 * @return file type
	 */
	public int getType() {
		return attribute.getType();
	}

	/**
	 * Sets the checksum of this file
	 * 
	 * @param checksum the checksum of this file
	 * @return <tt>true</tt> if successful, <tt>false</tt> otherwise
	 */
	public boolean setChecksum(int checksum) {
		return attribute.setChecksum(checksum);
	}

	/**
	 * Gets the file checksum
	 * 
	 * @return file checksum
	 */
	public int getChecksum() {
		return attribute.getChecksum();
	}

	/**
	 * Sets the cost associated with this file
	 * 
	 * @param cost cost of this file
	 * @return <tt>true</tt> if successful, <tt>false</tt> otherwise
	 */
	public boolean setCost(double cost) {
		return attribute.setCost(cost);
	}

	/**
	 * Gets the cost associated with this file
	 * 
	 * @return the cost of this file
	 */
	public double getCost() {
		return attribute.getCost();
	}

	/**
	 * Gets the file creation time (in millisecond)
	 * 
	 * @return the file creation time (in millisecond)
	 */
	public long getCreationTime() {
		return attribute.getCreationTime();
	}

	/**
	 * Checks if this file already registered to a Replica Catalogue
	 * 
	 * @return <tt>true</tt> if it is registered, <tt>false</tt> otherwise
	 */
	public boolean isRegistered() {
		return attribute.isRegistered();
	}

	/**
	 * Marks this file as a master copy or replica
	 * 
	 * @param masterCopy a flag denotes <tt>true</tt> for master copy or <tt>false</tt> for a
	 *            replica
	 */
	public void setMasterCopy(boolean masterCopy) {
		attribute.setMasterCopy(masterCopy);
	}

	/**
	 * Checks whether this file is a master copy or replica
	 * 
	 * @return <tt>true</tt> if it is a master copy or <tt>false</tt> otherwise
	 */
	public boolean isMasterCopy() {
		return attribute.isMasterCopy();
	}

	/**
	 * Marks this file as a read only or not
	 * 
	 * @param readOnly a flag denotes <tt>true</tt> for read only or <tt>false</tt> for re-writeable
	 */
	public void setReadOnly(boolean readOnly) {
		attribute.setReadOnly(readOnly);
	}

	/**
	 * Checks whether this file is a read only or not
	 * 
	 * @return <tt>true</tt> if it is a read only or <tt>false</tt> otherwise
	 */
	public boolean isReadOnly() {
		return attribute.isReadOnly();
	}

	/**
	 * Sets the current transaction time (in second) of this file. This transaction time can be
	 * related to the operation of adding / deleting / getting this file on a resource's storage.
	 * 
	 * @param time the transaction time (in second)
	 * @return <tt>true</tt> if successful, <tt>false</tt> otherwise
	 * @see gridsim.datagrid.storage.Storage#addFile(File)
	 * @see gridsim.datagrid.storage.Storage#addFile(List)
	 * @see gridsim.datagrid.storage.Storage#addReservedFile(File)
	 * @see gridsim.datagrid.storage.Storage#deleteFile(File)
	 * @see gridsim.datagrid.storage.Storage#deleteFile(String)
	 * @see gridsim.datagrid.storage.Storage#deleteFile(String, File)
	 * @see gridsim.datagrid.storage.Storage#getFile(String)
	 * @see gridsim.datagrid.storage.Storage#renameFile(File, String)
	 */
	public boolean setTransactionTime(double time) {
		if (time < 0) {
			return false;
		}

		transactionTime = time;
		return true;
	}

	/**
	 * Gets the last transaction time of this file (in second).
	 * 
	 * @return the transaction time (in second)
	 */
	public double getTransactionTime() {
		return transactionTime;
	}

}
