# Supplementary material for: Dynamic Voltage Frequency Scaling Simulator for Real Workflows Energy-Aware Management in Green Cloud Computing
Source: PLoS One. 2017 Jan 13;12(1):e0169803. doi: 10.1371/journal.pone.0169803 (PMC5234838; doi:10.1371/journal.pone.0169803)
Supplement: S4 File — Proposed simulator source code, also available at [24]. (ZIP) [file pone.0169803.s004.zip › WFSPow/src/org/cloudbus/cloudsim/Host.java]

/*
 * Title: CloudSim Toolkit Description: CloudSim (Cloud Simulation) Toolkit for Modeling and
 * Simulation of Clouds Licence: GPL - http://www.gnu.org/copyleft/gpl.html
 * 
 * Copyright (c) 2009-2012, The University of Melbourne, Australia
 */

package org.cloudbus.cloudsim;

import java.util.ArrayList;
import java.util.List;

import java.util.Map;
import org.cloudbus.cloudsim.core.CloudSim;
import org.cloudbus.cloudsim.lists.PeList;
import org.cloudbus.cloudsim.provisioners.BwProvisioner;
import org.cloudbus.cloudsim.provisioners.RamProvisioner;

/**
 * Host executes actions related to management of virtual machines (e.g., creation and destruction).
 * A host has a defined policy for provisioning memory and bw, as well as an allocation policy for
 * Pe's to virtual machines. A host is associated to a datacenter. It can host virtual machines.
 * 
 * @author Rodrigo N. Calheiros
 * @author Anton Beloglazov
 * @since CloudSim Toolkit 1.0
 */
public class Host {

	/** The id. */
	private int id;

	/** The storage. */
	private long storage;

	/** The ram provisioner. */
	private RamProvisioner ramProvisioner;

	/** The bw provisioner. */
	private BwProvisioner bwProvisioner;

	/** The allocation policy. */
	private VmScheduler vmScheduler;

	/** The vm list. */
	private final List<? extends Vm> vmList = new ArrayList<Vm>();

	/** The pe list. */
	private List<? extends Pe> peList;

	/** Tells whether this machine is working properly or has failed. */
	private boolean failed;

	/** The vms migrating in. */
	private final List<Vm> vmsMigratingIn = new ArrayList<Vm>();

	/** The datacenter where the host is placed. */
	private Datacenter datacenter;
	
	private boolean enableDVFS = false;
	private boolean enableONOFF = false;
    
	/**
	 * Instantiates a new host.
	 * 
	 * @param id the id
	 * @param ramProvisioner the ram provisioner
	 * @param bwProvisioner the bw provisioner
	 * @param storage the storage
	 * @param peList the pe list
	 * @param vmScheduler the vm scheduler
	 */
	public Host
		(
			int id,
			RamProvisioner ramProvisioner,
			BwProvisioner bwProvisioner,
			long storage,
			List<? extends Pe> peList,
			VmScheduler vmScheduler
		)
	{
		setId(id);
		setRamProvisioner(ramProvisioner);
		setBwProvisioner(bwProvisioner);
		setStorage(storage);
		setVmScheduler(vmScheduler);

		setPeList(peList);
		setFailed(false);
	}

	/**
	 * Requests updating of processing of cloudlets in the VMs running in this host.
	 * 
	 * @param currentTime the current time
	 * @return expected time of completion of the next cloudlet in all VMs in this host.
	 *         Double.MAX_VALUE if there is no future events expected in this host
	 * @pre currentTime >= 0.0
	 * @post $none
	 */
	public double updateVmsProcessing(double currentTime)
	{
		double smallerTime = Double.MAX_VALUE;
		
		for (Vm vm : getVmList())
		{
			double time = vm.updateVmProcessing(currentTime, getVmScheduler().getAllocatedMipsForVm(vm));
                        //Log.printLine("in HOST , timeee = " + time);
			if (time > 0.0 && time < smallerTime)
			{
				smallerTime = time;
			}
		}

		return smallerTime;
	}

	/**
	 * Adds the migrating in vm.
	 * 
	 * @param vm the vm
	 */
	public void addMigratingInVm(Vm vm)
	{
		vm.setInMigration(true);

		if (!getVmsMigratingIn().contains(vm))
		{
			if (getStorage() < vm.getSize())
			{
			//	Log.printLine("[VmScheduler.addMigratingInVm] Allocation of VM #" + vm.getId() + " to Host #"
			//			+ getId() + " failed by storage");
				System.exit(0);
			}

			if (!getRamProvisioner().allocateRamForVm(vm, vm.getCurrentRequestedRam()))
			{
			//	Log.printLine("[VmScheduler.addMigratingInVm] Allocation of VM #" + vm.getId() + " to Host #"
			//			+ getId() + " failed by RAM");
				System.exit(0);
			}

			if (!getBwProvisioner().allocateBwForVm(vm, vm.getCurrentRequestedBw()))
			{
			//	Log.printLine("[VmScheduler.addMigratingInVm] Allocation of VM #" + vm.getId() + " to Host #"
			//			+ getId() + " failed by BW");
				System.exit(0);
			}

			getVmScheduler().getVmsMigratingIn().add(vm.getUid());
			if (!getVmScheduler().allocatePesForVm(vm, vm.getCurrentRequestedMips()))
			{
			//	Log.printLine("[VmScheduler.addMigratingInVm] Allocation of VM #" + vm.getId() + " to Host #"
			//			+ getId() + " failed by MIPS");
				System.exit(0);
			}

			setStorage(getStorage() - vm.getSize());

			getVmsMigratingIn().add(vm);
			getVmList().add(vm);
			updateVmsProcessing(CloudSim.clock());
			vm.getHost().updateVmsProcessing(CloudSim.clock());
		}
	}

	/**
	 * Removes the migrating in vm.
	 * 
	 * @param vm the vm
	 */
	public void removeMigratingInVm(Vm vm)
	{
		vmDeallocate(vm);
		getVmsMigratingIn().remove(vm);
		getVmList().remove(vm);
		getVmScheduler().getVmsMigratingIn().remove(vm.getUid());
		vm.setInMigration(false);
	}

	/**
	 * Reallocate migrating in vms.
	 */
	public void reallocateMigratingInVms()
	{
		for (Vm vm : getVmsMigratingIn())
		{
			if (!getVmList().contains(vm))
			{
				getVmList().add(vm);
			}
			if (!getVmScheduler().getVmsMigratingIn().contains(vm.getUid()))
			{
				getVmScheduler().getVmsMigratingIn().add(vm.getUid());
			}
			getRamProvisioner().allocateRamForVm(vm, vm.getCurrentRequestedRam());
			getBwProvisioner().allocateBwForVm(vm, vm.getCurrentRequestedBw());
			getVmScheduler().allocatePesForVm(vm, vm.getCurrentRequestedMips());
			setStorage(getStorage() - vm.getSize());
		}
	}

	/**
	 * Checks if is suitable for vm.
	 * 
	 * @param vm the vm
	 * @return true, if is suitable for vm
	 */
	public boolean isSuitableForVm(Vm vm)
	{
		/*
		Log.printLine(getVmScheduler().getPeCapacity() +" >= "+ vm.getCurrentRequestedMaxMips());
		Log.printLine(getVmScheduler().getMaxPeCapacity() +" >= "+ vm.getCurrentRequestedMaxMips());
		Log.printLine(getVmScheduler().getAvailableMips()+" >= "+ vm.getCurrentRequestedTotalMips());
		Log.printLine(getRamProvisioner().isSuitableForVm(vm, vm.getCurrentRequestedRam()));            
		Log.printLine(getBwProvisioner().isSuitableForVm(vm, vm.getCurrentRequestedBw()));
		*/            
		/*
		Log.printLine(getVmScheduler().getPeCapacity() +" >= "+ vm.getCurrentRequestedMaxMips());
		Log.printLine(getVmScheduler().getMaxPeCapacity() +" >= "+ vm.getCurrentRequestedMaxMips());
		Log.printLine(getVmScheduler().getAvailableMips()+" >= "+ vm.getCurrentRequestedTotalMips());
		Log.printLine(getRamProvisioner().isSuitableForVm(vm, vm.getCurrentRequestedRam()));            
		Log.printLine(getBwProvisioner().isSuitableForVm(vm, vm.getCurrentRequestedBw()));
		*/
            
		return (getVmScheduler().getPeCapacity() >= vm.getCurrentRequestedMaxMips()
			&& getVmScheduler().getAvailableMips() >= vm.getCurrentRequestedTotalMips()
			&& getRamProvisioner().isSuitableForVm(vm, vm.getCurrentRequestedRam()) && getBwProvisioner()
			.isSuitableForVm(vm, vm.getCurrentRequestedBw()));
	}
	
	public boolean MakeSuitableHostForVm(Vm vm)
	{
		//IF DVFS ENABLE
        //IT'S POSSIBLE THAT THE FIRST VM ASK MORE THAN THE START CAPACITY OF THE PE (depending of the dvfs mode)
        //IN THIS CASE WE HAVE TO INCREASE DIRECTLY PE CAPACITY !
        //BUT IT'S not POSSIBLE WITH ALL GOVERNOR
        if(this.getVmList().isEmpty() && this.isEnableDVFS() && getVmScheduler().getAvailableMips() < vm.getCurrentRequestedTotalMips())
        {
            for(Pe pe : getPeList())
            {
                if(pe.changeToMaxFrequency()) // if the Freq has been set to MAX , return true
                {
                    setAvailableMips(getTotalMips());
                    return true;
                }
            }
            return false;
        }
        else
            return false;
    }
        
        
        
    /**
     * 
     * This methode modifies VMs size to fit them into one Host
     * 
     * The VMs size have to be modified when at the same time there is :
     *  - their size (sum) is > than the Host capacity 
     *  - a new VM has to be fitted into this Host
     * 
     * 
     * @param new_vm  (the VM that has to be to added into the Host)
     * @return true  (false will be implemented next)
     */
         
	public boolean decreaseVMMipsToHostNewVm(Vm new_vm)
    {
        double NewTotalVmMips = 0 ;
        double HostCapacity = getTotalMips();
        double percent;

        percent = reducePercentVmMips(new_vm, true);
        NewTotalVmMips = reduceAllVmMips(percent);
        
        new_vm.setMips(new_vm.getMaxMips() - (new_vm.getMaxMips()*percent));
        
   //     Log.printLine("Nouveaux total = " +NewTotalVmMips);
    //    Log.printLine("HostCapacity = " +HostCapacity);
        
        setAvailableMips(HostCapacity - NewTotalVmMips);
   //     Log.printLine("Mips New VM = " +new_vm.getMips());
   //     Log.printLine("Mips libre = " +getAvailableMips());
        return true;
	}
         
	/**
	 * This method modifies VMs size.
	 * 
	 * Called after CPU frequency decrease
	 * To avoid Host Capacity OverFlow ( theoritical "CPU utilization > 100%")
	 * 
	 * 
	 */
	public void decreaseVmMips()
	{
        double NewTotalVmMips = 0 ;
        double HostCapacity = getTotalMips();
        double percent;
        percent = reducePercentVmMips(null, false);
        NewTotalVmMips = reduceAllVmMips(percent);
        //System.out.println("News Total = " +NewTotalVmMips);
        setAvailableMips(HostCapacity - NewTotalVmMips);
        //System.out.println("Free Mips = " +getAvailableMips());
     }
        
     /**
      * 
      * Compute the percentage of size reduction to apply on ALL Vms
      * 
      * @param new_vm
      * @param isNewVmToHost
      * @return percent
      */
     private double reducePercentVmMips(Vm new_vm, boolean isNewVmToHost)
     {
         double HostCapacity = getTotalMips();
         double SumVmMaxMips = 0;
          for (Vm vm : getVmList()) 
                 SumVmMaxMips += vm.getMaxMips();
          if(isNewVmToHost)
                SumVmMaxMips += new_vm.getMaxMips();
          
          double percent = ((SumVmMaxMips-HostCapacity) / SumVmMaxMips);
          percent += percent * 0.002;
          return  percent;
     }
     
     /**
      * Function that really modify the VM Mips relating to the percentage
      * 
      * @param percent
      * @return 
      */
     private double reduceAllVmMips(double percent)
     {
    	 double NewTotalVmMips=0;
    	 for (Vm vm : getVmList()) 
    	 {
    		 double new_mips;
    		 new_mips =vm.getMaxMips() - (vm.getMaxMips()*percent);
    		 vm.setMips(new_mips);
    		 
    		 List<Double> updatedMipsVm = new ArrayList<>();
    		 Map<String, List<Double>> tmp_Map = getVmScheduler().getMipsMap();
    		 tmp_Map.put(vm.getUid(), updatedMipsVm);
    		 tmp_Map.get(vm.getUid()).add(new_mips);
    		 
    		 NewTotalVmMips += new_mips;
    	 }
    	 return NewTotalVmMips;
     }
         
     /**
      * 
      * This method regrow VM size (maximum to their initial capacity)
      * To use the Host at its maximum potential regarding the CPU frequency.
      * 
      * Function called when a VM finished its execution 
      * 
      
      * 
      * @return void
      */
     
     public void regrowVmMipsAfterVmEnd(Vm vmFinished)
     {
    	 //System.out.println("Regrow VM mips : after VM end");
    	 double FreeMips;
         List<Vm> ListVMRunning=getVmList();
         
         // remove the VM finished from the tmp VM list before the increase %
         FreeMips = vmFinished.getMips();
         ListVMRunning.remove(vmFinished);
         double percent = increasePercentVmMips(FreeMips);
         increaseVmMips(ListVMRunning,percent);
     }
     
     /**
      * 
      * This method regrow VM size (maximum to their initial capacity)
      * To use the Host at its maximum potential regarding the CPU frequency.
      * 
      * Function called when the CPU frequency is increased.
      * 
      */
     public void regrowVmMips()
     {
     //    System.out.println("Regrow VM mips : after Frequency Increase");
    	 increaseVmMips(getVmList(),increasePercentVmMips(0));
     }
     
     /**
      * 
      * 
      * Compute the percentage of size increase to apply on all VM
      * 
      * @param double freeMips : free mips on host
      * @return percentage
      * 
      */
     private double increasePercentVmMips(double FreeMips)
     {
    	 double availableMips = this.getAvailableMips() + FreeMips;
          //System.out.println("Available mips = " + availableMips);
         double maxMipsHost = this.getTotalMips();
          //System.out.println("Max mips host = " + maxMipsHost);
         double Percent = (maxMipsHost / (maxMipsHost - availableMips));
          //System.out.println("Increase percent = " + Percent);
         return Percent;
     }
     
     /**
      * 
      * Function that really modify the VM size.
      * 
      * 
      * @param ListVMRunning
      * @param Percent 
      */
     private void increaseVmMips(List<Vm> ListVMRunning, double Percent)
     {
         double NewSumVmMips=0;
         for (Vm vm : ListVMRunning) 
         {
        	 //System.out.println("Current VM MIPS =  " + vm.getMips() + "  / percent = " + Percent);
        	 double TmpNewVmMips = vm.getMips()*Percent*0.998;
        	 
        	 if(TmpNewVmMips > vm.getMaxMips())
                        TmpNewVmMips = vm.getMaxMips();
        	 
        	 vm.setMips(TmpNewVmMips);
        	 vm.setSizeHasBeenModified(true);

            List<Double> updatedMipsVm = new ArrayList<>();
            Map<String, List<Double>> tmp_Map = getVmScheduler().getMipsMap();
            tmp_Map.put(vm.getUid(), updatedMipsVm);
            tmp_Map.get(vm.getUid()).add(TmpNewVmMips);
            //System.out.println("New MIPS on VM #" + vm.getId()+ " = " + vm.getMips());
            NewSumVmMips+=TmpNewVmMips;
            //System.out.println("New Sum VMs MIPS =  " + new_som_vm_mips);
         }
   //      System.out.println("New Total Sum = " + NewSumVmMips);
     //    System.out.println("Available Mips on HOST = " + getAvailableMips());

     }
    
	/**
	 * Allocates PEs and memory to a new VM in the Host.
	 * 
	 * @param vm Vm being started
	 * @return $true if the VM could be started in the host; $false otherwise
	 * @pre $none
	 * @post $none
	 */
	public boolean vmCreate(Vm vm) {
		if (getStorage() < vm.getSize()) {
	//		Log.printLine("[VmScheduler.vmCreate] Allocation of VM #" + vm.getId() + " to Host #" + getId()
	//				+ " failed by storage");
			return false;
		}

		if (!getRamProvisioner().allocateRamForVm(vm, vm.getCurrentRequestedRam())) {
	//		Log.printLine("[VmScheduler.vmCreate] Allocation of VM #" + vm.getId() + " to Host #" + getId()
	//				+ " failed by RAM");
			return false;
		}

		if (!getBwProvisioner().allocateBwForVm(vm, vm.getCurrentRequestedBw())) {
	//		Log.printLine("[VmScheduler.vmCreate] Allocation of VM #" + vm.getId() + " to Host #" + getId()
	//				+ " failed by BW");
			getRamProvisioner().deallocateRamForVm(vm);
			return false;
		}

		if (!getVmScheduler().allocatePesForVm(vm, vm.getCurrentRequestedMips())) {
	//		Log.printLine("[VmScheduler.vmCreate] Allocation of VM #" + vm.getId() + " to Host #" + getId()
	//				+ " failed by MIPS");
			getRamProvisioner().deallocateRamForVm(vm);
			getBwProvisioner().deallocateBwForVm(vm);
			return false;
		}

		setStorage(getStorage() - vm.getSize());
		getVmList().add(vm);
		vm.setHost(this);
		return true;
	}

	/**
	 * Destroys a VM running in the host.
	 * 
	 * @param vm the VM
	 * @pre $none
	 * @post $none
	 */
	public void vmDestroy(Vm vm) {
		if (vm != null) {
			vmDeallocate(vm);
			getVmList().remove(vm);
			vm.setHost(null);
		}
	}

	/**
	 * Destroys all VMs running in the host.
	 * 
	 * @pre $none
	 * @post $none
	 */
	public void vmDestroyAll() {
		vmDeallocateAll();
		for (Vm vm : getVmList()) {
			vm.setHost(null);
			setStorage(getStorage() + vm.getSize());
		}
		getVmList().clear();
	}

	/**
	 * Deallocate all hostList for the VM.
	 * 
	 * @param vm the VM
	 */
	protected void vmDeallocate(Vm vm) {
		getRamProvisioner().deallocateRamForVm(vm);
		getBwProvisioner().deallocateBwForVm(vm);
		getVmScheduler().deallocatePesForVm(vm);
		setStorage(getStorage() + vm.getSize());
	}

	/**
	 * Deallocate all hostList for the VM.
	 */
	protected void vmDeallocateAll() {
		getRamProvisioner().deallocateRamForAllVms();
		getBwProvisioner().deallocateBwForAllVms();
		getVmScheduler().deallocatePesForAllVms();
	}

	/**
	 * Returns a VM object.
	 * 
	 * @param vmId the vm id
	 * @param userId ID of VM's owner
	 * @return the virtual machine object, $null if not found
	 * @pre $none
	 * @post $none
	 */
	public Vm getVm(int vmId, int userId) {
		for (Vm vm : getVmList()) {
			if (vm.getId() == vmId && vm.getUserId() == userId) {
				return vm;
			}
		}
		return null;
	}

	/**
	 * Gets the pes number.
	 * 
	 * @return the pes number
	 */
	public int getNumberOfPes() {
		return getPeList().size();
	}

	/**
	 * Gets the free pes number.
	 * 
	 * @return the free pes number
	 */
	public int getNumberOfFreePes() {
		return PeList.getNumberOfFreePes(getPeList());
	}

	/**
	 * Gets the total mips.
	 * 
	 * @return the total mips
	 */
	public int getTotalMips() {
		return PeList.getTotalMips(getPeList());
	}
        /**
	 * Gets the total Max mips.
	 * 
	 * @return the total mips
	 */
        public int getTotalMaxMips() {
		return PeList.getTotalMips(getPeList());
	}

	/**
	 * Allocates PEs for a VM.
	 * 
	 * @param vm the vm
	 * @param mipsShare the mips share
	 * @return $true if this policy allows a new VM in the host, $false otherwise
	 * @pre $none
	 * @post $none
	 */
	public boolean allocatePesForVm(Vm vm, List<Double> mipsShare) {
		return getVmScheduler().allocatePesForVm(vm, mipsShare);
	}

	/**
	 * Releases PEs allocated to a VM.
	 * 
	 * @param vm the vm
	 * @pre $none
	 * @post $none
	 */
	public void deallocatePesForVm(Vm vm) {
		getVmScheduler().deallocatePesForVm(vm);
	}

	/**
	 * Returns the MIPS share of each Pe that is allocated to a given VM.
	 * 
	 * @param vm the vm
	 * @return an array containing the amount of MIPS of each pe that is available to the VM
	 * @pre $none
	 * @post $none
	 */
	public List<Double> getAllocatedMipsForVm(Vm vm) {
		return getVmScheduler().getAllocatedMipsForVm(vm);
	}

	/**
	 * Gets the total allocated MIPS for a VM over all the PEs.
	 * 
	 * @param vm the vm
	 * @return the allocated mips for vm
	 */
	public double getTotalAllocatedMipsForVm(Vm vm) {
		return getVmScheduler().getTotalAllocatedMipsForVm(vm);
	}

	/**
	 * Returns maximum available MIPS among all the PEs.
	 * 
	 * @return max mips
	 */
	public double getMaxAvailableMips() {
		return getVmScheduler().getMaxAvailableMips();
	}

	/**
	 * Gets the free mips.
	 * 
	 * @return the free mips
	 */
	public double getAvailableMips() {
		return getVmScheduler().getAvailableMips();
	}
        
        public void setAvailableMips(double AvailableMips) {
		getVmScheduler().setAvailableMips(AvailableMips);
	}

	/**
	 * Gets the machine bw.
	 * 
	 * @return the machine bw
	 * @pre $none
	 * @post $result > 0
	 */
	public long getBw() {
		return getBwProvisioner().getBw();
	}

	/**
	 * Gets the machine memory.
	 * 
	 * @return the machine memory
	 * @pre $none
	 * @post $result > 0
	 */
	public int getRam() {
		return getRamProvisioner().getRam();
	}

	/**
	 * Gets the machine storage.
	 * 
	 * @return the machine storage
	 * @pre $none
	 * @post $result >= 0
	 */
	public long getStorage() {
		return storage;
	}

	/**
	 * Gets the id.
	 * 
	 * @return the id
	 */
	public int getId() {
		return id;
	}

	/**
	 * Sets the id.
	 * 
	 * @param id the new id
	 */
	protected void setId(int id) {
		this.id = id;
	}

	/**
	 * Gets the ram provisioner.
	 * 
	 * @return the ram provisioner
	 */
	public RamProvisioner getRamProvisioner() {
		return ramProvisioner;
	}

	/**
	 * Sets the ram provisioner.
	 * 
	 * @param ramProvisioner the new ram provisioner
	 */
	protected void setRamProvisioner(RamProvisioner ramProvisioner) {
		this.ramProvisioner = ramProvisioner;
	}

	/**
	 * Gets the bw provisioner.
	 * 
	 * @return the bw provisioner
	 */
	public BwProvisioner getBwProvisioner() {
		return bwProvisioner;
	}

	/**
	 * Sets the bw provisioner.
	 * 
	 * @param bwProvisioner the new bw provisioner
	 */
	protected void setBwProvisioner(BwProvisioner bwProvisioner) {
		this.bwProvisioner = bwProvisioner;
	}

	/**
	 * Gets the VM scheduler.
	 * 
	 * @return the VM scheduler
	 */
	public VmScheduler getVmScheduler() {
		return vmScheduler;
	}

	/**
	 * Sets the VM scheduler.
	 * 
	 * @param vmScheduler the vm scheduler
	 */
	protected void setVmScheduler(VmScheduler vmScheduler) {
		this.vmScheduler = vmScheduler;
	}

	/**
	 * Gets the pe list.
	 * 
	 * @param <T> the generic type
	 * @return the pe list
	 */
	@SuppressWarnings("unchecked")
	public <T extends Pe> List<T> getPeList() {
		return (List<T>) peList;
	}

	/**
	 * Sets the pe list.
	 * 
	 * @param <T> the generic type
	 * @param peList the new pe list
	 */
	protected <T extends Pe> void setPeList(List<T> peList) {
		this.peList = peList;
	}

	/**
	 * Gets the vm list.
	 * 
	 * @param <T> the generic type
	 * @return the vm list
	 */
	@SuppressWarnings("unchecked")
	public <T extends Vm> List<T> getVmList() {
		return (List<T>) vmList;
	}

	/**
	 * Sets the storage.
	 * 
	 * @param storage the new storage
	 */
	protected void setStorage(long storage) {
		this.storage = storage;
	}

	/**
	 * Checks if is failed.
	 * 
	 * @return true, if is failed
	 */
	public boolean isFailed() {
		return failed;
	}

	/**
	 * Sets the PEs of this machine to a FAILED status. NOTE: <tt>resName</tt> is used for debugging
	 * purposes, which is <b>ON</b> by default. Use {@link #setFailed(boolean)} if you do not want
	 * this information.
	 * 
	 * @param resName the name of the resource
	 * @param failed the failed
	 * @return <tt>true</tt> if successful, <tt>false</tt> otherwise
	 */
	public boolean setFailed(String resName, boolean failed) {
		// all the PEs are failed (or recovered, depending on fail)
		this.failed = failed;
		PeList.setStatusFailed(getPeList(), resName, getId(), failed);
		return true;
	}

	/**
	 * Sets the PEs of this machine to a FAILED status.
	 * 
	 * @param failed the failed
	 * @return <tt>true</tt> if successful, <tt>false</tt> otherwise
	 */
	public boolean setFailed(boolean failed) {
		// all the PEs are failed (or recovered, depending on fail)
		this.failed = failed;
		PeList.setStatusFailed(getPeList(), failed);
		return true;
	}

	/**
	 * Sets the particular Pe status on this Machine.
	 * 
	 * @param peId the pe id
	 * @param status Pe status, either <tt>Pe.FREE</tt> or <tt>Pe.BUSY</tt>
	 * @return <tt>true</tt> if the Pe status has changed, <tt>false</tt> otherwise (Pe id might not
	 *         be exist)
	 * @pre peID >= 0
	 * @post $none
	 */
	public boolean setPeStatus(int peId, int status) {
		return PeList.setPeStatus(getPeList(), peId, status);
	}

	/**
	 * Gets the vms migrating in.
	 * 
	 * @return the vms migrating in
	 */
	public List<Vm> getVmsMigratingIn() {
		return vmsMigratingIn;
	}

	/**
	 * Gets the data center.
	 * 
	 * @return the data center where the host runs
	 */
	public Datacenter getDatacenter() {
		return datacenter;
	}

	/**
	 * Sets the data center.
	 * 
	 * @param datacenter the data center from this host
	 */
	public void setDatacenter(Datacenter datacenter) {
		this.datacenter = datacenter;
	}
        
        
    public boolean isEnableDVFS() {
        return enableDVFS;
    }

    protected void setEnableDVFS(boolean enableDVFS) {
        this.enableDVFS = enableDVFS;
    }
    
    public boolean isEnableONOFF() {
        return enableONOFF;
    }

    public void setEnableONOFF(boolean enableONOFF) {
        this.enableONOFF = enableONOFF;
    }
       
}
