# Supplementary material for: Dynamic Voltage Frequency Scaling Simulator for Real Workflows Energy-Aware Management in Green Cloud Computing
Source: PLoS One. 2017 Jan 13;12(1):e0169803. doi: 10.1371/journal.pone.0169803 (PMC5234838; doi:10.1371/journal.pone.0169803)
Supplement: S4 File — Proposed simulator source code, also available at [24]. (ZIP) [file pone.0169803.s004.zip › WFSPow/src/org/cloudbus/cloudsim/lists/CloudletList.java]

/*
 * Title:        CloudSim Toolkit
 * Description:  CloudSim (Cloud Simulation) Toolkit for Modeling and Simulation of Clouds
 * Licence:      GPL - http://www.gnu.org/copyleft/gpl.html
 *
 * Copyright (c) 2009-2012, The University of Melbourne, Australia
 */

package org.cloudbus.cloudsim.lists;

import java.util.Collections;
import java.util.Comparator;
import java.util.List;

import org.cloudbus.cloudsim.Cloudlet;

/**
 * CloudletList is a collection of operations on lists of Cloudlets.
 * 
 * @author Anton Beloglazov
 * @since CloudSim Toolkit 2.0
 */
public class CloudletList {

	/**
	 * Gets the by id.
	 * 
	 * @param cloudletList the cloudlet list
	 * @param id the id
	 * @return the by id
	 */
	public static <T extends Cloudlet> T getById(List<T> cloudletList, int id) {
		for (T cloudlet : cloudletList) {
			if (cloudlet.getCloudletId() == id) {
				return cloudlet;
			}
		}
		return null;
	}

	/**
	 * Sorts the Cloudlets in a list based on their lengths.
	 * 
	 * @param cloudletList the cloudlet list
	 * @pre $none
	 * @post $none
	 */
	public static <T extends Cloudlet> void sort(List<T> cloudletList) {
		Collections.sort(cloudletList, new Comparator<T>() {

			/**
			 * Compares two objects.
			 * 
			 * @param a the first Object to be compared
			 * @param b the second Object to be compared
			 * @return the value 0 if both Objects are numerically equal; a value less than 0 if the
			 *         first Object is numerically less than the second Object; and a value greater
			 *         than 0 if the first Object is numerically greater than the second Object.
			 * @throws ClassCastException <tt>a</tt> and <tt>b</tt> are expected to be of type
			 *             <tt>Cloudlet</tt>
			 * @pre a != null
			 * @pre b != null
			 * @post $none
			 */
			@Override
			public int compare(T a, T b) throws ClassCastException {
				Double cla = Double.valueOf(a.getCloudletTotalLength());
				Double clb = Double.valueOf(b.getCloudletTotalLength());
				return cla.compareTo(clb);
			}
		});
	}

}
