# Supplementary material for: Dynamic Voltage Frequency Scaling Simulator for Real Workflows Energy-Aware Management in Green Cloud Computing
Source: PLoS One. 2017 Jan 13;12(1):e0169803. doi: 10.1371/journal.pone.0169803 (PMC5234838; doi:10.1371/journal.pone.0169803)
Supplement: S4 File — Proposed simulator source code, also available at [24]. (ZIP) [file pone.0169803.s004.zip › WFSPow/src/org/cloudbus/cloudsim/lists/HostList.java]

/*
 * Title:        CloudSim Toolkit
 * Description:  CloudSim (Cloud Simulation) Toolkit for Modeling and Simulation of Clouds
 * Licence:      GPL - http://www.gnu.org/copyleft/gpl.html
 *
 * Copyright (c) 2009-2012, The University of Melbourne, Australia
 */

package org.cloudbus.cloudsim.lists;

import java.util.List;

import org.cloudbus.cloudsim.Host;

/**
 * HostList is a collection of operations on lists of hosts.
 * 
 * @author Anton Beloglazov
 * @since CloudSim Toolkit 2.0
 */
public class HostList {

	/**
	 * Gets the Machine object for a particular ID.
	 * 
	 * @param <T> the generic type
	 * @param hostList the host list
	 * @param id the host ID
	 * @return the Machine object or <tt>null</tt> if no machine exists
	 * @see gridsim.Machine
	 * @pre id >= 0
	 * @post $none
	 */
	public static <T extends Host> T getById(List<T> hostList, int id) {
		for (T host : hostList) {
			if (host.getId() == id) {
				return host;
			}
		}
		return null;
	}

	/**
	 * Gets the total number of PEs for all Machines.
	 * 
	 * @param <T> the generic type
	 * @param hostList the host list
	 * @return number of PEs
	 * @pre $none
	 * @post $result >= 0
	 */
	public static <T extends Host> int getNumberOfPes(List<T> hostList) {
		int numberOfPes = 0;
		for (T host : hostList) {
			numberOfPes += host.getPeList().size();
		}
		return numberOfPes;
	}

	/**
	 * Gets the total number of <tt>FREE</tt> or non-busy PEs for all Machines.
	 * 
	 * @param <T> the generic type
	 * @param hostList the host list
	 * @return number of PEs
	 * @pre $none
	 * @post $result >= 0
	 */
	public static <T extends Host> int getNumberOfFreePes(List<T> hostList) {
		int numberOfFreePes = 0;
		for (T host : hostList) {
			numberOfFreePes += PeList.getNumberOfFreePes(host.getPeList());
		}
		return numberOfFreePes;
	}

	/**
	 * Gets the total number of <tt>BUSY</tt> PEs for all Machines.
	 * 
	 * @param <T> the generic type
	 * @param hostList the host list
	 * @return number of PEs
	 * @pre $none
	 * @post $result >= 0
	 */
	public static <T extends Host> int getNumberOfBusyPes(List<T> hostList) {
		int numberOfBusyPes = 0;
		for (T host : hostList) {
			numberOfBusyPes += PeList.getNumberOfBusyPes(host.getPeList());
		}
		return numberOfBusyPes;
	}

	/**
	 * Gets a Machine with free Pe.
	 * 
	 * @param <T> the generic type
	 * @param hostList the host list
	 * @return a machine object or <tt>null</tt> if not found
	 * @pre $none
	 * @post $none
	 */
	public static <T extends Host> T getHostWithFreePe(List<T> hostList) {
		return getHostWithFreePe(hostList, 1);
	}

	/**
	 * Gets a Machine with a specified number of free Pe.
	 * 
	 * @param <T> the generic type
	 * @param hostList the host list
	 * @param pesNumber the pes number
	 * @return a machine object or <tt>null</tt> if not found
	 * @pre $none
	 * @post $none
	 */
	public static <T extends Host> T getHostWithFreePe(List<T> hostList, int pesNumber) {
		for (T host : hostList) {
			if (PeList.getNumberOfFreePes(host.getPeList()) >= pesNumber) {
				return host;
			}
		}
		return null;
	}

	/**
	 * Sets the particular Pe status on a Machine.
	 * 
	 * @param <T> the generic type
	 * @param hostList the host list
	 * @param status Pe status, either <tt>Pe.FREE</tt> or <tt>Pe.BUSY</tt>
	 * @param hostId the host id
	 * @param peId the pe id
	 * @return <tt>true</tt> if the Pe status has changed, <tt>false</tt> otherwise (Machine id or
	 *         Pe id might not be exist)
	 * @pre machineID >= 0
	 * @pre peID >= 0
	 * @post $none
	 */
	public static <T extends Host> boolean setPeStatus(List<T> hostList, int status, int hostId, int peId) {
		T host = getById(hostList, hostId);
		if (host == null) {
			return false;
		}
		return host.setPeStatus(peId, status);
	}

}
