# Supplementary material for: Dynamic Voltage Frequency Scaling Simulator for Real Workflows Energy-Aware Management in Green Cloud Computing
Source: PLoS One. 2017 Jan 13;12(1):e0169803. doi: 10.1371/journal.pone.0169803 (PMC5234838; doi:10.1371/journal.pone.0169803)
Supplement: S4 File — Proposed simulator source code, also available at [24]. (ZIP) [file pone.0169803.s004.zip › WFSPow/src/org/cloudbus/cloudsim/lists/VmList.java]

/*
 * Title:        CloudSim Toolkit
 * Description:  CloudSim (Cloud Simulation) Toolkit for Modeling and Simulation of Clouds
 * Licence:      GPL - http://www.gnu.org/copyleft/gpl.html
 *
 * Copyright (c) 2009-2012, The University of Melbourne, Australia
 */

package org.cloudbus.cloudsim.lists;

import java.util.List;

import org.cloudbus.cloudsim.Log;
import org.cloudbus.cloudsim.Vm;

/**
 * VmList is a collection of operations on lists of VMs.
 * 
 * @author Anton Beloglazov
 * @since CloudSim Toolkit 2.0
 */
public class VmList {

	/**
	 * Return a reference to a Vm object from its ID.
	 * 
	 * @param id ID of required VM
	 * @param vmList the vm list
	 * @return Vm with the given ID, $null if not found
	 * @pre $none
	 * @post $none
	 */
	public static <T extends Vm> T getById(List<T> vmList, int id) {
      //      Log.printLine("ListVm size = " + vmList.size());
      //      Log.printLine("look for VmId = " + id);
		for (T vm : vmList) {
             //       Log.printLine("id current Vm = " + vm.getId());
			if (vm.getId() == id) {
				return vm;
			}
		}
		return null;
	}

	/**
	 * Return a reference to a Vm object from its ID and user ID.
	 * 
	 * @param id ID of required VM
	 * @param userId the user ID
	 * @param vmList the vm list
	 * @return Vm with the given ID, $null if not found
	 * @pre $none
	 * @post $none
	 */
	public static <T extends Vm> T getByIdAndUserId(List<T> vmList, int id, int userId) {
		for (T vm : vmList) {
			if (vm.getId() == id && vm.getUserId() == userId) {
				return vm;
			}
		}
		return null;
	}

}
