# Supplementary material for: Dynamic Voltage Frequency Scaling Simulator for Real Workflows Energy-Aware Management in Green Cloud Computing
Source: PLoS One. 2017 Jan 13;12(1):e0169803. doi: 10.1371/journal.pone.0169803 (PMC5234838; doi:10.1371/journal.pone.0169803)
Supplement: S4 File — Proposed simulator source code, also available at [24]. (ZIP) [file pone.0169803.s004.zip › WFSPow/src/org/cloudbus/cloudsim/network/datacenter/HostPacket.java]

/*
 * Title:        CloudSim Toolkit
 * Description:  CloudSim (Cloud Simulation) Toolkit for Modeling and Simulation of Clouds
 * Licence:      GPL - http://www.gnu.org/copyleft/gpl.html
 *
 * Copyright (c) 2009-2012, The University of Melbourne, Australia
 */

package org.cloudbus.cloudsim.network.datacenter;

/**
 * HostPacket represents the packet that travels through the virtual network with a Host. It
 * contains information about cloudlets which are communicating
 * 
 * Please refer to following publication for more details:
 * 
 * Saurabh Kumar Garg and Rajkumar Buyya, NetworkCloudSim: Modelling Parallel Applications in Cloud
 * Simulations, Proceedings of the 4th IEEE/ACM International Conference on Utility and Cloud
 * Computing (UCC 2011, IEEE CS Press, USA), Melbourne, Australia, December 5-7, 2011.
 * 
 * @author Saurabh Kumar Garg
 * @since CloudSim Toolkit 1.0
 */
public class HostPacket {

	public HostPacket(
			int sender,
			int reciever,
			double data,
			double sendtime,
			double recievetime,
			int vsnd,
			int vrvd) {
		super();
		this.sender = sender;
		this.reciever = reciever;
		this.data = data;
		this.sendtime = sendtime;
		this.recievetime = recievetime;
		virtualrecvid = vrvd;
		virtualsendid = vsnd;
	}

	int sender;

	int virtualrecvid;

	int virtualsendid;

	int reciever;

	double data;

	double sendtime;

	double recievetime;
}
