# Supplementary material for: Dynamic Voltage Frequency Scaling Simulator for Real Workflows Energy-Aware Management in Green Cloud Computing
Source: PLoS One. 2017 Jan 13;12(1):e0169803. doi: 10.1371/journal.pone.0169803 (PMC5234838; doi:10.1371/journal.pone.0169803)
Supplement: S4 File — Proposed simulator source code, also available at [24]. (ZIP) [file pone.0169803.s004.zip › WFSPow/src/org/cloudbus/cloudsim/network/datacenter/NetworkConstants.java]

/*
 * Title:        CloudSim Toolkit
 * Description:  CloudSim (Cloud Simulation) Toolkit for Modeling and Simulation of Clouds
 * Licence:      GPL - http://www.gnu.org/copyleft/gpl.html
 *
 * Copyright (c) 2009-2012, The University of Melbourne, Australia
 */

package org.cloudbus.cloudsim.network.datacenter;

public class NetworkConstants {

	public static int maxhostVM = 2;
	public static int HOST_PEs =1 ; // 8;

	public static double maxMemperVM = 1024 * 1024;// kb

	public static int currentCloudletId = 0;
	public static int currentAppId = 0;

	// stage type
	public static final int EXECUTION = 0; 
	public static final int WAIT_SEND = 1;
	public static final int WAIT_RECV = 2;
	public static final int FINISH = -2;

	// number of switches at each level
	public static final int ROOT_LEVEL = 0;
	public static final int Agg_LEVEL = 1;
	public static final int EDGE_LEVEL = 2;

	public static final int PES_NUMBER = 1 ;// 4;
	public static final int FILE_SIZE = 300;
	public static final int OUTPUT_SIZE = 300;

	public static final int COMMUNICATION_LENGTH = 1;

	public static boolean BASE = true;

	public static long BandWidthEdgeAgg = 100 * 1024 * 1024;// 100 Megabits
	public static long BandWidthEdgeHost = 100 * 1024 * 1024;//
	public static long BandWidthAggRoot = 20 * 1024 * 1024 * 2;// 40gb

	public static double SwitchingDelayRoot = .00285;
	public static double SwitchingDelayAgg = .00245;// .00245
	public static double SwitchingDelayEdge = .00157;// ms

	public static double EdgeSwitchPort = 1 ; //4;// number of host

	public static double AggSwitchPort = 1;// number of Edge

	public static double RootSwitchPort = 1;// number of Agg

	public static double seed = 199;

	public static boolean logflag = false;

	public static int iteration = 10;
	public static int nexttime = 1000;

	public static int totaldatatransfer = 0;
}
