# Supplementary material for: Dynamic Voltage Frequency Scaling Simulator for Real Workflows Energy-Aware Management in Green Cloud Computing
Source: PLoS One. 2017 Jan 13;12(1):e0169803. doi: 10.1371/journal.pone.0169803 (PMC5234838; doi:10.1371/journal.pone.0169803)
Supplement: S4 File — Proposed simulator source code, also available at [24]. (ZIP) [file pone.0169803.s004.zip › WFSPow/src/org/cloudbus/cloudsim/network/datacenter/NetworkDatacenter.java]

/*
 * Title:        CloudSim Toolkit
 * Description:  CloudSim (Cloud Simulation) Toolkit for Modeling and Simulation of Clouds
 * Licence:      GPL - http://www.gnu.org/copyleft/gpl.html
 *
 * Copyright (c) 2009-2012, The University of Melbourne, Australia
 */

package org.cloudbus.cloudsim.network.datacenter;

import java.util.HashMap;
import java.util.List;
import java.util.Map;
import java.util.Map.Entry;

import org.cloudbus.cloudsim.Cloudlet;
import org.cloudbus.cloudsim.CloudletScheduler;
import org.cloudbus.cloudsim.Datacenter;
import org.cloudbus.cloudsim.DatacenterCharacteristics;
import org.cloudbus.cloudsim.Host;
import org.cloudbus.cloudsim.Log;
import org.cloudbus.cloudsim.Storage;
import org.cloudbus.cloudsim.Vm;
import org.cloudbus.cloudsim.VmAllocationPolicy;
import org.cloudbus.cloudsim.core.CloudSim;
import org.cloudbus.cloudsim.core.CloudSimTags;
import org.cloudbus.cloudsim.core.SimEvent;

/**
 * NetworkDatacenter class is a Datacenter whose hostList are virtualized and networked. It contains
 * all the information about internal network. For example, which VM is connected to Switch etc. It
 * deals with processing of VM queries (i.e., handling of VMs) instead of processing
 * Cloudlet-related queries. So, even though an AllocPolicy will be instantiated (in the init()
 * method of the superclass, it will not be used, as processing of cloudlets are handled by the
 * CloudletScheduler and processing of VirtualMachines are handled by the VmAllocationPolicy.
 * 
 * Please refer to following publication for more details:
 * 
 * Saurabh Kumar Garg and Rajkumar Buyya, NetworkCloudSim: Modelling Parallel Applications in Cloud
 * Simulations, Proceedings of the 4th IEEE/ACM International Conference on Utility and Cloud
 * Computing (UCC 2011, IEEE CS Press, USA), Melbourne, Australia, December 5-7, 2011.
 * 
 * @author Saurabh Kumar Garg
 * @since CloudSim Toolkit 3.0
 */
public class NetworkDatacenter extends Datacenter {

	/**
	 * Allocates a new NetworkDatacenter object.
	 * 
	 * @param name the name to be associated with this entity (as required by Sim_entity class from
	 *        simjava package)
	 * @param characteristics an object of DatacenterCharacteristics
	 * @param storageList a LinkedList of storage elements, for data simulation
	 * @param vmAllocationPolicy the vmAllocationPolicy
	 * 
	 * @throws Exception This happens when one of the following scenarios occur:
	 *         <ul>
	 *         <li>creating this entity before initializing CloudSim package
	 *         <li>this entity name is <tt>null</tt> or empty
	 *         <li>this entity has <tt>zero</tt> number of PEs (Processing Elements). <br>
	 *         No PEs mean the Cloudlets can't be processed. A CloudResource must contain one or
	 *         more Machines. A Machine must contain one or more PEs.
	 *         </ul>
	 * 
	 * @pre name != null
	 * @pre resource != null
	 * @post $none
	 */
	public NetworkDatacenter(
			String name,
			DatacenterCharacteristics characteristics,
			VmAllocationPolicy vmAllocationPolicy,
			List<Storage> storageList,
			double schedulingInterval) throws Exception {
		super(name, characteristics, vmAllocationPolicy, storageList, schedulingInterval);
		VmToSwitchid = new HashMap<Integer, Integer>();
		HostToSwitchid = new HashMap<Integer, Integer>();
		VmtoHostlist = new HashMap<Integer, Integer>();
		Switchlist = new HashMap<Integer, Switch>();
	}

	public Map<Integer, Integer> VmToSwitchid;

	public Map<Integer, Integer> HostToSwitchid;

	public Map<Integer, Switch> Switchlist;

	public Map<Integer, Integer> VmtoHostlist;

	/**
	 * Get list of all EdgeSwitches in the Datacenter network One can design similar functions for
	 * other type of switches.
	 * 
	 */
	public Map<Integer, Switch> getEdgeSwitch() {
		Map<Integer, Switch> edgeswitch = new HashMap<Integer, Switch>();
		for (Entry<Integer, Switch> es : Switchlist.entrySet()) {
			if (es.getValue().level == NetworkConstants.EDGE_LEVEL) {
				edgeswitch.put(es.getKey(), es.getValue());
			}
		}
		return edgeswitch;

	}

	/**
	 * Create the VM within the NetworkDatacenter. It can be directly accessed by Datacenter Broker
	 * which manage allocation of Cloudlets.
	 * 
	 * 
	 */
	public boolean processVmCreateNetwork(Vm vm) {

		boolean result = getVmAllocationPolicy().allocateHostForVm(vm);

		if (result) {
			VmToSwitchid.put(vm.getId(), ((NetworkHost) vm.getHost()).sw.getId());
			VmtoHostlist.put(vm.getId(), vm.getHost().getId());
			System.out.println(vm.getId() + " VM is created on " + vm.getHost().getId());
			double amount = 0.0;
			if (getDebts().containsKey(vm.getUserId())) {
				amount = getDebts().get(vm.getUserId());
			}
			amount += getCharacteristics().getCostPerMem() * vm.getRam();
			amount += getCharacteristics().getCostPerStorage() * vm.getSize();

			getDebts().put(vm.getUserId(), amount);

			getVmList().add(vm);

			vm.updateVmProcessing(CloudSim.clock(), getVmAllocationPolicy().getHost(vm).getVmScheduler()
					.getAllocatedMipsForVm(vm));
		}
		return result;
	}

	/**
	 * Processes a Cloudlet submission.
	 * 
	 * @param ev a SimEvent object
	 * @param ack an acknowledgement
	 * 
	 * @pre ev != null
	 * @post $none
	 */
	@Override
	protected void processCloudletSubmit(SimEvent ev, boolean ack) {
		updateCloudletProcessing();

		try {
			// gets the Cloudlet object
			Cloudlet cl = (Cloudlet) ev.getData();

			// checks whether this Cloudlet has finished or not
			if (cl.isFinished()) {
				String name = CloudSim.getEntityName(cl.getUserId());
				Log.printLine(getName() + ": Warning - Cloudlet #" + cl.getCloudletId() + " owned by " + name
						+ " is already completed/finished.");
				Log.printLine("Therefore, it is not being executed again");
				Log.printLine();

				// NOTE: If a Cloudlet has finished, then it won't be processed.
				// So, if ack is required, this method sends back a result.
				// If ack is not required, this method don't send back a result.
				// Hence, this might cause CloudSim to be hanged since waiting
				// for this Cloudlet back.
				if (ack) {
					int[] data = new int[3];
					data[0] = getId();
					data[1] = cl.getCloudletId();
					data[2] = CloudSimTags.FALSE;

					// unique tag = operation tag
					int tag = CloudSimTags.CLOUDLET_SUBMIT_ACK;
					sendNow(cl.getUserId(), tag, data);
				}

				sendNow(cl.getUserId(), CloudSimTags.CLOUDLET_RETURN, cl);

				return;
			}

			// process this Cloudlet to this CloudResource
			cl.setResourceParameter(getId(), getCharacteristics().getCostPerSecond(), getCharacteristics()
					.getCostPerBw());

			int userId = cl.getUserId();
			int vmId = cl.getVmId();

			// time to transfer the files
			double fileTransferTime = predictFileTransferTime(cl.getRequiredFiles());

			Host host = getVmAllocationPolicy().getHost(vmId, userId);
			Vm vm = host.getVm(vmId, userId);
			CloudletScheduler scheduler = vm.getCloudletScheduler();
			double estimatedFinishTime = scheduler.cloudletSubmit(cl, fileTransferTime);

			if (estimatedFinishTime > 0.0) { // if this cloudlet is in the exec
				// time to process the cloudlet
				estimatedFinishTime += fileTransferTime;
				send(getId(), estimatedFinishTime, CloudSimTags.VM_DATACENTER_EVENT);

				// event to update the stages
				send(getId(), 0.0001, CloudSimTags.VM_DATACENTER_EVENT);
			}

			if (ack) {
				int[] data = new int[3];
				data[0] = getId();
				data[1] = cl.getCloudletId();
				data[2] = CloudSimTags.TRUE;

				// unique tag = operation tag
				int tag = CloudSimTags.CLOUDLET_SUBMIT_ACK;
				sendNow(cl.getUserId(), tag, data);
			}
		} catch (ClassCastException c) {
			Log.printLine(getName() + ".processCloudletSubmit(): " + "ClassCastException error.");
			c.printStackTrace();
		} catch (Exception e) {
			Log.printLine(getName() + ".processCloudletSubmit(): " + "Exception error.");
			e.printStackTrace();
		}

		checkCloudletCompletion();
	}

}
