# Supplementary material for: Dynamic Voltage Frequency Scaling Simulator for Real Workflows Energy-Aware Management in Green Cloud Computing
Source: PLoS One. 2017 Jan 13;12(1):e0169803. doi: 10.1371/journal.pone.0169803 (PMC5234838; doi:10.1371/journal.pone.0169803)
Supplement: S4 File — Proposed simulator source code, also available at [24]. (ZIP) [file pone.0169803.s004.zip › WFSPow/src/org/cloudbus/cloudsim/network/GraphReaderIF.java]

/*
 * Title:        CloudSim Toolkit
 * Description:  CloudSim (Cloud Simulation) Toolkit for Modeling and Simulation of Clouds
 * Licence:      GPL - http://www.gnu.org/copyleft/gpl.html
 *
 * Copyright (c) 2009-2012, The University of Melbourne, Australia
 */

package org.cloudbus.cloudsim.network;

import java.io.IOException;

/**
 * This interface abstracts an reader for different graph-file-formats
 * 
 * @author Thomas Hohnstein
 * @since CloudSim Toolkit 1.0
 */
public interface GraphReaderIF {

	/**
	 * this method just reads the file and creates an TopologicalGraph object
	 * 
	 * @param filename name of the file to read
	 * @return created TopologicalGraph
	 * @throws IOException
	 */
	TopologicalGraph readGraphFile(String filename) throws IOException;

}
