# Supplementary material for: Dynamic Voltage Frequency Scaling Simulator for Real Workflows Energy-Aware Management in Green Cloud Computing
Source: PLoS One. 2017 Jan 13;12(1):e0169803. doi: 10.1371/journal.pone.0169803 (PMC5234838; doi:10.1371/journal.pone.0169803)
Supplement: S4 File — Proposed simulator source code, also available at [24]. (ZIP) [file pone.0169803.s004.zip › WFSPow/src/org/cloudbus/cloudsim/Pe.java]

/*
 * Title:        CloudSim Toolkit
 * Description:  CloudSim (Cloud Simulation) Toolkit for Modeling and Simulation of Clouds
 * Licence:      GPL - http://www.gnu.org/copyleft/gpl.html
 *
 * Copyright (c) 2009-2012, The University of Melbourne, Australia
 */

package org.cloudbus.cloudsim;

import java.util.ArrayList;
import java.util.Iterator;
import org.cloudbus.cloudsim.power.dvfs.*;
import org.cloudbus.cloudsim.provisioners.PeProvisioner;
import org.cloudbus.cloudsim.xml.DvfsDatas;

/**
 * CloudSim Pe (Processing Element) class represents CPU unit, defined in terms of Millions
 * Instructions Per Second (MIPS) rating.<br>
 * <b>ASSUMPTION:<b> All PEs under the same Machine have the same MIPS rating.
 * 
 * @author Manzur Murshed
 * @author Rajkumar Buyya
 * @since CloudSim Toolkit 1.0
 */
public class Pe {

	/** Denotes Pe is FREE for allocation. */
	public static final int FREE = 1;

	/** Denotes Pe is allocated and hence busy in processing Cloudlet. */
	public static final int BUSY = 2;

	/**
	 * Denotes Pe is failed and hence it can't process any Cloudlet at this moment. This Pe is
	 * failed because it belongs to a machine which is also failed.
	 */
	public static final int FAILED = 3;

        
        
	/** The id. */
	private int id;

	// FOR SPACE SHARED RESOURCE: Jan 21
	/** The status of Pe: FREE, BUSY, FAILED: . */
	private int status;

	/** The pe provisioner. */
	private PeProvisioner peProvisioner;

        
        
        AbstractGovernor gov;
        /**
         * Pe frequencies (%) available
         */
        private ArrayList<Double> frequencies; 
        
        private int nbFreq;
        /** Frequency current index
         * index of the frequency Array.
         */
        private int indexFreq=0;
        private int indexFreqLast=0; 

    
	/**
	 * Allocates a new Pe object.
	 * 
	 * @param id the Pe ID
	 * @param peProvisioner the pe provisioner
	 * @pre id >= 0
	 * @pre peProvisioner != null
	 * @post $none
	 */
	public Pe(int id, PeProvisioner peProvisioner) {
		setId(id);
		setPeProvisioner(peProvisioner);
		// when created it should be set to FREE, i.e. available for use.
		status = FREE;
	}

        public Pe(int id, PeProvisioner peProvisioner, ArrayList<Double> frequencies_, String gov_, DvfsDatas configDvfs) {
		setId(id);
		setPeProvisioner(peProvisioner);
        gov = setGovernorMode(gov_, configDvfs);
        frequencies = frequencies_;              
        nbFreq = frequencies.size();
        Log.printLine("CPU num " + id + " , Freq Admises :");
        Iterator it_f = frequencies.iterator();
                while(it_f.hasNext())
                {
                    double d = (Double)it_f.next();
                    Log.printLine(d);
                }

        gov.setDefautIndexFreq(nbFreq-1);
        setIndexFreq(gov.getDefautIndexFreq());
        setDefautStartFrequency();
               
                
                // when created it should be set to FREE, i.e. available for use.
		status = FREE;
	}

        
        private void setDefautStartFrequency()
        {
          //  Log.printLine("getindexfreq = " + getIndexFreq());
            if(getIndexFreq()>=0 && getIndexFreq() < nbFreq)
            {
                double new_Frequency = getPercentStep()/100*peProvisioner.getMaxMips(); 
                setMips(new_Frequency);
                Log.printLine("For " + gov.getName() + " mode , the defaut start Frequency is : " + getMips());
            }
            else
            {
                setIndexFreq(0);
                Log.printLine("Error while setting the Start Frequency. Please verify your Dvfs configuration. ");
                Log.printLine("The Frequency has been set to the Minimum available. ");
            }
            
        }
        
        
         private  AbstractGovernor setGovernorMode(String mode_ , DvfsDatas configDvfs)
        {
            Log.printLine("govv = " + mode_);
            
            if(mode_.equalsIgnoreCase("OnDemand"))
                 return new OnDemandGovernor(configDvfs.getHashMapOnDemand());
            else if(mode_.equalsIgnoreCase("PowerSave"))
                 return new PowerSaveGovernor();
            else if(mode_.equalsIgnoreCase("Performance"))
                 return new PerformanceGovernor();
            else if(mode_.equalsIgnoreCase("Conservative"))
                 return new ConservativeGovernor(configDvfs.getHashMapConservative());
            else if(mode_.equalsIgnoreCase("UserSpace"))
                 return new UserSpaceGovernor(configDvfs.getHashMapUserSpace());
            else 
            {
                Log.printLine("Error while loading DVFS governor. Performance governor has been loaded !");
                return new PerformanceGovernor();  // par défaut Performande
            }
        
        }
        
        
	/**
	 * Sets the id.
	 * 
	 * @param id the new id
	 */
	public void setId(int id) {
		this.id = id;
	}

	/**
	 * Gets the id.
	 * 
	 * @return the id
	 */
	public int getId() {
		return id;
	}

	/**
	 * Sets the MIPS Rating of this Pe.
	 * 
	 * @param d the mips
	 * @pre mips >= 0
	 * @post $none
	 */
	public void setMips(double d) {
		getPeProvisioner().setMips(d);
	}

	/**
	 * Gets the MIPS Rating of this Pe.
	 * 
	 * @return the MIPS Rating
	 * @pre $none
	 * @post $result >= 0
	 */
	public int getMips() {
		return (int) getPeProvisioner().getMips();
	}
        public int getMaxMips() {
		return (int) getPeProvisioner().getMaxMips();
	}

	/**
	 * Gets the status of this Pe.
	 * 
	 * @return the status of this Pe
	 * @pre $none
	 * @post $none
	 */
	public int getStatus() {
		return status;
	}

	/**
	 * Sets Pe status to free, meaning it is available for processing. This should be used by SPACE
	 * shared hostList only.
	 * 
	 * @pre $none
	 * @post $none
	 */
	public void setStatusFree() {
		setStatus(FREE);
	}

	/**
	 * Sets Pe status to busy, meaning it is already executing Cloudlets. This should be used by
	 * SPACE shared hostList only.
	 * 
	 * @pre $none
	 * @post $none
	 */
	public void setStatusBusy() {
		setStatus(BUSY);
	}

	/**
	 * Sets this Pe to FAILED.
	 * 
	 * @pre $none
	 * @post $none
	 */
	public void setStatusFailed() {
		setStatus(FAILED);
	}

	/**
	 * Sets Pe status to either <tt>Pe.FREE</tt> or <tt>Pe.BUSY</tt>
	 * 
	 * @param status Pe status, <tt>true</tt> if it is FREE, <tt>false</tt> if BUSY.
	 * @pre $none
	 * @post $none
	 */
	public void setStatus(int status) {
		this.status = status;
	}

	/**
	 * Sets the pe provisioner.
	 * 
	 * @param peProvisioner the new pe provisioner
	 */
	private void setPeProvisioner(PeProvisioner peProvisioner) {
		this.peProvisioner = peProvisioner;
	}

	/**
	 * Gets the Pe provisioner.
	 * 
	 * @return the Pe provisioner
	 */
	public PeProvisioner getPeProvisioner() {
		return peProvisioner;
	}

    private void setNewFrequency(int desc)
        {
            switch(desc)
            {
                case -1 : decrIndexFreq();break;
                case 1 : incrIndexFreq();break;
                case 2 : setIndexFreqMax(); break;
            }
   //         System.out.println("In Function \"Set_NewFrequency\" , desc =  " + desc + " / index freq =" + getIndexFreq() + " freq%=" +getPercentStep());
     //       System.out.println("New MIPS will be = " + (getPercentStep()/100*peProvisioner.getMaxMips()));
            
            double new_Frequency = getPercentStep()/100*peProvisioner.getMaxMips(); 
            setMips(new_Frequency);
       //     System.out.println("After Update Pe MIPS : " + peProvisioner.getMips());
        }
        
            
    public int getIndexFreq() {
        return indexFreq;
    }

    public int getIndexFreqLast() {
        return indexFreqLast;
    }
    
    private void setIndexFreqMax() {
    	this.indexFreqLast= this.indexFreq;
        indexFreq=nbFreq-1;
    }
    private void incrIndexFreq() {
    	this.indexFreqLast= this.indexFreq;
        if(indexFreq<nbFreq-1)
            indexFreq++;
    }
    private void decrIndexFreq() {
    	this.indexFreqLast= this.indexFreq;
        if(indexFreq>0)
            indexFreq--;
    }
    
    private void setIndexFreq(int index_freq) {
    	this.indexFreqLast= this.indexFreq;
        this.indexFreq = index_freq;
    }
    
    private void setIndexFreqLast(int index_freq) {
        this.indexFreqLast = index_freq;
    }
    
    protected boolean changeToMaxFrequency()
    {
          if(gov.getName().equalsIgnoreCase("OnDemand"))
          {
              Log.printLine("lllllllllllllllllllllllll");
                setNewFrequency(2);
                return true;
          }
          else
              return false;
    }
    
    protected int changeFrequency()
    {
        
       
            int desc = gov.SpecificDecision(peProvisioner.getUtilization()*100);
    //        System.out.println("In \"ChangeFrequency\" function, desc = " + desc);
            if(desc==2 && getIndexFreq()==(nbFreq-1))
                    return 0;
            else if(desc==-1 &&  getIndexFreq()==0)
                return 0;
            else if(desc!=0)
                setNewFrequency(desc);       
        return desc;
    }
        /**
         * 
         * 
         * @return  the actual percent step
         */
  private double getPercentStep() {
        return frequencies.get(indexFreq);
    }
 
     

}
