# Supplementary material for: Dynamic Voltage Frequency Scaling Simulator for Real Workflows Energy-Aware Management in Green Cloud Computing
Source: PLoS One. 2017 Jan 13;12(1):e0169803. doi: 10.1371/journal.pone.0169803 (PMC5234838; doi:10.1371/journal.pone.0169803)
Supplement: S4 File — Proposed simulator source code, also available at [24]. (ZIP) [file pone.0169803.s004.zip › WFSPow/src/org/cloudbus/cloudsim/power/dvfs/ConservativeGovernor.java]

/*
 * Title:        CloudSim Toolkit
 * Description:  CloudSim (Cloud Simulation) Toolkit for Modeling and Simulation of Clouds
 * Licence:      GPL - http://www.gnu.org/copyleft/gpl.html
 *
 * Copyright (c) 2009-2012, The University of Melbourne, Australia
 */

package org.cloudbus.cloudsim.power.dvfs;

import java.util.HashMap;

import org.cloudbus.cloudsim.Log;


/**
 *
 * Conservative governor.
 * This class override "specificDecision" method to return the right value
 * in relation with Conservative mod behavior
 * 
 * @author Guérout Tom, Monteil Thierry, Da Costa Georges  |  LAAS - IRIT , Toulouse, France
 *  Please cite:
 * T. Guérout et al., Energy-aware simulation with DVFS, Simulat. Modell. Pract. Theory (2013), http://dx.doi.org/10.1016/j.simpat.2013.04.007
 */
public class ConservativeGovernor extends AbstractGovernor
{
    private boolean enableFreqStep = false;
    private int freqStep = 5;   // % 
    
    public ConservativeGovernor(HashMap<String,Integer> configConservative_)
    {
        setName("Conservative");
        setDownThreshold(20);
        setUpThreshold(80);
        ConfigParameters(configConservative_);
    }
    
	private int getFreq_step()
	{
        return freqStep;
	}
	
	@Override
	public int SpecificDecision(double utilPe)
	{
		int desc = decision(utilPe); //Thresholds[1],Thresholds[0]);
		return desc;
    }
	
    private void ConfigParameters(HashMap<String,Integer> configConservative)
    {
        if(configConservative.containsKey("up_threshold"))
        {
            Object o = configConservative.get("up_threshold");
            setUpThreshold((int)o);
            Log.printLine("Conservative UP_Threshold new value : " + (int)o);
        }
        if(configConservative.containsKey("down_threshold"))
        {
            Object o = configConservative.get("down_threshold");
            setDownThreshold((int)o);
            Log.printLine("Conservative DOWN_Threshold new value : " + (int)o);
        }
        if(configConservative.containsKey("enablefreqstep"))
        {
            Object o = configConservative.get("enablefreqstep");
            int tmp_enablefreqstep = (int)o;
            if(tmp_enablefreqstep == 0)
                enableFreqStep = false;
            else if(tmp_enablefreqstep == 1)
                enableFreqStep = true;
            Log.printLine("Conservative ENABLEFREQSTEP new value : " + enableFreqStep);
        }
        if(configConservative.containsKey("freqstep"))
        {
            Object o = configConservative.get("freqstep");
            freqStep = (int)o;
            Log.printLine("Conservative FREQSTEP new value : " + freqStep);
        }
    }
    
	public boolean isEnable_freq_step()
	{
        return enableFreqStep;
    }
}
