# Supplementary material for: Dynamic Voltage Frequency Scaling Simulator for Real Workflows Energy-Aware Management in Green Cloud Computing
Source: PLoS One. 2017 Jan 13;12(1):e0169803. doi: 10.1371/journal.pone.0169803 (PMC5234838; doi:10.1371/journal.pone.0169803)
Supplement: S4 File — Proposed simulator source code, also available at [24]. (ZIP) [file pone.0169803.s004.zip › WFSPow/src/org/cloudbus/cloudsim/power/models/PowerModelCubic.java]

/*
 * Title:        CloudSim Toolkit
 * Description:  CloudSim (Cloud Simulation) Toolkit for Modeling and Simulation of Clouds
 * Licence:      GPL - http://www.gnu.org/copyleft/gpl.html
 *
 * Copyright (c) 2009-2012, The University of Melbourne, Australia
 */

package org.cloudbus.cloudsim.power.models;


/**
 * The Class PowerModelCubic.
 * 
 * If you are using any algorithms, policies or workload included in the power package, please cite
 * the following paper:
 * 
 * Anton Beloglazov, and Rajkumar Buyya, "Optimal Online Deterministic Algorithms and Adaptive
 * Heuristics for Energy and Performance Efficient Dynamic Consolidation of Virtual Machines in
 * Cloud Data Centers", Concurrency and Computation: Practice and Experience, ISSN: 1532-0626, Wiley
 * Press, New York, USA, 2011, DOI: 10.1002/cpe.1867
 * 
 * @author Anton Beloglazov
 * 
 * @author Anton Beloglazov
 * @since CloudSim Toolkit 2.0
 */
public class PowerModelCubic implements PowerModel {

	/** The max power. */
	private double maxPower;

	/** The constant. */
	private double constant;

	/** The static power. */
	private double staticPower;

	/**
	 * Instantiates a new power model cubic.
	 * 
	 * @param maxPower the max power
	 * @param staticPowerPercent the static power percent
	 */
	public PowerModelCubic(double maxPower, double staticPowerPercent) {
		setMaxPower(maxPower);
		setStaticPower(staticPowerPercent * maxPower);
		setConstant((maxPower - getStaticPower()) / Math.pow(100, 3));
	}

	/*
	 * (non-Javadoc)
	 * @see gridsim.virtualization.power.PowerModel#getPower(double)
	 */
	@Override
	public double getPower(double utilization) throws IllegalArgumentException {
		if (utilization < 0 || utilization > 1) {
			throw new IllegalArgumentException("Utilization value must be between 0 and 1");
		}
		if (utilization == 0) {
			return 0;
		}
		return getStaticPower() + getConstant() * Math.pow(utilization * 100, 3);
	}

	/**
	 * Gets the max power.
	 * 
	 * @return the max power
	 */
	protected double getMaxPower() {
		return maxPower;
	}

	/**
	 * Sets the max power.
	 * 
	 * @param maxPower the new max power
	 */
	protected void setMaxPower(double maxPower) {
		this.maxPower = maxPower;
	}

	/**
	 * Gets the constant.
	 * 
	 * @return the constant
	 */
	protected double getConstant() {
		return constant;
	}

	/**
	 * Sets the constant.
	 * 
	 * @param constant the new constant
	 */
	protected void setConstant(double constant) {
		this.constant = constant;
	}

	/**
	 * Gets the static power.
	 * 
	 * @return the static power
	 */
	protected double getStaticPower() {
		return staticPower;
	}

	/**
	 * Sets the static power.
	 * 
	 * @param staticPower the new static power
	 */
	protected void setStaticPower(double staticPower) {
		this.staticPower = staticPower;
	}
        
}
