# Supplementary material for: Dynamic Voltage Frequency Scaling Simulator for Real Workflows Energy-Aware Management in Green Cloud Computing
Source: PLoS One. 2017 Jan 13;12(1):e0169803. doi: 10.1371/journal.pone.0169803 (PMC5234838; doi:10.1371/journal.pone.0169803)
Supplement: S4 File — Proposed simulator source code, also available at [24]. (ZIP) [file pone.0169803.s004.zip › WFSPow/src/org/cloudbus/cloudsim/power/models/PowerModelSpecPowerIbmX3550XeonX5675.java]

/*
 * Title:        CloudSim Toolkit
 * Description:  CloudSim (Cloud Simulation) Toolkit for Modeling and Simulation of Clouds
 * Licence:      GPL - http://www.gnu.org/copyleft/gpl.html
 *
 * Copyright (c) 2009-2012, The University of Melbourne, Australia
 */

package org.cloudbus.cloudsim.power.models;

/**
 * The power model of an IBM server x3550 (2 x [Xeon X5675 3067 MHz, 6 cores], 16GB).
 * http://www.spec.org/power_ssj2008/results/res2011q2/power_ssj2008-20110406-00368.html
 * 
 * If you are using any algorithms, policies or workload included in the power package, please cite
 * the following paper:
 * 
 * Anton Beloglazov, and Rajkumar Buyya, "Optimal Online Deterministic Algorithms and Adaptive
 * Heuristics for Energy and Performance Efficient Dynamic Consolidation of Virtual Machines in
 * Cloud Data Centers", Concurrency and Computation: Practice and Experience, ISSN: 1532-0626, Wiley
 * Press, New York, USA, 2011, DOI: 10.1002/cpe.1867
 * 
 * @author Anton Beloglazov
 * @since CloudSim Toolkit 3.0
 */
public class PowerModelSpecPowerIbmX3550XeonX5675 extends PowerModelSpecPower {

	/** The power. */
	private final double[] power = { 58.4, 98, 109, 118, 128, 140, 153, 170, 189, 205, 222 };

	/*
	 * (non-Javadoc)
	 * @see org.cloudbus.cloudsim.power.models.PowerModelSpecPower#getPowerData(int)
	 */
	@Override
	protected double getPowerData(int index) {
		return power[index];
	}

}
