# Supplementary material for: Dynamic Voltage Frequency Scaling Simulator for Real Workflows Energy-Aware Management in Green Cloud Computing
Source: PLoS One. 2017 Jan 13;12(1):e0169803. doi: 10.1371/journal.pone.0169803 (PMC5234838; doi:10.1371/journal.pone.0169803)
Supplement: S4 File — Proposed simulator source code, also available at [24]. (ZIP) [file pone.0169803.s004.zip › WFSPow/src/org/cloudbus/cloudsim/power/PowerHost.java]

/*
 * Title:        CloudSim Toolkit
 * Description:  CloudSim (Cloud Simulation) Toolkit for Modeling and Simulation of Clouds
 * Licence:      GPL - http://www.gnu.org/copyleft/gpl.html
 *
 * Copyright (c) 2009-2012, The University of Melbourne, Australia
 */

package org.cloudbus.cloudsim.power;


import java.util.List;

import org.cloudbus.cloudsim.HostDynamicWorkload;
import org.cloudbus.cloudsim.Log;
import org.cloudbus.cloudsim.Pe;

import org.cloudbus.cloudsim.VmScheduler;
import org.cloudbus.cloudsim.power.models.PowerModel;
import org.cloudbus.cloudsim.power.models.PowerModelSpecPowerDVFS;
import org.cloudbus.cloudsim.provisioners.BwProvisioner;
import org.cloudbus.cloudsim.provisioners.RamProvisioner;
import org.workflowsim.utils.ExportCsv;

/**
 * PowerHost class enables simulation of power-aware hosts.
 * 
 * If you are using any algorithms, policies or workload included in the power package please cite
 * the following paper:
 * 
 * Anton Beloglazov, and Rajkumar Buyya, "Optimal Online Deterministic Algorithms and Adaptive
 * Heuristics for Energy and Performance Efficient Dynamic Consolidation of Virtual Machines in
 * Cloud Data Centers", Concurrency and Computation: Practice and Experience, ISSN: 1532-0626, Wiley
 * Press, New York, USA, 2011, DOI: 10.1002/cpe.1867
 * 
 * @author Anton Beloglazov
 * @since CloudSim Toolkit 2.0
 */
public class PowerHost extends HostDynamicWorkload {

	/** The power model. */
	private PowerModel powerModel;
        
	/**
	 * Instantiates a new host.
	 * 
	 * @param id the id
	 * @param ramProvisioner the ram provisioner
	 * @param bwProvisioner the bw provisioner
	 * @param storage the storage
	 * @param peList the pe list
	 * @param vmScheduler the VM scheduler
	 */
        public PowerHost(
			int id,
			RamProvisioner ramProvisioner,
			BwProvisioner bwProvisioner,
			long storage,
			List<? extends Pe> peList,
			VmScheduler vmScheduler, 
                        PowerModel powerModel
			) {
		super(id, ramProvisioner, bwProvisioner, storage, peList, vmScheduler);
		setPowerModel(powerModel);
               
	}
        
        
	public PowerHost(
			int id,
			RamProvisioner ramProvisioner,
			BwProvisioner bwProvisioner,
			long storage,
			List<? extends Pe> peList,
			VmScheduler vmScheduler,
			PowerModel powerModel, boolean enableOnOff,boolean enableDvfs) {
		super(id, ramProvisioner, bwProvisioner, storage, peList, vmScheduler);
		
                setPowerModel(powerModel);
                setEnableDVFS(enableDvfs);
                setEnableONOFF(enableOnOff);
                
	}
        
	/**
	 * Gets the power. For this moment only consumed by all PEs.
	 * 
	 * @return the power
	 */
    public double getPower() {
		return getPower(getUtilizationOfCpu());
	}

	/**
	 * Gets the power. For this moment only consumed by all PEs.
	 * 
	 * @param utilization the utilization
	 * @return the power
	 */
	protected double getPower(double utilization)
	{
		double power = 0;
		try
		{
                    //System.out.println("utilization ds getpower = " + utilization);
			power = getPowerModel().getPower(utilization);
		}
		catch (Exception e)
		{
			e.printStackTrace();
			System.exit(0);
		}
		return power;
	}

	/**
	 * Gets the max power that can be consumed by the host.
	 * 
	 * @return the max power
	 */
	public double getMaxPower()
	{
		double power = 0;
		try
		{
			power = getPowerModel().getPower(1);
		}
		catch (Exception e)
		{
			e.printStackTrace();
			System.exit(0);
		}
		return power;
	}
	
	/**
	 * Gets the energy consumption using linear interpolation of the utilization change.
	 * 
	 * @param fromUtilization the from utilization
	 * @param toUtilization the to utilization
	 * @param time the time
	 * @return the energy
	 */
	public double getEnergyLinearInterpolation(double fromUtilization, double toUtilization, double time)
	{
		if (fromUtilization == 0 && isEnableONOFF())
		{
            //    if (isEnableONOFF()) {
			return 0;
		}
        /*Log.printLine("time = " + time);
        Log.printLine("from utilization  = " + fromUtilization);
        Log.printLine("to utilization  = " + toUtilization);*/
		double fromPower = getPower(fromUtilization);
		double toPower = getPower(toUtilization);
		if(ExportCsv.doExport() && (ExportCsv.getIndex() == getId()))
		{
			ExportCsv.setTempUtilization(toUtilization);
			ExportCsv.setTempPower(toPower);
			ExportCsv.setTempMultiplier(getPeList().get(0).getIndexFreq());
		}
        /*Log.printLine("fromPower = " + fromPower);
        Log.printLine("toPower = " + toPower);
        Log.printLine(fromPower + " + " + "( " + toPower + " - " + fromPower + " ) / 2 " + " * " + time );*/
		return (fromPower + (toPower - fromPower) / 2) * time;
	}
	
	/**
	 * Sets the power model.
	 * 
	 * @param powerModel the new power model
	 */
	private void setPowerModel(PowerModel powerModel) {
		this.powerModel = powerModel;
	}

	/**
	 * Gets the power model.
	 * 
	 * @return the power model
	 */
	public PowerModel getPowerModel() {
		return powerModel;
	}
        
        
        
        /**
         * 
         * return the Max Power consume by the host regarding its current frequency
         *
         * We do a 'if' on the enableDVFS value because we have to be sure that we use the 
         * PowerModelSpecDVFS powermodel
         * 
         * Methods getPMax and getPMin didn't have been add to the Interface PowerModel
         * because in this case it would impact all other models, even those that not use
         * multiple power value in relation with the CPU frequency
         * 
         * @param frequency
         * @return 
         */
        public double getPMax(int frequency)
        {
            if(isEnableDVFS())
            {
                PowerModelSpecPowerDVFS tmp_model = (PowerModelSpecPowerDVFS)getPowerModel();
                return tmp_model.getPMax(frequency);
            }
            else 
               return 0;
        }
        /**
         * return the Min Power consume by the host regarding its current frequency
         * 
         * same comment as the getPMax() method.
         * 
         * @param frequency
         * @return 
         */
        public double getPMin(int frequency)
        {
            if(isEnableDVFS())
            {
                PowerModelSpecPowerDVFS tmp_model = (PowerModelSpecPowerDVFS)getPowerModel();
                return tmp_model.getPMin(frequency);
            }
            else 
               return 0;
        }
  
}
