# Supplementary material for: Dynamic Voltage Frequency Scaling Simulator for Real Workflows Energy-Aware Management in Green Cloud Computing
Source: PLoS One. 2017 Jan 13;12(1):e0169803. doi: 10.1371/journal.pone.0169803 (PMC5234838; doi:10.1371/journal.pone.0169803)
Supplement: S4 File — Proposed simulator source code, also available at [24]. (ZIP) [file pone.0169803.s004.zip › WFSPow/src/org/cloudbus/cloudsim/power/PowerVmAllocationPolicyAbstract.java]

/*
 * Title:        CloudSim Toolkit
 * Description:  CloudSim (Cloud Simulation) Toolkit for Modeling and Simulation of Clouds
 * Licence:      GPL - http://www.gnu.org/copyleft/gpl.html
 *
 * Copyright (c) 2009-2012, The University of Melbourne, Australia
 */

package org.cloudbus.cloudsim.power;

import java.util.HashMap;
import java.util.List;
import java.util.Map;

import org.cloudbus.cloudsim.Host;
import org.cloudbus.cloudsim.Log;
import org.cloudbus.cloudsim.Pe;
import org.cloudbus.cloudsim.Vm;
import org.cloudbus.cloudsim.VmAllocationPolicy;
import org.cloudbus.cloudsim.core.CloudSim;
import org.cloudbus.cloudsim.provisioners.PeProvisioner;

/**
 * The class of an abstract power-aware VM allocation policy.
 * 
 * If you are using any algorithms, policies or workload included in the power package, please cite
 * the following paper:
 * 
 * Anton Beloglazov, and Rajkumar Buyya, "Optimal Online Deterministic Algorithms and Adaptive
 * Heuristics for Energy and Performance Efficient Dynamic Consolidation of Virtual Machines in
 * Cloud Data Centers", Concurrency and Computation: Practice and Experience, ISSN: 1532-0626, Wiley
 * Press, New York, USA, 2011, DOI: 10.1002/cpe.1867
 * 
 * @author Anton Beloglazov
 * @since CloudSim Toolkit 3.0
 */
public abstract class PowerVmAllocationPolicyAbstract extends VmAllocationPolicy {

	/** The vm table. */
	private final Map<String, Host> vmTable = new HashMap<>();

	/**
	 * Instantiates a new power vm allocation policy abstract.
	 * 
	 * @param list the list
	 */
	public PowerVmAllocationPolicyAbstract(List<? extends Host> list) {
		super(list);
	}

	/*
	 * (non-Javadoc)
	 * @see org.cloudbus.cloudsim.VmAllocationPolicy#allocateHostForVm(org.cloudbus.cloudsim.Vm,
	 * org.cloudbus.cloudsim.Host)
	 */
	@Override
	public boolean allocateHostForVm(Vm vm, Host host) {
		if (host == null) {
			Log.formatLine("%.2f: No suitable host found for VM #" + vm.getId() + "\n", CloudSim.clock());
                        
		}
		if (host.vmCreate(vm)) { // if vm has been succesfully created in the host
			getVmTable().put(vm.getUid(), host);
    			Log.formatLine(
					"%.2f: VM #" + vm.getId() + " has been allocated to the host #" + host.getId(),
					CloudSim.clock());
			return true;
		}       
		Log.formatLine(
				"%.2f: Creation of VM #" + vm.getId() + " on the host #" + host.getId() + " failed\n",
				CloudSim.clock());
		return false;
	}

        
        
	/*
	 * (non-Javadoc)
	 * @see org.cloudbus.cloudsim.VmAllocationPolicy#allocateHostForVm(org.cloudbus.cloudsim.Vm)
	 */
	@Override
	public boolean allocateHostForVm(Vm vm) {
           
		return allocateHostForVm(vm,findHostForVm(vm) );
	}

        
	/**
	 * Find host for vm.
	 * 
	 * @param vm the vm
	 * @return the power host
	 */
	public PowerHost findHostForVm(Vm vm) {
		for (PowerHost host : this.<PowerHost> getHostList()) {
                //    Log.formatLine("dans findHostForVM");
			if (host.isSuitableForVm(vm)) {
                            //    Log.printLine("Host choisie : " + host.getId());
				return host;
			}
		}
                
                //if we are here, it means that no Host are suitable...
                //HOST that used DVFS can be modified to host a new VM
                // OR Vm size has to be decrease
               
                
            
                
                       return null;
	}

        
     
        public PowerHost TryDVFSEnableHost(PowerHost host , Vm vm)
        {
                if(host.MakeSuitableHostForVm(vm)) // change Pe frequency
                        return host;
                    else
                    {
                        if(host.decreaseVMMipsToHostNewVm(vm))
                            return host;
                    }
                return null ;// retour jamais null
        }
        
         /*public PowerHost findDVFSEnableHost(Vm vm)
         {     
             
             for (PowerHost host : this.<PowerHost> getHostList()) {
                    if(host.isEnableDVFS())
                    {
                        if(host.MakeSuitableHostForVm(vm)) // change Pe frequency
                            return host;
                        else
                        {
                            if(host.decreaseVMMipsToHostNewVm(vm))
                                return host;
                        }
                    }
                }
             
             return null;
         
         }*/
         
      
	
       /*
	 * (non-Javadoc)
	 * @see org.cloudbus.cloudsim.VmAllocationPolicy#deallocateHostForVm(org.cloudbus.cloudsim.Vm)
	 */
	@Override
	public void deallocateHostForVm(Vm vm) {
		Host host = getVmTable().remove(vm.getUid());
		if (host != null) {
			host.vmDestroy(vm);
		}
	}

	/*
	 * (non-Javadoc)
	 * @see org.cloudbus.cloudsim.VmAllocationPolicy#getHost(org.cloudbus.cloudsim.Vm)
	 */
	@Override
	public Host getHost(Vm vm) {
		return getVmTable().get(vm.getUid());
	}

	/*
	 * (non-Javadoc)
	 * @see org.cloudbus.cloudsim.VmAllocationPolicy#getHost(int, int)
	 */
	@Override
	public Host getHost(int vmId, int userId) {
		return getVmTable().get(Vm.getUid(userId, vmId));
	}

	/**
	 * Gets the vm table.
	 * 
	 * @return the vm table
	 */
	public Map<String, Host> getVmTable() {
		return vmTable;
	}

}
